# Supplementary material for: Developing a lncRNA Signature to Predict the Radiotherapy Response of Lower-Grade Gliomas Using Co-expression and ceRNA Network Analysis
Source: Front Oncol. 2021 Mar 9;11:622880. doi: 10.3389/fonc.2021.622880 (PMC7985253; doi:10.3389/fonc.2021.622880)
Supplement: Supplementary file 1 [file DataSheet_1.zip]

Archive with 17 entries (12 files):
- clinical data/
- clinical data/CGGA clinical data/
- clinical data/CGGA clinical data/CGGA.mRNAseq_325_clinical.20200506.txt
- clinical data/CGGA clinical data/CGGA.mRNAseq_693_clinical.20200506.txt
- clinical data/TCGA-LGG clinical data/
- clinical data/TCGA-LGG clinical data/curated clinical data/
- clinical data/TCGA-LGG clinical data/curated clinical data/LGGdrug.csv
- clinical data/TCGA-LGG clinical data/curated clinical data/LGGfollowup.csv
- clinical data/TCGA-LGG clinical data/curated clinical data/LGGnte.csv
- clinical data/TCGA-LGG clinical data/curated clinical data/LGGpatients.csv
- clinical data/TCGA-LGG clinical data/curated clinical data/LGGradiation.csv
- clinical data/TCGA-LGG clinical data/original clinical data/
- clinical data/TCGA-LGG clinical data/original clinical data/nationwidechildrens.org_clinical_drug_lgg.txt
- clinical data/TCGA-LGG clinical data/original clinical data/nationwidechildrens.org_clinical_follow_up_v1.0_lgg.txt
- clinical data/TCGA-LGG clinical data/original clinical data/nationwidechildrens.org_clinical_nte_lgg.txt
- clinical data/TCGA-LGG clinical data/original clinical data/nationwidechildrens.org_clinical_patient_lgg.txt
- clinical data/TCGA-LGG clinical data/original clinical data/nationwidechildrens.org_clinical_radiation_lgg.txt
