# Supplementary material for: Developing a lncRNA Signature to Predict the Radiotherapy Response of Lower-Grade Gliomas Using Co-expression and ceRNA Network Analysis
Source: Front Oncol. 2021 Mar 9;11:622880. doi: 10.3389/fonc.2021.622880 (PMC7985253; doi:10.3389/fonc.2021.622880)
Supplement: Supplementary file 1 [file DataSheet_1.zip › clinical data/TCGA-LGG clinical data/curated clinical data/LGGdrug.csv]

bcr_patient_barcode	pharmaceutical_therapy_drug_name	clinical_trial_drug_classification	pharmaceutical_tx_started_days_to	pharmaceutical_tx_ended_days_to	treatment_best_response	therapy_regimen	route_of_administration
TCGA-CS-4941	Temodar	[Not Available]	[Not Available]	[Not Available]	[Not Available]	ADJUVANT	PO
TCGA-CS-4942	Avastin	[Not Available]	1241	1260	[Not Available]	PROGRESSION	IV
TCGA-CS-4943	Temodar	[Not Available]	408	[Not Available]	[Not Available]	ADJUVANT	PO
TCGA-CS-5390	Temodar	[Not Available]	886	[Not Available]	[Not Available]	ADJUVANT	PO
TCGA-CS-5393	Temodar	[Not Available]	[Not Available]	[Not Available]	[Not Available]	ADJUVANT	PO
TCGA-CS-5395	Bevacizumab	[Not Available]	411	579	[Not Available]	PROGRESSION	IV
TCGA-CS-5395	Temodar	[Not Available]	259	[Not Available]	[Not Available]	ADJUVANT	PO
TCGA-CS-5396	Temodar	[Not Available]	39	[Not Available]	[Not Available]	ADJUVANT	PO
TCGA-CS-5397	Temodar	[Not Available]	8	[Not Available]	[Not Available]	ADJUVANT	PO
TCGA-CS-6186	Temodar	[Not Available]	146	188	[Not Available]	ADJUVANT	PO
TCGA-CS-6186	Avastin	[Not Available]	444	512	[Not Available]	RECURRENCE	IV
TCGA-CS-6188	Temodar	[Not Available]	71	716	[Not Available]	ADJUVANT	PO
TCGA-CS-6290	Temodar	[Not Available]	[Not Available]	504	[Not Available]	ADJUVANT	PO
TCGA-CS-6665	Temodar	[Not Available]	6	[Not Available]	[Not Available]	ADJUVANT	PO
TCGA-CS-6666	Temodar	[Not Available]	32	[Not Available]	[Not Available]	ADJUVANT	PO
TCGA-CS-6668	Temodar	[Not Available]	27	[Not Available]	[Not Available]	ADJUVANT	PO
TCGA-CS-6669	Temodar	[Not Available]	30	[Not Available]	[Not Available]	ADJUVANT	PO
TCGA-CS-6670	Temodar	[Not Available]	68	201	[Not Available]	ADJUVANT	PO
TCGA-CS-6670	Vinblastine	[Not Available]	-49	-30	[Not Available]	OTHER, SPECIFY IN NOTES	IV
TCGA-CS-6670	Avastin	[Not Available]	-325	-227	[Not Available]	OTHER, SPECIFY IN NOTES	IV
TCGA-DB-5270	BCNU	[Not Available]	761	917	[Not Available]	RECURRENCE	IV
TCGA-DB-5273	Temodar	[Not Available]	74	302	[Not Available]	ADJUVANT	PO
TCGA-DB-5273	Temodar	[Not Available]	17	74	[Not Available]	ADJUVANT	PO
TCGA-DB-5274	Temodar	[Not Available]	98	270	[Not Available]	ADJUVANT	PO
TCGA-DB-5274	Temodar	[Not Available]	52	98	[Not Available]	ADJUVANT	PO
TCGA-DB-5275	Temodar	[Not Available]	72	129	[Not Available]	ADJUVANT	PO
TCGA-DB-5275	Temodar	[Not Available]	129	359	[Not Available]	ADJUVANT	PO
TCGA-DB-5276	Temodar	[Not Available]	69	283	[Not Available]	ADJUVANT	PO
TCGA-DB-5276	Temodar	[Not Available]	12	69	[Not Available]	ADJUVANT	PO
TCGA-DB-5276	Gleevec	[Not Available]	1011	1189	[Not Available]	PROGRESSION	PO
TCGA-DB-5276	Gleevec	[Not Available]	1196	1342	[Not Available]	PROGRESSION	PO
TCGA-DB-5277	Temodar	[Not Available]	91	361	[Not Available]	ADJUVANT	PO
TCGA-DB-5277	Temodar	[Not Available]	27	61	[Not Available]	ADJUVANT	PO
TCGA-DB-5277	Temozolamide	[Not Available]	1117	1239	[Not Available]	PROGRESSION	PO
TCGA-DB-5281	Temodar	[Not Available]	95	276	[Not Available]	ADJUVANT	PO
TCGA-DB-5281	Temodar	[Not Available]	25	95	[Not Available]	ADJUVANT	PO
TCGA-DB-A4XB	Temodar	[Not Available]	28	57	Stable Disease	[Not Available]	[Not Available]
TCGA-DB-A4XD	Temodar	[Not Available]	24	291	Complete Response	[Not Available]	[Not Available]
TCGA-DB-A4XF	Temodar	[Not Available]	34	264	Stable Disease	[Not Available]	[Not Available]
TCGA-DB-A4XG	Temodar	[Not Available]	1732	2067	Stable Disease	[Not Available]	[Not Available]
TCGA-DB-A64O	Temodar	[Not Available]	461	551	Stable Disease	[Not Available]	[Not Available]
TCGA-DB-A64P	Temodar	[Not Available]	36	430	Stable Disease	[Not Available]	[Not Available]
TCGA-DB-A64Q	Temodar	[Not Available]	57	[Not Available]	[Not Applicable]	[Not Available]	[Not Available]
TCGA-DB-A64V	Temodar	[Not Available]	20	330	Stable Disease	[Not Available]	[Not Available]
TCGA-DB-A64W	Temodar	[Not Available]	34	274	Stable Disease	[Not Available]	[Not Available]
TCGA-DB-A64X	Temodar	[Not Available]	53	265	Stable Disease	[Not Available]	[Not Available]
TCGA-DB-A75K	Temozolomide	[Not Available]	28	64	Complete Response	[Not Available]	[Not Available]
TCGA-DB-A75L	Temozolomide	[Not Available]	25	[Not Available]	[Not Applicable]	[Not Available]	[Not Available]
TCGA-DB-A75M	CDR0000654697	E3FO5	47	[Not Available]	[Not Applicable]	[Not Available]	[Not Available]
TCGA-DH-5140	Temozolomide	[Not Available]	54	98	[Not Available]	ADJUVANT	PO
TCGA-DH-5140	AT 101	[Not Available]	385	[Not Available]	[Not Available]	PROGRESSION	PO
TCGA-DH-5140	Temozolomide	[Not Available]	136	250	[Not Available]	ADJUVANT	PO
TCGA-DH-5140	BCNU (carmustine)	[Not Available]	[Not Available]	342	[Not Available]	PROGRESSION	IV
TCGA-DH-5141	Temozolomide	[Not Available]	[Not Available]	[Not Available]	[Not Available]	ADJUVANT	PO
TCGA-DH-5141	Temozolomide	[Not Available]	890	936	[Not Available]	ADJUVANT	PO
TCGA-DH-5142	Temozolomide	[Not Available]	89	93	[Not Available]	ADJUVANT	PO
TCGA-DH-5142	Temozolomide	[Not Available]	21	52	[Not Available]	ADJUVANT	PO
TCGA-DH-5142	Temozolomide	[Not Available]	117	400	[Not Available]	ADJUVANT	PO
TCGA-DH-5143	Temozolomide	[Not Available]	123	[Not Available]	[Not Available]	ADJUVANT	PO
TCGA-DH-5143	Temozolomide	[Not Available]	95	99	[Not Available]	ADJUVANT	PO
TCGA-DH-5143	Temozolomide	[Not Available]	25	64	[Not Available]	ADJUVANT	PO
TCGA-DH-A66B	Temozolomide	[Not Available]	25	432	Stable Disease	[Not Available]	[Not Available]
TCGA-DH-A66D	Temozolomide	[Not Available]	31	73	Stable Disease	[Not Available]	[Not Available]
TCGA-DH-A66G	Temodar	[Not Available]	41	211	Partial Response	[Not Available]	[Not Available]
TCGA-DH-A7UR	Temodar	[Not Available]	33	1076	Complete Response	[Not Available]	[Not Available]
TCGA-DH-A7UT	Temodar	[Not Available]	55	97	Stable Disease	[Not Available]	[Not Available]
TCGA-DH-A7UU	Temodar	[Not Available]	41	88	Stable Disease	[Not Available]	[Not Available]
TCGA-DH-A7UV	Temodar	[Not Available]	20	463	Stable Disease	[Not Available]	[Not Available]
TCGA-DU-5847	Bevacizumab	[Not Available]	84	265	[Not Available]	ADJUVANT	IV
TCGA-DU-5847	Temozolomide	[Not Available]	84	265	[Not Available]	ADJUVANT	PO
TCGA-DU-5847	Temozolomide	[Not Available]	27	89	[Not Available]	ADJUVANT	PO
TCGA-DU-5849	Temozolomide	[Not Available]	42	226	[Not Available]	ADJUVANT	PO
TCGA-DU-5851	Temozolomide	[Not Available]	51	599	[Not Available]	ADJUVANT	PO
TCGA-DU-5851	Temozolomide	[Not Available]	22	66	[Not Available]	ADJUVANT	PO
TCGA-DU-5852	Temozolomide	[Not Available]	26	52	[Not Available]	PROGRESSION	PO
TCGA-DU-5853	Temozolomide	[Not Available]	28	65	[Not Available]	ADJUVANT	PO
TCGA-DU-5854	Temozolomide	[Not Available]	45	90	[Not Available]	ADJUVANT	PO
TCGA-DU-5854	Temozolomide	[Not Available]	134	193	[Not Available]	ADJUVANT	PO
TCGA-DU-5854	Bevacizumab	[Not Available]	292	[Not Available]	[Not Available]	PROGRESSION	IV
TCGA-DU-5855	Temozolomide	[Not Available]	41	70	[Not Available]	ADJUVANT	PO
TCGA-DU-5855	Temozolomide	[Not Available]	118	[Not Available]	[Not Available]	ADJUVANT	PO
TCGA-DU-5870	Temozolomide	[Not Available]	4536	4901	[Not Available]	PROGRESSION	PO
TCGA-DU-5870	Temozolomide	[Not Available]	4500	4543	[Not Available]	PROGRESSION	PO
TCGA-DU-5871	Temozolomide	[Not Available]	14	57	[Not Available]	ADJUVANT	PO
TCGA-DU-5871	Temozolomide	[Not Available]	71	222	[Not Available]	ADJUVANT	PO
TCGA-DU-5872	Temozolomide	[Not Available]	34	73	[Not Available]	ADJUVANT	PO
TCGA-DU-5872	Temozolomide	[Not Available]	540	[Not Available]	[Not Available]	PROGRESSION	PO
TCGA-DU-5872	Temozolomide	[Not Available]	83	267	[Not Available]	ADJUVANT	PO
TCGA-DU-5872	Bevacizumab	[Not Available]	328	370	[Not Available]	PROGRESSION	IV
TCGA-DU-5874	Temozolomide	[Not Available]	7	160	[Not Available]	ADJUVANT	PO
TCGA-DU-6392	Hydroxyurea	[Not Available]	17	78	[Not Available]	ADJUVANT	PO
TCGA-DU-6392	PCV	[Not Available]	109	443	[Not Available]	ADJUVANT	PO
TCGA-DU-6393	Carmustine BCNU	[Not Available]	97	431	[Not Available]	ADJUVANT	IV
TCGA-DU-6394	PCV	[Not Available]	459	459	[Not Available]	PROGRESSION	PO
TCGA-DU-6394	PCV	[Not Available]	94	278	[Not Available]	ADJUVANT	PO
TCGA-DU-6394	Hydroxyurea	[Not Available]	[Not Available]	[Not Available]	[Not Available]	ADJUVANT	PO
TCGA-DU-6395	Tamoxifen	[Not Available]	1425	[Not Available]	[Not Available]	PROGRESSION	PO
TCGA-DU-6395	PCV	[Not Available]	870	1266	[Not Available]	PROGRESSION	IV
TCGA-DU-6395	PCV	[Not Available]	1266	1386	[Not Available]	PROGRESSION	IV
TCGA-DU-6396	Isotretinoin	[Not Available]	1823	1946	[Not Available]	PROGRESSION	PO
TCGA-DU-6396	Irinotecan	[Not Available]	915	1062	[Not Available]	PROGRESSION	IV
TCGA-DU-6396	9 Aminocamptothecin	[Not Available]	240	636	[Not Available]	PROGRESSION	IV
TCGA-DU-6396	Tamoxifen	[Not Available]	2127	2250	[Not Available]	PROGRESSION	PO
TCGA-DU-6396	Capecitabine	[Not Available]	2250	2250	[Not Available]	PROGRESSION	PO
TCGA-DU-6396	Bromo deoxyuridine	[Not Available]	28	59	[Not Available]	ADJUVANT	IV
TCGA-DU-6396	PCV	[Not Available]	82	89	[Not Available]	ADJUVANT	IV|PO
TCGA-DU-6396	Temozolomide	[Not Available]	1762	2188	[Not Available]	PROGRESSION	PO
TCGA-DU-6397	Temozolomide	[Not Available]	884	1219	[Not Available]	PROGRESSION	PO
TCGA-DU-6401	Sorafenib (Bay 43-9006)	[Not Available]	2512	2512	[Not Available]	PROGRESSION	PO
TCGA-DU-6401	Procarbazine	[Not Available]	2542	2542	[Not Available]	PROGRESSION	PO
TCGA-DU-6401	Temozolomide	[Not Available]	1903	2451	[Not Available]	PROGRESSION	PO
TCGA-DU-6402	Temozolomide	[Not Available]	117	122	[Not Available]	PROGRESSION	PO
TCGA-DU-6403	BCNU (Carmustine)	[Not Available]	104	196	[Not Available]	ADJUVANT	IV
TCGA-DU-6403	Hydroxyurea	[Not Available]	43	74	[Not Available]	ADJUVANT	PO
TCGA-DU-6403	Gliadel Wafer	[Not Available]	10	10	[Not Available]	ADJUVANT	INTUM
TCGA-DU-6404	Carboplatin	[Not Available]	3227	3884	[Not Available]	PROGRESSION	IV
TCGA-DU-6404	Bevacizumab	[Not Available]	2731	3060	[Not Available]	PROGRESSION	IV
TCGA-DU-6404	Irinotecan	[Not Available]	1762	1967	[Not Available]	PROGRESSION	IV
TCGA-DU-6404	Temozolomide	[Not Available]	3154	3185	[Not Available]	PROGRESSION	PO
TCGA-DU-6404	Bevacizumab	[Not Available]	3154	3185	[Not Available]	PROGRESSION	IV
TCGA-DU-6404	Irinotecan	[Not Available]	2360	2714	[Not Available]	PROGRESSION	IV
TCGA-DU-6404	Temozolomide	[Not Available]	171	506	[Not Available]	ADJUVANT	PO
TCGA-DU-6404	Temozolomide	[Not Available]	1602	1632	[Not Available]	PROGRESSION	PO
TCGA-DU-6404	Bevacizumab	[Not Available]	3227	3581	[Not Available]	PROGRESSION	IV
TCGA-DU-6404	Bevacizumab	[Not Available]	2360	2714	[Not Available]	PROGRESSION	IV
TCGA-DU-6404	Bevacizumab	[Not Available]	4066	4066	[Not Available]	PROGRESSION	IV
TCGA-DU-6405	Temozolomide	[Not Available]	165	499	[Not Available]	ADJUVANT	PO
TCGA-DU-6405	Temozolomide	[Not Available]	34	77	[Not Available]	ADJUVANT	PO
TCGA-DU-6405	PS-341 Bortrezomib	[Not Available]	530	561	[Not Available]	PROGRESSION	IV
TCGA-DU-6405	Cilengitide	[Not Available]	561	561	[Not Available]	PROGRESSION	IV
TCGA-DU-6406	Temozolomide	[Not Available]	97	280	[Not Available]	ADJUVANT	PO
TCGA-DU-6406	Temozolomide	[Not Available]	38	66	[Not Available]	ADJUVANT	PO
TCGA-DU-6406	Isotrectinoin (acccutane)	[Not Available]	158	280	[Not Available]	ADJUVANT	PO
TCGA-DU-6407	Temozolomide	[Not Available]	2473	2516	[Not Available]	PROGRESSION	PO
TCGA-DU-6407	Temozolomide	[Not Available]	2531	2774	[Not Available]	PROGRESSION	PO
TCGA-DU-6407	Temozolomide	[Not Available]	2835	2853	[Not Available]	PROGRESSION	PO
TCGA-DU-6407	Afatinib	[Not Available]	2836	2853	[Not Available]	PROGRESSION	PO
TCGA-DU-6408	Capecitabine	[Not Available]	2608	[Not Available]	[Not Available]	PROGRESSION	PO
TCGA-DU-6408	Temozolomide	[Not Available]	1175	1226	[Not Available]	ADJUVANT	PO
TCGA-DU-6408	Celebrex	[Not Available]	2608	[Not Available]	[Not Available]	PROGRESSION	PO
TCGA-DU-6408	Temozolomide	[Not Available]	2608	[Not Available]	[Not Available]	PROGRESSION	PO
TCGA-DU-6410	Temozolomide	[Not Available]	56	[Not Available]	[Not Available]	ADJUVANT	PO
TCGA-DU-6542	Temozolomide	[Not Available]	97	[Not Available]	[Not Available]	ADJUVANT	PO
TCGA-DU-6542	Temozolomide	[Not Available]	56	95	[Not Available]	ADJUVANT	PO
TCGA-DU-7006	Lomustine	[Not Available]	90	[Not Available]	[Not Available]	ADJUVANT	PO
TCGA-DU-7006	Vincristine	[Not Available]	90	[Not Available]	[Not Available]	ADJUVANT	IV
TCGA-DU-7006	Procarbazine	[Not Available]	90	[Not Available]	[Not Available]	ADJUVANT	PO
TCGA-DU-7008	Lomustin	[Not Available]	86	239	[Not Available]	ADJUVANT	PO
TCGA-DU-7008	Vincristine	[Not Available]	86	239	[Not Available]	ADJUVANT	IV
TCGA-DU-7008	Procarbazine	[Not Available]	86	239	[Not Available]	ADJUVANT	PO
TCGA-DU-7009	Temozolomide	[Not Available]	3095	3279	[Not Available]	PROGRESSION	PO
TCGA-DU-7010	Temozolomide	[Not Available]	70	162	[Not Available]	ADJUVANT	PO
TCGA-DU-7010	Temozolomide	[Not Available]	11	70	[Not Available]	ADJUVANT	PO
TCGA-DU-7013	Temozolomide	[Not Available]	101	163	[Not Available]	ADJUVANT	PO
TCGA-DU-7015	Bevacizumab	[Not Available]	930	[Not Available]	[Not Available]	PROGRESSION	IV
TCGA-DU-7015	Temozolomide	[Not Available]	616	884	[Not Available]	ADJUVANT	PO
TCGA-DU-7015	Irinotecan	[Not Available]	930	1460	[Not Available]	PROGRESSION	IV
TCGA-DU-7018	Temozolomide	[Not Available]	635	697	[Not Available]	PROGRESSION	PO
TCGA-DU-7018	Temozolomide	[Not Available]	56	605	[Not Available]	ADJUVANT	PO
TCGA-DU-7019	Temozolomide	[Not Available]	101	436	[Not Available]	ADJUVANT	PO
TCGA-DU-7019	Temozolomide	[Not Available]	28	71	[Not Available]	ADJUVANT	PO
TCGA-DU-7292	Tomaxifen	[Not Available]	176	206	[Not Available]	PROGRESSION	PO
TCGA-DU-7292	Procarbazine	[Not Available]	176	206	[Not Available]	PROGRESSION	PO
TCGA-DU-7298	Temozolomide	[Not Available]	207	207	[Not Available]	ADJUVANT	PO
TCGA-DU-7298	Temozolomide	[Not Available]	41	101	[Not Available]	ADJUVANT	PO
TCGA-DU-7299	Temozolomide	[Not Available]	945	1157	[Not Available]	PROGRESSION	PO
TCGA-DU-7299	Bevacizumab	[Not Available]	721	1016	[Not Available]	PROGRESSION	IV
TCGA-DU-7299	Irinotecan	[Not Available]	721	945	[Not Available]	PROGRESSION	IV
TCGA-DU-7299	Temozolomide	[Not Available]	91	456	[Not Available]	ADJUVANT	PO
TCGA-DU-7299	Temozolomide	[Not Available]	28	70	[Not Available]	ADJUVANT	PO
TCGA-DU-7300	Temozolomide	[Not Available]	337	368	[Not Available]	PROGRESSION	PO
TCGA-DU-7300	Temozolomide	[Not Available]	[Not Available]	764	[Not Available]	PROGRESSION	PO
TCGA-DU-7300	Bevacizumab	[Not Available]	1086	[Not Available]	[Not Available]	PROGRESSION	IV
TCGA-DU-7300	Irintotecan	[Not Available]	1086	[Not Available]	[Not Available]	PROGRESSION	IV
TCGA-DU-7300	Temozolomide	[Not Available]	3	307	[Not Available]	ADJUVANT	PO
TCGA-DU-7301	Temozolomide	[Not Available]	28	66	[Not Available]	ADJUVANT	PO
TCGA-DU-7301	Temozlomide	[Not Available]	65	369	[Not Available]	ADJUVANT	PO
TCGA-DU-7301	Irinotecan	[Not Available]	379	534	[Not Available]	PROGRESSION	IV
TCGA-DU-7301	Temozolomide	[Not Available]	626	643	[Not Available]	PROGRESSION	PO
TCGA-DU-7301	Bevacizumab	[Not Available]	379	629	[Not Available]	PROGRESSION	IV
TCGA-DU-7302	Bevacizumab	[Not Available]	1691	[Not Available]	[Not Available]	PROGRESSION	IV
TCGA-DU-7302	Temozolomide	[Not Available]	1382	1686	[Not Available]	PROGRESSION	PO
TCGA-DU-7302	Temozolomide	[Not Available]	14	530	[Not Available]	ADJUVANT	PO
TCGA-DU-7304	Bevacizumab	[Not Available]	363	623	[Not Available]	PROGRESSION	IV
TCGA-DU-7304	Irinotecan	[Not Available]	363	539	[Not Available]	PROGRESSION	IV
TCGA-DU-7304	Temozolomide	[Not Available]	97	318	[Not Available]	ADJUVANT	PO
TCGA-DU-7304	Temozolomide	[Not Available]	20	69	[Not Available]	ADJUVANT	PO
TCGA-DU-7306	temozolomide	[Not Available]	14	59	[Not Available]	ADJUVANT	PO
TCGA-DU-7306	Temozolomide	[Not Available]	97	250	[Not Available]	ADJUVANT	PO
TCGA-DU-7306	Temozolomide	[Not Available]	1283	[Not Available]	[Not Available]	PROGRESSION	PO
TCGA-DU-7309	Temozolomide	[Not Available]	41	84	[Not Available]	ADJUVANT	PO
TCGA-DU-8158	Temozolomide	[Not Available]	21	66	[Unknown]	[Not Available]	[Not Available]
TCGA-DU-8161	Temozolomide	[Not Available]	39	78	Stable Disease	[Not Available]	[Not Available]
TCGA-DU-8161	Temozolomide	[Not Available]	92	92	Clinical Progressive Disease	[Not Available]	[Not Available]
TCGA-DU-8161	Irinotecan	[Not Available]	134	575	Stable Disease	[Not Available]	[Not Available]
TCGA-DU-8161	Bevacizumab	[Not Available]	162	638	Clinical Progressive Disease	[Not Available]	[Not Available]
TCGA-DU-8162	Temozolomide	[Not Available]	24	70	Stable Disease	[Not Available]	[Not Available]
TCGA-DU-8162	Temozolomide	[Not Available]	108	[Not Available]	[Not Applicable]	[Not Available]	[Not Available]
TCGA-DU-8163	Temozolomide	[Not Available]	35	81	Stable Disease	[Not Available]	[Not Available]
TCGA-DU-8163	Temozolomide	[Not Available]	87	[Not Available]	[Not Applicable]	[Not Available]	[Not Available]
TCGA-DU-8163	Temozolomide	[Not Available]	525	[Not Available]	[Not Applicable]	[Not Available]	[Not Available]
TCGA-DU-8164	Temozolomide	[Not Available]	35	[Not Available]	[Not Applicable]	[Not Available]	[Not Available]
TCGA-DU-8165	Temozolomide	[Not Available]	30	71	Stable Disease	[Not Available]	[Not Available]
TCGA-DU-8165	temozolomide	[Not Available]	101	[Not Available]	[Not Applicable]	[Not Available]	[Not Available]
TCGA-DU-8166	Temozolomide	[Not Available]	62	143	Clinical Progressive Disease	[Not Available]	[Not Available]
TCGA-DU-8166	Lomustine	[Not Available]	237	433	Stable Disease	[Not Available]	[Not Available]
TCGA-DU-8166	Procarbazine	[Not Available]	237	433	Stable Disease	[Not Available]	[Not Available]
TCGA-DU-8168	Temozolomide	[Not Available]	25	71	Stable Disease	[Not Available]	[Not Available]
TCGA-DU-8168	Temozolomide	[Not Available]	106	[Not Available]	[Not Applicable]	[Not Available]	[Not Available]
TCGA-DU-A5TP	Temozolomide	[Not Available]	32	[Not Available]	[Not Applicable]	[Not Available]	[Not Available]
TCGA-DU-A5TP	Temozolomide	[Not Available]	123	493	Stable Disease	[Not Available]	[Not Available]
TCGA-DU-A5TR	Temozolomide	[Not Available]	25	[Not Available]	[Not Available]	[Not Available]	[Not Available]
TCGA-DU-A5TS	Temodar	[Not Available]	25	415	Stable Disease	[Not Available]	[Not Available]
TCGA-DU-A5TT	Temozolomide	[Not Available]	16	[Not Available]	[Not Applicable]	[Not Available]	[Not Available]
TCGA-DU-A5TU	Temozolomide	[Not Available]	627	[Not Available]	Stable Disease	[Not Available]	[Not Available]
TCGA-DU-A5TY	Temozolomide	[Not Available]	17	64	Stable Disease	[Not Available]	[Not Available]
TCGA-DU-A5TY	Temozolomide	[Not Available]	79	[Not Available]	Stable Disease	[Not Available]	[Not Available]
TCGA-DU-A5TY	Mibefradil	[Not Available]	553	812	Clinical Progressive Disease	[Not Available]	[Not Available]
TCGA-DU-A5TY	Temozolomide	[Not Available]	553	812	Clinical Progressive Disease	[Not Available]	[Not Available]
TCGA-DU-A5TY	Lomustine	[Not Available]	814	855	Clinical Progressive Disease	[Not Available]	[Not Available]
TCGA-DU-A5TY	Procarbazine	[Not Available]	814	855	Clinical Progressive Disease	[Not Available]	[Not Available]
TCGA-DU-A5TY	bevacizumab	[Not Available]	872	914	Clinical Progressive Disease	[Not Available]	[Not Available]
TCGA-DU-A6S6	Temozolomide	[Not Available]	25	272	Stable Disease	[Not Available]	[Not Available]
TCGA-DU-A6S6	Temozolomide	[Not Available]	2283	[Not Available]	[Not Applicable]	[Not Available]	[Not Available]
TCGA-DU-A6S6	Temozolomide	[Not Available]	2281	2492	Stable Disease	[Not Available]	[Not Available]
TCGA-DU-A6S7	Temozolomide	[Not Available]	23	57	Stable Disease	[Not Available]	[Not Available]
TCGA-DU-A6S7	Temozolomide	[Not Available]	129	[Not Available]	[Not Applicable]	[Not Available]	[Not Available]
TCGA-DU-A6S7	Temozolomide	[Not Available]	129	464	Stable Disease	[Not Available]	[Not Available]
TCGA-DU-A6S8	Temozolomide	[Not Available]	57	[Not Available]	[Not Applicable]	[Not Available]	[Not Available]
TCGA-DU-A76K	Temozolomide	[Not Available]	236	269	Clinical Progressive Disease	[Not Available]	[Not Available]
TCGA-DU-A76L	Temozolomide	[Not Available]	16	57	Stable Disease	[Not Available]	[Not Available]
TCGA-DU-A76L	Temozolomide	[Not Available]	54	406	Clinical Progressive Disease	[Not Available]	[Not Available]
TCGA-DU-A76L	Procarbazine	[Not Available]	588	617	Clinical Progressive Disease	[Not Available]	[Not Available]
TCGA-DU-A76L	Cilengtide	[Not Available]	651	732	Clinical Progressive Disease	[Not Available]	[Not Available]
TCGA-DU-A76O	Temozolomide	[Not Available]	49	94	Stable Disease	[Not Available]	[Not Available]
TCGA-DU-A76O	Temozolomide	[Not Available]	115	[Not Available]	[Not Applicable]	[Not Available]	[Not Available]
TCGA-DU-A76R	Temozolomide	[Not Available]	389	394	Clinical Progressive Disease	[Not Available]	[Not Available]
TCGA-DU-A7T8	Temozolomide	[Not Available]	147	193	Stable Disease	[Not Available]	[Not Available]
TCGA-DU-A7T8	Temozolomide	[Not Available]	211	407	Stable Disease	[Not Available]	[Not Available]
TCGA-DU-A7T8	Temozolomide	[Not Available]	3061	3215	Clinical Progressive Disease	[Not Available]	[Not Available]
TCGA-DU-A7T8	Temozolomide	[Not Available]	3865	3901	Clinical Progressive Disease	[Not Available]	[Not Available]
TCGA-DU-A7T8	Lomustine (CCNU)	[Not Available]	4001	4194	Clinical Progressive Disease	[Not Available]	[Not Available]
TCGA-DU-A7T8	bevacizumab	[Not Available]	4001	4194	Clinical Progressive Disease	[Not Available]	[Not Available]
TCGA-DU-A7TA	Temozolomide	[Not Available]	33	70	Stable Disease	[Not Available]	[Not Available]
TCGA-DU-A7TA	Temozolomide	[Not Available]	77	413	Stable Disease	[Not Available]	[Not Available]
TCGA-DU-A7TB	Temozolomide	[Not Available]	20	57	Clinical Progressive Disease	[Not Available]	[Not Available]
TCGA-DU-A7TB	Temozolomide	[Not Available]	88	127	Stable Disease	[Not Available]	[Not Available]
TCGA-DU-A7TB	Temozolomide	[Not Available]	153	518	Stable Disease	[Not Available]	[Not Available]
TCGA-DU-A7TD	Temozolomide	[Not Available]	22	63	Stable Disease	[Not Available]	[Not Available]
TCGA-DU-A7TD	Temozolomide	[Not Available]	77	151	Clinical Progressive Disease	[Not Available]	[Not Available]
TCGA-DU-A7TG	Temozolomide	[Not Available]	26	128	[Unknown]	[Not Available]	[Not Available]
TCGA-DU-A7TI	SU101	Targeted Molecular Therapy	232	567	Stable Disease	[Not Available]	[Not Available]
TCGA-DU-A7TI	ONYX-015	Targeted Molecular Therapy	840	840	Stable Disease	[Not Available]	[Not Available]
TCGA-DU-A7TI	Temozolomide	[Not Available]	932	1085	Clinical Progressive Disease	[Not Available]	[Not Available]
TCGA-DU-A7TI	cis-retinoic acid	[Not Available]	1115	1154	Clinical Progressive Disease	[Not Available]	[Not Available]
TCGA-DU-A7TI	Carmustine (BCNU)	[Not Available]	1115	1154	Clinical Progressive Disease	[Not Available]	[Not Available]
TCGA-E1-5302	Procarbazine	[Not Available]	48	154	[Not Available]	ADJUVANT	PO
TCGA-E1-5302	CPT-11	[Not Available]	1322	1434	[Not Available]	PROGRESSION	IV
TCGA-E1-5302	Tamoxifen	[Not Available]	1255	1303	[Not Available]	PROGRESSION	PO
TCGA-E1-5302	Vincristine	[Not Available]	48	154	[Not Available]	ADJUVANT	IV
TCGA-E1-5302	Tamoxifen	[Not Available]	294	433	[Not Available]	ADJUVANT	PO
TCGA-E1-5302	CCNU	[Not Available]	1255	1303	[Not Available]	PROGRESSION	PO
TCGA-E1-5302	CCNU	[Not Available]	48	154	[Not Available]	ADJUVANT	PO
TCGA-E1-5302	Temozolomide	[Not Available]	433	643	[Not Available]	ADJUVANT	PO
TCGA-E1-5302	Procarbazine	[Not Available]	202	294	[Not Available]	ADJUVANT	PO
TCGA-E1-5302	CCNU	[Not Available]	202	294	[Not Available]	ADJUVANT	PO
TCGA-E1-5302	Celebrex	[Not Available]	1322	1434	[Not Available]	PROGRESSION	PO
TCGA-E1-5302	Temozolomide	[Not Available]	1434	1493	[Not Available]	PROGRESSION	PO
TCGA-E1-5302	Vincristine	[Not Available]	202	294	[Not Available]	ADJUVANT	IV
TCGA-E1-5303	Tamoxifen	[Not Available]	202	215	[Not Available]	PROGRESSION	PO
TCGA-E1-5303	Temozolomide	[Not Available]	218	582	[Not Available]	PROGRESSION	PO
TCGA-E1-5303	CCNU	[Not Available]	156	190	[Not Available]	PROGRESSION	PO
TCGA-E1-5304	Temozolomide	[Not Available]	95	125	[Not Available]	ADJUVANT	PO
TCGA-E1-5304	Temozolomide	[Not Available]	249	312	[Not Available]	ADJUVANT	PO
TCGA-E1-5304	CCNU	[Not Available]	312	398	[Not Available]	ADJUVANT	PO
TCGA-E1-5304	Temozolomide	[Not Available]	995	1113	[Not Available]	PROGRESSION	PO
TCGA-E1-5304	CPT-11	[Not Available]	1128	1166	[Not Available]	PROGRESSION	IV
TCGA-E1-5304	CCNU	[Not Available]	160	249	[Not Available]	ADJUVANT	PO
TCGA-E1-5304	VP-16	[Not Available]	1167	1198	[Not Available]	PROGRESSION	PO
TCGA-E1-5304	Temozolomide	[Not Available]	125	160	[Not Available]	ADJUVANT	PO
TCGA-E1-5305	CCNU	[Not Available]	2280	2331	[Not Available]	[Discrepancy]	PO
TCGA-E1-5305	VP-16	[Not Available]	148	593	[Not Available]	PROGRESSION	PO
TCGA-E1-5305	Topotecan	[Not Available]	1861	1994	[Not Available]	PROGRESSION	PO
TCGA-E1-5305	Temozolomide	[Not Available]	148	593	[Not Available]	PROGRESSION	PO
TCGA-E1-5305	Hydroyurea	[Not Available]	1636	1825	[Not Available]	PROGRESSION	PO
TCGA-E1-5305	Temozolomide	[Not Available]	1861	1994	[Not Available]	PROGRESSION	PO
TCGA-E1-5305	Gleevec	[Not Available]	1636	1825	[Not Available]	PROGRESSION	PO
TCGA-E1-5305	CPT-11	[Not Available]	1994	2093	[Not Available]	PROGRESSION	IV
TCGA-E1-5305	Cytoxan	[Not Available]	2128	2241	[Not Available]	PROGRESSION	PO
TCGA-E1-5305	Avastin	[Not Available]	2128	2241	[Not Available]	PROGRESSION	IV
TCGA-E1-5307	Temodar	[Not Available]	229	260	[Not Available]	ADJUVANT	PO
TCGA-E1-5307	Temodar	[Not Available]	1462	1599	[Not Available]	PROGRESSION	PO
TCGA-E1-5307	Temodar	[Not Available]	466	560	[Not Available]	ADJUVANT	PO
TCGA-E1-5307	CCNU	[Not Available]	382	466	[Not Available]	ADJUVANT	PO
TCGA-E1-5307	CCNu	[Not Available]	126	215	[Not Available]	ADJUVANT	PO
TCGA-E1-5307	CCNU	[Not Available]	313	351	[Not Available]	ADJUVANT	PO
TCGA-E1-5307	Temodar	[Not Available]	260	285	[Not Available]	ADJUVANT	PO
TCGA-E1-5307	Temodar	[Not Available]	1599	1720	[Not Available]	PROGRESSION	PO
TCGA-E1-5307	Celebrex	[Not Available]	560	1453	[Not Available]	ADJUVANT	PO
TCGA-E1-5311	Temozolomide	[Not Available]	2615	2799	[Not Available]	PROGRESSION	PO
TCGA-E1-5311	Celebrex	[Not Available]	3282	3868	[Not Available]	PROGRESSION	PO
TCGA-E1-5311	MAGI131-81c6	[Not Available]	20	20	[Not Available]	ADJUVANT	INTUM
TCGA-E1-5311	CCNU	[Not Available]	2925	3282	[Not Available]	PROGRESSION	PO
TCGA-E1-5311	VP-16	[Not Available]	3996	4084	[Not Available]	PROGRESSION	PO
TCGA-E1-5311	Karerltecin	[Not Available]	2825	2848	[Not Available]	PROGRESSION	IV
TCGA-E1-5311	Cloretazine	[Not Available]	3868	3996	[Not Available]	PROGRESSION	IV
TCGA-E1-5311	Tamoxifen	[Not Available]	3282	3749	[Not Available]	PROGRESSION	PO
TCGA-E1-5318	CCNU	[Not Available]	1655	1904	[Not Available]	PROGRESSION	PO
TCGA-E1-5318	Gliadel Wafers	[Not Available]	1043	1231	[Not Available]	PROGRESSION	INTUM
TCGA-E1-5318	CPT-11	[Not Available]	2127	2211	[Not Available]	ADJUVANT	IV
TCGA-E1-5318	CPT-11	[Not Available]	2023	2127	[Not Available]	PROGRESSION	IV
TCGA-E1-5318	CCNU	[Not Available]	1904	1971	[Not Available]	ADJUVANT	PO
TCGA-E1-5318	Procarbazine	[Not Available]	2211	2267	[Not Available]	PROGRESSION	PO
TCGA-E1-5318	CCNU	[Not Available]	2268	2335	[Not Available]	PROGRESSION	PO
TCGA-E1-5318	Temazolomide	[Not Available]	781	824	[Not Available]	ADJUVANT	PO
TCGA-E1-5318	Cytoxan	[Not Available]	1980	2043	[Not Available]	ADJUVANT	PO
TCGA-E1-5318	Temozolomide	[Not Available]	824	1026	[Not Available]	ADJUVANT	PO
TCGA-E1-5318	Carboplatin	[Not Available]	385	781	[Not Available]	PROGRESSION	IV
TCGA-E1-5318	Celebrex	[Not Available]	1980	2043	[Not Available]	PROGRESSION	PO
TCGA-E1-5318	VP-16	[Not Available]	1590	1652	[Not Available]	PROGRESSION	PO
TCGA-E1-5318	Tamoxiten	[Not Available]	2211	2267	[Not Available]	PROGRESSION	PO
TCGA-E1-5319	Temodar	[Not Available]	952	1385	[Not Available]	PROGRESSION	PO
TCGA-E1-5319	Celebrex	[Not Available]	1385	1511	[Not Available]	ADJUVANT	PO
TCGA-E1-5319	Carboplatin	[Not Available]	1933	1993	[Not Available]	PROGRESSION	PO
TCGA-E1-5319	Carboplatin	[Not Available]	1826	1933	[Not Available]	PROGRESSION	PO
TCGA-E1-5319	CCNU	[Not Available]	2322	2364	[Not Available]	PROGRESSION	PO
TCGA-E1-5319	Temodar	[Not Available]	2029	2121	[Not Available]	PROGRESSION	PO
TCGA-E1-5319	CCNU	[Not Available]	2364	2433	[Not Available]	PROGRESSION	PO
TCGA-E1-5319	VP-16	[Not Available]	2433	2587	[Not Available]	PROGRESSION	PO
TCGA-E1-5319	VP-16	[Not Available]	2587	2818	[Not Available]	ADJUVANT	PO
TCGA-E1-5322	Gliadel Wafer	[Not Available]	1085	1109	[Not Available]	ADJUVANT	INTUM
TCGA-E1-A7YD	CCNU	[Not Available]	111	285	Clinical Progressive Disease	[Not Available]	[Not Available]
TCGA-E1-A7YD	Temodar	[Not Available]	314	[Not Available]	[Unknown]	[Not Available]	[Not Available]
TCGA-E1-A7YE	CCNU	[Not Available]	81	185	Clinical Progressive Disease	[Not Available]	[Not Available]
TCGA-E1-A7YE	CCNU	[Not Available]	378	468	Clinical Progressive Disease	[Not Available]	[Not Available]
TCGA-E1-A7YE	Gliadel wafers	[Not Available]	237	237	Stable Disease	[Not Available]	[Not Available]
TCGA-E1-A7YE	Temodar	[Not Available]	482	695	Clinical Progressive Disease	[Not Available]	[Not Available]
TCGA-E1-A7YE	Celebrex	[Not Available]	469	703	Clinical Progressive Disease	[Not Available]	[Not Available]
TCGA-E1-A7YE	Temodar	[Not Available]	704	731	Clinical Progressive Disease	[Not Available]	[Not Available]
TCGA-E1-A7YE	Benzylguanine	[Not Available]	704	731	Clinical Progressive Disease	[Not Available]	[Not Available]
TCGA-E1-A7YE	Karenitecin	[Not Available]	715	787	Clinical Progressive Disease	[Not Available]	[Not Available]
TCGA-E1-A7YE	VP-16	[Not Available]	790	845	Clinical Progressive Disease	[Not Available]	[Not Available]
TCGA-E1-A7YH	Temodar	[Not Available]	45	87	Stable Disease	[Not Available]	[Not Available]
TCGA-E1-A7YH	CCNU	[Not Available]	117	216	Stable Disease	[Not Available]	[Not Available]
TCGA-E1-A7YH	Temodar	[Not Available]	222	537	[Unknown]	[Not Available]	[Not Available]
TCGA-E1-A7YH	Temodar	[Not Available]	706	752	Clinical Progressive Disease	[Not Available]	[Not Available]
TCGA-E1-A7YH	Temodar	[Not Available]	775	835	Clinical Progressive Disease	[Not Available]	[Not Available]
TCGA-E1-A7YH	Erlotinib	[Not Available]	867	1223	Stable Disease	[Not Available]	[Not Available]
TCGA-E1-A7YH	Avastin	[Not Available]	867	1223	Stable Disease	[Not Available]	[Not Available]
TCGA-E1-A7YH	Avastin	[Not Available]	1224	1328	Clinical Progressive Disease	[Not Available]	[Not Available]
TCGA-E1-A7YH	VP-16	[Not Available]	1345	1627	Clinical Progressive Disease	[Not Available]	[Not Available]
TCGA-E1-A7YJ	Temodar	[Not Available]	39	84	Stable Disease	[Not Available]	[Not Available]
TCGA-E1-A7YJ	CPT-11	[Not Available]	96	144	Stable Disease	[Not Available]	[Not Available]
TCGA-E1-A7YJ	Avastin	[Not Available]	96	504	Clinical Progressive Disease	[Not Available]	[Not Available]
TCGA-E1-A7YJ	Temodar	[Not Available]	96	518	Clinical Progressive Disease	[Not Available]	[Not Available]
TCGA-E1-A7YJ	MR1-1	[Not Available]	537	541	Clinical Progressive Disease	[Not Available]	[Not Available]
TCGA-E1-A7YK	Temodar	[Not Available]	27	68	Stable Disease	[Not Available]	[Not Available]
TCGA-E1-A7YK	Temodar	[Not Available]	90	[Not Available]	[Unknown]	[Not Available]	[Not Available]
TCGA-E1-A7YL	Temodar	[Not Available]	36	78	Clinical Progressive Disease	[Not Available]	[Not Available]
TCGA-E1-A7YL	Avastin	[Not Available]	103	289	Clinical Progressive Disease	[Not Available]	[Not Available]
TCGA-E1-A7YL	Carboplatin	[Not Available]	103	263	Clinical Progressive Disease	[Not Available]	[Not Available]
TCGA-E1-A7YL	CPT-11	[Not Available]	103	249	Clinical Progressive Disease	[Not Available]	[Not Available]
TCGA-E1-A7YL	Avastin	[Not Available]	298	336	Clinical Progressive Disease	[Not Available]	[Not Available]
TCGA-E1-A7YL	VP-16	[Not Available]	298	325	Clinical Progressive Disease	[Not Available]	[Not Available]
TCGA-E1-A7YM	Temodar	[Not Available]	27	75	Clinical Progressive Disease	[Not Available]	[Not Available]
TCGA-E1-A7YM	Avastin	[Not Available]	90	137	Stable Disease	[Not Available]	[Not Available]
TCGA-E1-A7YM	CPT-11	[Not Available]	90	137	Stable Disease	[Not Available]	[Not Available]
TCGA-E1-A7YM	Avastin	[Not Available]	137	174	Stable Disease	[Not Available]	[Not Available]
TCGA-E1-A7YM	VP-16	[Not Available]	137	164	Stable Disease	[Not Available]	[Not Available]
TCGA-E1-A7YM	Avastin	[Not Available]	174	497	Clinical Progressive Disease	[Not Available]	[Not Available]
TCGA-E1-A7YM	Avastin	[Not Available]	501	593	Stable Disease	[Not Available]	[Not Available]
TCGA-E1-A7YM	Carboplatin	[Not Available]	501	593	Stable Disease	[Not Available]	[Not Available]
TCGA-E1-A7YN	Temodar	[Not Available]	35	90	Stable Disease	[Not Available]	[Not Available]
TCGA-E1-A7YN	Temodar	[Not Available]	124	369	Clinical Progressive Disease	[Not Available]	[Not Available]
TCGA-E1-A7YN	Avastin	[Not Available]	429	484	Clinical Progressive Disease	[Not Available]	[Not Available]
TCGA-E1-A7YN	Temodar	[Not Available]	429	484	Clinical Progressive Disease	[Not Available]	[Not Available]
TCGA-E1-A7YN	Avastin	[Not Available]	491	553	Clinical Progressive Disease	[Not Available]	[Not Available]
TCGA-E1-A7YN	CCNU	[Not Available]	506	632	Clinical Progressive Disease	[Not Available]	[Not Available]
TCGA-E1-A7YO	I131-81C6	[Not Available]	23	23	Stable Disease	[Not Available]	[Not Available]
TCGA-E1-A7YQ	Temodar	[Not Available]	346	396	Stable Disease	[Not Available]	[Not Available]
TCGA-E1-A7YQ	CCNU	[Not Available]	429	512	Stable Disease	[Not Available]	[Not Available]
TCGA-E1-A7YQ	Temodar	[Not Available]	532	559	Clinical Progressive Disease	[Not Available]	[Not Available]
TCGA-E1-A7YS	Temodar	[Not Available]	67	106	Stable Disease	[Not Available]	[Not Available]
TCGA-E1-A7YS	Temodar	[Not Available]	127	365	Stable Disease	[Not Available]	[Not Available]
TCGA-E1-A7YU	I 131 81C6	[Not Available]	6	6	[Unknown]	[Not Available]	[Not Available]
TCGA-E1-A7YV	Temodar	[Not Available]	38	82	Clinical Progressive Disease	[Not Available]	[Not Available]
TCGA-E1-A7YV	Temodar	[Not Available]	70	156	Clinical Progressive Disease	[Not Available]	[Not Available]
TCGA-E1-A7YV	Avastin	[Not Available]	195	507	Clinical Progressive Disease	[Not Available]	[Not Available]
TCGA-E1-A7YV	Avastin	[Not Available]	507	674	Stable Disease	[Not Available]	[Not Available]
TCGA-E1-A7YV	Gleevec	[Not Available]	507	674	Stable Disease	[Not Available]	[Not Available]
TCGA-E1-A7YV	Gleevec	[Not Available]	678	824	Clinical Progressive Disease	[Not Available]	[Not Available]
TCGA-E1-A7YV	Avastin	[Not Available]	846	887	Clinical Progressive Disease	[Not Available]	[Not Available]
TCGA-E1-A7YV	Gleevec	[Not Available]	832	887	Clinical Progressive Disease	[Not Available]	[Not Available]
TCGA-E1-A7YV	Avastin	[Not Available]	888	948	Clinical Progressive Disease	[Not Available]	[Not Available]
TCGA-E1-A7YV	CPT-11	[Not Available]	888	948	Clinical Progressive Disease	[Not Available]	[Not Available]
TCGA-E1-A7YW	CCNU	[Not Available]	711	978	Clinical Progressive Disease	[Not Available]	[Not Available]
TCGA-E1-A7YW	Avastin	[Not Available]	999	1025	Stable Disease	[Not Available]	[Not Available]
TCGA-E1-A7YW	CPT-11	[Not Available]	999	1025	Stable Disease	[Not Available]	[Not Available]
TCGA-E1-A7YW	VP-16	[Not Available]	1040	1095	Clinical Progressive Disease	[Not Available]	[Not Available]
TCGA-E1-A7YW	Temodar	[Not Available]	418	608	Clinical Progressive Disease	[Not Available]	[Not Available]
TCGA-E1-A7YY	Temodar	[Not Available]	982	1351	Stable Disease	[Not Available]	[Not Available]
TCGA-E1-A7YY	Temodar	[Not Available]	2378	2470	Clinical Progressive Disease	[Not Available]	[Not Available]
TCGA-E1-A7YY	CCNU	[Not Available]	2465	2590	Stable Disease	[Not Available]	[Not Available]
TCGA-E1-A7YY	Temodar	[Not Available]	3501	4152	Clinical Progressive Disease	[Not Available]	[Not Available]
TCGA-E1-A7YY	VP-16	[Not Available]	4152	4207	Clinical Progressive Disease	[Not Available]	[Not Available]
TCGA-E1-A7YY	Avastin	[Not Available]	4289	4418	[Unknown]	[Not Available]	[Not Available]
TCGA-E1-A7Z2	Temodar	[Not Available]	102	213	Clinical Progressive Disease	[Not Available]	[Not Available]
TCGA-E1-A7Z2	Temodar	[Not Available]	230	270	Clinical Progressive Disease	[Not Available]	[Not Available]
TCGA-E1-A7Z2	Temodar	[Not Available]	286	328	Stable Disease	[Not Available]	[Not Available]
TCGA-E1-A7Z2	Avastin	[Not Available]	293	334	Stable Disease	[Not Available]	[Not Available]
TCGA-E1-A7Z2	Temodar	[Not Available]	356	383	Stable Disease	[Not Available]	[Not Available]
TCGA-E1-A7Z2	Avastin	[Not Available]	356	369	Stable Disease	[Not Available]	[Not Available]
TCGA-E1-A7Z3	I131-81C6	[Not Available]	1709	1709	Clinical Progressive Disease	[Not Available]	[Not Available]
TCGA-E1-A7Z3	CCNU	[Not Available]	1911	1921	Clinical Progressive Disease	[Not Available]	[Not Available]
TCGA-E1-A7Z3	Procarbazine	[Not Available]	1911	1921	Clinical Progressive Disease	[Not Available]	[Not Available]
TCGA-E1-A7Z3	Vincristine	[Not Available]	1911	1921	Clinical Progressive Disease	[Not Available]	[Not Available]
TCGA-E1-A7Z3	CPT-11	[Not Available]	1995	2072	Clinical Progressive Disease	[Not Available]	[Not Available]
TCGA-E1-A7Z4	Gliadel	[Not Available]	883	883	Stable Disease	[Not Available]	[Not Available]
TCGA-E1-A7Z4	Temodar	[Not Available]	896	952	Clinical Progressive Disease	[Not Available]	[Not Available]
TCGA-E1-A7Z4	CCNU	[Not Available]	974	1100	Clinical Progressive Disease	[Not Available]	[Not Available]
TCGA-E1-A7Z4	Thalidomide	[Not Available]	1101	1176	Clinical Progressive Disease	[Not Available]	[Not Available]
TCGA-E1-A7Z4	Cyclophosphamide	[Not Available]	1101	1176	Clinical Progressive Disease	[Not Available]	[Not Available]
TCGA-E1-A7Z4	Karenitecin	[Not Available]	1182	1249	Clinical Progressive Disease	[Not Available]	[Not Available]
TCGA-E1-A7Z4	Temodar	[Not Available]	1266	1834	Stable Disease	[Not Available]	[Not Available]
TCGA-E1-A7Z4	Tamoxifen	[Not Available]	1266	1834	Stable Disease	[Not Available]	[Not Available]
TCGA-E1-A7Z4	Avastin	[Not Available]	3545	3888	Stable Disease	[Not Available]	[Not Available]
TCGA-E1-A7Z4	Avastin	[Not Available]	4081	4124	Clinical Progressive Disease	[Not Available]	[Not Available]
TCGA-E1-A7Z4	Temodar	[Not Available]	4081	4137	Clinical Progressive Disease	[Not Available]	[Not Available]
TCGA-E1-A7Z4	Avastin	[Not Available]	4138	4336	Clinical Progressive Disease	[Not Available]	[Not Available]
TCGA-E1-A7Z4	Carboplatin	[Not Available]	4138	4308	Clinical Progressive Disease	[Not Available]	[Not Available]
TCGA-E1-A7Z6	Temodar	[Not Available]	356	705	Stable Disease	[Not Available]	[Not Available]
TCGA-E1-A7Z6	Temodar	[Not Available]	907	964	Clinical Progressive Disease	[Not Available]	[Not Available]
TCGA-E1-A7Z6	Avastin	[Not Available]	901	966	Clinical Progressive Disease	[Not Available]	[Not Available]
TCGA-FG-5962	Temodar	[Not Available]	112	258	[Not Available]	ADJUVANT	PO
TCGA-FG-5962	Temodar	[Not Available]	28	79	[Not Available]	ADJUVANT	PO
TCGA-FG-5963	Temodar	[Not Available]	428	471	[Not Available]	PROGRESSION	PO
TCGA-FG-5963	Temodar	[Not Available]	517	690	Clinical Progressive Disease	[Not Available]	[Not Available]
TCGA-FG-5963	Avastin	[Not Available]	511	727	Clinical Progressive Disease	[Not Available]	[Not Available]
TCGA-FG-5963	BCNU	[Not Available]	699	700	Clinical Progressive Disease	[Not Available]	[Not Available]
TCGA-FG-5965	Temodar	[Not Available]	790	[Not Available]	[Not Available]	PROGRESSION	PO
TCGA-FG-6688	Temodar	[Not Available]	159	[Not Available]	[Not Available]	ADJUVANT	PO
TCGA-FG-6688	Avastin	[Not Available]	483	[Not Available]	Stable Disease	[Not Available]	[Not Available]
TCGA-FG-6689	Temodar	[Not Available]	267	424	Stable Disease	[Not Available]	[Not Available]
TCGA-FG-6691	Temodar	[Not Available]	1135	[Not Available]	[Not Applicable]	[Not Available]	[Not Available]
TCGA-FG-6692	Temodar	[Not Available]	149	[Not Available]	[Not Applicable]	[Not Available]	[Not Available]
TCGA-FG-7636	Temodar	[Not Available]	33	84	[Not Available]	ADJUVANT	PO
TCGA-FG-7638	Temodar	[Not Available]	37	78	[Not Available]	ADJUVANT	PO
TCGA-FG-7638	Temodar	[Not Available]	122	336	Stable Disease	[Not Available]	[Not Available]
TCGA-FG-7638	Temodar	[Not Available]	411	595	Stable Disease	[Not Available]	[Not Available]
TCGA-FG-8181	Temodar	[Not Available]	64	105	Stable Disease	[Not Available]	[Not Available]
TCGA-FG-8185	Temodar	[Not Available]	21	70	Stable Disease	[Not Available]	[Not Available]
TCGA-FG-8185	Temodar	[Not Available]	97	412	Complete Response	[Not Available]	[Not Available]
TCGA-FG-8189	Temodar	Chemotherapy	105	159	Stable Disease	[Not Available]	[Not Available]
TCGA-FG-8189	Temodar	Chemotherapy	190	221	Stable Disease	[Not Available]	[Not Available]
TCGA-FG-8191	Temodar	[Not Available]	31	76	Stable Disease	[Not Available]	[Not Available]
TCGA-FG-8191	Temodar	[Not Available]	122	448	Stable Disease	[Not Available]	[Not Available]
TCGA-FG-A4MW	Temodar	[Not Available]	32	71	Stable Disease	[Not Available]	[Not Available]
TCGA-FG-A4MW	Temodar	[Not Available]	101	105	Stable Disease	[Not Available]	[Not Available]
TCGA-FG-A4MW	Avastin	[Not Available]	231	379	Clinical Progressive Disease	[Not Available]	[Not Available]
TCGA-FG-A6J3	Temodar	[Not Available]	27	74	Stable Disease	[Not Available]	[Not Available]
TCGA-FG-A6J3	Temodar	[Not Available]	116	[Not Available]	[Not Applicable]	[Not Available]	[Not Available]
TCGA-FG-A70Y	Temodar	[Not Available]	515	554	Stable Disease	[Not Available]	[Not Available]
TCGA-FG-A70Z	Temodar	[Not Available]	298	328	[Unknown]	[Not Available]	[Not Available]
TCGA-FG-A710	Temodar	[Not Available]	18	218	Stable Disease	[Not Available]	[Not Available]
TCGA-FG-A711	Temodar	[Not Available]	350	673	Clinical Progressive Disease	[Not Available]	[Not Available]
TCGA-FG-A711	Temodar	[Not Available]	733	774	Clinical Progressive Disease	[Not Available]	[Not Available]
TCGA-FG-A711	Avastin	[Not Available]	1097	[Not Available]	[Not Applicable]	[Not Available]	[Not Available]
TCGA-FG-A711	CCNU	[Not Available]	1155	1195	Clinical Progressive Disease	[Not Available]	[Not Available]
TCGA-FG-A711	Hydroxyurea	[Not Available]	1223	1277	Clinical Progressive Disease	[Not Available]	[Not Available]
TCGA-FG-A711	Imatinib	[Not Available]	1223	1277	Clinical Progressive Disease	[Not Available]	[Not Available]
TCGA-FG-A711	Carboplatin 5 AUC	[Not Available]	1284	1329	Clinical Progressive Disease	[Not Available]	[Not Available]
TCGA-FG-A711	Etoposide	[Not Available]	1284	1329	Clinical Progressive Disease	[Not Available]	[Not Available]
TCGA-FG-A87N	Temodar	[Not Available]	160	[Not Available]	[Not Applicable]	[Not Available]	[Not Available]
TCGA-FG-A87Q	Temodar	[Not Available]	48	[Not Available]	[Not Applicable]	[Not Available]	[Not Available]
TCGA-FN-7833	Temozolomide	[Not Available]	95	134	Complete Response	[Not Available]	[Not Available]
TCGA-HT-7468	temodar	[Not Available]	35	[Not Available]	[Not Available]	ADJUVANT	PO
TCGA-HT-7469	Temodar	[Not Available]	42	84	[Not Available]	ADJUVANT	PO
TCGA-HT-7469	Temodar	[Not Available]	112	179	[Not Available]	PROGRESSION	PO
TCGA-HT-7470	Temodar	[Not Available]	45	94	[Not Available]	ADJUVANT	PO
TCGA-HT-7475	Temodar	[Not Available]	393	441	[Not Available]	ADJUVANT	PO
TCGA-HT-7475	Temodar	[Not Available]	130	162	[Not Available]	ADJUVANT	PO
TCGA-HT-7475	Temodar	[Not Available]	186	218	[Not Available]	ADJUVANT	PO
TCGA-HT-7476	temodar	[Not Available]	118	[Not Available]	[Not Available]	ADJUVANT	PO
TCGA-HT-7476	temodar	[Not Available]	41	80	[Not Available]	ADJUVANT	PO
TCGA-HT-7477	Temodar	[Not Available]	24	428	Complete Response	[Not Available]	[Not Available]
TCGA-HT-7479	Temodar	[Not Available]	105	200	[Not Available]	ADJUVANT	PO
TCGA-HT-7479	Temodar	[Not Available]	33	74	[Not Available]	ADJUVANT	PO
TCGA-HT-7480	Avastin	[Not Available]	2189	[Not Available]	[Not Available]	RECURRENCE	IV
TCGA-HT-7480	Temodar	[Not Available]	103	476	[Not Available]	ADJUVANT	PO
TCGA-HT-7480	Temodar	[Not Available]	26	75	[Not Available]	ADJUVANT	PO
TCGA-HT-7482	Temodar	[Not Available]	577	853	[Not Available]	PROGRESSION	PO
TCGA-HT-7483	Temodar	[Not Available]	2861	3287	Complete Response	[Not Available]	[Not Available]
TCGA-HT-7601	Temodar	[Not Available]	25	36	[Not Available]	ADJUVANT	PO
TCGA-HT-7601	Temodar	[Not Available]	123	157	[Not Available]	ADJUVANT	PO
TCGA-HT-7601	Temodar	[Not Available]	88	92	[Not Available]	ADJUVANT	PO
TCGA-HT-7604	Temodar	[Not Available]	[Not Available]	2509	Partial Response	[Not Available]	[Not Available]
TCGA-HT-7606	temodar	[Not Available]	21	64	[Not Available]	ADJUVANT	PO
TCGA-HT-7606	temodar	[Not Available]	163	470	[Not Available]	ADJUVANT	PO
TCGA-HT-7606	temodar	[Not Available]	98	102	[Not Available]	ADJUVANT	PO
TCGA-HT-7609	temodar	[Not Available]	111	484	[Not Available]	ADJUVANT	PO
TCGA-HT-7609	Temodar	[Not Available]	28	75	[Not Available]	ADJUVANT	PO
TCGA-HT-7620	Temodar	[Not Available]	126	[Not Available]	[Not Available]	ADJUVANT	PO
TCGA-HT-7620	Irinotecan	[Not Available]	285	[Not Available]	[Not Available]	PROGRESSION	[Not Available]
TCGA-HT-7620	Temodar	[Not Available]	195	199	[Not Available]	ADJUVANT	PO
TCGA-HT-7620	Avastin	[Not Available]	285	[Not Available]	[Not Available]	PROGRESSION	[Not Available]
TCGA-HT-7677	temodar	[Not Available]	98	[Not Available]	[Not Available]	ADJUVANT	PO
TCGA-HT-7677	temodar	[Not Available]	31	73	[Not Available]	ADJUVANT	PO
TCGA-HT-7686	Temodar	[Not Available]	145	239	[Not Available]	ADJUVANT	PO
TCGA-HT-7686	Temodar	[Not Available]	26	73	[Not Available]	ADJUVANT	PO
TCGA-HT-7688	Temodar	[Not Available]	132	475	[Not Available]	ADJUVANT	PO
TCGA-HT-7688	Temodar	[Not Available]	28	59	[Not Available]	ADJUVANT	PO
TCGA-HT-7688	Temodar	[Not Available]	101	105	[Not Available]	ADJUVANT	PO
TCGA-HT-7689	Temodar	[Not Available]	53	94	[Not Available]	ADJUVANT	PO
TCGA-HT-7689	Temodar	[Not Available]	126	334	[Not Available]	ADJUVANT	PO
TCGA-HT-7693	Temodar	[Not Available]	102	440	[Not Available]	ADJUVANT	PO
TCGA-HT-7693	Temodar	[Not Available]	22	63	[Not Available]	ADJUVANT	PO
TCGA-HT-7695	Temodar	[Not Available]	78	110	[Not Available]	ADJUVANT	PO
TCGA-HT-7855	Temodar	[Not Available]	131	157	[Not Available]	ADJUVANT	PO
TCGA-HT-7855	Temodar	[Not Available]	25	67	[Not Available]	ADJUVANT	PO
TCGA-HT-7856	Temodar	[Not Available]	32	71	[Not Available]	ADJUVANT	PO
TCGA-HT-7874	Temodar	[Not Available]	42	87	[Not Available]	ADJUVANT	PO
TCGA-HT-7874	Temodar	[Not Available]	136	140	[Not Available]	ADJUVANT	PO
TCGA-HT-7874	Temodar	[Not Available]	171	549	[Not Available]	ADJUVANT	PO
TCGA-HT-7879	Temodar	[Not Available]	28	78	[Not Available]	ADJUVANT	PO
TCGA-HT-7879	Temodar	[Not Available]	112	[Not Available]	[Not Available]	ADJUVANT	PO
TCGA-HT-7884	Temodar	[Not Available]	44	84	Stable Disease	[Not Available]	[Not Available]
TCGA-HT-7884	Temodar	[Not Available]	112	[Not Available]	[Not Applicable]	[Not Available]	[Not Available]
TCGA-HT-8011	Temodar	[Not Available]	14	69	Stable Disease	[Not Available]	[Not Available]
TCGA-HT-8011	temodar	[Not Available]	115	242	Clinical Progressive Disease	[Not Available]	[Not Available]
TCGA-HT-8013	Temodar	[Not Available]	1334	1742	Clinical Progressive Disease	[Not Available]	[Not Available]
TCGA-HT-8013	Avastin	[Not Available]	1610	1693	Clinical Progressive Disease	[Not Available]	[Not Available]
TCGA-HT-8113	temodar	[Not Available]	34	74	Partial Response	[Not Available]	[Not Available]
TCGA-HT-8113	temodar	[Not Available]	159	331	Complete Response	[Not Available]	[Not Available]
TCGA-HT-8114	Temodar	[Not Available]	39	90	Complete Response	[Not Available]	[Not Available]
TCGA-HT-8564	Temodar	[Not Available]	13	135	Clinical Progressive Disease	[Not Available]	[Not Available]
TCGA-HT-8564	Avastin	[Not Available]	184	[Not Available]	Complete Response	[Not Available]	[Not Available]
TCGA-HT-8564	CeeNU	[Not Available]	184	[Not Available]	[Not Available]	[Not Available]	[Not Available]
TCGA-HT-A4DV	Temodar	[Not Available]	42	88	Complete Response	[Not Available]	[Not Available]
TCGA-HT-A4DV	Temodar	[Not Available]	133	291	Partial Response	[Not Available]	[Not Available]
TCGA-HT-A5R7	Temodar	[Not Available]	10	[Not Available]	[Not Applicable]	[Not Available]	[Not Available]
TCGA-HT-A5RA	Temodar	[Not Available]	13	235	Partial Response	[Not Available]	[Not Available]
TCGA-HT-A5RC	Temodar	[Not Available]	34	98	Clinical Progressive Disease	[Not Available]	[Not Available]
TCGA-HT-A618	Temodar	[Not Available]	110	[Not Available]	[Not Applicable]	[Not Available]	[Not Available]
TCGA-HT-A619	Temodar	[Not Available]	19	443	Complete Response	[Not Available]	[Not Available]
TCGA-HT-A61A	Temodar	[Not Available]	52	[Not Available]	[Not Applicable]	[Not Available]	[Not Available]
TCGA-HT-A61B	Temodar	[Not Available]	36	[Not Available]	[Not Applicable]	[Not Available]	[Not Available]
TCGA-HT-A61C	Temodar	[Not Available]	27	[Not Available]	Complete Response	[Not Available]	[Not Available]
TCGA-HT-A74H	Temodar	[Not Available]	28	[Not Available]	[Unknown]	[Not Available]	[Not Available]
TCGA-HT-A74K	temodar	[Not Available]	35	277	Complete Response	[Not Available]	[Not Available]
TCGA-HW-7486	Temozolomide	[Not Available]	66	216	[Not Available]	ADJUVANT	PO
TCGA-HW-7487	Temozolomide	[Not Available]	27	409	[Not Available]	OTHER, SPECIFY IN NOTES	PO
TCGA-HW-7487	Lomustine	[Not Available]	948	1249	Clinical Progressive Disease	[Not Available]	[Not Available]
TCGA-HW-7487	Vincristine (sulfate)	[Not Available]	960	1295	Clinical Progressive Disease	[Not Available]	[Not Available]
TCGA-HW-7487	Procarbazine	[Not Available]	960	1236	Clinical Progressive Disease	[Not Available]	[Not Available]
TCGA-HW-7487	Temozolomide	[Not Available]	1386	1417	Clinical Progressive Disease	[Not Available]	[Not Available]
TCGA-HW-7487	Carboplatin	[Not Available]	1570	[Not Available]	[Not Applicable]	[Not Available]	[Not Available]
TCGA-HW-7487	Bevacizumab	[Not Available]	1570	[Not Available]	[Not Applicable]	[Not Available]	[Not Available]
TCGA-HW-7491	Temozolomide	[Not Available]	1011	[Not Available]	[Not Available]	[Not Available]	[Not Available]
TCGA-HW-8319	Temozolomide	[Not Available]	23	66	Stable Disease	[Not Available]	[Not Available]
TCGA-HW-8319	Temozolomide	[Not Available]	94	[Not Available]	[Not Available]	[Not Available]	[Not Available]
TCGA-HW-8319	Temozolomide	[Not Available]	1028	1058	Partial Response	[Not Available]	[Not Available]
TCGA-HW-8319	Bevacizumab	[Not Available]	1058	1150	Partial Response	[Not Available]	[Not Available]
TCGA-HW-8319	Lomustine	[Not Available]	1089	1150	[Unknown]	[Not Available]	[Not Available]
TCGA-HW-8320	Temozolomide	[Not Available]	67	108	Stable Disease	[Not Available]	[Not Available]
TCGA-HW-8320	Temozolomide	[Not Available]	149	[Not Available]	[Not Available]	[Not Available]	[Not Available]
TCGA-HW-8321	Temozolomide	[Not Available]	47	321	Stable Disease	[Not Available]	[Not Available]
TCGA-HW-8322	Temozolomide	[Not Available]	433	[Not Available]	[Not Applicable]	[Not Available]	[Not Available]
TCGA-HW-A5KJ	Temozolomide	[Not Available]	16	16	Clinical Progressive Disease	[Not Available]	[Not Available]
TCGA-HW-A5KJ	Temozolomide	[Not Available]	656	899	Stable Disease	[Not Available]	[Not Available]
TCGA-HW-A5KK	Temozolomide	[Not Available]	23	176	Clinical Progressive Disease	[Not Available]	[Not Available]
TCGA-HW-A5KK	Bevacizumab	[Not Available]	207	[Not Available]	[Not Applicable]	[Not Available]	[Not Available]
TCGA-HW-A5KL	Temozolomide	[Not Available]	10	71	Stable Disease	[Not Available]	[Not Available]
TCGA-HW-A5KL	Temozolomide	[Not Available]	102	648	Stable Disease	[Not Available]	[Not Available]
TCGA-IK-7675	Bevacizumab	[Not Available]	[Not Available]	510	[Unknown]	[Not Available]	[Not Available]
TCGA-IK-7675	Irinotecan	[Not Available]	531	552	[Unknown]	[Not Available]	[Not Available]
TCGA-IK-8125	Temodar	[Not Available]	55	99	[Unknown]	[Not Available]	[Not Available]
TCGA-IK-8125	Temodar	[Not Available]	111	265	Complete Response	[Not Available]	[Not Available]
TCGA-KT-A74X	Temozolomide	[Not Available]	40	83	Stable Disease	[Not Available]	[Not Available]
TCGA-KT-A7W1	Temozolomide	[Not Available]	20	61	Clinical Progressive Disease	[Not Available]	[Not Available]
TCGA-P5-A5EX	Temozolomide	[Not Available]	16	243	Partial Response	[Not Available]	[Not Available]
TCGA-P5-A5F0	Lomustine	[Not Available]	89	287	Partial Response	[Not Available]	[Not Available]
TCGA-P5-A5F0	Vincristine	[Not Available]	89	287	Partial Response	[Not Available]	[Not Available]
TCGA-P5-A5F0	Procarbazine	[Not Available]	89	287	Partial Response	[Not Available]	[Not Available]
TCGA-P5-A5F2	Mustophoran	[Not Available]	30	242	Partial Response	[Not Available]	[Not Available]
TCGA-P5-A5F2	Avastin	[Not Available]	30	242	Partial Response	[Not Available]	[Not Available]
TCGA-P5-A5F2	Themozolomide	[Not Available]	30	242	Partial Response	[Not Available]	[Not Available]
TCGA-P5-A5F4	Lomustine	[Not Available]	19	231	Partial Response	[Not Available]	[Not Available]
TCGA-P5-A5F4	Vincristine	[Not Available]	19	231	Partial Response	[Not Available]	[Not Available]
TCGA-P5-A5F4	Procarbazine	[Not Available]	19	231	Partial Response	[Not Available]	[Not Available]
TCGA-P5-A72Z	Temozolomide	[Not Available]	270	[Not Available]	[Not Applicable]	[Not Available]	[Not Available]
TCGA-P5-A733	Temozolomide	[Not Available]	97	414	[Unknown]	[Not Available]	[Not Available]
TCGA-QH-A65R	TEMOZOLOMIDE	[Not Available]	32	430	Stable Disease	[Not Available]	[Not Available]
TCGA-QH-A65V	PROCARBAZINE	[Not Available]	147	327	Stable Disease	[Not Available]	[Not Available]
TCGA-QH-A65V	LOMUSTINE	[Not Available]	147	307	Stable Disease	[Not Available]	[Not Available]
TCGA-QH-A65V	VINCRISTINE	[Not Available]	147	307	Stable Disease	[Not Available]	[Not Available]
TCGA-QH-A65X	temozolomide	[Not Available]	139	143	Stable Disease	[Not Available]	[Not Available]
TCGA-QH-A65X	lomustine	[Not Available]	237	365	Stable Disease	[Not Available]	[Not Available]
TCGA-QH-A65X	vincristine	[Not Available]	237	365	Stable Disease	[Not Available]	[Not Available]
TCGA-QH-A65X	Procarbazine	[Not Available]	244	365	Stable Disease	[Not Available]	[Not Available]
TCGA-QH-A65Z	VINCRISTINE	[Not Available]	36	215	Stable Disease	[Not Available]	[Not Available]
TCGA-QH-A65Z	LOMUSTINE	[Not Available]	36	295	Stable Disease	[Not Available]	[Not Available]
TCGA-QH-A65Z	procarbazine	[Not Available]	36	315	Stable Disease	[Not Available]	[Not Available]
TCGA-QH-A6CS	TEMOZOLOMIDE	[Not Available]	45	423	Stable Disease	[Not Available]	[Not Available]
TCGA-QH-A6CS	fotemustine	[Not Available]	607	[Not Available]	[Not Applicable]	[Not Available]	[Not Available]
TCGA-QH-A6CU	Temozolomide	[Not Available]	399	[Not Available]	[Not Applicable]	[Not Available]	[Not Available]
TCGA-QH-A6CY	Temozolomide	[Not Available]	267	[Not Available]	Stable Disease	[Not Available]	[Not Available]
TCGA-QH-A6X4	temozolomide	[Not Available]	196	342	Clinical Progressive Disease	[Not Available]	[Not Available]
TCGA-QH-A6X8	temozolomide	[Not Available]	49	292	Stable Disease	[Not Available]	[Not Available]
TCGA-QH-A6XC	temozolomide	[Not Available]	103	390	Clinical Progressive Disease	[Not Available]	[Not Available]
TCGA-QH-A6XC	lomustine	[Not Available]	466	[Not Available]	[Not Applicable]	[Not Available]	[Not Available]
TCGA-QH-A6XC	Procarbazine	[Not Available]	466	[Not Available]	[Not Applicable]	[Not Available]	[Not Available]
TCGA-QH-A6XC	Vincristine	[Not Available]	466	[Not Available]	[Not Applicable]	[Not Available]	[Not Available]
TCGA-QH-A870	temozolomide	[Not Available]	396	[Not Available]	[Not Applicable]	[Not Available]	[Not Available]
TCGA-S9-A6TS	Carmustine	[Not Available]	1614	1697	Clinical Progressive Disease	[Not Available]	[Not Available]
TCGA-S9-A6TS	Temozolamide	[Not Available]	1352	1603	Clinical Progressive Disease	[Not Available]	[Not Available]
TCGA-S9-A6TS	Bevacizumab	[Not Available]	1704	1859	Clinical Progressive Disease	[Not Available]	[Not Available]
TCGA-S9-A6TV	Temozolamide	[Not Available]	26	68	Stable Disease	[Not Available]	[Not Available]
TCGA-S9-A6TW	Temozolomide	[Not Available]	25	304	Stable Disease	[Not Available]	[Not Available]
TCGA-S9-A6TX	Temozolomide	[Not Available]	268	856	Complete Response	[Not Available]	[Not Available]
TCGA-S9-A6TY	Temozolomide	[Not Available]	5	274	Stable Disease	[Not Available]	[Not Available]
TCGA-S9-A6U0	Temozolomide	[Not Available]	30	64	Stable Disease	[Not Available]	[Not Available]
TCGA-S9-A6U0	Temozolomide	[Not Available]	96	264	Stable Disease	[Not Available]	[Not Available]
TCGA-S9-A6U0	Bevacizumab	[Not Available]	698	[Not Available]	[Not Applicable]	[Not Available]	[Not Available]
TCGA-S9-A6U0	Carmustine	[Not Available]	603	[Not Available]	Clinical Progressive Disease	[Not Available]	[Not Available]
TCGA-S9-A6U0	Teniposide	[Not Available]	603	[Not Available]	Clinical Progressive Disease	[Not Available]	[Not Available]
TCGA-S9-A6U1	Temozolomide	[Not Available]	1	253	Complete Response	[Not Available]	[Not Available]
TCGA-S9-A6U8	Bevacizumab	[Not Available]	2832	2988	[Unknown]	[Not Available]	[Not Available]
TCGA-S9-A6U8	Temozolomide	[Not Available]	1995	2200	Stable Disease	[Not Available]	[Not Available]
TCGA-S9-A6U8	Carmustin	[Not Available]	2720	2762	Clinical Progressive Disease	[Not Available]	[Not Available]
TCGA-S9-A6U8	Temozolomide	[Not Available]	2787	2794	Clinical Progressive Disease	[Not Available]	[Not Available]
TCGA-S9-A6WD	Temozolomide	[Not Available]	62	322	Stable Disease	[Not Available]	[Not Available]
TCGA-S9-A6WE	Temozolamide	[Not Available]	8	[Not Available]	[Not Available]	[Not Available]	[Not Available]
TCGA-S9-A6WG	Temozolomide	[Not Available]	382	386	Stable Disease	[Not Available]	[Not Available]
TCGA-S9-A6WM	Temozolomide	[Not Available]	16	64	Stable Disease	[Not Available]	[Not Available]
TCGA-S9-A6WM	Bevacizumab	[Not Available]	524	[Not Available]	[Not Applicable]	[Not Available]	[Not Available]
TCGA-S9-A6WN	Temozolomide	[Not Available]	42	91	Stable Disease	[Not Available]	[Not Available]
TCGA-S9-A6WN	Bevacizumab	[Not Available]	425	805	Clinical Progressive Disease	[Not Available]	[Not Available]
TCGA-S9-A6WN	Temozolomide	[Not Available]	317	321	[Unknown]	[Not Available]	[Not Available]
TCGA-S9-A6WN	Lomustin	[Not Available]	679	805	Clinical Progressive Disease	[Not Available]	[Not Available]
TCGA-S9-A6WN	Pembrolizumab	[Not Available]	846	[Not Available]	[Not Applicable]	[Not Available]	[Not Available]
TCGA-S9-A6WP	Temozolomide	[Not Available]	19	[Not Available]	[Not Available]	[Not Available]	[Not Available]
TCGA-S9-A7IX	Temozolomide	[Not Available]	350	413	Clinical Progressive Disease	[Not Available]	[Not Available]
TCGA-S9-A7IX	Temozolomide	[Not Available]	437	470	Clinical Progressive Disease	[Not Available]	[Not Available]
TCGA-S9-A7IX	Bevacizumab	[Not Available]	350	413	Clinical Progressive Disease	[Not Available]	[Not Available]
TCGA-S9-A7IX	Lomustine	[Not Available]	589	640	Clinical Progressive Disease	[Not Available]	[Not Available]
TCGA-S9-A7IY	Lomustine	[Not Available]	160	383	[Unknown]	[Not Available]	[Not Available]
TCGA-S9-A7IY	Procarbazine	[Not Available]	162	383	[Unknown]	[Not Available]	[Not Available]
TCGA-S9-A7IY	Vincristine	[Not Available]	162	383	[Unknown]	[Not Available]	[Not Available]
TCGA-S9-A7IZ	Carmustine	[Not Available]	603	[Not Available]	Stable Disease	[Not Available]	[Not Available]
TCGA-S9-A7IZ	Teniposide	[Not Available]	603	[Not Available]	Stable Disease	[Not Available]	[Not Available]
TCGA-S9-A7J0	Temozolomide	[Not Available]	59	91	Stable Disease	[Not Available]	[Not Available]
TCGA-S9-A7J0	Temozolomide	[Not Available]	126	[Not Available]	[Not Available]	[Not Available]	[Not Available]
TCGA-S9-A7J0	Carmustine	[Not Available]	399	443	Clinical Progressive Disease	[Not Available]	[Not Available]
TCGA-S9-A7J0	Bevacizumab	[Not Available]	490	609	Clinical Progressive Disease	[Not Available]	[Not Available]
TCGA-S9-A7J0	Irinotecan	[Not Available]	546	609	Clinical Progressive Disease	[Not Available]	[Not Available]
TCGA-S9-A7J2	Lomustine	[Not Available]	62	[Not Available]	[Not Available]	[Not Available]	[Not Available]
TCGA-S9-A7J2	Procarbazine	[Not Available]	62	[Not Available]	[Not Available]	[Not Available]	[Not Available]
TCGA-S9-A7J2	VINCRISTINE	[Not Available]	62	[Not Available]	[Not Available]	[Not Available]	[Not Available]
TCGA-S9-A7J3	Lomustine	[Not Available]	2	177	Stable Disease	[Not Available]	[Not Available]
TCGA-S9-A7J3	Procarbazine	[Not Available]	2	177	Stable Disease	[Not Available]	[Not Available]
TCGA-S9-A7J3	Vincristine	[Not Available]	2	177	Stable Disease	[Not Available]	[Not Available]
TCGA-S9-A7QW	Temozolomide	[Not Available]	382	592	Stable Disease	[Not Available]	[Not Available]
TCGA-S9-A7QX	Temozolomide	[Not Available]	113	[Not Available]	[Not Applicable]	[Not Available]	[Not Available]
TCGA-S9-A7QY	Temozolomide	[Not Available]	20	372	Stable Disease	[Not Available]	[Not Available]
TCGA-S9-A7R1	Temozolamide	[Not Available]	3801	3835	Stable Disease	[Not Available]	[Not Available]
TCGA-S9-A7R4	Temozolomide	[Not Available]	54	161	Stable Disease	[Not Available]	[Not Available]
TCGA-S9-A7R7	Temozolomide	[Not Available]	144	526	Stable Disease	[Not Available]	[Not Available]
TCGA-S9-A7R7	Temozolamide	[Not Available]	716	1095	Stable Disease	[Not Available]	[Not Available]
TCGA-S9-A7R7	Carmustine	[Not Available]	2720	2847	Clinical Progressive Disease	[Not Available]	[Not Available]
TCGA-S9-A7R8	Temozolamide	[Not Available]	771	786	Clinical Progressive Disease	[Not Available]	[Not Available]
TCGA-S9-A7R8	Nimustine	[Not Available]	803	925	Clinical Progressive Disease	[Not Available]	[Not Available]
TCGA-S9-A89V	Temozolomide	[Not Available]	12	46	Clinical Progressive Disease	[Not Available]	[Not Available]
TCGA-S9-A89V	Temozolomide	[Not Available]	80	222	Clinical Progressive Disease	[Not Available]	[Not Available]
TCGA-S9-A89Z	Temozolomide	[Not Available]	29	308	Stable Disease	[Not Available]	[Not Available]
TCGA-TM-A7C3	Temozolomide	[Not Available]	748	[Not Available]	[Not Applicable]	[Not Available]	[Not Available]
TCGA-TM-A84B	Temozolomide	[Not Available]	188	338	Clinical Progressive Disease	[Not Available]	[Not Available]
TCGA-TM-A84C	Temozolomide	[Not Available]	297	459	Clinical Progressive Disease	[Not Available]	[Not Available]
TCGA-TM-A84J	Temozolomide	[Not Available]	61	[Not Available]	[Not Applicable]	[Not Available]	[Not Available]
TCGA-TM-A84J	Procarbazine	[Not Available]	476	[Not Available]	[Not Applicable]	[Not Available]	[Not Available]
TCGA-TM-A84L	Temozolomide	[Not Available]	1066	1185	Clinical Progressive Disease	[Not Available]	[Not Available]
TCGA-TM-A84M	Procarbazine	[Not Available]	138	264	Complete Response	[Not Available]	[Not Available]
TCGA-TM-A84M	LOMUSTINE (CCNU)	[Not Available]	138	264	Complete Response	[Not Available]	[Not Available]
TCGA-TM-A84M	VINCRISTINE	[Not Available]	138	264	Complete Response	[Not Available]	[Not Available]
TCGA-VM-A8C8	Temozolomide	[Not Available]	1282	1431	Stable Disease	[Not Available]	[Not Available]
TCGA-VM-A8CA	temodar	[Not Available]	373	[Not Available]	[Not Applicable]	[Not Available]	[Not Available]
TCGA-VM-A8CE	temodar	[Not Available]	37	349	Stable Disease	[Not Available]	[Not Available]
TCGA-VM-A8CE	Vincristine	[Not Available]	925	986	Stable Disease	[Not Available]	[Not Available]
TCGA-VM-A8CE	Procarbazine	[Not Available]	898	[Not Available]	[Not Applicable]	[Not Available]	[Not Available]
TCGA-VM-A8CE	Lomustine	[Not Available]	918	[Not Available]	[Not Applicable]	[Not Available]	[Not Available]
TCGA-VM-A8CF	Temodar	[Not Available]	41	88	Stable Disease	[Not Available]	[Not Available]
TCGA-VV-A829	Temodar	[Not Available]	0	792	Stable Disease	[Not Available]	[Not Available]
TCGA-VV-A86M	Temozolomide	[Not Available]	122	[Not Available]	[Not Applicable]	[Not Available]	[Not Available]
TCGA-VW-A7QS	Temodar	[Not Available]	14	595	Partial Response	[Not Available]	[Not Available]
TCGA-VW-A8FI	Temozolomide	[Not Available]	19	78	[Unknown]	[Not Available]	[Not Available]
TCGA-WH-A86K	Temodar	[Not Available]	39	84	Stable Disease	[Not Available]	[Not Available]
