# Supplementary material for: Developing a lncRNA Signature to Predict the Radiotherapy Response of Lower-Grade Gliomas Using Co-expression and ceRNA Network Analysis
Source: Front Oncol. 2021 Mar 9;11:622880. doi: 10.3389/fonc.2021.622880 (PMC7985253; doi:10.3389/fonc.2021.622880)
Supplement: Supplementary file 1 [file DataSheet_1.zip › clinical data/TCGA-LGG clinical data/curated clinical data/LGGfollowup.csv]

bcr_patient_barcode	radiation_treatment_adjuvant	pharmaceutical_tx_adjuvant	treatment_outcome_first_course	vital_status	last_contact_days_to	death_days_to	tumor_status	new_tumor_event_dx_indicator	new_tumor_event_dx_days_to
TCGA-CS-4938	NO	NO	Stable Disease	Alive	143	[Not Applicable]	WITH TUMOR	NO	[Not Available]
TCGA-CS-4938	[Not Available]	[Not Available]	[Not Available]	Alive	3574	[Not Applicable]	WITH TUMOR	[Unknown]	[Not Available]
TCGA-CS-4941	YES	YES	Stable Disease	Dead	[Not Available]	234	WITH TUMOR	YES	9
TCGA-CS-4942	YES	NO	Progressive Disease	Dead	[Not Available]	1335	WITH TUMOR	YES	1184
TCGA-CS-4943	NO	YES	[Not Available]	Alive	552	[Not Applicable]	WITH TUMOR	NO	[Not Available]
TCGA-CS-4943	[Not Available]	[Not Available]	[Not Available]	Dead	[Not Available]	1106	[Unknown]	[Unknown]	[Not Available]
TCGA-CS-4944	YES	NO	Stable Disease	Alive	323	[Not Applicable]	[Not Available]	[Not Available]	[Not Available]
TCGA-CS-4944	[Not Available]	[Not Available]	[Not Available]	Alive	1828	[Not Applicable]	WITH TUMOR	NO	[Not Available]
TCGA-CS-5390	YES	YES	Complete Remission/Response	Alive	[Discrepancy]	[Not Applicable]	[Not Available]	NO	[Not Available]
TCGA-CS-5390	[Not Available]	[Not Available]	[Discrepancy]	Dead	[Not Available]	[Not Available]	WITH TUMOR	[Discrepancy]	[Not Available]
TCGA-CS-5393	YES	YES	Complete Remission/Response	Alive	1222	[Not Applicable]	TUMOR FREE	NO	[Not Available]
TCGA-CS-5394	NO	NO	[Not Available]	Alive	3	[Not Applicable]	WITH TUMOR	[Not Available]	[Not Available]
TCGA-CS-5394	[Not Available]	[Not Available]	[Unknown]	Alive	8	[Not Applicable]	[Unknown]	[Unknown]	[Not Available]
TCGA-CS-5395	YES	YES	Progressive Disease	Dead	[Not Available]	639	WITH TUMOR	YES	287
TCGA-CS-5396	YES	YES	Partial Remission/Response	Alive	303	[Not Applicable]	WITH TUMOR	NO	[Not Available]
TCGA-CS-5396	[Not Available]	[Not Available]	[Discrepancy]	Alive	1631	[Not Applicable]	WITH TUMOR	[Unknown]	[Not Available]
TCGA-CS-5397	YES	YES	Progressive Disease	Dead	[Not Available]	194	WITH TUMOR	NO	[Not Available]
TCGA-CS-6186	YES	YES	Progressive Disease	Dead	[Not Available]	538	WITH TUMOR	YES	188
TCGA-CS-6188	YES	YES	Progressive Disease	Alive	725	[Not Applicable]	WITH TUMOR	YES	647
TCGA-CS-6188	[Not Available]	[Not Available]	[Not Available]	Dead	[Not Available]	814	[Unknown]	[Unknown]	[Not Available]
TCGA-CS-6290	YES	YES	Stable Disease	Alive	546	[Not Applicable]	WITH TUMOR	NO	[Not Available]
TCGA-CS-6290	[Not Available]	[Not Available]	[Not Available]	Dead	[Not Available]	1137	[Unknown]	[Unknown]	[Not Available]
TCGA-CS-6665	YES	YES	Stable Disease	Alive	378	[Not Applicable]	WITH TUMOR	NO	[Not Available]
TCGA-CS-6665	[Not Available]	[Not Available]	Stable Disease	Alive	1568	[Not Applicable]	WITH TUMOR	[Unknown]	[Not Available]
TCGA-CS-6666	YES	YES	Stable Disease	Alive	258	[Not Applicable]	WITH TUMOR	NO	[Not Available]
TCGA-CS-6666	[Not Available]	[Not Available]	Complete Remission/Response	Alive	1428	[Not Applicable]	TUMOR FREE	NO	[Not Available]
TCGA-CS-6667	YES	NO	Stable Disease	Alive	230	[Not Applicable]	WITH TUMOR	NO	[Not Available]
TCGA-CS-6667	[Not Available]	[Not Available]	Stable Disease	Alive	1469	[Not Applicable]	WITH TUMOR	[Unknown]	[Not Available]
TCGA-CS-6668	NO	YES	Stable Disease	Alive	244	[Not Applicable]	WITH TUMOR	NO	[Not Available]
TCGA-CS-6668	[Not Available]	[Not Available]	Stable Disease	Alive	1519	[Not Applicable]	WITH TUMOR	[Unknown]	[Not Available]
TCGA-CS-6669	NO	YES	Stable Disease	Alive	225	[Not Applicable]	WITH TUMOR	NO	[Not Available]
TCGA-CS-6669	[Not Available]	[Not Available]	Stable Disease	Alive	1494	[Not Applicable]	WITH TUMOR	[Unknown]	[Not Available]
TCGA-CS-6670	[Discrepancy]	YES	[Discrepancy]	Alive	201	[Not Applicable]	WITH TUMOR	NO	[Not Available]
TCGA-CS-6670	[Not Available]	[Not Available]	[Discrepancy]	Alive	1426	[Not Applicable]	WITH TUMOR	[Unknown]	[Not Available]
TCGA-DB-5270	NO	NO	Complete Remission/Response	Alive	3733	[Not Applicable]	TUMOR FREE	NO	[Not Available]
TCGA-DB-5273	YES	YES	Complete Remission/Response	Alive	2493	[Not Applicable]	[Not Available]	NO	[Not Available]
TCGA-DB-5274	YES	YES	Complete Remission/Response	Alive	2289	[Not Applicable]	TUMOR FREE	NO	[Not Available]
TCGA-DB-5275	YES	YES	Complete Remission/Response	Alive	1458	[Not Applicable]	[Not Available]	[Unknown]	[Not Available]
TCGA-DB-5275	YES	YES	Complete Remission/Response	[Not Available]	[Not Available]	[Not Applicable]	[Not Available]	[Not Available]	[Not Available]
TCGA-DB-5276	YES	YES	Complete Remission/Response	Alive	2218	[Not Applicable]	TUMOR FREE	NO	[Not Available]
TCGA-DB-5277	YES	YES	Complete Remission/Response	Dead	[Not Available]	1547	WITH TUMOR	YES	1156
TCGA-DB-5278	NO	NO	Stable Disease	Alive	1526	[Not Applicable]	WITH TUMOR	YES	507
TCGA-DB-5278	NO	NO	Stable Disease	Alive	2772	[Not Applicable]	[Unknown]	NO	[Not Available]
TCGA-DB-5279	NO	NO	Complete Remission/Response	Alive	1354	[Not Applicable]	TUMOR FREE	YES	695
TCGA-DB-5279	NO	NO	Complete Remission/Response	[Not Available]	[Not Available]	[Not Applicable]	[Not Available]	[Not Available]	[Not Available]
TCGA-DB-5280	NO	NO	Complete Remission/Response	Alive	1112	[Not Applicable]	TUMOR FREE	NO	[Not Available]
TCGA-DB-5281	YES	YES	Stable Disease	Alive	2381	[Not Applicable]	WITH TUMOR	NO	[Not Available]
TCGA-DB-A4X9	NO	NO	Complete Remission/Response	Alive	1412	[Not Applicable]	TUMOR FREE	NO	[Not Available]
TCGA-DB-A4XA	YES	NO	Stable Disease	Alive	573	[Not Applicable]	[Unknown]	[Unknown]	[Not Available]
TCGA-DB-A4XB	YES	YES	Stable Disease	Alive	919	[Not Applicable]	TUMOR FREE	NO	[Not Available]
TCGA-DB-A4XC	YES	NO	Partial Remission/Response	Alive	1421	[Not Applicable]	TUMOR FREE	NO	[Not Available]
TCGA-DB-A4XD	YES	YES	Complete Remission/Response	Alive	1210	[Not Applicable]	TUMOR FREE	NO	[Not Available]
TCGA-DB-A4XE	YES	NO	Complete Remission/Response	Alive	1139	[Not Applicable]	TUMOR FREE	NO	[Not Available]
TCGA-DB-A4XF	YES	YES	Stable Disease	Alive	1021	[Not Applicable]	TUMOR FREE	NO	[Not Available]
TCGA-DB-A4XG	NO	YES	Stable Disease	Alive	2219	[Not Applicable]	WITH TUMOR	[Unknown]	[Not Available]
TCGA-DB-A4XH	NO	NO	Stable Disease	Alive	962	[Not Applicable]	TUMOR FREE	NO	[Not Available]
TCGA-DB-A64L	NO	NO	Complete Remission/Response	Alive	736	[Not Applicable]	WITH TUMOR	YES	724
TCGA-DB-A64O	YES	NO	Stable Disease	Dead	[Not Available]	775	[Unknown]	[Unknown]	[Not Available]
TCGA-DB-A64P	NO	YES	Complete Remission/Response	Alive	916	[Not Applicable]	TUMOR FREE	NO	[Not Available]
TCGA-DB-A64Q	NO	YES	Stable Disease	Alive	182	[Not Applicable]	TUMOR FREE	NO	[Not Available]
TCGA-DB-A64R	NO	NO	Complete Remission/Response	Alive	955	[Not Applicable]	TUMOR FREE	NO	[Not Available]
TCGA-DB-A64S	NO	NO	Complete Remission/Response	Alive	835	[Not Applicable]	TUMOR FREE	NO	[Not Available]
TCGA-DB-A64U	NO	NO	Complete Remission/Response	[Not Available]	[Not Available]	[Not Applicable]	[Not Available]	[Not Available]	[Not Available]
TCGA-DB-A64V	NO	YES	Stable Disease	Alive	889	[Not Applicable]	TUMOR FREE	NO	[Not Available]
TCGA-DB-A64W	YES	YES	Stable Disease	Dead	[Not Available]	438	TUMOR FREE	NO	[Not Available]
TCGA-DB-A64X	YES	YES	Stable Disease	Alive	563	[Not Applicable]	TUMOR FREE	NO	[Not Available]
TCGA-DB-A75K	YES	YES	Complete Remission/Response	Alive	368	[Not Applicable]	TUMOR FREE	NO	[Not Available]
TCGA-DB-A75L	YES	YES	Complete Remission/Response	Alive	342	[Not Applicable]	TUMOR FREE	NO	[Not Available]
TCGA-DB-A75M	YES	YES	Complete Remission/Response	Alive	544	[Not Applicable]	TUMOR FREE	NO	[Not Available]
TCGA-DB-A75O	[Unknown]	[Unknown]	Partial Remission/Response	[Not Available]	[Not Available]	[Not Applicable]	[Not Available]	[Not Available]	[Not Available]
TCGA-DB-A75P	NO	NO	Complete Remission/Response	Alive	492	[Not Applicable]	TUMOR FREE	NO	[Not Available]
TCGA-DH-5140	YES	YES	Progressive Disease	Dead	[Not Available]	607	WITH TUMOR	NO	[Not Available]
TCGA-DH-5141	YES	YES	Stable Disease	Alive	968	[Not Applicable]	[Not Available]	NO	[Not Available]
TCGA-DH-5141	YES	YES	Stable Disease	Alive	968	[Not Applicable]	[Not Available]	[Unknown]	[Not Available]
TCGA-DH-5142	YES	YES	Stable Disease	Alive	922	[Not Applicable]	TUMOR FREE	NO	[Not Available]
TCGA-DH-5142	YES	YES	Stable Disease	Alive	1943	[Not Applicable]	WITH TUMOR	YES	1627
TCGA-DH-5143	YES	YES	Stable Disease	Alive	438	[Not Applicable]	WITH TUMOR	NO	[Not Available]
TCGA-DH-5143	YES	YES	Stable Disease	Alive	1401	[Not Applicable]	[Unknown]	NO	[Not Available]
TCGA-DH-5144	YES	NO	Complete Remission/Response	Alive	244	[Not Applicable]	TUMOR FREE	NO	[Not Available]
TCGA-DH-5144	YES	NO	Complete Remission/Response	Alive	748	[Not Applicable]	TUMOR FREE	NO	[Not Available]
TCGA-DH-A66B	YES	YES	Stable Disease	Alive	1279	[Not Applicable]	WITH TUMOR	NO	[Not Available]
TCGA-DH-A66D	YES	YES	Stable Disease	Alive	846	[Not Applicable]	WITH TUMOR	NO	[Not Available]
TCGA-DH-A66F	NO	NO	Complete Remission/Response	Alive	523	[Not Applicable]	TUMOR FREE	NO	[Not Available]
TCGA-DH-A66F	NO	NO	Complete Remission/Response	Alive	523	[Not Applicable]	TUMOR FREE	[Unknown]	[Not Available]
TCGA-DH-A66G	YES	YES	Stable Disease	Alive	523	[Not Applicable]	WITH TUMOR	NO	[Not Available]
TCGA-DH-A7UR	YES	YES	Complete Remission/Response	Alive	1650	[Not Applicable]	TUMOR FREE	[Unknown]	[Not Available]
TCGA-DH-A7UR	[Not Available]	[Not Available]	[Not Available]	Alive	1650	[Not Applicable]	[Not Available]	NO	[Not Available]
TCGA-DH-A7US	NO	NO	Stable Disease	Alive	399	[Not Applicable]	WITH TUMOR	NO	[Not Available]
TCGA-DH-A7US	NO	NO	Stable Disease	Alive	706	[Not Applicable]	WITH TUMOR	NO	[Not Available]
TCGA-DH-A7UT	YES	YES	Stable Disease	Alive	407	[Not Applicable]	WITH TUMOR	YES	404
TCGA-DH-A7UT	YES	YES	Stable Disease	Dead	[Not Available]	531	WITH TUMOR	YES	407
TCGA-DH-A7UU	YES	YES	Stable Disease	Alive	105	[Not Applicable]	WITH TUMOR	[Unknown]	[Not Available]
TCGA-DH-A7UU	YES	YES	Stable Disease	Alive	417	[Not Applicable]	WITH TUMOR	NO	[Not Available]
TCGA-DH-A7UV	YES	YES	Stable Disease	Alive	566	[Not Applicable]	[Unknown]	NO	[Not Available]
TCGA-DU-5847	YES	YES	Stable Disease	Alive	548	[Not Applicable]	WITH TUMOR	NO	[Not Available]
TCGA-DU-5849	NO	YES	Stable Disease	Alive	443	[Not Applicable]	TUMOR FREE	NO	[Not Available]
TCGA-DU-5851	YES	YES	Stable Disease	Alive	531	[Not Applicable]	WITH TUMOR	NO	[Not Available]
TCGA-DU-5852	NO	NO	Progressive Disease	Dead	[Not Available]	205	WITH TUMOR	YES	24
TCGA-DU-5853	YES	YES	Stable Disease	Alive	407	[Not Applicable]	WITH TUMOR	NO	[Not Available]
TCGA-DU-5854	YES	YES	Progressive Disease	Alive	257	[Not Applicable]	WITH TUMOR	YES	202
TCGA-DU-5855	YES	YES	Stable Disease	Alive	207	[Not Applicable]	WITH TUMOR	NO	[Not Available]
TCGA-DU-5870	YES	NO	Progressive Disease	Alive	5546	[Not Applicable]	WITH TUMOR	YES	4347
TCGA-DU-5871	YES	YES	Stable Disease	Alive	576	[Not Applicable]	TUMOR FREE	NO	[Not Available]
TCGA-DU-5872	YES	YES	Progressive Disease	Alive	532	[Not Applicable]	WITH TUMOR	YES	265
TCGA-DU-5874	NO	YES	Stable Disease	Alive	461	[Not Applicable]	TUMOR FREE	NO	[Not Available]
TCGA-DU-6392	YES	YES	Progressive Disease	Alive	6423	[Not Applicable]	TUMOR FREE	YES	950
TCGA-DU-6393	YES	YES	[Not Available]	Dead	[Not Available]	1585	[Not Available]	[Not Available]	[Not Available]
TCGA-DU-6394	YES	YES	Progressive Disease	Dead	[Not Available]	682	WITH TUMOR	YES	353
TCGA-DU-6395	YES	NO	Progressive Disease	Dead	[Not Available]	1491	WITH TUMOR	YES	1197
TCGA-DU-6396	YES	YES	Progressive Disease	Dead	[Not Available]	2286	WITH TUMOR	YES	106
TCGA-DU-6397	YES	NO	Progressive Disease	Dead	[Not Available]	1401	WITH TUMOR	YES	837
TCGA-DU-6399	YES	NO	Progressive Disease	Dead	[Not Available]	2000	WITH TUMOR	YES	1629
TCGA-DU-6400	NO	NO	[Not Available]	Dead	[Not Available]	37	WITH TUMOR	NO	[Not Available]
TCGA-DU-6401	YES	NO	Progressive Disease	Dead	[Not Available]	2660	WITH TUMOR	YES	1886
TCGA-DU-6402	YES	YES	Progressive Disease	Dead	[Not Available]	214	WITH TUMOR	YES	103
TCGA-DU-6403	YES	YES	[Not Available]	Dead	[Not Available]	354	WITH TUMOR	[Not Available]	[Not Available]
TCGA-DU-6404	YES	YES	Progressive Disease	Dead	[Not Available]	4068	WITH TUMOR	YES	1154
TCGA-DU-6405	YES	YES	Progressive Disease	Dead	[Not Available]	605	WITH TUMOR	YES	486
TCGA-DU-6406	YES	YES	[Not Available]	Dead	[Not Available]	512	[Not Available]	[Not Available]	[Not Available]
TCGA-DU-6407	YES	NO	Progressive Disease	Dead	[Not Available]	2875	WITH TUMOR	YES	2397
TCGA-DU-6408	YES	YES	Progressive Disease	Dead	[Not Available]	3470	[Not Available]	YES	2097
TCGA-DU-6410	NO	YES	[Not Available]	Alive	242	[Not Applicable]	WITH TUMOR	NO	[Not Available]
TCGA-DU-6542	YES	YES	Stable Disease	Alive	73	[Not Applicable]	WITH TUMOR	[Not Available]	[Not Available]
TCGA-DU-6542	YES	YES	[Unknown]	[Not Available]	73	[Not Applicable]	[Unknown]	[Unknown]	[Not Available]
TCGA-DU-7006	YES	YES	Progressive Disease	Dead	[Not Available]	349	WITH TUMOR	[Not Available]	[Not Available]
TCGA-DU-7007	[Not Available]	[Not Available]	[Not Available]	Dead	[Not Available]	1915	[Not Available]	NO	[Not Available]
TCGA-DU-7008	NO	YES	Progressive Disease	Alive	4752	[Not Applicable]	TUMOR FREE	YES	330
TCGA-DU-7009	YES	NO	Progressive Disease	Alive	4206	[Not Applicable]	WITH TUMOR	YES	2960
TCGA-DU-7009	YES	YES	Progressive Disease	Dead	[Not Available]	4695	WITH TUMOR	YES	2960
TCGA-DU-7010	YES	YES	Progressive Disease	Dead	[Not Available]	456	WITH TUMOR	YES	193
TCGA-DU-7011	YES	[Not Available]	Stable Disease	Dead	[Not Available]	3200	WITH TUMOR	[Not Available]	[Not Available]
TCGA-DU-7012	YES	NO	Progressive Disease	Dead	[Not Available]	199	WITH TUMOR	NO	[Not Available]
TCGA-DU-7013	YES	YES	Progressive Disease	Dead	[Not Available]	269	WITH TUMOR	YES	187
TCGA-DU-7014	YES	NO	Progressive Disease	Dead	[Not Available]	3571	WITH TUMOR	YES	3437
TCGA-DU-7015	NO	NO	Progressive Disease	Alive	2761	[Not Applicable]	WITH TUMOR	YES	591
TCGA-DU-7018	NO	YES	Progressive Disease	Dead	[Not Available]	933	WITH TUMOR	YES	338
TCGA-DU-7019	YES	YES	Stable Disease	Alive	800	[Not Applicable]	TUMOR FREE	NO	[Not Available]
TCGA-DU-7290	NO	NO	[Not Available]	Dead	[Not Available]	315	WITH TUMOR	[Not Available]	[Not Available]
TCGA-DU-7292	YES	NO	Progressive Disease	Dead	[Not Available]	242	WITH TUMOR	YES	91
TCGA-DU-7294	NO	NO	Stable Disease	Alive	2869	[Not Applicable]	TUMOR FREE	NO	[Not Available]
TCGA-DU-7298	YES	YES	Progressive Disease	Dead	[Not Available]	576	WITH TUMOR	YES	200
TCGA-DU-7299	YES	YES	Progressive Disease	Dead	[Not Available]	1339	WITH TUMOR	YES	675
TCGA-DU-7300	NO	YES	Progressive Disease	Dead	[Not Available]	1886	WITH TUMOR	YES	317
TCGA-DU-7301	YES	YES	Progressive Disease	Dead	[Not Available]	788	WITH TUMOR	YES	366
TCGA-DU-7302	NO	YES	Progressive Disease	Alive	1834	[Not Applicable]	WITH TUMOR	YES	1374
TCGA-DU-7304	YES	YES	Progressive Disease	Dead	[Not Available]	709	WITH TUMOR	YES	309
TCGA-DU-7306	YES	YES	Progressive Disease	Alive	1277	[Not Applicable]	WITH TUMOR	YES	1250
TCGA-DU-7309	YES	YES	Stable Disease	Alive	84	[Not Applicable]	WITH TUMOR	NO	[Not Available]
TCGA-DU-8161	YES	YES	Progressive Disease	Dead	[Not Available]	722	WITH TUMOR	YES	111
TCGA-DU-8162	YES	YES	Progressive Disease	Dead	[Not Available]	444	WITH TUMOR	YES	402
TCGA-DU-8163	YES	YES	Progressive Disease	Alive	629	[Not Applicable]	WITH TUMOR	YES	509
TCGA-DU-8164	NO	YES	Stable Disease	Alive	651	[Not Applicable]	TUMOR FREE	NO	[Not Available]
TCGA-DU-8165	YES	YES	Stable Disease	Alive	582	[Not Applicable]	TUMOR FREE	NO	[Not Available]
TCGA-DU-8166	YES	YES	Progressive Disease	Alive	516	[Not Applicable]	WITH TUMOR	YES	193
TCGA-DU-8167	YES	NO	Stable Disease	Alive	471	[Not Applicable]	TUMOR FREE	NO	[Not Available]
TCGA-DU-8168	YES	YES	Stable Disease	Alive	431	[Not Applicable]	TUMOR FREE	NO	[Not Available]
TCGA-DU-A5TP	YES	YES	[Discrepancy]	Alive	1012	[Not Applicable]	TUMOR FREE	YES	203
TCGA-DU-A5TR	NO	YES	[Discrepancy]	Alive	908	[Not Applicable]	TUMOR FREE	YES	848
TCGA-DU-A5TS	YES	YES	Stable Disease	Alive	964	[Not Applicable]	TUMOR FREE	YES	551
TCGA-DU-A5TT	YES	YES	[Discrepancy]	Alive	743	[Not Applicable]	WITH TUMOR	YES	584
TCGA-DU-A5TU	YES	NO	Progressive Disease	Alive	796	[Not Applicable]	WITH TUMOR	YES	186
TCGA-DU-A5TW	NO	NO	Progressive Disease	Alive	760	[Not Applicable]	WITH TUMOR	NO	[Not Available]
TCGA-DU-A5TY	YES	YES	[Discrepancy]	Dead	[Not Available]	1033	WITH TUMOR	YES	526
TCGA-DU-A6S2	NO	NO	Stable Disease	Alive	777	[Not Applicable]	TUMOR FREE	NO	[Not Available]
TCGA-DU-A6S3	NO	YES	Stable Disease	Alive	656	[Not Applicable]	TUMOR FREE	NO	[Not Available]
TCGA-DU-A6S6	NO	YES	[Discrepancy]	Alive	2893	[Not Applicable]	TUMOR FREE	YES	2277
TCGA-DU-A6S7	YES	YES	Stable Disease	Alive	638	[Not Applicable]	TUMOR FREE	NO	[Not Available]
TCGA-DU-A6S8	NO	YES	Progressive Disease	Alive	678	[Not Applicable]	WITH TUMOR	YES	641
TCGA-DU-A76O	YES	YES	[Unknown]	Alive	522	[Not Applicable]	[Unknown]	[Unknown]	[Not Available]
TCGA-DU-A7T8	YES	YES	Progressive Disease	Dead	[Not Available]	4229	WITH TUMOR	YES	3009
TCGA-DU-A7TA	YES	YES	Stable Disease	Alive	2565	[Not Applicable]	TUMOR FREE	NO	[Not Available]
TCGA-DU-A7TB	NO	YES	Progressive Disease	Alive	1567	[Not Applicable]	TUMOR FREE	YES	74
TCGA-DU-A7TC	NO	NO	[Discrepancy]	Alive	1137	[Not Applicable]	WITH TUMOR	YES	1114
TCGA-DU-A7TJ	[Unknown]	[Unknown]	[Unknown]	Alive	17	[Not Applicable]	[Unknown]	[Unknown]	[Not Available]
TCGA-E1-5302	YES	YES	Stable Disease	Dead	[Not Available]	1525	WITH TUMOR	YES	1242
TCGA-E1-5303	YES	[Discrepancy]	Progressive Disease	Dead	[Not Available]	2052	WITH TUMOR	YES	156
TCGA-E1-5304	YES	YES	Stable Disease	Dead	[Not Available]	1251	WITH TUMOR	YES	903
TCGA-E1-5305	YES	[Discrepancy]	Stable Disease	Dead	[Not Available]	2433	WITH TUMOR	YES	1604
TCGA-E1-5307	YES	YES	Stable Disease	Dead	[Not Available]	1762	WITH TUMOR	YES	1452
TCGA-E1-5311	YES	YES	Stable Disease	Dead	[Not Available]	4084	WITH TUMOR	YES	2602
TCGA-E1-5318	YES	YES	Progressive Disease	Dead	2379	2379	WITH TUMOR	YES	362
TCGA-E1-5319	NO	NO	Stable Disease	Dead	[Not Available]	2907	WITH TUMOR	YES	923
TCGA-E1-5322	[Discrepancy]	[Discrepancy]	Stable Disease	Dead	[Not Available]	3978	[Not Available]	YES	1085
TCGA-E1-A7YE	YES	YES	Stable Disease	Dead	[Not Available]	886	WITH TUMOR	YES	466
TCGA-E1-A7YE	YES	YES	Stable Disease	Dead	[Not Available]	886	WITH TUMOR	YES	694
TCGA-E1-A7YE	YES	YES	Stable Disease	Dead	[Not Available]	886	WITH TUMOR	YES	725
TCGA-E1-A7YE	YES	YES	Stable Disease	Dead	[Not Available]	886	WITH TUMOR	YES	783
TCGA-E1-A7YE	YES	YES	Stable Disease	Dead	[Not Available]	886	WITH TUMOR	YES	846
TCGA-E1-A7YH	YES	YES	Stable Disease	Dead	[Not Available]	2835	WITH TUMOR	YES	752
TCGA-E1-A7YH	YES	YES	Stable Disease	Dead	[Not Available]	2835	WITH TUMOR	YES	840
TCGA-E1-A7YH	YES	YES	Stable Disease	Dead	[Not Available]	2835	WITH TUMOR	YES	2789
TCGA-E1-A7YH	YES	YES	Stable Disease	Dead	[Not Available]	2835	WITH TUMOR	YES	1629
TCGA-E1-A7YJ	YES	YES	Stable Disease	Dead	[Not Available]	592	WITH TUMOR	YES	573
TCGA-E1-A7YK	YES	YES	Stable Disease	Dead	[Not Available]	378	[Unknown]	[Unknown]	[Not Available]
TCGA-E1-A7YL	YES	YES	Progressive Disease	Dead	[Not Available]	492	WITH TUMOR	YES	289
TCGA-E1-A7YL	YES	YES	Progressive Disease	Dead	[Not Available]	492	WITH TUMOR	YES	329
TCGA-E1-A7YM	YES	YES	Progressive Disease	Dead	[Not Available]	648	WITH TUMOR	YES	497
TCGA-E1-A7YN	YES	YES	Stable Disease	Dead	[Not Available]	727	WITH TUMOR	YES	420
TCGA-E1-A7YN	YES	YES	Stable Disease	Dead	[Not Available]	727	WITH TUMOR	YES	485
TCGA-E1-A7YO	NO	YES	Stable Disease	Dead	[Not Available]	2282	WITH TUMOR	YES	2192
TCGA-E1-A7YQ	YES	YES	Stable Disease	Dead	[Not Available]	1578	WITH TUMOR	YES	1149
TCGA-E1-A7YS	YES	YES	Stable Disease	Dead	[Not Available]	466	WITH TUMOR	NO	[Not Available]
TCGA-E1-A7YV	YES	YES	Progressive Disease	Dead	[Not Available]	987	WITH TUMOR	YES	164
TCGA-E1-A7YV	YES	YES	Progressive Disease	Dead	[Not Available]	987	WITH TUMOR	YES	507
TCGA-E1-A7YV	YES	YES	Progressive Disease	Dead	[Not Available]	987	WITH TUMOR	YES	832
TCGA-E1-A7YV	YES	YES	Progressive Disease	Dead	[Not Available]	987	WITH TUMOR	YES	888
TCGA-E1-A7YV	YES	YES	Progressive Disease	Dead	[Not Available]	987	WITH TUMOR	YES	948
TCGA-E1-A7YW	YES	YES	Progressive Disease	Dead	[Not Available]	1120	WITH TUMOR	YES	980
TCGA-E1-A7YW	YES	YES	Progressive Disease	Dead	[Not Available]	1120	WITH TUMOR	YES	1085
TCGA-E1-A7YW	YES	YES	Progressive Disease	Dead	[Not Available]	1120	WITH TUMOR	YES	613
TCGA-E1-A7YY	YES	YES	Stable Disease	Dead	[Not Available]	4445	WITH TUMOR	YES	2121
TCGA-E1-A7YY	YES	YES	Stable Disease	Dead	[Not Available]	4445	WITH TUMOR	YES	2380
TCGA-E1-A7YY	YES	YES	Stable Disease	Dead	[Not Available]	4445	WITH TUMOR	YES	2464
TCGA-E1-A7YY	YES	YES	Stable Disease	Dead	[Not Available]	4445	WITH TUMOR	YES	3500
TCGA-E1-A7YY	YES	YES	Stable Disease	Dead	[Not Available]	4445	WITH TUMOR	YES	4143
TCGA-E1-A7YY	YES	YES	Stable Disease	Dead	[Not Available]	4445	WITH TUMOR	YES	4266
TCGA-E1-A7Z2	NO	YES	Progressive Disease	Dead	[Not Available]	398	WITH TUMOR	YES	269
TCGA-E1-A7Z3	YES	YES	Progressive Disease	Dead	[Not Available]	2235	WITH TUMOR	YES	1810
TCGA-E1-A7Z3	YES	YES	Progressive Disease	Dead	[Not Available]	2235	WITH TUMOR	YES	1921
TCGA-E1-A7Z3	YES	YES	Progressive Disease	Dead	[Not Available]	2235	WITH TUMOR	YES	2072
TCGA-E1-A7Z4	YES	YES	Progressive Disease	Dead	[Not Available]	4412	WITH TUMOR	YES	973
TCGA-E1-A7Z4	YES	YES	Progressive Disease	Dead	[Not Available]	4412	WITH TUMOR	YES	1099
TCGA-E1-A7Z4	YES	YES	Progressive Disease	Dead	[Not Available]	4412	WITH TUMOR	YES	1169
TCGA-E1-A7Z4	YES	YES	Progressive Disease	Dead	[Not Available]	4412	WITH TUMOR	YES	1262
TCGA-E1-A7Z4	YES	YES	Progressive Disease	Dead	[Not Available]	4412	WITH TUMOR	YES	3485
TCGA-E1-A7Z4	YES	YES	Progressive Disease	Dead	[Not Available]	4412	WITH TUMOR	YES	4047
TCGA-E1-A7Z4	YES	YES	Progressive Disease	Dead	[Not Available]	4412	WITH TUMOR	YES	4138
TCGA-E1-A7Z4	YES	YES	Progressive Disease	Dead	[Not Available]	4412	WITH TUMOR	YES	4339
TCGA-E1-A7Z6	YES	YES	Progressive Disease	Dead	[Not Available]	984	WITH TUMOR	YES	872
TCGA-E1-A7Z6	YES	YES	Progressive Disease	Dead	[Not Available]	984	WITH TUMOR	YES	971
TCGA-EZ-7264	NO	NO	Stable Disease	Alive	436	[Not Applicable]	WITH TUMOR	NO	[Not Available]
TCGA-EZ-7264	NO	NO	Stable Disease	Alive	1201	[Not Applicable]	WITH TUMOR	NO	[Not Available]
TCGA-F6-A8O3	[Not Available]	[Not Available]	[Not Available]	[Not Available]	[Not Available]	[Not Applicable]	[Not Available]	[Not Available]	[Not Available]
TCGA-F6-A8O4	[Not Available]	[Not Available]	[Not Available]	[Not Available]	[Not Available]	[Not Applicable]	[Not Available]	[Not Available]	[Not Available]
TCGA-FG-5962	YES	YES	Stable Disease	Alive	787	[Not Applicable]	WITH TUMOR	NO	[Not Available]
TCGA-FG-5962	YES	YES	Stable Disease	Alive	1099	[Not Applicable]	WITH TUMOR	NO	[Not Available]
TCGA-FG-5962	YES	YES	Stable Disease	Alive	1453	[Not Applicable]	WITH TUMOR	NO	[Not Available]
TCGA-FG-5963	YES	NO	Progressive Disease	Alive	547	[Not Applicable]	WITH TUMOR	YES	395
TCGA-FG-5963	YES	YES	Progressive Disease	Dead	[Not Available]	775	WITH TUMOR	YES	497
TCGA-FG-5964	YES	NO	Stable Disease	Alive	378	[Not Applicable]	WITH TUMOR	NO	[Not Available]
TCGA-FG-5964	YES	NO	Stable Disease	Alive	1045	[Not Applicable]	WITH TUMOR	NO	[Not Available]
TCGA-FG-5964	YES	NO	Stable Disease	Alive	1588	[Not Applicable]	WITH TUMOR	NO	[Not Available]
TCGA-FG-5965	YES	NO	Stable Disease	Alive	979	[Not Applicable]	WITH TUMOR	YES	715
TCGA-FG-5965	NO	YES	Progressive Disease	Dead	[Not Available]	1120	WITH TUMOR	YES	1035
TCGA-FG-6688	YES	YES	Progressive Disease	Alive	221	[Not Applicable]	WITH TUMOR	NO	[Not Available]
TCGA-FG-6688	YES	YES	Progressive Disease	Alive	571	[Not Applicable]	WITH TUMOR	YES	405
TCGA-FG-6689	YES	NO	Progressive Disease	Alive	190	[Not Applicable]	WITH TUMOR	YES	119
TCGA-FG-6689	YES	NO	Progressive Disease	Alive	454	[Not Applicable]	WITH TUMOR	YES	218
TCGA-FG-6689	YES	NO	Progressive Disease	[Not Available]	[Not Available]	[Not Applicable]	WITH TUMOR	YES	218
TCGA-FG-6690	YES	NO	Stable Disease	Alive	143	[Not Applicable]	WITH TUMOR	NO	[Not Available]
TCGA-FG-6690	YES	NO	Stable Disease	Alive	391	[Not Applicable]	WITH TUMOR	NO	[Not Available]
TCGA-FG-6690	YES	NO	Stable Disease	Alive	760	[Not Applicable]	WITH TUMOR	NO	[Not Available]
TCGA-FG-6690	YES	NO	Stable Disease	Alive	1294	[Not Applicable]	WITH TUMOR	NO	[Not Available]
TCGA-FG-6691	NO	NO	Complete Remission/Response	Alive	103	[Not Applicable]	TUMOR FREE	NO	[Not Available]
TCGA-FG-6691	NO	NO	Complete Remission/Response	Alive	382	[Not Applicable]	TUMOR FREE	NO	[Not Available]
TCGA-FG-6691	NO	NO	Complete Remission/Response	Alive	729	[Not Applicable]	TUMOR FREE	NO	[Not Available]
TCGA-FG-6691	NO	NO	Complete Remission/Response	Alive	1257	[Not Applicable]	WITH TUMOR	YES	913
TCGA-FG-6692	YES	YES	Stable Disease	Alive	413	[Not Applicable]	WITH TUMOR	NO	[Not Available]
TCGA-FG-6692	YES	YES	Stable Disease	Dead	[Not Available]	561	[Unknown]	[Unknown]	[Not Available]
TCGA-FG-7634	NO	NO	Stable Disease	Alive	467	[Not Applicable]	WITH TUMOR	NO	[Not Available]
TCGA-FG-7634	[Not Available]	[Not Available]	Stable Disease	Alive	467	[Not Applicable]	[Unknown]	[Unknown]	[Not Available]
TCGA-FG-7636	YES	YES	Complete Remission/Response	Alive	544	[Not Applicable]	TUMOR FREE	NO	[Not Available]
TCGA-FG-7637	NO	NO	Stable Disease	Alive	1020	[Not Applicable]	WITH TUMOR	NO	[Not Available]
TCGA-FG-7637	NO	NO	Stable Disease	Alive	1219	[Not Applicable]	WITH TUMOR	NO	[Not Available]
TCGA-FG-7638	YES	YES	Stable Disease	Alive	686	[Not Applicable]	WITH TUMOR	YES	407
TCGA-FG-7641	NO	NO	Complete Remission/Response	Alive	313	[Not Applicable]	TUMOR FREE	NO	[Not Available]
TCGA-FG-7641	NO	NO	Complete Remission/Response	Alive	627	[Not Applicable]	TUMOR FREE	NO	[Not Available]
TCGA-FG-7643	NO	NO	Stable Disease	Alive	293	[Not Applicable]	WITH TUMOR	YES	254
TCGA-FG-7643	NO	NO	Progressive Disease	Alive	611	[Not Applicable]	WITH TUMOR	YES	254
TCGA-FG-8181	YES	YES	Stable Disease	Alive	394	[Not Applicable]	WITH TUMOR	NO	[Not Available]
TCGA-FG-8181	YES	YES	Stable Disease	Alive	862	[Not Applicable]	WITH TUMOR	NO	[Not Available]
TCGA-FG-8182	NO	NO	Stable Disease	Alive	416	[Not Applicable]	WITH TUMOR	NO	[Not Available]
TCGA-FG-8185	YES	YES	Complete Remission/Response	Alive	433	[Not Applicable]	TUMOR FREE	NO	[Not Available]
TCGA-FG-8186	YES	NO	Stable Disease	Alive	487	[Not Applicable]	WITH TUMOR	NO	[Not Available]
TCGA-FG-8187	NO	NO	Complete Remission/Response	Alive	611	[Not Applicable]	TUMOR FREE	NO	[Not Available]
TCGA-FG-8188	NO	NO	Stable Disease	Alive	455	[Not Applicable]	WITH TUMOR	YES	384
TCGA-FG-8189	YES	YES	Stable Disease	Alive	685	[Not Applicable]	WITH TUMOR	NO	[Not Available]
TCGA-FG-8191	YES	YES	Stable Disease	Alive	472	[Not Applicable]	WITH TUMOR	NO	[Not Available]
TCGA-FG-8191	YES	YES	Stable Disease	Alive	992	[Not Applicable]	WITH TUMOR	NO	[Not Available]
TCGA-FG-A4MT	NO	NO	Complete Remission/Response	Alive	1164	[Not Applicable]	TUMOR FREE	YES	499
TCGA-FG-A4MU	[Unknown]	[Unknown]	[Unknown]	Alive	326	[Not Applicable]	[Unknown]	[Unknown]	[Not Available]
TCGA-FG-A4MW	YES	YES	Stable Disease	Dead	[Not Available]	559	WITH TUMOR	YES	226
TCGA-FG-A4MX	YES	NO	Complete Remission/Response	Alive	569	[Not Applicable]	TUMOR FREE	NO	[Not Available]
TCGA-FG-A4MY	YES	NO	Stable Disease	Alive	721	[Not Applicable]	WITH TUMOR	NO	[Not Available]
TCGA-FG-A60J	NO	NO	Complete Remission/Response	Alive	449	[Not Applicable]	TUMOR FREE	[Unknown]	[Not Available]
TCGA-FG-A60J	NO	NO	Complete Remission/Response	Alive	449	[Not Applicable]	TUMOR FREE	[Unknown]	[Not Available]
TCGA-FG-A60K	NO	NO	Stable Disease	Alive	542	[Not Applicable]	WITH TUMOR	NO	[Not Available]
TCGA-FG-A60L	NO	NO	Complete Remission/Response	Alive	499	[Not Applicable]	TUMOR FREE	NO	[Not Available]
TCGA-FG-A60L	NO	NO	Complete Remission/Response	Alive	655	[Not Applicable]	TUMOR FREE	NO	[Not Available]
TCGA-FG-A6IZ	YES	NO	Complete Remission/Response	Alive	457	[Not Applicable]	TUMOR FREE	NO	[Not Available]
TCGA-FG-A6J1	YES	NO	Stable Disease	Alive	500	[Not Applicable]	WITH TUMOR	NO	[Not Available]
TCGA-FG-A6J3	YES	YES	Progressive Disease	Alive	677	[Not Applicable]	WITH TUMOR	NO	[Not Available]
TCGA-FG-A70Y	NO	NO	Complete Remission/Response	Alive	868	[Not Applicable]	WITH TUMOR	YES	490
TCGA-FG-A70Y	NO	NO	Complete Remission/Response	Alive	868	[Not Applicable]	WITH TUMOR	[Unknown]	[Not Available]
TCGA-FG-A70Z	YES	YES	Stable Disease	Alive	328	[Not Applicable]	WITH TUMOR	[Unknown]	[Not Available]
TCGA-FG-A710	NO	YES	Stable Disease	Alive	1115	[Not Applicable]	WITH TUMOR	NO	[Not Available]
TCGA-FG-A711	NO	NO	Progressive Disease	Alive	1329	[Not Applicable]	WITH TUMOR	YES	712
TCGA-FG-A711	NO	NO	Progressive Disease	Alive	1329	[Not Applicable]	WITH TUMOR	YES	969
TCGA-FG-A711	NO	NO	Progressive Disease	Alive	1329	[Not Applicable]	WITH TUMOR	YES	1097
TCGA-FG-A711	NO	NO	Progressive Disease	Alive	1329	[Not Applicable]	WITH TUMOR	YES	1139
TCGA-FG-A711	NO	NO	Progressive Disease	Alive	1329	[Not Applicable]	WITH TUMOR	YES	1195
TCGA-FG-A711	NO	NO	Progressive Disease	Dead	[Not Available]	1481	WITH TUMOR	YES	1277
TCGA-FG-A713	YES	NO	Complete Remission/Response	Alive	622	[Not Applicable]	TUMOR FREE	NO	[Not Available]
TCGA-FG-A87N	YES	YES	Stable Disease	Alive	413	[Not Applicable]	WITH TUMOR	NO	[Not Available]
TCGA-FG-A87N	YES	YES	Stable Disease	Alive	567	[Not Applicable]	WITH TUMOR	NO	[Not Available]
TCGA-FG-A87Q	YES	YES	Complete Remission/Response	Alive	174	[Not Applicable]	[Not Available]	[Unknown]	[Not Available]
TCGA-FN-7833	YES	YES	Complete Remission/Response	Alive	837	[Not Applicable]	TUMOR FREE	NO	[Not Available]
TCGA-HT-7467	[Not Available]	[Not Available]	Complete Remission/Response	Alive	3	[Not Applicable]	TUMOR FREE	[Not Available]	[Not Available]
TCGA-HT-7468	NO	YES	Stable Disease	Alive	203	[Not Applicable]	TUMOR FREE	NO	[Not Available]
TCGA-HT-7469	YES	YES	Progressive Disease	Dead	[Not Available]	351	WITH TUMOR	YES	92
TCGA-HT-7470	YES	YES	Complete Remission/Response	Alive	268	[Not Applicable]	TUMOR FREE	NO	[Not Available]
TCGA-HT-7470	YES	YES	Progressive Disease	Dead	[Not Available]	1220	[Not Available]	NO	[Not Available]
TCGA-HT-7471	[Not Available]	[Not Available]	[Not Available]	[Not Available]	[Not Available]	[Not Applicable]	[Not Available]	[Not Available]	[Not Available]
TCGA-HT-7472	NO	NO	Stable Disease	Alive	1	[Not Applicable]	TUMOR FREE	NO	[Not Available]
TCGA-HT-7473	YES	NO	Complete Remission/Response	Alive	503	[Not Applicable]	TUMOR FREE	NO	[Not Available]
TCGA-HT-7474	NO	NO	Stable Disease	Alive	114	[Not Applicable]	TUMOR FREE	NO	[Not Available]
TCGA-HT-7475	YES	YES	Complete Remission/Response	Alive	530	[Not Applicable]	TUMOR FREE	NO	[Not Available]
TCGA-HT-7476	YES	YES	Stable Disease	Alive	199	[Not Applicable]	TUMOR FREE	NO	[Not Available]
TCGA-HT-7477	YES	YES	Complete Remission/Response	Alive	738	[Not Applicable]	TUMOR FREE	NO	[Not Available]
TCGA-HT-7478	YES	NO	Complete Remission/Response	Alive	194	[Not Applicable]	TUMOR FREE	NO	[Not Available]
TCGA-HT-7479	YES	YES	Complete Remission/Response	Alive	216	[Not Applicable]	TUMOR FREE	NO	[Not Available]
TCGA-HT-7479	YES	YES	Complete Remission/Response	Alive	1227	[Not Applicable]	TUMOR FREE	YES	705
TCGA-HT-7480	YES	YES	Stable Disease	Alive	2287	[Not Applicable]	WITH TUMOR	YES	1943
TCGA-HT-7481	NO	NO	Stable Disease	Alive	1800	[Not Applicable]	WITH TUMOR	YES	880
TCGA-HT-7481	YES	NO	Partial Remission/Response	Alive	2918	[Not Applicable]	WITH TUMOR	YES	3071
TCGA-HT-7482	YES	NO	Partial Remission/Response	Alive	1826	[Not Applicable]	WITH TUMOR	YES	374
TCGA-HT-7482	YES	YES	Partial Remission/Response	Alive	3253	[Not Applicable]	TUMOR FREE	YES	374
TCGA-HT-7483	YES	YES	Complete Remission/Response	Alive	5255	[Not Applicable]	TUMOR FREE	NO	[Not Available]
TCGA-HT-7485	NO	NO	Complete Remission/Response	Alive	122	[Not Applicable]	TUMOR FREE	NO	[Not Available]
TCGA-HT-7601	YES	YES	Partial Remission/Response	Alive	153	[Not Applicable]	TUMOR FREE	NO	[Not Available]
TCGA-HT-7602	NO	NO	[Not Available]	Alive	908	[Not Applicable]	[Not Available]	[Not Available]	[Not Available]
TCGA-HT-7603	YES	NO	Complete Remission/Response	Alive	705	[Not Applicable]	TUMOR FREE	NO	[Not Available]
TCGA-HT-7604	YES	YES	Partial Remission/Response	Alive	3725	[Not Applicable]	[Unknown]	NO	[Not Available]
TCGA-HT-7605	NO	NO	[Not Available]	Alive	139	[Not Applicable]	[Not Available]	NO	[Not Available]
TCGA-HT-7606	YES	YES	Complete Remission/Response	Alive	526	[Not Applicable]	TUMOR FREE	NO	[Not Available]
TCGA-HT-7607	NO	NO	Progressive Disease	Dead	[Not Available]	96	WITH TUMOR	NO	[Not Available]
TCGA-HT-7608	NO	NO	Stable Disease	Alive	671	[Not Applicable]	TUMOR FREE	NO	[Not Available]
TCGA-HT-7609	YES	YES	Stable Disease	Alive	1399	[Not Applicable]	TUMOR FREE	NO	[Not Available]
TCGA-HT-7610	NO	NO	Stable Disease	Alive	1706	[Not Applicable]	TUMOR FREE	YES	1205
TCGA-HT-7611	[Not Available]	[Not Available]	[Not Available]	Alive	1752	[Not Applicable]	TUMOR FREE	[Unknown]	[Not Available]
TCGA-HT-7616	NO	NO	Progressive Disease	Dead	[Not Available]	7	WITH TUMOR	NO	[Not Available]
TCGA-HT-7620	YES	YES	Complete Remission/Response	Alive	434	[Not Applicable]	[Not Available]	YES	280
TCGA-HT-7676	[Not Available]	[Not Available]	[Not Available]	Alive	5	[Not Applicable]	TUMOR FREE	[Unknown]	[Not Available]
TCGA-HT-7677	YES	YES	Stable Disease	Alive	494	[Not Applicable]	[Discrepancy]	NO	[Not Available]
TCGA-HT-7680	NO	NO	Stable Disease	Alive	23	[Not Applicable]	TUMOR FREE	NO	[Not Available]
TCGA-HT-7681	NO	NO	Complete Remission/Response	Alive	1359	[Not Applicable]	TUMOR FREE	NO	[Not Available]
TCGA-HT-7684	NO	NO	Complete Remission/Response	Alive	184	[Not Applicable]	TUMOR FREE	NO	[Not Available]
TCGA-HT-7686	YES	YES	Complete Remission/Response	Alive	1300	[Not Applicable]	TUMOR FREE	NO	[Not Available]
TCGA-HT-7687	[Not Available]	[Not Available]	Stable Disease	Alive	3	[Not Applicable]	TUMOR FREE	[Not Available]	[Not Available]
TCGA-HT-7688	YES	YES	Complete Remission/Response	Alive	964	[Not Applicable]	TUMOR FREE	NO	[Not Available]
TCGA-HT-7689	YES	YES	Complete Remission/Response	Alive	455	[Not Applicable]	TUMOR FREE	NO	[Not Available]
TCGA-HT-7690	NO	NO	[Not Available]	Alive	3	[Not Applicable]	TUMOR FREE	NO	[Not Available]
TCGA-HT-7691	NO	NO	[Not Available]	Alive	3	[Not Applicable]	TUMOR FREE	NO	[Not Available]
TCGA-HT-7692	YES	YES	Complete Remission/Response	Alive	90	[Not Applicable]	TUMOR FREE	NO	[Not Available]
TCGA-HT-7693	YES	YES	Partial Remission/Response	Alive	533	[Not Applicable]	TUMOR FREE	NO	[Not Available]
TCGA-HT-7694	YES	YES	Complete Remission/Response	Alive	210	[Not Applicable]	TUMOR FREE	NO	[Not Available]
TCGA-HT-7695	YES	YES	Complete Remission/Response	Alive	442	[Not Applicable]	TUMOR FREE	NO	[Not Available]
TCGA-HT-7854	YES	NO	Stable Disease	Alive	292	[Not Applicable]	TUMOR FREE	NO	[Not Available]
TCGA-HT-7854	YES	NO	[Unknown]	Alive	1201	[Not Applicable]	[Unknown]	YES	1147
TCGA-HT-7855	YES	YES	Complete Remission/Response	Alive	585	[Not Applicable]	TUMOR FREE	NO	[Not Available]
TCGA-HT-7856	YES	YES	Complete Remission/Response	Alive	1189	[Not Applicable]	TUMOR FREE	NO	[Not Available]
TCGA-HT-7857	NO	NO	[Not Available]	Alive	7	[Not Applicable]	TUMOR FREE	NO	[Not Available]
TCGA-HT-7858	YES	NO	Complete Remission/Response	Alive	1540	[Not Applicable]	TUMOR FREE	NO	[Not Available]
TCGA-HT-7860	[Not Available]	[Not Available]	[Not Available]	Alive	15	[Not Applicable]	TUMOR FREE	[Not Available]	[Not Available]
TCGA-HT-7873	YES	NO	Stable Disease	Alive	298	[Not Applicable]	WITH TUMOR	NO	[Not Available]
TCGA-HT-7873	YES	NO	Stable Disease	Alive	718	[Not Applicable]	WITH TUMOR	NO	[Not Available]
TCGA-HT-7874	YES	YES	Complete Remission/Response	Alive	1130	[Not Applicable]	TUMOR FREE	NO	[Not Available]
TCGA-HT-7875	YES	NO	Stable Disease	Alive	10	[Not Applicable]	TUMOR FREE	NO	[Not Available]
TCGA-HT-7877	NO	NO	[Not Available]	Alive	4	[Not Applicable]	TUMOR FREE	NO	[Not Available]
TCGA-HT-7879	YES	YES	Complete Remission/Response	Alive	112	[Not Applicable]	TUMOR FREE	NO	[Not Available]
TCGA-HT-7880	NO	NO	[Not Available]	Alive	162	[Not Applicable]	TUMOR FREE	NO	[Not Available]
TCGA-HT-7881	YES	NO	Complete Remission/Response	Alive	89	[Not Applicable]	TUMOR FREE	NO	[Not Available]
TCGA-HT-7881	YES	YES	Complete Remission/Response	Alive	1079	[Not Applicable]	TUMOR FREE	NO	[Not Available]
TCGA-HT-7882	NO	NO	Progressive Disease	Dead	[Not Available]	113	WITH TUMOR	NO	[Not Available]
TCGA-HT-7884	YES	YES	Stable Disease	Alive	343	[Not Applicable]	[Discrepancy]	NO	[Not Available]
TCGA-HT-7902	NO	NO	Stable Disease	Alive	956	[Not Applicable]	TUMOR FREE	NO	[Not Available]
TCGA-HT-8010	NO	NO	Stable Disease	Alive	50	[Not Applicable]	TUMOR FREE	NO	[Not Available]
TCGA-HT-8011	YES	YES	Stable Disease	Alive	494	[Not Applicable]	WITH TUMOR	YES	278
TCGA-HT-8012	NO	NO	Stable Disease	Alive	286	[Not Applicable]	WITH TUMOR	YES	133
TCGA-HT-8013	YES	YES	Stable Disease	Dead	[Not Available]	1933	WITH TUMOR	YES	1306
TCGA-HT-8018	YES	YES	Partial Remission/Response	Dead	[Not Available]	1152	[Unknown]	NO	[Not Available]
TCGA-HT-8019	YES	YES	Complete Remission/Response	Alive	1004	[Not Applicable]	TUMOR FREE	NO	[Not Available]
TCGA-HT-8104	[Not Available]	[Not Available]	[Not Available]	Alive	372	[Not Applicable]	TUMOR FREE	[Unknown]	[Not Available]
TCGA-HT-8105	YES	NO	Stable Disease	Alive	190	[Not Applicable]	TUMOR FREE	NO	[Not Available]
TCGA-HT-8106	NO	NO	Stable Disease	Alive	3	[Not Applicable]	TUMOR FREE	NO	[Not Available]
TCGA-HT-8107	NO	NO	Stable Disease	Alive	14	[Not Applicable]	TUMOR FREE	NO	[Not Available]
TCGA-HT-8108	NO	NO	Stable Disease	Alive	76	[Not Applicable]	TUMOR FREE	NO	[Not Available]
TCGA-HT-8109	YES	YES	[Unknown]	Alive	169	[Not Applicable]	[Unknown]	[Unknown]	[Not Available]
TCGA-HT-8110	YES	[Unknown]	Complete Remission/Response	Alive	419	[Not Applicable]	TUMOR FREE	NO	[Not Available]
TCGA-HT-8111	NO	NO	[Not Available]	Alive	7	[Not Applicable]	[Not Available]	[Not Available]	[Not Available]
TCGA-HT-8111	[Not Available]	[Not Available]	[Not Available]	[Not Available]	[Not Available]	[Not Applicable]	[Not Available]	[Unknown]	[Not Available]
TCGA-HT-8113	YES	YES	Complete Remission/Response	Alive	900	[Not Applicable]	TUMOR FREE	NO	[Not Available]
TCGA-HT-8114	YES	YES	Complete Remission/Response	Alive	118	[Not Applicable]	TUMOR FREE	NO	[Not Available]
TCGA-HT-8114	YES	YES	Complete Remission/Response	Alive	1040	[Not Applicable]	TUMOR FREE	NO	[Not Available]
TCGA-HT-8558	[Not Available]	[Not Available]	Complete Remission/Response	Alive	418	[Not Applicable]	TUMOR FREE	NO	[Not Available]
TCGA-HT-8563	YES	NO	Complete Remission/Response	Alive	860	[Not Applicable]	TUMOR FREE	NO	[Not Available]
TCGA-HT-8564	NO	YES	Progressive Disease	Alive	478	[Not Applicable]	WITH TUMOR	YES	120
TCGA-HT-A4DS	[Not Available]	[Not Available]	[Not Available]	[Not Available]	[Not Available]	[Not Applicable]	[Not Available]	[Unknown]	[Not Available]
TCGA-HT-A4DV	YES	YES	Partial Remission/Response	Alive	792	[Not Applicable]	TUMOR FREE	NO	[Not Available]
TCGA-HT-A5R5	[Not Available]	[Not Available]	[Not Available]	Alive	4	[Not Applicable]	[Not Available]	[Unknown]	[Not Available]
TCGA-HT-A5R7	YES	YES	Complete Remission/Response	Alive	615	[Not Applicable]	TUMOR FREE	NO	[Not Available]
TCGA-HT-A5R9	[Not Available]	[Not Available]	[Not Available]	[Not Available]	[Not Available]	[Not Applicable]	[Not Available]	[Not Available]	[Not Available]
TCGA-HT-A5RA	YES	YES	Partial Remission/Response	Alive	832	[Not Applicable]	[Unknown]	NO	[Not Available]
TCGA-HT-A5RB	[Not Available]	[Not Available]	[Not Available]	[Not Available]	[Not Available]	[Not Applicable]	[Not Available]	[Not Available]	[Not Available]
TCGA-HT-A614	[Unknown]	[Unknown]	Partial Remission/Response	Alive	82	[Not Applicable]	WITH TUMOR	[Unknown]	[Not Available]
TCGA-HT-A615	YES	NO	Complete Remission/Response	Alive	515	[Not Applicable]	TUMOR FREE	NO	[Not Available]
TCGA-HT-A615	YES	NO	Complete Remission/Response	Alive	515	[Not Applicable]	TUMOR FREE	NO	[Not Available]
TCGA-HT-A616	[Not Available]	[Not Available]	[Not Available]	[Not Available]	[Not Available]	[Not Applicable]	[Not Available]	[Not Available]	[Not Available]
TCGA-HT-A617	[Not Available]	[Not Available]	[Not Available]	[Not Available]	[Not Available]	[Not Applicable]	[Not Available]	[Unknown]	[Not Available]
TCGA-HT-A618	NO	NO	Complete Remission/Response	Alive	512	[Not Applicable]	TUMOR FREE	NO	[Not Available]
TCGA-HT-A619	NO	YES	Complete Remission/Response	Alive	587	[Not Applicable]	TUMOR FREE	NO	[Not Available]
TCGA-HT-A619	NO	YES	Complete Remission/Response	Alive	651	[Not Applicable]	TUMOR FREE	NO	[Not Available]
TCGA-HT-A61B	YES	YES	Complete Remission/Response	Alive	533	[Not Applicable]	TUMOR FREE	NO	[Not Available]
TCGA-HT-A61C	YES	YES	Complete Remission/Response	Dead	[Not Available]	537	WITH TUMOR	YES	476
TCGA-HT-A74H	[Not Available]	[Not Available]	[Not Available]	[Not Available]	[Not Available]	[Not Applicable]	[Not Available]	[Unknown]	[Not Available]
TCGA-HT-A74L	[Unknown]	[Unknown]	Partial Remission/Response	Alive	336	[Not Applicable]	WITH TUMOR	NO	[Not Available]
TCGA-HT-A74O	[Not Available]	[Not Available]	[Not Available]	[Not Available]	[Not Available]	[Not Applicable]	[Not Available]	[Unknown]	[Not Available]
TCGA-HW-7486	NO	YES	Stable Disease	Alive	609	[Not Applicable]	WITH TUMOR	NO	[Not Available]
TCGA-HW-7486	NO	YES	Stable Disease	Alive	910	[Not Applicable]	WITH TUMOR	NO	[Not Available]
TCGA-HW-7486	NO	YES	Stable Disease	Alive	1491	[Not Applicable]	WITH TUMOR	NO	[Not Available]
TCGA-HW-7486	NO	YES	Stable Disease	Alive	1721	[Not Applicable]	TUMOR FREE	NO	[Not Available]
TCGA-HW-7487	NO	YES	Progressive Disease	Alive	409	[Not Applicable]	WITH TUMOR	NO	[Not Available]
TCGA-HW-7487	NO	YES	Progressive Disease	Alive	605	[Not Applicable]	WITH TUMOR	NO	[Not Available]
TCGA-HW-7487	NO	YES	Progressive Disease	Alive	1382	[Not Applicable]	WITH TUMOR	YES	840
TCGA-HW-7487	NO	YES	Progressive Disease	Alive	1382	[Not Applicable]	WITH TUMOR	YES	1356
TCGA-HW-7489	NO	NO	Progressive Disease	Alive	253	[Not Applicable]	WITH TUMOR	NO	[Not Available]
TCGA-HW-7489	NO	NO	Progressive Disease	Dead	[Not Available]	1262	WITH TUMOR	NO	[Not Available]
TCGA-HW-7490	NO	NO	Progressive Disease	Alive	585	[Not Applicable]	WITH TUMOR	NO	[Not Available]
TCGA-HW-7490	NO	NO	Progressive Disease	Alive	1387	[Not Applicable]	WITH TUMOR	NO	[Not Available]
TCGA-HW-7491	NO	YES	Progressive Disease	Alive	1222	[Not Applicable]	WITH TUMOR	NO	[Not Available]
TCGA-HW-7491	NO	YES	Progressive Disease	Alive	2078	[Not Applicable]	WITH TUMOR	YES	2197
TCGA-HW-7493	NO	NO	Stable Disease	Alive	1092	[Not Applicable]	WITH TUMOR	NO	[Not Available]
TCGA-HW-7493	YES	NO	Stable Disease	Alive	2107	[Not Applicable]	[Unknown]	NO	[Not Available]
TCGA-HW-7495	NO	NO	Progressive Disease	Alive	131	[Not Applicable]	WITH TUMOR	NO	[Not Available]
TCGA-HW-7495	NO	NO	Progressive Disease	Alive	1078	[Not Applicable]	WITH TUMOR	NO	[Not Available]
TCGA-HW-8319	YES	YES	Progressive Disease	Alive	262	[Not Applicable]	WITH TUMOR	NO	[Not Available]
TCGA-HW-8319	YES	YES	Progressive Disease	Alive	660	[Not Applicable]	WITH TUMOR	NO	[Not Available]
TCGA-HW-8319	YES	YES	Progressive Disease	Dead	[Not Available]	1209	WITH TUMOR	YES	997
TCGA-HW-8320	YES	YES	Stable Disease	Alive	272	[Not Applicable]	WITH TUMOR	NO	[Not Available]
TCGA-HW-8320	YES	YES	Stable Disease	Alive	657	[Not Applicable]	WITH TUMOR	NO	[Not Available]
TCGA-HW-8320	YES	YES	Stable Disease	Alive	1217	[Not Applicable]	[Unknown]	NO	[Not Available]
TCGA-HW-8321	YES	YES	Stable Disease	Alive	596	[Not Applicable]	[Unknown]	NO	[Not Available]
TCGA-HW-8321	YES	YES	Stable Disease	Alive	1294	[Not Applicable]	[Unknown]	NO	[Not Available]
TCGA-HW-8322	NO	YES	Stable Disease	Alive	542	[Not Applicable]	WITH TUMOR	NO	[Not Available]
TCGA-HW-8322	NO	YES	Stable Disease	Alive	758	[Not Applicable]	[Unknown]	NO	[Not Available]
TCGA-HW-A5KJ	YES	YES	Progressive Disease	Alive	619	[Not Applicable]	WITH TUMOR	YES	615
TCGA-HW-A5KJ	YES	YES	Progressive Disease	Alive	860	[Not Applicable]	WITH TUMOR	NO	[Not Available]
TCGA-HW-A5KJ	YES	YES	Progressive Disease	Dead	[Not Available]	962	WITH TUMOR	NO	[Not Available]
TCGA-HW-A5KK	YES	YES	Progressive Disease	Dead	[Not Available]	388	[Unknown]	NO	[Not Available]
TCGA-HW-A5KL	YES	YES	Stable Disease	Alive	633	[Not Applicable]	[Unknown]	NO	[Not Available]
TCGA-HW-A5KL	YES	YES	Stable Disease	Alive	878	[Not Applicable]	[Unknown]	NO	[Not Available]
TCGA-HW-A5KM	NO	NO	Progressive Disease	Alive	630	[Not Applicable]	WITH TUMOR	NO	[Not Available]
TCGA-IK-7675	YES	NO	Progressive Disease	Dead	[Not Available]	578	WITH TUMOR	YES	123
TCGA-IK-8125	YES	YES	Complete Remission/Response	Alive	1120	[Not Applicable]	TUMOR FREE	NO	[Not Available]
TCGA-IK-8125	YES	YES	Complete Remission/Response	Alive	1301	[Not Applicable]	TUMOR FREE	NO	[Not Available]
TCGA-KT-A74X	YES	YES	Stable Disease	Alive	438	[Not Applicable]	WITH TUMOR	NO	[Not Available]
TCGA-KT-A7W1	YES	YES	Progressive Disease	Alive	438	[Not Applicable]	TUMOR FREE	NO	[Not Available]
TCGA-P5-A5ET	[Not Available]	[Not Available]	[Not Available]	Alive	-10	[Not Applicable]	[Not Available]	[Unknown]	[Not Available]
TCGA-P5-A5EU	[Not Available]	[Not Available]	[Not Available]	Alive	0	[Not Applicable]	[Not Available]	[Unknown]	[Not Available]
TCGA-P5-A5EV	[Not Available]	[Not Available]	[Not Available]	Alive	7	[Not Applicable]	[Not Available]	[Unknown]	[Not Available]
TCGA-P5-A5EW	[Not Available]	[Not Available]	[Not Available]	Alive	204	[Not Applicable]	[Not Available]	[Unknown]	[Not Available]
TCGA-P5-A5EX	YES	YES	Partial Remission/Response	Alive	243	[Not Applicable]	TUMOR FREE	NO	[Not Available]
TCGA-P5-A5EY	[Not Available]	[Not Available]	[Not Available]	Alive	72	[Not Applicable]	[Not Available]	[Unknown]	[Not Available]
TCGA-P5-A5EZ	[Not Available]	[Not Available]	[Not Available]	Alive	70	[Not Applicable]	[Not Available]	[Unknown]	[Not Available]
TCGA-P5-A5F0	YES	YES	Partial Remission/Response	Alive	287	[Not Applicable]	[Discrepancy]	[Unknown]	[Not Available]
TCGA-P5-A5F1	[Not Available]	[Not Available]	[Not Available]	Alive	179	[Not Applicable]	[Not Available]	[Unknown]	[Not Available]
TCGA-P5-A5F2	NO	YES	Partial Remission/Response	Alive	242	[Not Applicable]	[Not Available]	[Unknown]	[Not Available]
TCGA-P5-A5F4	YES	YES	Partial Remission/Response	Alive	231	[Not Applicable]	[Discrepancy]	[Unknown]	[Not Available]
TCGA-P5-A5F6	[Not Available]	[Not Available]	[Not Available]	Alive	39	[Not Applicable]	[Not Available]	[Unknown]	[Not Available]
TCGA-P5-A72U	NO	NO	Complete Remission/Response	Alive	7	[Not Applicable]	[Not Available]	NO	[Not Available]
TCGA-P5-A72W	YES	[Unknown]	[Unknown]	Alive	317	[Not Applicable]	[Not Available]	NO	[Not Available]
TCGA-P5-A72X	YES	[Unknown]	[Unknown]	Alive	403	[Not Applicable]	[Not Available]	[Unknown]	[Not Available]
TCGA-P5-A72Z	YES	YES	[Unknown]	Alive	354	[Not Applicable]	[Not Available]	[Unknown]	[Not Available]
TCGA-P5-A730	NO	NO	Complete Remission/Response	Alive	333	[Not Applicable]	[Not Available]	NO	[Not Available]
TCGA-P5-A731	YES	NO	[Unknown]	Alive	274	[Not Applicable]	[Not Available]	[Unknown]	[Not Available]
TCGA-P5-A733	YES	YES	[Unknown]	Alive	414	[Not Applicable]	[Not Available]	[Unknown]	[Not Available]
TCGA-P5-A735	NO	NO	Complete Remission/Response	Alive	292	[Not Applicable]	TUMOR FREE	[Unknown]	[Not Available]
TCGA-P5-A736	YES	NO	Complete Remission/Response	Alive	230	[Not Applicable]	TUMOR FREE	[Unknown]	[Not Available]
TCGA-P5-A737	NO	NO	[Not Applicable]	Alive	372	[Not Applicable]	[Unknown]	[Unknown]	[Not Available]
TCGA-P5-A77W	NO	NO	[Not Applicable]	Alive	584	[Not Applicable]	[Unknown]	[Unknown]	[Not Available]
TCGA-P5-A77X	YES	NO	Complete Remission/Response	Alive	105	[Not Applicable]	TUMOR FREE	[Unknown]	[Not Available]
TCGA-P5-A780	YES	[Unknown]	Complete Remission/Response	Alive	72	[Not Applicable]	TUMOR FREE	[Unknown]	[Not Available]
TCGA-P5-A781	YES	NO	Complete Remission/Response	Alive	134	[Not Applicable]	TUMOR FREE	[Unknown]	[Not Available]
TCGA-QH-A65R	YES	YES	Partial Remission/Response	Alive	461	[Not Applicable]	WITH TUMOR	NO	[Not Available]
TCGA-QH-A65S	NO	NO	Partial Remission/Response	Alive	77	[Not Applicable]	[Discrepancy]	NO	[Not Available]
TCGA-QH-A65V	NO	YES	Stable Disease	Alive	384	[Not Applicable]	WITH TUMOR	NO	[Not Available]
TCGA-QH-A65X	YES	YES	Stable Disease	Alive	482	[Not Applicable]	TUMOR FREE	NO	[Not Available]
TCGA-QH-A65Z	YES	YES	Stable Disease	Alive	427	[Not Applicable]	TUMOR FREE	NO	[Not Available]
TCGA-QH-A6CS	YES	YES	Stable Disease	Alive	588	[Not Applicable]	WITH TUMOR	YES	498
TCGA-QH-A6CU	YES	YES	Stable Disease	Alive	451	[Not Applicable]	TUMOR FREE	NO	[Not Available]
TCGA-QH-A6CV	YES	NO	Stable Disease	Alive	442	[Not Applicable]	WITH TUMOR	NO	[Not Available]
TCGA-QH-A6CW	NO	NO	Partial Remission/Response	Alive	414	[Not Applicable]	TUMOR FREE	NO	[Not Available]
TCGA-QH-A6CX	YES	NO	Progressive Disease	Dead	[Not Available]	372	WITH TUMOR	YES	273
TCGA-QH-A6CY	YES	YES	Stable Disease	Alive	408	[Not Applicable]	WITH TUMOR	NO	[Not Available]
TCGA-QH-A6CZ	NO	NO	Stable Disease	Alive	279	[Not Applicable]	TUMOR FREE	NO	[Not Available]
TCGA-QH-A6X3	NO	NO	Complete Remission/Response	Alive	313	[Not Applicable]	TUMOR FREE	NO	[Not Available]
TCGA-QH-A6X4	YES	YES	Complete Remission/Response	Alive	442	[Not Applicable]	TUMOR FREE	NO	[Not Available]
TCGA-QH-A6X5	NO	NO	[Unknown]	Alive	497	[Not Applicable]	[Unknown]	[Unknown]	[Not Available]
TCGA-QH-A6X8	YES	YES	Stable Disease	Alive	509	[Not Applicable]	WITH TUMOR	NO	[Not Available]
TCGA-QH-A6X9	NO	NO	[Unknown]	Alive	58	[Not Applicable]	[Unknown]	NO	[Not Available]
TCGA-QH-A6XA	NO	NO	Complete Remission/Response	Alive	502	[Not Applicable]	TUMOR FREE	NO	[Not Available]
TCGA-QH-A6XC	YES	YES	[Discrepancy]	Alive	508	[Not Applicable]	WITH TUMOR	YES	438
TCGA-QH-A86X	NO	NO	Complete Remission/Response	Alive	337	[Not Applicable]	TUMOR FREE	NO	[Not Available]
TCGA-QH-A870	NO	NO	Complete Remission/Response	Alive	395	[Not Applicable]	WITH TUMOR	YES	335
TCGA-RY-A83X	NO	NO	[Not Applicable]	Alive	939	[Not Applicable]	[Not Available]	NO	[Not Available]
TCGA-RY-A83Y	[Not Available]	[Not Available]	[Not Available]	[Not Available]	[Not Available]	[Not Applicable]	[Not Available]	[Not Available]	[Not Available]
TCGA-RY-A83Z	[Not Available]	[Not Available]	[Not Available]	[Not Available]	[Not Available]	[Not Applicable]	[Not Available]	[Not Available]	[Not Available]
TCGA-RY-A840	NO	YES	Stable Disease	Alive	854	[Not Applicable]	WITH TUMOR	NO	[Not Available]
TCGA-RY-A843	[Not Available]	[Not Available]	[Not Available]	Alive	63	[Not Applicable]	[Not Available]	[Unknown]	[Not Available]
TCGA-RY-A845	NO	NO	[Not Applicable]	Alive	596	[Not Applicable]	TUMOR FREE	NO	[Not Available]
TCGA-RY-A847	NO	NO	[Not Applicable]	Alive	933	[Not Applicable]	[Not Available]	NO	[Not Available]
TCGA-S9-A6TS	YES	NO	Progressive Disease	Dead	[Not Available]	1891	WITH TUMOR	YES	1324
TCGA-S9-A6TU	NO	NO	Partial Remission/Response	Alive	2650	[Not Applicable]	WITH TUMOR	YES	2650
TCGA-S9-A6TV	YES	YES	Complete Remission/Response	Alive	571	[Not Applicable]	TUMOR FREE	[Unknown]	[Not Available]
TCGA-S9-A6TW	NO	YES	Partial Remission/Response	Alive	1151	[Not Applicable]	TUMOR FREE	YES	861
TCGA-S9-A6TW	NO	YES	Partial Remission/Response	Alive	1250	[Not Applicable]	TUMOR FREE	NO	[Not Available]
TCGA-S9-A6TX	NO	YES	Complete Remission/Response	Alive	1049	[Not Applicable]	WITH TUMOR	NO	[Not Available]
TCGA-S9-A6TX	NO	YES	Complete Remission/Response	Alive	1245	[Not Applicable]	WITH TUMOR	NO	[Not Available]
TCGA-S9-A6TY	NO	YES	Partial Remission/Response	Alive	953	[Not Applicable]	WITH TUMOR	NO	[Not Available]
TCGA-S9-A6TY	NO	YES	Partial Remission/Response	Alive	1076	[Not Applicable]	WITH TUMOR	NO	[Not Available]
TCGA-S9-A6TZ	NO	NO	Partial Remission/Response	Alive	873	[Not Applicable]	WITH TUMOR	NO	[Not Available]
TCGA-S9-A6TZ	NO	NO	Partial Remission/Response	Alive	1120	[Not Applicable]	WITH TUMOR	NO	[Not Available]
TCGA-S9-A6U0	YES	YES	Partial Remission/Response	Alive	698	[Not Applicable]	WITH TUMOR	YES	692
TCGA-S9-A6U0	YES	YES	Partial Remission/Response	Dead	[Not Available]	742	WITH TUMOR	NO	[Not Available]
TCGA-S9-A6U1	NO	YES	Complete Remission/Response	Alive	536	[Not Applicable]	TUMOR FREE	NO	[Not Available]
TCGA-S9-A6U1	NO	YES	Complete Remission/Response	Alive	785	[Not Applicable]	TUMOR FREE	NO	[Not Available]
TCGA-S9-A6U2	YES	NO	Partial Remission/Response	Alive	719	[Not Applicable]	WITH TUMOR	NO	[Not Available]
TCGA-S9-A6U2	YES	NO	Partial Remission/Response	Alive	908	[Not Applicable]	WITH TUMOR	NO	[Not Available]
TCGA-S9-A6U5	NO	NO	Complete Remission/Response	Alive	992	[Not Applicable]	TUMOR FREE	NO	[Not Available]
TCGA-S9-A6U6	YES	NO	Complete Remission/Response	Alive	489	[Not Applicable]	TUMOR FREE	NO	[Not Available]
TCGA-S9-A6U6	YES	NO	Complete Remission/Response	Alive	1069	[Not Applicable]	[Unknown]	[Unknown]	[Not Available]
TCGA-S9-A6U8	NO	NO	Partial Remission/Response	Dead	[Not Available]	2988	WITH TUMOR	YES	367
TCGA-S9-A6U9	YES	NO	Partial Remission/Response	Alive	2918	[Not Applicable]	WITH TUMOR	NO	[Not Available]
TCGA-S9-A6UA	NO	NO	Progressive Disease	Dead	[Not Available]	178	WITH TUMOR	YES	161
TCGA-S9-A6UB	NO	NO	Complete Remission/Response	Alive	3236	[Not Applicable]	TUMOR FREE	NO	[Not Available]
TCGA-S9-A6UB	NO	NO	Complete Remission/Response	Alive	3236	[Not Applicable]	TUMOR FREE	NO	[Not Available]
TCGA-S9-A6UB	NO	NO	Complete Remission/Response	Alive	3236	[Not Applicable]	TUMOR FREE	NO	[Not Available]
TCGA-S9-A6UB	NO	NO	Complete Remission/Response	Alive	3761	[Not Applicable]	[Unknown]	[Unknown]	[Not Available]
TCGA-S9-A6WD	NO	YES	Partial Remission/Response	Alive	2114	[Not Applicable]	WITH TUMOR	NO	[Not Available]
TCGA-S9-A6WD	NO	YES	Partial Remission/Response	Alive	2289	[Not Applicable]	WITH TUMOR	NO	[Not Available]
TCGA-S9-A6WE	NO	YES	Partial Remission/Response	Alive	2208	[Not Applicable]	WITH TUMOR	[Unknown]	[Not Available]
TCGA-S9-A6WE	NO	YES	Partial Remission/Response	Alive	2208	[Not Applicable]	WITH TUMOR	[Unknown]	[Not Available]
TCGA-S9-A6WE	NO	YES	Partial Remission/Response	Alive	2208	[Not Applicable]	WITH TUMOR	[Unknown]	[Not Available]
TCGA-S9-A6WE	NO	YES	Partial Remission/Response	Alive	4113	[Not Applicable]	WITH TUMOR	[Unknown]	[Not Available]
TCGA-S9-A6WG	YES	YES	Progressive Disease	Alive	2437	[Not Applicable]	WITH TUMOR	NO	[Not Available]
TCGA-S9-A6WG	YES	YES	Progressive Disease	Alive	2602	[Not Applicable]	WITH TUMOR	NO	[Not Available]
TCGA-S9-A6WH	YES	NO	Partial Remission/Response	Alive	987	[Not Applicable]	WITH TUMOR	NO	[Not Available]
TCGA-S9-A6WH	YES	NO	Partial Remission/Response	Alive	1173	[Not Applicable]	WITH TUMOR	NO	[Not Available]
TCGA-S9-A6WI	YES	NO	Partial Remission/Response	Alive	2585	[Not Applicable]	WITH TUMOR	NO	[Not Available]
TCGA-S9-A6WL	NO	NO	Progressive Disease	Alive	946	[Not Applicable]	WITH TUMOR	NO	[Not Available]
TCGA-S9-A6WM	YES	YES	Partial Remission/Response	Alive	604	[Not Applicable]	WITH TUMOR	YES	505
TCGA-S9-A6WN	YES	YES	Progressive Disease	Alive	484	[Not Applicable]	WITH TUMOR	YES	303
TCGA-S9-A6WN	YES	YES	Progressive Disease	Alive	659	[Not Applicable]	WITH TUMOR	YES	679
TCGA-S9-A6WN	YES	YES	Progressive Disease	Alive	805	[Not Applicable]	WITH TUMOR	YES	805
TCGA-S9-A6WO	NO	NO	Progressive Disease	Alive	566	[Not Applicable]	WITH TUMOR	NO	[Not Available]
TCGA-S9-A6WP	NO	YES	Partial Remission/Response	Alive	461	[Not Applicable]	WITH TUMOR	NO	[Not Available]
TCGA-S9-A6WP	NO	YES	Partial Remission/Response	Alive	567	[Not Applicable]	WITH TUMOR	NO	[Not Available]
TCGA-S9-A6WQ	NO	NO	Partial Remission/Response	Alive	428	[Not Applicable]	WITH TUMOR	NO	[Not Available]
TCGA-S9-A7IQ	NO	NO	Partial Remission/Response	Alive	1099	[Not Applicable]	WITH TUMOR	NO	[Not Available]
TCGA-S9-A7IS	YES	NO	Progressive Disease	Dead	[Not Available]	241	WITH TUMOR	NO	[Not Available]
TCGA-S9-A7IX	YES	NO	Progressive Disease	Alive	679	[Not Applicable]	WITH TUMOR	YES	679
TCGA-S9-A7IX	YES	NO	Progressive Disease	Alive	679	[Not Applicable]	WITH TUMOR	YES	679
TCGA-S9-A7IX	YES	NO	Progressive Disease	Alive	679	[Not Applicable]	WITH TUMOR	NO	[Not Available]
TCGA-S9-A7IX	YES	NO	Progressive Disease	Dead	[Not Available]	819	WITH TUMOR	[Unknown]	[Not Available]
TCGA-S9-A7IY	YES	YES	Partial Remission/Response	Alive	715	[Not Applicable]	WITH TUMOR	NO	[Not Available]
TCGA-S9-A7IZ	YES	NO	Partial Remission/Response	Alive	217	[Not Applicable]	WITH TUMOR	NO	[Not Available]
TCGA-S9-A7IZ	YES	NO	Partial Remission/Response	Alive	608	[Not Applicable]	WITH TUMOR	YES	467
TCGA-S9-A7J0	YES	YES	Partial Remission/Response	Alive	609	[Not Applicable]	WITH TUMOR	YES	390
TCGA-S9-A7J1	NO	NO	Partial Remission/Response	Alive	249	[Not Applicable]	WITH TUMOR	[Unknown]	[Not Available]
TCGA-S9-A7J1	NO	NO	Partial Remission/Response	Alive	249	[Not Applicable]	WITH TUMOR	[Unknown]	[Not Available]
TCGA-S9-A7J1	NO	NO	Partial Remission/Response	Alive	249	[Not Applicable]	WITH TUMOR	[Unknown]	[Not Available]
TCGA-S9-A7J2	NO	YES	Partial Remission/Response	Alive	62	[Not Applicable]	WITH TUMOR	[Unknown]	[Not Available]
TCGA-S9-A7J2	NO	YES	Partial Remission/Response	Alive	62	[Not Applicable]	WITH TUMOR	[Unknown]	[Not Available]
TCGA-S9-A7J2	NO	YES	Partial Remission/Response	Alive	62	[Not Applicable]	WITH TUMOR	[Unknown]	[Not Available]
TCGA-S9-A7J3	YES	YES	Partial Remission/Response	Alive	518	[Not Applicable]	WITH TUMOR	NO	[Not Available]
TCGA-S9-A7J3	YES	YES	Partial Remission/Response	Alive	629	[Not Applicable]	WITH TUMOR	NO	[Not Available]
TCGA-S9-A7QW	YES	NO	Complete Remission/Response	Alive	458	[Not Applicable]	WITH TUMOR	YES	382
TCGA-S9-A7QX	YES	YES	Partial Remission/Response	Alive	399	[Not Applicable]	WITH TUMOR	NO	[Not Available]
TCGA-S9-A7QX	YES	YES	Partial Remission/Response	Alive	564	[Not Applicable]	WITH TUMOR	NO	[Not Available]
TCGA-S9-A7QY	NO	YES	Partial Remission/Response	Alive	863	[Not Applicable]	WITH TUMOR	NO	[Not Available]
TCGA-S9-A7QZ	NO	NO	Partial Remission/Response	Alive	396	[Not Applicable]	WITH TUMOR	NO	[Not Available]
TCGA-S9-A7QZ	NO	NO	Partial Remission/Response	Alive	826	[Not Applicable]	WITH TUMOR	YES	774
TCGA-S9-A7R1	YES	NO	Partial Remission/Response	Dead	[Not Available]	5166	WITH TUMOR	NO	[Not Available]
TCGA-S9-A7R3	NO	NO	Partial Remission/Response	Alive	3013	[Not Applicable]	TUMOR FREE	NO	[Not Available]
TCGA-S9-A7R4	YES	YES	Partial Remission/Response	Alive	914	[Not Applicable]	WITH TUMOR	NO	[Not Available]
TCGA-S9-A7R7	YES	NO	Progressive Disease	Alive	3000	[Not Applicable]	WITH TUMOR	YES	2894
TCGA-S9-A89V	YES	YES	Progressive Disease	Alive	569	[Not Applicable]	WITH TUMOR	YES	221
TCGA-S9-A89Z	YES	YES	Partial Remission/Response	Alive	364	[Not Applicable]	WITH TUMOR	NO	[Not Available]
TCGA-S9-A89Z	YES	YES	Partial Remission/Response	Alive	448	[Not Applicable]	WITH TUMOR	NO	[Not Available]
TCGA-S9-A89Z	YES	YES	Partial Remission/Response	Alive	448	[Not Applicable]	WITH TUMOR	NO	[Not Available]
TCGA-S9-A89Z	YES	YES	Partial Remission/Response	Alive	623	[Not Applicable]	WITH TUMOR	NO	[Not Available]
TCGA-TM-A7C3	NO	NO	Complete Remission/Response	Alive	1504	[Not Applicable]	WITH TUMOR	YES	1323
TCGA-TM-A7C3	NO	NO	Complete Remission/Response	Dead	[Not Available]	1666	WITH TUMOR	NO	[Not Available]
TCGA-TM-A7C4	NO	NO	Complete Remission/Response	Alive	1470	[Not Applicable]	TUMOR FREE	NO	[Not Available]
TCGA-TM-A7C5	NO	NO	Complete Remission/Response	Alive	1500	[Not Applicable]	TUMOR FREE	NO	[Not Available]
TCGA-TM-A7CA	NO	NO	Complete Remission/Response	Alive	1058	[Not Applicable]	TUMOR FREE	NO	[Not Available]
TCGA-TM-A7CF	NO	NO	Complete Remission/Response	Alive	1688	[Not Applicable]	WITH TUMOR	NO	[Not Available]
TCGA-TM-A7CF	YES	YES	Complete Remission/Response	Alive	1989	[Not Applicable]	WITH TUMOR	NO	[Not Available]
TCGA-TM-A84B	NO	YES	Progressive Disease	Dead	[Not Available]	758	WITH TUMOR	NO	[Not Available]
TCGA-TM-A84C	NO	YES	Progressive Disease	Dead	[Not Available]	492	WITH TUMOR	NO	[Not Available]
TCGA-TM-A84F	YES	NO	Complete Remission/Response	Alive	1796	[Not Applicable]	TUMOR FREE	NO	[Not Available]
TCGA-TM-A84G	YES	NO	Complete Remission/Response	Alive	1236	[Not Applicable]	TUMOR FREE	NO	[Not Available]
TCGA-TM-A84H	YES	NO	Complete Remission/Response	Alive	926	[Not Applicable]	TUMOR FREE	NO	[Not Available]
TCGA-TM-A84I	YES	NO	Complete Remission/Response	Alive	854	[Not Applicable]	TUMOR FREE	NO	[Not Available]
TCGA-TM-A84J	YES	YES	Progressive Disease	Alive	735	[Not Applicable]	WITH TUMOR	YES	454
TCGA-TM-A84L	NO	NO	Complete Remission/Response	Dead	[Not Available]	1242	WITH TUMOR	YES	1045
TCGA-TM-A84M	YES	YES	Complete Remission/Response	Alive	754	[Not Applicable]	TUMOR FREE	NO	[Not Available]
TCGA-TM-A84O	YES	NO	Complete Remission/Response	Dead	[Not Available]	1011	WITH TUMOR	NO	[Not Available]
TCGA-TM-A84Q	YES	NO	Complete Remission/Response	Alive	772	[Not Applicable]	TUMOR FREE	YES	455
TCGA-TM-A84R	NO	NO	Complete Remission/Response	Alive	566	[Not Applicable]	TUMOR FREE	NO	[Not Available]
TCGA-TM-A84S	NO	NO	Complete Remission/Response	Alive	454	[Not Applicable]	TUMOR FREE	NO	[Not Available]
TCGA-TM-A84T	NO	NO	Stable Disease	Alive	724	[Not Applicable]	WITH TUMOR	NO	[Not Available]
TCGA-TQ-A7RF	YES	YES	Partial Remission/Response	Alive	650	[Not Applicable]	WITH TUMOR	NO	[Not Available]
TCGA-TQ-A7RG	NO	YES	Partial Remission/Response	Alive	599	[Not Applicable]	WITH TUMOR	NO	[Not Available]
TCGA-TQ-A7RH	YES	YES	Partial Remission/Response	Alive	486	[Not Applicable]	WITH TUMOR	NO	[Not Available]
TCGA-TQ-A7RI	NO	NO	[Unknown]	Alive	62	[Not Applicable]	TUMOR FREE	[Unknown]	[Not Available]
TCGA-TQ-A7RJ	YES	YES	Stable Disease	Alive	1229	[Not Applicable]	WITH TUMOR	NO	[Not Available]
TCGA-TQ-A7RK	NO	NO	Complete Remission/Response	Alive	1341	[Not Applicable]	[Not Available]	YES	858
TCGA-TQ-A7RM	YES	YES	Partial Remission/Response	Alive	1116	[Not Applicable]	WITH TUMOR	NO	[Not Available]
TCGA-TQ-A7RN	YES	YES	Partial Remission/Response	Alive	1026	[Not Applicable]	WITH TUMOR	NO	[Not Available]
TCGA-TQ-A7RO	NO	NO	Partial Remission/Response	Alive	949	[Not Applicable]	WITH TUMOR	NO	[Not Available]
TCGA-TQ-A7RP	YES	YES	Partial Remission/Response	Alive	914	[Not Applicable]	WITH TUMOR	NO	[Not Available]
TCGA-TQ-A7RQ	NO	YES	Complete Remission/Response	Alive	795	[Not Applicable]	TUMOR FREE	NO	[Not Available]
TCGA-TQ-A7RR	YES	YES	Partial Remission/Response	Alive	787	[Not Applicable]	TUMOR FREE	NO	[Not Available]
TCGA-TQ-A7RS	NO	NO	Complete Remission/Response	Alive	-1	[Not Applicable]	TUMOR FREE	NO	[Not Available]
TCGA-TQ-A7RU	NO	NO	Partial Remission/Response	Alive	1032	[Not Applicable]	WITH TUMOR	NO	[Not Available]
TCGA-TQ-A7RV	NO	NO	Partial Remission/Response	Alive	1868	[Not Applicable]	WITH TUMOR	YES	530
TCGA-TQ-A7RW	YES	YES	Progressive Disease	Dead	[Not Available]	821	WITH TUMOR	YES	511
TCGA-TQ-A8XE	NO	NO	Partial Remission/Response	Dead	[Not Available]	954	WITH TUMOR	YES	455
TCGA-VM-A8C8	YES	YES	[Unknown]	Alive	1309	[Not Applicable]	WITH TUMOR	NO	[Not Available]
TCGA-VM-A8C8	YES	YES	[Unknown]	Alive	1397	[Not Applicable]	[Unknown]	NO	[Not Available]
TCGA-VM-A8C9	NO	NO	Complete Remission/Response	Alive	915	[Not Applicable]	[Unknown]	NO	[Not Available]
TCGA-VM-A8C9	NO	NO	Complete Remission/Response	Alive	1314	[Not Applicable]	TUMOR FREE	NO	[Not Available]
TCGA-VM-A8CA	[Unknown]	[Unknown]	[Unknown]	Alive	411	[Not Applicable]	WITH TUMOR	[Unknown]	[Not Available]
TCGA-VM-A8CB	[Unknown]	[Unknown]	[Unknown]	Alive	3	[Not Applicable]	TUMOR FREE	[Unknown]	[Not Available]
TCGA-VM-A8CD	YES	NO	[Unknown]	Dead	[Not Available]	240	WITH TUMOR	NO	[Not Available]
TCGA-VM-A8CE	NO	YES	[Unknown]	Alive	1093	[Not Applicable]	[Unknown]	NO	[Not Available]
TCGA-VM-A8CE	NO	YES	[Unknown]	Alive	1191	[Not Applicable]	[Unknown]	NO	[Not Available]
TCGA-VM-A8CF	YES	YES	[Unknown]	Alive	609	[Not Applicable]	TUMOR FREE	NO	[Not Available]
TCGA-VM-A8CH	NO	NO	Complete Remission/Response	Alive	714	[Not Applicable]	[Unknown]	NO	[Not Available]
TCGA-VV-A829	YES	YES	Stable Disease	Alive	1127	[Not Applicable]	TUMOR FREE	NO	[Not Available]
TCGA-VV-A86M	YES	YES	[Unknown]	Alive	487	[Not Applicable]	TUMOR FREE	NO	[Not Available]
TCGA-W9-A837	NO	NO	Stable Disease	Alive	1553	[Not Applicable]	WITH TUMOR	NO	[Not Available]
TCGA-WH-A86K	NO	NO	Stable Disease	Alive	405	[Not Applicable]	WITH TUMOR	NO	[Not Available]
TCGA-WY-A85B	NO	NO	Complete Remission/Response	Alive	1393	[Not Applicable]	TUMOR FREE	NO	[Not Available]
TCGA-WY-A85C	YES	YES	Progressive Disease	Alive	1426	[Not Applicable]	WITH TUMOR	YES	1261
TCGA-WY-A85E	NO	NO	Partial Remission/Response	Alive	633	[Not Applicable]	WITH TUMOR	YES	532
