# Supplementary material for: Developing a lncRNA Signature to Predict the Radiotherapy Response of Lower-Grade Gliomas Using Co-expression and ceRNA Network Analysis
Source: Front Oncol. 2021 Mar 9;11:622880. doi: 10.3389/fonc.2021.622880 (PMC7985253; doi:10.3389/fonc.2021.622880)
Supplement: Supplementary file 1 [file DataSheet_1.zip › clinical data/TCGA-LGG clinical data/curated clinical data/LGGnte.csv]

bcr_patient_barcode	new_tumor_event_dx_days_to	new_tumor_event_surgery	new_tumor_event_radiation_tx	new_tumor_event_pharmaceutical_tx
TCGA-DB-A4X9	501	YES	NO	NO
TCGA-DB-A4XF	468	NO	[Unknown]	YES
TCGA-DB-A64O	430	NO	NO	YES
TCGA-DH-A669	260	YES	YES	YES
TCGA-DU-A5TP	203	YES	NO	NO
TCGA-DU-A5TW	[Not Available]	[Not Available]	[Not Available]	[Not Available]
TCGA-DU-A6S6	2267	YES	NO	YES
TCGA-DU-A76K	203	YES	NO	YES
TCGA-DU-A76L	410	YES	NO	YES
TCGA-DU-A76R	338	YES	YES	YES
TCGA-DU-A7T8	3028	YES	NO	YES
TCGA-DU-A7TB	74	NO	YES	YES
TCGA-DU-A7TD	188	YES	NO	NO
TCGA-DU-A7TI	822	YES	NO	YES
TCGA-E1-A7YD	284	NO	NO	YES
TCGA-E1-A7YE	188	YES	[Unknown]	YES
TCGA-E1-A7YH	689	NO	NO	YES
TCGA-E1-A7YI	56	NO	NO	NO
TCGA-E1-A7YJ	516	NO	NO	YES
TCGA-E1-A7YL	91	NO	NO	YES
TCGA-E1-A7YM	88	NO	NO	YES
TCGA-E1-A7YN	420	NO	NO	NO
TCGA-E1-A7YO	1977	[Not Available]	NO	YES
TCGA-E1-A7YQ	580	NO	NO	NO
TCGA-E1-A7YV	97	NO	NO	YES
TCGA-E1-A7YW	409	NO	NO	YES
TCGA-E1-A7YY	958	NO	NO	YES
TCGA-E1-A7Z2	213	YES	NO	YES
TCGA-E1-A7Z3	1569	YES	NO	YES
TCGA-E1-A7Z4	846	YES	NO	YES
TCGA-E1-A7Z6	294	NO	NO	YES
TCGA-FG-A4MT	499	YES	YES	NO
TCGA-FG-A6J3	285	YES	NO	YES
TCGA-FG-A70Y	490	NO	YES	YES
TCGA-FG-A711	347	NO	NO	YES
TCGA-HT-8564	120	YES	YES	YES
TCGA-HT-A617	395	YES	[Unknown]	[Unknown]
TCGA-KT-A7W1	84	YES	NO	NO
TCGA-S9-A6TS	1324	YES	NO	YES
TCGA-S9-A6TU	1475	YES	NO	NO
TCGA-S9-A6TX	856	NO	YES	NO
TCGA-S9-A6TZ	552	NO	YES	NO
TCGA-S9-A6U8	367	NO	YES	NO
TCGA-S9-A6UA	161	NO	NO	NO
TCGA-S9-A6WL	240	NO	YES	NO
TCGA-S9-A6WO	187	[Not Available]	YES	NO
TCGA-S9-A7IX	350	NO	YES	YES
TCGA-S9-A7R1	3637	YES	YES	YES
TCGA-S9-A7R3	970	YES	NO	NO
TCGA-S9-A7R7	144	NO	NO	YES
TCGA-S9-A7R8	698	YES	YES	YES
TCGA-S9-A89V	129	YES	NO	NO
TCGA-TM-A7C3	713	YES	YES	YES
TCGA-TM-A7CF	924	YES	[Unknown]	[Unknown]
TCGA-TM-A84J	454	YES	NO	YES
TCGA-TM-A84L	987	YES	NO	NO
TCGA-TM-A84Q	455	YES	NO	NO
TCGA-TQ-A7RK	858	YES	YES	YES
TCGA-TQ-A7RV	530	NO	YES	NO
TCGA-TQ-A7RW	511	YES	YES	YES
TCGA-TQ-A8XE	455	NO	YES	YES
TCGA-VM-A8C8	456	NO	NO	NO
TCGA-VM-A8CE	815	NO	YES	NO
TCGA-WH-A86K	[Not Available]	[Not Available]	NO	NO
TCGA-WY-A85C	809	YES	YES	YES
TCGA-WY-A85D	887	[Not Available]	YES	YES
TCGA-WY-A85E	532	[Not Available]	YES	YES
