# Supplementary material for: Developing a lncRNA Signature to Predict the Radiotherapy Response of Lower-Grade Gliomas Using Co-expression and ceRNA Network Analysis
Source: Front Oncol. 2021 Mar 9;11:622880. doi: 10.3389/fonc.2021.622880 (PMC7985253; doi:10.3389/fonc.2021.622880)
Supplement: Supplementary file 1 [file DataSheet_1.zip › clinical data/TCGA-LGG clinical data/curated clinical data/LGGpatients.csv]

bcr_patient_barcode	age_at_initial_pathologic_diagnosis	OS	OS.time	PFI	PFI.time	histologic_diagnosis	tumor_grade	gender	history_other_malignancy	tumor_status	idh1_mutation_test_indicator	idh1_mutation_test_method	idh1_mutation_found	karnofsky_score
TCGA-CS-4938	31	0	3574	0	3574	Astrocytoma	G2	FEMALE	No	[Not Available]	NO	[Not Available]	[Not Available]	90
TCGA-CS-4941	67	1	234	1	9	Astrocytoma	G3	MALE	No	WITH TUMOR	NO	[Not Available]	[Not Available]	90
TCGA-CS-4942	44	1	1335	1	1184	Astrocytoma	G3	FEMALE	No	WITH TUMOR	NO	[Not Available]	[Not Available]	90
TCGA-CS-4943	37	1	1106	1	1106	Astrocytoma	G3	MALE	No	WITH TUMOR	NO	[Not Available]	[Not Available]	50
TCGA-CS-4944	50	0	1828	0	1828	Astrocytoma	G2	MALE	No	WITH TUMOR	NO	[Not Available]	[Not Available]	90
TCGA-CS-5390	47	0	NA	0	NA	Oligodendroglioma	G2	FEMALE	No	TUMOR FREE	NO	[Not Available]	[Not Available]	100
TCGA-CS-5393	39	0	1222	0	1222	Astrocytoma	G3	MALE	No	TUMOR FREE	NO	[Not Available]	[Not Available]	100
TCGA-CS-5394	40	0	8	0	8	Astrocytoma	G3	MALE	No	[Not Available]	[Not Available]	[Not Available]	[Not Available]	[Not Available]
TCGA-CS-5395	43	1	639	1	287	Oligodendroglioma	G2	MALE	No	WITH TUMOR	NO	[Not Available]	[Not Available]	90
TCGA-CS-5396	53	0	1631	0	1631	Oligodendroglioma	G3	FEMALE	No	WITH TUMOR	NO	[Not Available]	[Not Available]	90
TCGA-CS-5397	54	1	194	1	194	Astrocytoma	G3	FEMALE	No	WITH TUMOR	NO	[Not Available]	[Not Available]	80
TCGA-CS-6186	58	1	538	1	188	Oligoastrocytoma	G3	MALE	No	WITH TUMOR	NO	[Not Available]	[Not Available]	90
TCGA-CS-6188	48	1	814	1	647	Astrocytoma	G3	MALE	No	WITH TUMOR	NO	[Not Available]	[Not Available]	90
TCGA-CS-6290	31	1	1137	0	1137	Astrocytoma	G3	MALE	No	[Not Available]	NO	[Not Available]	[Not Available]	90
TCGA-CS-6665	51	0	1568	0	1568	Astrocytoma	G3	FEMALE	Yes	WITH TUMOR	NO	[Not Available]	[Not Available]	90
TCGA-CS-6666	22	0	1428	0	1428	Astrocytoma	G3	MALE	No	WITH TUMOR	NO	[Not Available]	[Not Available]	90
TCGA-CS-6667	39	0	1469	0	1469	Astrocytoma	G2	FEMALE	No	WITH TUMOR	NO	[Not Available]	[Not Available]	90
TCGA-CS-6668	57	0	1519	0	1519	Oligodendroglioma	G2	FEMALE	No	WITH TUMOR	NO	[Not Available]	[Not Available]	90
TCGA-CS-6669	26	0	1494	0	1494	Oligodendroglioma	G2	FEMALE	No	WITH TUMOR	NO	[Not Available]	[Not Available]	90
TCGA-CS-6670	43	0	1426	0	1426	Oligodendroglioma	G3	MALE	Yes	WITH TUMOR	NO	[Not Available]	[Not Available]	[Not Available]
TCGA-DB-5270	38	0	3733	0	3733	Oligoastrocytoma	G3	FEMALE	No	TUMOR FREE	NO	[Not Available]	[Not Available]	[Not Available]
TCGA-DB-5273	33	0	2493	0	2493	Astrocytoma	G3	MALE	No	TUMOR FREE	NO	[Not Available]	[Not Available]	[Not Available]
TCGA-DB-5274	37	0	2289	0	2289	Oligoastrocytoma	G3	FEMALE	No	TUMOR FREE	[Not Available]	[Not Available]	[Not Available]	80
TCGA-DB-5275	36	0	1458	0	1458	Oligoastrocytoma	G3	MALE	No	TUMOR FREE	[Not Available]	[Not Available]	[Not Available]	[Not Available]
TCGA-DB-5276	32	0	2218	0	2218	Oligoastrocytoma	G3	MALE	No	TUMOR FREE	[Not Available]	[Not Available]	[Not Available]	[Not Available]
TCGA-DB-5277	34	1	1547	1	1156	Astrocytoma	G3	MALE	No	WITH TUMOR	[Not Available]	[Not Available]	[Not Available]	[Not Available]
TCGA-DB-5278	17	0	2772	1	507	Oligodendroglioma	G2	MALE	No	WITH TUMOR	[Not Available]	[Not Available]	[Not Available]	[Not Available]
TCGA-DB-5279	59	0	1354	1	695	Oligodendroglioma	G2	MALE	No	TUMOR FREE	[Not Available]	[Not Available]	[Not Available]	[Not Available]
TCGA-DB-5280	43	0	1112	0	1112	Oligoastrocytoma	G2	MALE	No	TUMOR FREE	[Not Available]	[Not Available]	[Not Available]	[Not Available]
TCGA-DB-5281	61	0	2381	0	2381	Oligoastrocytoma	G3	MALE	No	WITH TUMOR	NO	[Not Available]	[Not Available]	[Not Available]
TCGA-DB-A4X9	33	0	1412	1	501	Oligoastrocytoma	G2	FEMALE	No	TUMOR FREE	YES	IHC	YES	[Not Evaluated]
TCGA-DB-A4XA	30	0	573	0	573	Oligoastrocytoma	G2	MALE	No	WITH TUMOR	YES	IHC	YES	[Not Evaluated]
TCGA-DB-A4XB	38	0	919	0	919	Astrocytoma	G3	MALE	No	TUMOR FREE	YES	IHC	YES	[Not Evaluated]
TCGA-DB-A4XC	26	0	1421	0	1421	Oligoastrocytoma	G2	MALE	Yes, History of Synchronous/Bilateral Malignancy	TUMOR FREE	NO	[Not Available]	[Not Available]	[Not Evaluated]
TCGA-DB-A4XD	32	0	1210	0	1210	Astrocytoma	G3	MALE	No	TUMOR FREE	NO	[Not Available]	[Not Available]	[Not Evaluated]
TCGA-DB-A4XE	27	0	1139	0	1139	Oligoastrocytoma	G3	FEMALE	No	TUMOR FREE	NO	[Not Available]	[Not Available]	90
TCGA-DB-A4XF	41	0	1021	1	468	Astrocytoma	G3	FEMALE	No	WITH TUMOR	NO	[Not Available]	[Not Available]	[Not Evaluated]
TCGA-DB-A4XG	34	0	2219	0	2219	Oligodendroglioma	G3	MALE	No	WITH TUMOR	YES	IHC	NO	[Not Evaluated]
TCGA-DB-A4XH	53	0	962	0	962	Oligoastrocytoma	G2	FEMALE	No	TUMOR FREE	NO	[Not Available]	[Not Available]	[Not Evaluated]
TCGA-DB-A64L	67	0	736	1	724	Oligodendroglioma	G2	FEMALE	No	TUMOR FREE	YES	IHC	YES	70
TCGA-DB-A64O	59	1	775	1	430	Oligoastrocytoma	G2	MALE	No	WITH TUMOR	YES	IHC	NO	[Not Evaluated]
TCGA-DB-A64P	40	0	916	0	916	Oligodendroglioma	G3	MALE	No	TUMOR FREE	YES	IHC	YES	[Not Evaluated]
TCGA-DB-A64Q	31	0	182	0	182	Oligoastrocytoma	G2	FEMALE	No	WITH TUMOR	YES	IHC	YES	90
TCGA-DB-A64R	24	0	955	0	955	Oligodendroglioma	G2	FEMALE	No	TUMOR FREE	YES	IHC	YES	90
TCGA-DB-A64S	20	0	835	0	835	Oligoastrocytoma	G2	MALE	No	TUMOR FREE	NO	[Not Available]	[Not Available]	100
TCGA-DB-A64U	38	0	846	0	846	Oligoastrocytoma	G2	FEMALE	No	TUMOR FREE	NO	[Not Available]	[Not Available]	90
TCGA-DB-A64V	54	0	889	0	889	Oligodendroglioma	G2	MALE	No	WITH TUMOR	NO	[Not Available]	[Not Available]	90
TCGA-DB-A64W	65	1	438	0	438	Oligoastrocytoma	G3	FEMALE	No	WITH TUMOR	YES	IHC	YES	90
TCGA-DB-A64X	56	0	563	0	563	Astrocytoma	G3	FEMALE	No	TUMOR FREE	YES	IHC	YES	90
TCGA-DB-A75K	55	0	368	0	368	Oligoastrocytoma	G3	FEMALE	No	TUMOR FREE	YES	IHC	YES	[Not Evaluated]
TCGA-DB-A75L	36	0	342	0	342	Astrocytoma	G3	FEMALE	No	TUMOR FREE	YES	IHC	YES	90
TCGA-DB-A75M	47	0	544	0	544	Astrocytoma	G2	MALE	No	TUMOR FREE	YES	Sequence Analysis	YES	[Not Evaluated]
TCGA-DB-A75O	29	0	935	0	935	Astrocytoma	G3	MALE	No	[Unknown]	NO	[Not Available]	[Not Available]	90
TCGA-DB-A75P	25	0	492	0	492	Astrocytoma	G2	FEMALE	No	TUMOR FREE	YES	IHC	NO	[Not Evaluated]
TCGA-DH-5140	38	1	607	1	607	Oligoastrocytoma	G3	FEMALE	No	WITH TUMOR	NO	[Not Available]	[Not Available]	90
TCGA-DH-5141	32	0	968	0	968	Oligodendroglioma	G3	MALE	No	[Not Available]	NO	[Not Available]	[Not Available]	[Not Available]
TCGA-DH-5142	29	0	1943	1	1627	Astrocytoma	G3	MALE	No	TUMOR FREE	NO	[Not Available]	[Not Available]	90
TCGA-DH-5143	30	0	1401	0	1401	Oligoastrocytoma	G3	MALE	No	WITH TUMOR	NO	[Not Available]	[Not Available]	80
TCGA-DH-5144	56	0	748	0	748	Oligodendroglioma	G3	FEMALE	No	TUMOR FREE	NO	[Not Available]	[Not Available]	100
TCGA-DH-A669	70	1	919	1	260	Oligodendroglioma	G3	MALE	No	TUMOR FREE	NO	[Not Available]	[Not Available]	[Not Evaluated]
TCGA-DH-A66B	52	0	1279	0	1279	Astrocytoma	G3	MALE	Yes, History of Prior Malignancy	WITH TUMOR	NO	[Not Available]	[Not Available]	90
TCGA-DH-A66D	43	0	846	0	846	Astrocytoma	G3	FEMALE	No	TUMOR FREE	YES	IHC	YES	80
TCGA-DH-A66F	49	0	523	0	523	Oligodendroglioma	G2	MALE	No	TUMOR FREE	YES	IHC	YES	90
TCGA-DH-A66G	49	0	523	0	523	Oligodendroglioma	G3	FEMALE	No	WITH TUMOR	YES	IHC	YES	80
TCGA-DH-A7UR	59	0	1650	0	1650	Oligodendroglioma	G3	FEMALE	No	TUMOR FREE	NO	[Not Available]	[Not Available]	90
TCGA-DH-A7US	50	0	706	0	706	Oligodendroglioma	G2	MALE	No	WITH TUMOR	YES	IHC	YES	[Not Evaluated]
TCGA-DH-A7UT	30	1	531	1	404	Astrocytoma	G3	MALE	No	WITH TUMOR	YES	IHC	YES	[Not Evaluated]
TCGA-DH-A7UU	43	0	417	0	417	Astrocytoma	G3	MALE	No	WITH TUMOR	YES	IHC	YES	90
TCGA-DH-A7UV	49	0	566	0	566	Astrocytoma	G3	MALE	No	WITH TUMOR	YES	IHC	NO	90
TCGA-DU-5847	34	0	548	0	548	Astrocytoma	G3	FEMALE	No	WITH TUMOR	NO	[Not Available]	[Not Available]	[Not Available]
TCGA-DU-5849	48	0	443	0	443	Oligodendroglioma	G2	MALE	No	TUMOR FREE	NO	[Not Available]	[Not Available]	[Not Available]
TCGA-DU-5851	40	0	531	0	531	Oligoastrocytoma	G3	FEMALE	No	WITH TUMOR	NO	[Not Available]	[Not Available]	90
TCGA-DU-5852	61	1	205	1	24	Oligoastrocytoma	G3	FEMALE	No	WITH TUMOR	NO	[Not Available]	[Not Available]	80
TCGA-DU-5853	29	0	407	0	407	Oligoastrocytoma	G2	MALE	No	WITH TUMOR	NO	[Not Available]	[Not Available]	100
TCGA-DU-5854	57	0	257	1	202	Astrocytoma	G3	FEMALE	No	WITH TUMOR	NO	[Not Available]	[Not Available]	90
TCGA-DU-5855	49	0	207	0	207	Oligoastrocytoma	G3	FEMALE	No	WITH TUMOR	NO	[Not Available]	[Not Available]	100
TCGA-DU-5870	34	0	5546	1	4347	Oligodendroglioma	G2	FEMALE	No	WITH TUMOR	NO	[Not Available]	[Not Available]	70
TCGA-DU-5871	37	0	576	0	576	Oligoastrocytoma	G2	FEMALE	No	TUMOR FREE	NO	[Not Available]	[Not Available]	100
TCGA-DU-5872	43	0	532	1	265	Oligoastrocytoma	G2	FEMALE	No	WITH TUMOR	NO	[Not Available]	[Not Available]	[Not Available]
TCGA-DU-5874	62	0	461	0	461	Oligodendroglioma	G2	FEMALE	No	TUMOR FREE	NO	[Not Available]	[Not Available]	100
TCGA-DU-6392	35	0	6423	1	950	Astrocytoma	G3	FEMALE	No	TUMOR FREE	NO	[Not Available]	[Not Available]	[Not Available]
TCGA-DU-6393	66	1	1585	0	1585	Oligodendroglioma	G3	MALE	No	[Not Available]	NO	[Not Available]	[Not Available]	[Not Available]
TCGA-DU-6394	53	1	682	1	353	Oligodendroglioma	G3	MALE	No	WITH TUMOR	[Not Available]	[Not Available]	[Not Available]	[Not Available]
TCGA-DU-6395	31	1	1491	1	1197	Oligoastrocytoma	G2	MALE	No	WITH TUMOR	NO	[Not Available]	[Not Available]	[Not Available]
TCGA-DU-6396	31	1	2286	1	106	Oligoastrocytoma	G3	FEMALE	No	WITH TUMOR	NO	[Not Available]	[Not Available]	90
TCGA-DU-6397	45	1	1401	1	837	Oligodendroglioma	G3	MALE	No	WITH TUMOR	NO	[Not Available]	[Not Available]	[Not Available]
TCGA-DU-6399	54	1	2000	1	1629	Oligodendroglioma	G2	MALE	No	WITH TUMOR	NO	[Not Available]	[Not Available]	[Not Available]
TCGA-DU-6400	66	1	37	1	37	Oligodendroglioma	G2	FEMALE	No	WITH TUMOR	NO	[Not Available]	[Not Available]	[Not Available]
TCGA-DU-6401	31	1	2660	1	1886	Oligodendroglioma	G2	FEMALE	No	WITH TUMOR	NO	[Not Available]	[Not Available]	[Not Available]
TCGA-DU-6402	52	1	214	1	103	Astrocytoma	G3	MALE	No	WITH TUMOR	NO	[Not Available]	[Not Available]	[Not Available]
TCGA-DU-6403	60	1	354	1	354	Oligoastrocytoma	G3	FEMALE	No	WITH TUMOR	NO	[Not Available]	[Not Available]	90
TCGA-DU-6404	24	1	4068	1	1154	Oligodendroglioma	G3	FEMALE	No	WITH TUMOR	NO	[Not Available]	[Not Available]	100
TCGA-DU-6405	51	1	605	1	486	Astrocytoma	G3	FEMALE	No	WITH TUMOR	NO	[Not Available]	[Not Available]	90
TCGA-DU-6406	59	1	512	0	512	Oligoastrocytoma	G3	FEMALE	No	[Not Available]	NO	[Not Available]	[Not Available]	[Not Available]
TCGA-DU-6407	35	1	2875	1	2397	Oligodendroglioma	G2	FEMALE	No	WITH TUMOR	NO	[Not Available]	[Not Available]	90
TCGA-DU-6408	23	1	3470	1	2097	Oligodendroglioma	G3	FEMALE	No	[Not Available]	NO	[Not Available]	[Not Available]	90
TCGA-DU-6410	56	0	242	0	242	Oligodendroglioma	G3	MALE	No	WITH TUMOR	NO	[Not Available]	[Not Available]	50
TCGA-DU-6542	25	0	73	0	73	Oligoastrocytoma	G3	MALE	No	WITH TUMOR	NO	[Not Available]	[Not Available]	[Not Available]
TCGA-DU-7006	60	1	349	1	349	Astrocytoma	G3	FEMALE	No	WITH TUMOR	NO	[Not Available]	[Not Available]	[Not Available]
TCGA-DU-7007	33	1	1915	0	1915	Astrocytoma	G2	MALE	No	[Not Available]	[Not Available]	[Not Available]	[Not Available]	[Not Available]
TCGA-DU-7008	41	0	4752	1	330	Oligodendroglioma	G2	FEMALE	No	TUMOR FREE	NO	[Not Available]	[Not Available]	[Not Available]
TCGA-DU-7009	32	1	4695	1	2960	Oligodendroglioma	G2	FEMALE	No	WITH TUMOR	NO	[Not Available]	[Not Available]	[Not Available]
TCGA-DU-7010	58	1	456	1	193	Astrocytoma	G3	FEMALE	No	WITH TUMOR	NO	[Not Available]	[Not Available]	[Not Available]
TCGA-DU-7011	25	1	3200	1	3200	Oligoastrocytoma	G2	MALE	No	WITH TUMOR	NO	[Not Available]	[Not Available]	80
TCGA-DU-7012	74	1	199	1	199	Astrocytoma	G3	FEMALE	No	WITH TUMOR	NO	[Not Available]	[Not Available]	[Not Available]
TCGA-DU-7013	59	1	269	1	187	Astrocytoma	G3	MALE	No	WITH TUMOR	NO	[Not Available]	[Not Available]	80
TCGA-DU-7014	59	1	3571	1	3437	Oligodendroglioma	G2	MALE	No	WITH TUMOR	YES	[Not Available]	[Not Available]	100
TCGA-DU-7015	41	0	2761	1	591	Oligodendroglioma	G2	FEMALE	No	WITH TUMOR	NO	[Not Available]	[Not Available]	90
TCGA-DU-7018	57	1	933	1	338	Oligodendroglioma	G3	FEMALE	No	WITH TUMOR	YES	[Not Available]	[Not Available]	90
TCGA-DU-7019	39	0	800	0	800	Oligoastrocytoma	[Discrepancy]	MALE	No	TUMOR FREE	NO	[Not Available]	[Not Available]	100
TCGA-DU-7290	45	1	315	1	315	Astrocytoma	G3	FEMALE	No	WITH TUMOR	NO	[Not Available]	[Not Available]	[Not Available]
TCGA-DU-7292	69	1	242	1	91	Astrocytoma	G3	MALE	No	WITH TUMOR	NO	[Not Available]	[Not Available]	[Not Available]
TCGA-DU-7294	53	0	2869	0	2869	Oligodendroglioma	G2	FEMALE	No	TUMOR FREE	NO	[Not Available]	[Not Available]	100
TCGA-DU-7298	38	1	576	1	200	Astrocytoma	G3	FEMALE	No	WITH TUMOR	NO	[Not Available]	[Not Available]	80
TCGA-DU-7299	33	1	1339	1	675	Astrocytoma	G3	MALE	No	WITH TUMOR	NO	[Not Available]	[Not Available]	90
TCGA-DU-7300	53	1	1886	1	317	Oligodendroglioma	G3	FEMALE	Yes	WITH TUMOR	NO	[Not Available]	[Not Available]	90
TCGA-DU-7301	53	1	788	1	366	Oligodendroglioma	G2	MALE	No	WITH TUMOR	NO	[Not Available]	[Not Available]	100
TCGA-DU-7302	48	0	1834	1	1374	Oligodendroglioma	G3	FEMALE	No	WITH TUMOR	NO	[Not Available]	[Not Available]	90
TCGA-DU-7304	43	1	709	1	309	Oligoastrocytoma	G3	MALE	No	WITH TUMOR	NO	[Not Available]	[Not Available]	80
TCGA-DU-7306	67	0	1277	1	1250	Oligoastrocytoma	G2	MALE	No	WITH TUMOR	NO	[Not Available]	[Not Available]	100
TCGA-DU-7309	41	0	84	0	84	Oligodendroglioma	G3	FEMALE	No	WITH TUMOR	NO	[Not Available]	[Not Available]	90
TCGA-DU-8158	57	1	155	1	155	Astrocytoma	G3	FEMALE	No	WITH TUMOR	NO	[Not Available]	[Not Available]	80
TCGA-DU-8161	63	1	722	1	111	Oligoastrocytoma	G3	FEMALE	No	WITH TUMOR	NO	[Not Available]	[Not Available]	70
TCGA-DU-8162	61	1	444	1	402	Oligoastrocytoma	G3	FEMALE	No	WITH TUMOR	NO	[Not Available]	[Not Available]	80
TCGA-DU-8163	29	0	629	1	509	Oligoastrocytoma	G3	MALE	No	WITH TUMOR	NO	[Not Available]	[Not Available]	90
TCGA-DU-8164	51	0	651	0	651	Oligodendroglioma	G2	MALE	No	WITH TUMOR	YES	IHC	YES	[Not Available]
TCGA-DU-8165	60	0	582	0	582	Oligodendroglioma	G3	FEMALE	No	WITH TUMOR	NO	[Not Available]	[Not Available]	90
TCGA-DU-8166	29	0	516	1	193	Oligoastrocytoma	G2	FEMALE	No	WITH TUMOR	NO	[Not Available]	[Not Available]	[Not Available]
TCGA-DU-8167	69	0	471	0	471	Oligoastrocytoma	G2	FEMALE	No	WITH TUMOR	NO	[Not Available]	[Not Available]	100
TCGA-DU-8168	55	0	431	0	431	Oligodendroglioma	G3	FEMALE	No	WITH TUMOR	NO	[Not Available]	[Not Available]	70
TCGA-DU-A5TP	33	0	1012	1	203	Astrocytoma	G3	MALE	No	WITH TUMOR	NO	[Not Available]	[Not Available]	70
TCGA-DU-A5TR	51	0	908	1	848	Oligoastrocytoma	G2	MALE	No	WITH TUMOR	NO	[Not Available]	[Not Available]	90
TCGA-DU-A5TS	42	0	964	1	551	Oligodendroglioma	G2	MALE	No	TUMOR FREE	NO	[Not Available]	[Not Available]	100
TCGA-DU-A5TT	70	0	743	1	584	Oligodendroglioma	G3	MALE	No	WITH TUMOR	YES	IHC	NO	[Not Evaluated]
TCGA-DU-A5TU	62	0	796	1	186	Astrocytoma	G2	FEMALE	No	WITH TUMOR	NO	[Not Available]	[Not Available]	50
TCGA-DU-A5TW	33	0	760	0	760	Astrocytoma	G3	FEMALE	No	WITH TUMOR	YES	IHC	YES	100
TCGA-DU-A5TY	46	1	1033	1	526	Astrocytoma	G3	FEMALE	No	WITH TUMOR	YES	IHC	NO	[Not Evaluated]
TCGA-DU-A6S2	37	0	777	0	777	Oligodendroglioma	G2	FEMALE	No	TUMOR FREE	YES	IHC	YES	70
TCGA-DU-A6S3	60	0	656	0	656	Oligodendroglioma	G2	MALE	No	TUMOR FREE	NO	[Not Available]	[Not Available]	[Not Evaluated]
TCGA-DU-A6S6	35	0	2893	1	2267	Oligoastrocytoma	G2	FEMALE	No	WITH TUMOR	NO	[Not Available]	[Not Available]	90
TCGA-DU-A6S7	27	0	638	0	638	Astrocytoma	G3	FEMALE	No	WITH TUMOR	YES	IHC	YES	90
TCGA-DU-A6S8	74	0	678	1	641	Oligodendroglioma	G3	FEMALE	No	WITH TUMOR	YES	IHC	YES	90
TCGA-DU-A76K	87	1	347	1	203	Oligodendroglioma	G2	MALE	No	WITH TUMOR	NO	[Not Available]	[Not Available]	[Not Evaluated]
TCGA-DU-A76L	54	1	814	1	410	Oligodendroglioma	G3	MALE	No	WITH TUMOR	NO	[Not Available]	[Not Available]	[Not Evaluated]
TCGA-DU-A76O	30	0	522	0	522	Astrocytoma	G2	MALE	Yes, History of Prior Malignancy	WITH TUMOR	YES	IHC	NO	[Not Evaluated]
TCGA-DU-A76R	51	1	648	1	338	Oligodendroglioma	G3	MALE	No	WITH TUMOR	NO	[Not Available]	[Not Available]	50
TCGA-DU-A7T6	73	1	547	1	547	Oligodendroglioma	G3	FEMALE	No	WITH TUMOR	NO	[Not Available]	[Not Available]	60
TCGA-DU-A7T8	35	1	4229	1	3009	Oligoastrocytoma	G3	MALE	No	WITH TUMOR	NO	[Not Available]	[Not Available]	100
TCGA-DU-A7TA	32	0	2565	0	2565	Oligodendroglioma	G2	MALE	No	TUMOR FREE	NO	[Not Available]	[Not Available]	80
TCGA-DU-A7TB	56	0	1567	1	74	Oligodendroglioma	G2	MALE	No	TUMOR FREE	NO	[Not Available]	[Not Available]	100
TCGA-DU-A7TC	32	0	1137	1	1114	Astrocytoma	G2	MALE	No	TUMOR FREE	NO	[Not Available]	[Not Available]	90
TCGA-DU-A7TD	52	1	228	1	188	Oligoastrocytoma	G3	MALE	No	WITH TUMOR	NO	[Not Available]	[Not Available]	60
TCGA-DU-A7TG	40	1	1351	0	1351	Oligodendroglioma	G2	MALE	No	[Unknown]	NO	[Not Available]	[Not Available]	70
TCGA-DU-A7TI	32	1	1183	1	822	Astrocytoma	G3	MALE	No	WITH TUMOR	NO	[Not Available]	[Not Available]	[Not Evaluated]
TCGA-DU-A7TJ	55	0	17	0	17	Astrocytoma	G3	MALE	No	WITH TUMOR	YES	IHC	YES	[Not Evaluated]
TCGA-E1-5302	41	1	1525	1	1242	Astrocytoma	G3	MALE	No	WITH TUMOR	NO	[Not Available]	[Not Available]	100
TCGA-E1-5303	38	1	2052	1	156	Astrocytoma	G3	MALE	No	WITH TUMOR	[Not Available]	[Not Available]	[Not Available]	80
TCGA-E1-5304	42	1	1251	1	903	Astrocytoma	G3	MALE	No	WITH TUMOR	[Not Available]	[Not Available]	[Not Available]	90
TCGA-E1-5305	34	1	2433	1	1604	Astrocytoma	G3	MALE	No	WITH TUMOR	[Not Available]	[Not Available]	[Not Available]	100
TCGA-E1-5307	62	1	1762	1	1452	Astrocytoma	G3	FEMALE	No	WITH TUMOR	[Not Available]	[Not Available]	[Not Available]	80
TCGA-E1-5311	31	1	4084	1	2602	Oligodendroglioma	G3	MALE	No	WITH TUMOR	[Not Available]	[Not Available]	[Not Available]	100
TCGA-E1-5318	42	1	2379	1	362	Oligodendroglioma	G2	FEMALE	No	WITH TUMOR	[Not Available]	[Not Available]	[Not Available]	100
TCGA-E1-5319	48	1	2907	1	923	Oligodendroglioma	G2	FEMALE	No	WITH TUMOR	[Not Available]	[Not Available]	[Not Available]	100
TCGA-E1-5322	38	1	3978	1	1085	Oligoastrocytoma	G2	FEMALE	No	[Not Available]	[Not Available]	[Not Available]	[Not Available]	90
TCGA-E1-A7YD	57	1	435	1	284	Astrocytoma	G3	MALE	No	WITH TUMOR	NO	[Not Available]	[Not Available]	[Not Evaluated]
TCGA-E1-A7YE	32	1	886	1	188	Astrocytoma	G3	FEMALE	No	WITH TUMOR	NO	[Not Available]	[Not Available]	90
TCGA-E1-A7YH	47	1	2835	1	689	Astrocytoma	G3	FEMALE	No	WITH TUMOR	NO	[Not Available]	[Not Available]	80
TCGA-E1-A7YI	33	1	111	1	56	Astrocytoma	G3	FEMALE	No	WITH TUMOR	NO	[Not Available]	[Not Available]	80
TCGA-E1-A7YJ	55	1	592	1	516	Astrocytoma	G3	MALE	No	WITH TUMOR	NO	[Not Available]	[Not Available]	80
TCGA-E1-A7YK	52	1	378	0	378	Astrocytoma	G3	MALE	No	[Unknown]	NO	[Not Available]	[Not Available]	90
TCGA-E1-A7YL	46	1	492	1	91	Astrocytoma	G3	MALE	No	WITH TUMOR	YES	IHC	NO	80
TCGA-E1-A7YM	63	1	648	1	88	Astrocytoma	G3	MALE	No	WITH TUMOR	YES	IHC	YES	80
TCGA-E1-A7YN	63	1	727	1	420	Astrocytoma	G3	FEMALE	Yes, History of Prior Malignancy	WITH TUMOR	YES	IHC	NO	80
TCGA-E1-A7YO	45	1	2282	1	1977	Oligodendroglioma	G3	MALE	No	WITH TUMOR	NO	[Not Available]	[Not Available]	100
TCGA-E1-A7YQ	58	1	1578	1	580	Oligodendroglioma	G3	FEMALE	No	WITH TUMOR	NO	[Not Available]	[Not Available]	60
TCGA-E1-A7YS	71	1	466	1	466	Oligodendroglioma	G3	MALE	No	WITH TUMOR	NO	[Not Available]	[Not Available]	80
TCGA-E1-A7YU	42	1	23	1	23	Oligoastrocytoma	G3	MALE	No	WITH TUMOR	NO	[Not Available]	[Not Available]	[Not Evaluated]
TCGA-E1-A7YV	26	1	987	1	97	Oligoastrocytoma	G3	FEMALE	No	WITH TUMOR	YES	IHC	YES	90
TCGA-E1-A7YW	28	1	1120	1	409	Oligoastrocytoma	G2	MALE	No	WITH TUMOR	NO	[Not Available]	[Not Available]	90
TCGA-E1-A7YY	27	1	4445	1	958	Oligodendroglioma	G2	FEMALE	No	WITH TUMOR	NO	[Not Available]	[Not Available]	100
TCGA-E1-A7Z2	58	1	398	1	213	Oligodendroglioma	G2	FEMALE	No	WITH TUMOR	YES	IHC	NO	80
TCGA-E1-A7Z3	31	1	2235	1	1569	Astrocytoma	G2	FEMALE	No	WITH TUMOR	NO	[Not Available]	[Not Available]	[Not Evaluated]
TCGA-E1-A7Z4	35	1	4412	1	846	Astrocytoma	G2	MALE	No	WITH TUMOR	YES	IHC	YES	90
TCGA-E1-A7Z6	41	1	984	1	294	Astrocytoma	G2	FEMALE	No	WITH TUMOR	YES	IHC	YES	90
TCGA-EZ-7264	47	0	1201	0	1201	Oligodendroglioma	G2	FEMALE	No	WITH TUMOR	[Not Available]	[Not Available]	[Not Available]	[Not Available]
TCGA-F6-A8O3	34	0	7	0	7	Oligodendroglioma	G2	MALE	No	TUMOR FREE	NO	[Not Available]	[Not Available]	[Not Evaluated]
TCGA-F6-A8O4	44	0	6	0	6	Astrocytoma	G2	MALE	No	TUMOR FREE	NO	[Not Available]	[Not Available]	[Not Evaluated]
TCGA-FG-5962	54	0	1453	0	1453	Oligodendroglioma	G3	MALE	No	WITH TUMOR	NO	[Not Available]	[Not Available]	[Not Available]
TCGA-FG-5963	23	1	775	1	395	Astrocytoma	G3	MALE	No	WITH TUMOR	NO	[Not Available]	[Not Available]	90
TCGA-FG-5964	62	0	1588	0	1588	Oligodendroglioma	G2	MALE	No	WITH TUMOR	NO	[Not Available]	[Not Available]	[Not Available]
TCGA-FG-5965	39	1	1120	1	715	Oligoastrocytoma	G2	FEMALE	No	WITH TUMOR	NO	[Not Available]	[Not Available]	90
TCGA-FG-6688	59	0	571	1	405	Astrocytoma	G3	FEMALE	No	WITH TUMOR	NO	[Not Available]	[Not Available]	80
TCGA-FG-6689	30	0	454	1	119	Astrocytoma	G2	MALE	No	WITH TUMOR	NO	[Not Available]	[Not Available]	70
TCGA-FG-6690	70	0	1294	0	1294	Oligodendroglioma	G2	MALE	No	WITH TUMOR	NO	[Not Available]	[Not Available]	90
TCGA-FG-6691	23	0	1257	1	913	Astrocytoma	G2	FEMALE	No	TUMOR FREE	NO	[Not Available]	[Not Available]	100
TCGA-FG-6692	63	1	561	1	561	Oligodendroglioma	G3	MALE	No	WITH TUMOR	NO	[Not Available]	[Not Available]	[Not Available]
TCGA-FG-7634	28	0	467	0	467	Oligodendroglioma	G2	MALE	No	WITH TUMOR	NO	[Not Available]	[Not Available]	[Not Available]
TCGA-FG-7636	48	0	544	0	544	Astrocytoma	G3	MALE	No	TUMOR FREE	NO	[Not Available]	[Not Available]	90
TCGA-FG-7637	49	0	1219	0	1219	Oligoastrocytoma	G2	MALE	No	WITH TUMOR	NO	[Not Available]	[Not Available]	[Not Available]
TCGA-FG-7638	31	0	686	1	407	Oligodendroglioma	G3	FEMALE	No	TUMOR FREE	NO	[Not Available]	[Not Available]	100
TCGA-FG-7641	31	0	627	0	627	Oligodendroglioma	G2	MALE	No	TUMOR FREE	NO	[Not Available]	[Not Available]	[Not Available]
TCGA-FG-7643	49	0	611	1	254	Oligoastrocytoma	G2	FEMALE	No	WITH TUMOR	NO	[Not Available]	[Not Available]	[Not Available]
TCGA-FG-8181	23	0	862	0	862	Oligoastrocytoma	G3	MALE	No	WITH TUMOR	NO	[Not Available]	[Not Available]	90
TCGA-FG-8182	35	0	416	0	416	Oligodendroglioma	G2	MALE	No	WITH TUMOR	NO	[Not Available]	[Not Available]	[Not Available]
TCGA-FG-8185	37	0	433	0	433	Astrocytoma	G3	MALE	No	TUMOR FREE	[Not Available]	[Not Available]	[Not Available]	90
TCGA-FG-8186	42	0	487	0	487	Oligoastrocytoma	G3	FEMALE	No	WITH TUMOR	NO	[Not Available]	[Not Available]	70
TCGA-FG-8187	31	0	611	0	611	Oligoastrocytoma	G2	MALE	Yes	TUMOR FREE	NO	[Not Available]	[Not Available]	90
TCGA-FG-8188	41	0	455	1	384	Oligoastrocytoma	G2	MALE	No	WITH TUMOR	NO	[Not Available]	[Not Available]	90
TCGA-FG-8189	33	0	685	0	685	Oligodendroglioma	G2	FEMALE	No	WITH TUMOR	NO	[Not Available]	[Not Available]	70
TCGA-FG-8191	30	0	992	0	992	Oligodendroglioma	G3	MALE	No	WITH TUMOR	NO	[Not Available]	[Not Available]	[Not Available]
TCGA-FG-A4MT	27	0	1164	1	499	Oligodendroglioma	G2	FEMALE	No	TUMOR FREE	NO	[Not Available]	[Not Available]	100
TCGA-FG-A4MU	58	0	326	0	326	Oligoastrocytoma	G3	MALE	No	WITH TUMOR	YES	IHC	NO	[Not Evaluated]
TCGA-FG-A4MW	63	1	559	1	226	Oligoastrocytoma	G3	MALE	No	TUMOR FREE	YES	IHC	NO	80
TCGA-FG-A4MX	47	0	569	0	569	Astrocytoma	G2	MALE	No	TUMOR FREE	YES	IHC	NO	100
TCGA-FG-A4MY	44	0	721	0	721	Oligoastrocytoma	G2	FEMALE	No	WITH TUMOR	NO	[Not Available]	[Not Available]	[Not Evaluated]
TCGA-FG-A60J	47	0	449	0	449	Oligoastrocytoma	G2	FEMALE	No	TUMOR FREE	YES	IHC	YES	90
TCGA-FG-A60K	34	0	542	0	542	Oligoastrocytoma	G2	FEMALE	Yes, History of Prior Malignancy	WITH TUMOR	NO	[Not Available]	[Not Available]	[Not Evaluated]
TCGA-FG-A60L	34	0	655	0	655	Astrocytoma	G2	FEMALE	No	TUMOR FREE	NO	[Not Available]	[Not Available]	100
TCGA-FG-A6IZ	60	0	457	0	457	Oligodendroglioma	G2	MALE	No	TUMOR FREE	YES	IHC	YES	[Not Evaluated]
TCGA-FG-A6J1	44	0	500	0	500	Oligodendroglioma	G2	FEMALE	No	WITH TUMOR	YES	IHC	YES	70
TCGA-FG-A6J3	52	0	677	1	285	Astrocytoma	G3	FEMALE	No	WITH TUMOR	YES	IHC	YES	90
TCGA-FG-A70Y	20	0	868	1	490	Oligodendroglioma	G2	FEMALE	No	WITH TUMOR	NO	[Not Available]	[Not Available]	[Not Evaluated]
TCGA-FG-A70Z	53	0	328	0	328	Oligoastrocytoma	G3	FEMALE	No	WITH TUMOR	NO	[Not Available]	[Not Available]	[Not Evaluated]
TCGA-FG-A710	50	0	1115	0	1115	Oligodendroglioma	G2	FEMALE	No	WITH TUMOR	NO	[Not Available]	[Not Available]	[Not Evaluated]
TCGA-FG-A711	33	1	1481	1	347	Oligodendroglioma	G2	FEMALE	No	WITH TUMOR	NO	[Not Available]	[Not Available]	90
TCGA-FG-A713	74	0	622	0	622	Oligoastrocytoma	G2	FEMALE	Yes, History of Prior Malignancy	TUMOR FREE	NO	[Not Available]	[Not Available]	60
TCGA-FG-A87N	37	0	567	0	567	Astrocytoma	G3	FEMALE	Yes, History of Prior Malignancy	WITH TUMOR	YES	IHC	YES	[Not Evaluated]
TCGA-FG-A87Q	61	0	174	0	174	Astrocytoma	G3	FEMALE	No	TUMOR FREE	YES	IHC	NO	80
TCGA-FN-7833	25	0	837	0	837	Oligoastrocytoma	G3	MALE	No	[Not Available]	[Not Available]	[Not Available]	[Not Available]	[Not Available]
TCGA-HT-7467	54	0	3	0	3	Oligodendroglioma	G2	MALE	No	TUMOR FREE	NO	[Not Available]	[Not Available]	[Not Available]
TCGA-HT-7468	30	0	203	0	203	Oligodendroglioma	G3	MALE	No	TUMOR FREE	NO	[Not Available]	[Not Available]	80
TCGA-HT-7469	30	1	351	1	92	Oligodendroglioma	G3	MALE	No	WITH TUMOR	NO	[Not Available]	[Not Available]	[Not Available]
TCGA-HT-7470	37	1	1220	0	1220	Oligodendroglioma	G3	MALE	No	TUMOR FREE	NO	[Not Available]	[Not Available]	90
TCGA-HT-7471	37	0	4	0	4	Oligodendroglioma	G3	FEMALE	No	TUMOR FREE	[Not Available]	[Not Available]	[Not Available]	[Not Available]
TCGA-HT-7472	38	0	1	0	1	Oligodendroglioma	G2	MALE	No	[Not Available]	NO	[Not Available]	[Not Available]	[Not Available]
TCGA-HT-7473	28	0	503	0	503	Oligoastrocytoma	G2	MALE	No	[Not Available]	NO	[Not Available]	[Not Available]	[Not Available]
TCGA-HT-7474	52	0	114	0	114	Oligoastrocytoma	G2	MALE	No	[Not Available]	NO	[Not Available]	[Not Available]	[Not Available]
TCGA-HT-7475	67	0	530	0	530	Oligoastrocytoma	G3	MALE	No	TUMOR FREE	NO	[Not Available]	[Not Available]	70
TCGA-HT-7476	26	0	199	0	199	Astrocytoma	G2	MALE	No	TUMOR FREE	NO	[Not Available]	[Not Available]	[Not Available]
TCGA-HT-7477	62	0	738	0	738	Astrocytoma	G3	MALE	No	TUMOR FREE	[Unknown]	[Not Available]	[Not Available]	80
TCGA-HT-7478	36	0	194	0	194	Astrocytoma	G2	MALE	No	TUMOR FREE	NO	[Not Available]	[Not Available]	[Not Available]
TCGA-HT-7479	44	0	1227	1	705	Astrocytoma	G3	MALE	No	TUMOR FREE	NO	[Not Available]	[Not Available]	[Not Available]
TCGA-HT-7480	33	0	2287	1	1943	Oligodendroglioma	G2	MALE	No	WITH TUMOR	NO	[Not Available]	[Not Available]	[Not Available]
TCGA-HT-7481	39	0	2918	1	880	Oligodendroglioma	G2	MALE	No	TUMOR FREE	NO	[Not Available]	[Not Available]	[Not Available]
TCGA-HT-7482	18	0	3253	1	374	Oligoastrocytoma	G2	FEMALE	No	WITH TUMOR	NO	[Not Available]	[Not Available]	[Not Available]
TCGA-HT-7483	14	0	5255	0	5255	Oligoastrocytoma	G2	MALE	No	TUMOR FREE	NO	[Not Available]	[Not Available]	[Not Available]
TCGA-HT-7485	42	0	122	0	122	Astrocytoma	G2	MALE	No	TUMOR FREE	NO	[Not Available]	[Not Available]	100
TCGA-HT-7601	30	0	153	0	153	Astrocytoma	G3	FEMALE	No	[Not Available]	NO	[Not Available]	[Not Available]	[Not Available]
TCGA-HT-7602	21	0	908	0	908	Oligodendroglioma	G2	MALE	No	TUMOR FREE	NO	[Not Available]	[Not Available]	[Not Available]
TCGA-HT-7603	29	0	705	0	705	Oligodendroglioma	G2	MALE	No	[Not Available]	NO	[Not Available]	[Not Available]	[Not Available]
TCGA-HT-7604	50	0	3725	0	3725	Astrocytoma	G2	MALE	No	TUMOR FREE	NO	[Not Available]	[Not Available]	[Not Available]
TCGA-HT-7605	38	0	139	0	139	Oligodendroglioma	G2	MALE	No	[Not Available]	NO	[Not Available]	[Not Available]	[Not Available]
TCGA-HT-7606	30	0	526	0	526	Astrocytoma	G2	FEMALE	No	[Not Available]	[Not Available]	[Not Available]	[Not Available]	[Not Available]
TCGA-HT-7607	61	1	96	1	96	Astrocytoma	G2	FEMALE	No	WITH TUMOR	NO	[Not Available]	[Not Available]	70
TCGA-HT-7608	61	0	671	0	671	Oligoastrocytoma	G2	MALE	No	TUMOR FREE	NO	[Not Available]	[Not Available]	[Not Available]
TCGA-HT-7609	34	0	1399	0	1399	Oligoastrocytoma	G3	MALE	No	TUMOR FREE	NO	[Not Available]	[Not Available]	90
TCGA-HT-7610	25	0	1706	1	1205	Oligoastrocytoma	G2	FEMALE	No	TUMOR FREE	NO	[Not Available]	[Not Available]	[Not Available]
TCGA-HT-7611	36	0	1752	0	1752	Oligoastrocytoma	G2	MALE	No	TUMOR FREE	[Unknown]	[Not Available]	[Not Available]	90
TCGA-HT-7616	75	1	7	1	7	Oligodendroglioma	G3	MALE	No	WITH TUMOR	NO	[Not Available]	[Not Available]	[Not Available]
TCGA-HT-7620	40	0	434	1	280	Oligodendroglioma	G3	MALE	No	TUMOR FREE	NO	[Not Available]	[Not Available]	[Not Available]
TCGA-HT-7676	26	0	5	0	5	Oligodendroglioma	G2	MALE	No	TUMOR FREE	[Unknown]	[Not Available]	[Not Available]	[Unknown]
TCGA-HT-7677	53	0	494	0	494	Oligodendroglioma	G3	MALE	No	[Discrepancy]	NO	[Not Available]	[Not Available]	[Not Available]
TCGA-HT-7680	32	0	23	0	23	Astrocytoma	G2	FEMALE	No	TUMOR FREE	NO	[Not Available]	[Not Available]	[Not Available]
TCGA-HT-7681	29	0	1359	0	1359	Oligoastrocytoma	G2	FEMALE	No	TUMOR FREE	[Unknown]	[Not Available]	[Not Available]	[Unknown]
TCGA-HT-7684	58	0	184	0	184	Oligoastrocytoma	G3	MALE	No	TUMOR FREE	NO	[Not Available]	[Not Available]	[Not Available]
TCGA-HT-7686	29	0	1300	0	1300	Astrocytoma	G3	FEMALE	No	TUMOR FREE	NO	[Not Available]	[Not Available]	[Not Available]
TCGA-HT-7687	74	0	3	0	3	Oligodendroglioma	G3	MALE	No	TUMOR FREE	NO	[Not Available]	[Not Available]	[Not Available]
TCGA-HT-7688	59	0	964	0	964	Oligodendroglioma	G3	MALE	No	TUMOR FREE	NO	[Not Available]	[Not Available]	[Not Available]
TCGA-HT-7689	58	0	455	0	455	Oligodendroglioma	G2	FEMALE	No	TUMOR FREE	[Not Available]	[Not Available]	[Not Available]	60
TCGA-HT-7690	29	0	3	0	3	Oligoastrocytoma	G3	MALE	No	[Not Available]	NO	[Not Available]	[Not Available]	[Not Available]
TCGA-HT-7691	31	0	3	0	3	Astrocytoma	G2	FEMALE	No	TUMOR FREE	NO	[Not Available]	[Not Available]	[Not Available]
TCGA-HT-7692	43	0	90	0	90	Oligoastrocytoma	G2	MALE	No	[Not Available]	[Not Available]	[Not Available]	[Not Available]	100
TCGA-HT-7693	51	0	533	0	533	Oligodendroglioma	G2	FEMALE	No	[Not Available]	[Not Available]	[Not Available]	[Not Available]	90
TCGA-HT-7694	60	0	210	0	210	Oligodendroglioma	G3	MALE	No	[Not Available]	NO	[Not Available]	[Not Available]	90
TCGA-HT-7695	29	0	442	0	442	Oligodendroglioma	G2	FEMALE	No	[Not Available]	NO	[Not Available]	[Not Available]	[Not Available]
TCGA-HT-7854	62	0	1201	1	1147	Astrocytoma	G2	MALE	No	TUMOR FREE	NO	[Not Available]	[Not Available]	100
TCGA-HT-7855	39	0	585	0	585	Astrocytoma	G3	MALE	No	TUMOR FREE	NO	[Not Available]	[Not Available]	[Not Available]
TCGA-HT-7856	35	0	1189	0	1189	Oligodendroglioma	G3	MALE	No	TUMOR FREE	NO	[Not Available]	[Not Available]	[Not Available]
TCGA-HT-7857	24	0	7	0	7	Astrocytoma	G3	FEMALE	No	TUMOR FREE	[Not Available]	[Not Available]	[Not Available]	[Not Available]
TCGA-HT-7858	28	0	1540	0	1540	Astrocytoma	G2	MALE	No	TUMOR FREE	NO	[Not Available]	[Not Available]	[Not Available]
TCGA-HT-7860	60	0	15	0	15	Astrocytoma	G3	FEMALE	No	TUMOR FREE	NO	[Not Available]	[Not Available]	[Not Available]
TCGA-HT-7873	29	0	718	0	718	Oligoastrocytoma	G2	MALE	No	WITH TUMOR	NO	[Not Available]	[Not Available]	[Not Available]
TCGA-HT-7874	41	0	1130	0	1130	Oligodendroglioma	G3	FEMALE	No	TUMOR FREE	NO	[Not Available]	[Not Available]	[Not Available]
TCGA-HT-7875	56	0	10	0	10	Oligodendroglioma	G2	MALE	No	TUMOR FREE	NO	[Not Available]	[Not Available]	80
TCGA-HT-7877	20	0	4	0	4	Oligodendroglioma	G2	FEMALE	No	[Not Available]	[Not Available]	[Not Available]	[Not Available]	[Not Available]
TCGA-HT-7879	31	0	112	0	112	Oligoastrocytoma	G3	MALE	No	TUMOR FREE	[Not Available]	[Not Available]	[Not Available]	[Not Available]
TCGA-HT-7880	30	0	162	0	162	Oligoastrocytoma	G2	MALE	No	TUMOR FREE	[Not Available]	[Not Available]	[Not Available]	[Not Available]
TCGA-HT-7881	38	0	1079	0	1079	Oligodendroglioma	G2	MALE	No	TUMOR FREE	[Not Available]	[Not Available]	[Not Available]	[Not Available]
TCGA-HT-7882	66	1	113	1	113	Oligodendroglioma	G3	MALE	No	TUMOR FREE	NO	[Not Available]	[Not Available]	[Not Available]
TCGA-HT-7884	44	0	343	0	343	Astrocytoma	G2	FEMALE	No	[Discrepancy]	NO	[Not Available]	[Not Available]	80
TCGA-HT-7902	30	0	956	0	956	Oligoastrocytoma	G2	FEMALE	No	TUMOR FREE	NO	[Not Available]	[Not Available]	[Not Available]
TCGA-HT-8010	64	0	50	0	50	Oligodendroglioma	G2	FEMALE	No	[Not Available]	NO	[Not Available]	[Not Available]	[Not Available]
TCGA-HT-8011	55	0	494	1	278	Astrocytoma	G3	MALE	No	[Not Available]	NO	[Not Available]	[Not Available]	[Not Available]
TCGA-HT-8012	30	0	286	1	133	Oligodendroglioma	G2	FEMALE	No	[Not Available]	NO	[Not Available]	[Not Available]	[Not Available]
TCGA-HT-8013	37	1	1933	1	1306	Oligoastrocytoma	G2	FEMALE	No	WITH TUMOR	NO	[Not Available]	[Not Available]	[Not Available]
TCGA-HT-8015	21	0	3	0	3	Astrocytoma	G2	MALE	No	TUMOR FREE	[Unknown]	[Not Available]	[Not Available]	[Unknown]
TCGA-HT-8018	40	1	1152	0	1152	Oligoastrocytoma	G2	FEMALE	No	TUMOR FREE	NO	[Not Available]	[Not Available]	[Not Available]
TCGA-HT-8019	34	0	1004	0	1004	Oligodendroglioma	G3	FEMALE	No	TUMOR FREE	NO	[Not Available]	[Not Available]	[Not Available]
TCGA-HT-8104	51	0	372	0	372	Astrocytoma	G3	FEMALE	No	TUMOR FREE	NO	[Not Available]	[Not Available]	[Not Available]
TCGA-HT-8105	54	0	190	0	190	Oligodendroglioma	G3	MALE	No	[Not Available]	NO	[Not Available]	[Not Available]	[Not Available]
TCGA-HT-8106	53	0	3	0	3	Astrocytoma	G3	MALE	No	[Not Available]	NO	[Not Available]	[Not Available]	[Not Available]
TCGA-HT-8107	62	0	14	0	14	Oligodendroglioma	G2	MALE	No	[Not Available]	NO	[Not Available]	[Not Available]	[Not Available]
TCGA-HT-8108	26	0	76	0	76	Oligodendroglioma	G2	FEMALE	No	[Not Available]	NO	[Not Available]	[Not Available]	[Not Available]
TCGA-HT-8109	64	0	169	0	169	Oligodendroglioma	G3	MALE	No	TUMOR FREE	NO	[Not Available]	[Not Available]	[Not Available]
TCGA-HT-8110	57	0	419	0	419	Astrocytoma	G3	MALE	No	TUMOR FREE	NO	[Not Available]	[Not Available]	[Not Available]
TCGA-HT-8111	32	0	7	0	7	Oligoastrocytoma	G3	MALE	No	[Not Available]	NO	[Not Available]	[Not Available]	[Not Available]
TCGA-HT-8113	49	0	900	0	900	Oligodendroglioma	G2	FEMALE	No	TUMOR FREE	[Not Available]	[Not Available]	[Not Available]	[Not Available]
TCGA-HT-8114	36	0	1040	0	1040	Oligoastrocytoma	G3	MALE	No	TUMOR FREE	NO	[Not Available]	[Not Available]	[Not Available]
TCGA-HT-8558	29	0	418	0	418	Oligodendroglioma	G2	FEMALE	No	TUMOR FREE	[Unknown]	[Not Available]	[Not Available]	[Unknown]
TCGA-HT-8563	30	0	860	0	860	Astrocytoma	G3	FEMALE	No	TUMOR FREE	[Unknown]	[Not Available]	[Not Available]	[Unknown]
TCGA-HT-8564	47	0	478	1	120	Astrocytoma	G3	MALE	No	WITH TUMOR	[Unknown]	[Not Available]	[Not Available]	80
TCGA-HT-A4DS	55	0	7	0	7	Astrocytoma	G3	FEMALE	No	TUMOR FREE	NO	[Not Available]	[Not Available]	[Unknown]
TCGA-HT-A4DV	51	0	792	0	792	Oligodendroglioma	G3	FEMALE	No	TUMOR FREE	NO	[Not Available]	[Not Available]	90
TCGA-HT-A5R5	33	0	4	0	4	Oligodendroglioma	G2	FEMALE	No	TUMOR FREE	[Unknown]	[Not Available]	[Not Available]	[Unknown]
TCGA-HT-A5R7	33	0	615	0	615	Astrocytoma	G3	FEMALE	No	TUMOR FREE	YES	[Not Available]	[Not Available]	90
TCGA-HT-A5R9	48	0	2	0	2	Oligodendroglioma	G3	FEMALE	No	[Unknown]	NO	[Not Available]	[Not Available]	[Unknown]
TCGA-HT-A5RA	65	0	832	0	832	Astrocytoma	G3	FEMALE	No	WITH TUMOR	[Unknown]	[Not Available]	[Not Available]	70
TCGA-HT-A5RB	24	0	3	0	3	Astrocytoma	G2	MALE	No	[Unknown]	[Unknown]	[Not Available]	[Not Available]	[Unknown]
TCGA-HT-A5RC	70	1	162	1	162	Astrocytoma	G3	FEMALE	No	WITH TUMOR	[Unknown]	[Not Available]	[Not Available]	40
TCGA-HT-A614	47	0	82	0	82	Oligoastrocytoma	G2	MALE	No	WITH TUMOR	[Unknown]	[Not Available]	[Not Available]	[Unknown]
TCGA-HT-A615	38	0	515	0	515	Oligodendroglioma	G2	FEMALE	No	WITH TUMOR	[Unknown]	[Not Available]	[Not Available]	90
TCGA-HT-A616	36	0	55	0	55	Astrocytoma	G2	FEMALE	No	[Unknown]	[Unknown]	[Not Available]	[Not Available]	[Unknown]
TCGA-HT-A617	47	0	491	1	395	Oligodendroglioma	G2	MALE	No	[Unknown]	NO	[Not Available]	[Not Available]	60
TCGA-HT-A618	37	0	512	0	512	Astrocytoma	G3	FEMALE	No	[Unknown]	[Unknown]	[Not Available]	[Not Available]	80
TCGA-HT-A619	51	0	651	0	651	Oligodendroglioma	G3	FEMALE	Yes, History of Prior Malignancy	TUMOR FREE	[Unknown]	[Not Available]	[Not Available]	[Unknown]
TCGA-HT-A61A	20	0	194	0	194	Oligodendroglioma	G2	FEMALE	No	TUMOR FREE	[Unknown]	[Not Available]	[Not Available]	80
TCGA-HT-A61B	22	0	533	0	533	Astrocytoma	G3	MALE	No	TUMOR FREE	[Unknown]	[Not Available]	[Not Available]	80
TCGA-HT-A61C	66	1	537	1	476	Oligodendroglioma	G3	MALE	No	TUMOR FREE	[Unknown]	[Not Available]	[Not Available]	100
TCGA-HT-A74H	62	0	74	0	74	Astrocytoma	G3	MALE	No	[Unknown]	NO	[Not Available]	[Not Available]	[Unknown]
TCGA-HT-A74J	33	0	320	0	320	Oligoastrocytoma	G2	MALE	No	[Unknown]	YES	IHC	YES	[Unknown]
TCGA-HT-A74K	58	0	467	0	467	Oligodendroglioma	G3	FEMALE	No	TUMOR FREE	[Unknown]	[Not Available]	[Not Available]	[Not Evaluated]
TCGA-HT-A74L	22	0	336	0	336	Oligoastrocytoma	G2	FEMALE	No	WITH TUMOR	YES	IHC	YES	90
TCGA-HT-A74O	34	0	3	0	3	Astrocytoma	G3	MALE	No	[Unknown]	NO	[Not Available]	[Not Available]	[Unknown]
TCGA-HW-7486	37	0	1721	0	1721	Oligodendroglioma	G2	MALE	No	WITH TUMOR	NO	[Not Available]	[Not Available]	[Not Available]
TCGA-HW-7487	39	0	1382	1	840	Oligodendroglioma	G2	MALE	No	WITH TUMOR	NO	[Not Available]	[Not Available]	[Not Available]
TCGA-HW-7489	38	1	1262	1	1262	Oligoastrocytoma	G2	MALE	No	WITH TUMOR	YES	Sequence Analysis	YES	[Not Available]
TCGA-HW-7490	41	0	1387	0	1387	Astrocytoma	G2	MALE	Yes	WITH TUMOR	YES	[Not Available]	YES	[Not Available]
TCGA-HW-7491	35	0	2078	1	2197	Oligodendroglioma	G2	MALE	No	WITH TUMOR	NO	[Not Available]	[Not Available]	[Not Available]
TCGA-HW-7493	40	0	2107	0	2107	Astrocytoma	G2	FEMALE	No	WITH TUMOR	NO	[Not Available]	[Not Available]	[Not Available]
TCGA-HW-7495	45	0	1078	0	1078	Oligodendroglioma	G2	FEMALE	No	WITH TUMOR	NO	[Not Available]	[Not Available]	[Not Available]
TCGA-HW-8319	34	1	1209	1	997	Astrocytoma	G3	FEMALE	No	WITH TUMOR	[Not Available]	[Not Available]	[Not Available]	[Not Available]
TCGA-HW-8320	36	0	1217	0	1217	Astrocytoma	G3	MALE	No	WITH TUMOR	YES	Sequence Analysis	[Not Available]	[Not Available]
TCGA-HW-8321	31	0	1294	0	1294	Astrocytoma	G3	MALE	No	WITH TUMOR	[Not Available]	[Not Available]	[Not Available]	[Not Available]
TCGA-HW-8322	39	0	758	0	758	Oligodendroglioma	G2	MALE	No	WITH TUMOR	[Not Available]	[Not Available]	[Not Available]	[Not Available]
TCGA-HW-A5KJ	68	1	962	1	615	Oligodendroglioma	G3	MALE	No	WITH TUMOR	[Not Available]	[Not Available]	[Not Available]	[Not Available]
TCGA-HW-A5KK	64	1	388	1	388	Astrocytoma	G3	MALE	No	WITH TUMOR	[Not Available]	[Not Available]	[Not Available]	[Not Available]
TCGA-HW-A5KL	42	0	878	0	878	Astrocytoma	G2	FEMALE	No	WITH TUMOR	[Not Available]	[Not Available]	[Not Available]	[Not Available]
TCGA-HW-A5KM	35	0	630	0	630	Astrocytoma	G2	MALE	No	WITH TUMOR	[Not Available]	[Not Available]	[Not Available]	[Not Available]
TCGA-IK-7675	43	1	578	1	123	Oligodendroglioma	G2	MALE	No	WITH TUMOR	[Not Available]	[Not Available]	[Not Available]	90
TCGA-IK-8125	62	0	1301	0	1301	Oligoastrocytoma	G3	MALE	Yes	TUMOR FREE	[Not Available]	[Not Available]	[Not Available]	[Not Available]
TCGA-KT-A74X	26	0	438	0	438	Oligoastrocytoma	G3	MALE	No	WITH TUMOR	YES	IHC	YES	90
TCGA-KT-A7W1	45	0	438	1	84	Astrocytoma	G3	FEMALE	No	TUMOR FREE	YES	IHC	NO	80
TCGA-P5-A5ET	27	0	0	0	0	Oligodendroglioma	G2	MALE	No	TUMOR FREE	NO	[Not Available]	[Not Available]	[Not Evaluated]
TCGA-P5-A5EU	35	0	0	0	0	Astrocytoma	G3	MALE	No	[Unknown]	NO	[Not Available]	[Not Available]	60
TCGA-P5-A5EV	39	0	7	0	7	Astrocytoma	G2	MALE	No	WITH TUMOR	[Unknown]	[Not Available]	[Not Available]	60
TCGA-P5-A5EW	20	0	204	0	204	Astrocytoma	G2	FEMALE	No	TUMOR FREE	NO	[Not Available]	[Not Available]	80
TCGA-P5-A5EX	41	0	243	0	243	Oligodendroglioma	G3	FEMALE	No	WITH TUMOR	NO	[Not Available]	[Not Available]	80
TCGA-P5-A5EY	21	0	72	0	72	Astrocytoma	G2	MALE	No	[Unknown]	[Unknown]	[Not Available]	[Not Available]	[Not Evaluated]
TCGA-P5-A5EZ	39	0	70	0	70	Astrocytoma	G3	MALE	No	TUMOR FREE	NO	[Not Available]	[Not Available]	[Not Evaluated]
TCGA-P5-A5F0	33	0	287	0	287	Oligodendroglioma	G2	MALE	No	WITH TUMOR	NO	[Not Available]	[Not Available]	80
TCGA-P5-A5F1	30	0	179	0	179	Astrocytoma	G2	MALE	No	TUMOR FREE	NO	[Not Available]	[Not Available]	[Unknown]
TCGA-P5-A5F2	36	0	242	0	242	Astrocytoma	G2	FEMALE	No	WITH TUMOR	[Not Available]	[Not Available]	[Not Available]	80
TCGA-P5-A5F4	35	0	231	0	231	Oligodendroglioma	G3	FEMALE	No	[Unknown]	[Not Available]	[Not Available]	[Not Available]	70
TCGA-P5-A5F6	26	0	39	0	39	Oligodendroglioma	G2	MALE	No	TUMOR FREE	[Unknown]	[Not Available]	[Not Available]	70
TCGA-P5-A72U	71	0	7	0	7	Oligodendroglioma	G3	FEMALE	No	TUMOR FREE	[Not Available]	[Not Available]	[Not Available]	[Not Available]
TCGA-P5-A72W	35	0	317	0	317	Astrocytoma	G3	MALE	No	TUMOR FREE	[Not Available]	[Not Available]	[Not Available]	[Not Available]
TCGA-P5-A72X	21	0	403	0	403	Astrocytoma	G3	MALE	No	TUMOR FREE	[Not Available]	[Not Available]	[Not Available]	[Not Available]
TCGA-P5-A72Z	64	0	354	0	354	Oligodendroglioma	G3	FEMALE	No	TUMOR FREE	[Not Available]	[Not Available]	[Not Available]	[Not Available]
TCGA-P5-A730	22	0	333	0	333	Oligoastrocytoma	G3	MALE	No	TUMOR FREE	[Not Available]	[Not Available]	[Not Available]	[Not Available]
TCGA-P5-A731	59	0	274	0	274	Oligoastrocytoma	G2	FEMALE	No	TUMOR FREE	[Not Available]	[Not Available]	[Not Available]	90
TCGA-P5-A733	52	0	414	0	414	Astrocytoma	G2	FEMALE	No	TUMOR FREE	[Not Available]	[Not Available]	[Not Available]	[Not Available]
TCGA-P5-A735	38	0	292	0	292	Astrocytoma	G2	FEMALE	No	TUMOR FREE	[Not Available]	[Not Available]	[Not Available]	[Not Available]
TCGA-P5-A736	44	0	230	0	230	Astrocytoma	G3	FEMALE	No	TUMOR FREE	[Not Available]	[Not Available]	[Not Available]	[Not Available]
TCGA-P5-A737	47	0	372	0	372	Oligoastrocytoma	G2	MALE	No	TUMOR FREE	[Not Available]	[Not Available]	[Not Available]	[Not Available]
TCGA-P5-A77W	37	0	584	0	584	Oligoastrocytoma	G3	FEMALE	No	TUMOR FREE	[Not Available]	[Not Available]	[Not Available]	[Not Available]
TCGA-P5-A77X	55	0	105	0	105	Oligoastrocytoma	G2	FEMALE	No	TUMOR FREE	[Not Available]	[Not Available]	[Not Available]	[Not Available]
TCGA-P5-A780	44	0	72	0	72	Astrocytoma	G3	FEMALE	No	TUMOR FREE	[Not Available]	[Not Available]	[Not Available]	[Not Available]
TCGA-P5-A781	34	0	134	0	134	Astrocytoma	G3	FEMALE	No	TUMOR FREE	[Not Available]	[Not Available]	[Not Available]	[Not Available]
TCGA-QH-A65R	38	0	461	0	461	Oligodendroglioma	G3	FEMALE	No	WITH TUMOR	YES	IHC	YES	100
TCGA-QH-A65S	32	0	77	0	77	Oligoastrocytoma	G2	FEMALE	No	[Discrepancy]	YES	IHC	YES	90
TCGA-QH-A65V	43	0	384	0	384	Oligodendroglioma	G2	FEMALE	No	WITH TUMOR	YES	IHC	YES	90
TCGA-QH-A65X	28	0	482	0	482	Oligoastrocytoma	G3	FEMALE	No	TUMOR FREE	YES	Sequence Analysis	NO	90
TCGA-QH-A65Z	54	0	427	0	427	Oligodendroglioma	G2	MALE	No	TUMOR FREE	YES	IHC	YES	90
TCGA-QH-A6CS	41	0	588	1	498	Astrocytoma	G3	MALE	No	WITH TUMOR	YES	IHC	NO	90
TCGA-QH-A6CU	52	0	451	0	451	Oligodendroglioma	G3	FEMALE	No	TUMOR FREE	YES	IHC	YES	90
TCGA-QH-A6CV	51	0	442	0	442	Oligoastrocytoma	G3	MALE	No	WITH TUMOR	YES	Sequence Analysis	YES	90
TCGA-QH-A6CW	43	0	414	0	414	Oligoastrocytoma	G3	MALE	No	WITH TUMOR	YES	IHC	YES	90
TCGA-QH-A6CX	66	1	372	1	273	Astrocytoma	G2	MALE	No	TUMOR FREE	YES	IHC	NO	90
TCGA-QH-A6CY	38	0	408	0	408	Oligoastrocytoma	G3	MALE	No	[Unknown]	YES	IHC	YES	90
TCGA-QH-A6CZ	38	0	279	0	279	Oligoastrocytoma	G2	MALE	No	TUMOR FREE	YES	IHC	YES	90
TCGA-QH-A6X3	27	0	313	0	313	Oligoastrocytoma	G2	MALE	No	[Unknown]	YES	IHC	YES	90
TCGA-QH-A6X4	47	0	442	0	442	Oligoastrocytoma	G3	MALE	No	TUMOR FREE	YES	Sequence Analysis	YES	90
TCGA-QH-A6X5	58	0	497	0	497	Oligoastrocytoma	G2	FEMALE	No	[Unknown]	YES	Sequence Analysis	YES	90
TCGA-QH-A6X8	56	0	509	0	509	Oligodendroglioma	G3	FEMALE	No	WITH TUMOR	YES	IHC	YES	100
TCGA-QH-A6X9	73	0	58	0	58	Oligodendroglioma	G2	FEMALE	No	[Unknown]	YES	Sequence Analysis	YES	40
TCGA-QH-A6XA	23	0	502	0	502	Oligoastrocytoma	G2	FEMALE	No	[Unknown]	YES	Sequence Analysis	YES	100
TCGA-QH-A6XC	48	0	508	1	438	Astrocytoma	G3	MALE	No	TUMOR FREE	YES	Sequence Analysis	NO	70
TCGA-QH-A86X	33	0	337	0	337	Oligodendroglioma	G2	MALE	No	TUMOR FREE	YES	IHC	YES	100
TCGA-QH-A870	38	0	395	1	335	Oligoastrocytoma	G3	FEMALE	No	TUMOR FREE	YES	IHC	YES	80
TCGA-R8-A6MK	40	0	2702	0	2702	Oligodendroglioma	G2	MALE	No	[Not Available]	[Not Available]	[Not Available]	[Not Available]	[Not Available]
TCGA-R8-A6ML	52	0	2860	0	2860	Oligodendroglioma	G3	MALE	No	[Not Available]	[Unknown]	[Not Available]	[Not Available]	[Not Available]
TCGA-R8-A6MO	53	0	993	0	993	Oligodendroglioma	G2	FEMALE	No	[Unknown]	[Not Available]	[Not Available]	[Not Available]	[Not Available]
TCGA-R8-A73M	48	0	1806	0	1806	Oligodendroglioma	G2	FEMALE	Yes, History of Prior Malignancy	[Not Available]	[Not Available]	[Not Available]	[Not Available]	[Not Available]
TCGA-RY-A83X	46	0	939	0	939	Oligodendroglioma	G2	FEMALE	No	TUMOR FREE	YES	IHC	YES	[Not Evaluated]
TCGA-RY-A83Y	45	0	166	0	166	Oligodendroglioma	G2	MALE	No	TUMOR FREE	YES	IHC	YES	80
TCGA-RY-A83Z	54	0	301	0	301	Astrocytoma	G3	FEMALE	No	WITH TUMOR	NO	IHC	YES	[Not Evaluated]
TCGA-RY-A840	47	0	854	0	854	Oligodendroglioma	G3	MALE	No	WITH TUMOR	YES	IHC	YES	90
TCGA-RY-A843	30	0	63	0	63	Astrocytoma	G3	MALE	No	WITH TUMOR	YES	IHC	NO	[Not Evaluated]
TCGA-RY-A845	40	0	596	0	596	Oligoastrocytoma	G2	FEMALE	No	TUMOR FREE	YES	IHC	NO	80
TCGA-RY-A847	45	0	933	0	933	Oligodendroglioma	G2	MALE	No	TUMOR FREE	YES	IHC	YES	90
TCGA-S9-A6TS	48	1	1891	1	1324	Astrocytoma	G3	FEMALE	No	WITH TUMOR	NO	[Not Available]	[Not Available]	100
TCGA-S9-A6TU	38	0	2650	1	1475	Astrocytoma	G2	MALE	No	WITH TUMOR	YES	IHC	YES	100
TCGA-S9-A6TV	50	0	571	0	571	Oligoastrocytoma	G3	MALE	No	TUMOR FREE	YES	IHC	YES	90
TCGA-S9-A6TW	40	0	1250	1	861	Oligodendroglioma	G3	MALE	No	WITH TUMOR	YES	IHC	YES	90
TCGA-S9-A6TX	46	0	1245	1	856	Oligodendroglioma	G3	MALE	No	WITH TUMOR	YES	IHC	YES	100
TCGA-S9-A6TY	50	0	1076	0	1076	Oligodendroglioma	G2	MALE	No	WITH TUMOR	YES	IHC	NO	100
TCGA-S9-A6TZ	39	0	1120	1	552	Astrocytoma	G2	FEMALE	No	WITH TUMOR	YES	IHC	YES	100
TCGA-S9-A6U0	46	1	742	1	692	Astrocytoma	G3	MALE	No	WITH TUMOR	YES	IHC	NO	100
TCGA-S9-A6U1	22	0	785	0	785	Astrocytoma	G3	FEMALE	No	WITH TUMOR	YES	IHC	NO	100
TCGA-S9-A6U2	48	0	908	0	908	Oligodendroglioma	G2	FEMALE	No	WITH TUMOR	YES	IHC	YES	100
TCGA-S9-A6U5	33	0	992	0	992	Astrocytoma	G2	MALE	No	TUMOR FREE	YES	IHC	YES	100
TCGA-S9-A6U6	28	0	1069	0	1069	Astrocytoma	G3	MALE	No	TUMOR FREE	YES	IHC	YES	100
TCGA-S9-A6U8	24	1	2988	1	367	Astrocytoma	G2	MALE	No	WITH TUMOR	NO	[Not Available]	[Not Available]	100
TCGA-S9-A6U9	36	0	2918	0	2918	Astrocytoma	G3	MALE	No	WITH TUMOR	NO	[Not Available]	[Not Available]	[Unknown]
TCGA-S9-A6UA	66	1	178	1	161	Astrocytoma	G3	MALE	No	WITH TUMOR	NO	[Not Available]	[Not Available]	60
TCGA-S9-A6UB	52	0	3761	0	3761	Oligodendroglioma	G2	MALE	No	TUMOR FREE	NO	[Not Available]	[Not Available]	100
TCGA-S9-A6WD	58	0	2289	0	2289	Oligodendroglioma	G3	MALE	No	WITH TUMOR	NO	[Not Available]	[Not Available]	100
TCGA-S9-A6WE	34	0	4113	0	4113	Oligodendroglioma	G2	MALE	No	WITH TUMOR	NO	[Not Available]	[Not Available]	100
TCGA-S9-A6WG	31	0	2602	0	2602	Astrocytoma	G3	MALE	No	WITH TUMOR	NO	[Not Available]	[Not Available]	100
TCGA-S9-A6WH	73	0	1173	0	1173	Oligoastrocytoma	G2	FEMALE	No	WITH TUMOR	YES	IHC	YES	80
TCGA-S9-A6WI	56	0	2585	0	2585	Oligoastrocytoma	G2	FEMALE	No	WITH TUMOR	NO	[Not Available]	[Not Available]	100
TCGA-S9-A6WL	52	0	946	1	240	Astrocytoma	G3	MALE	No	WITH TUMOR	YES	IHC	YES	100
TCGA-S9-A6WM	59	0	604	1	505	Astrocytoma	G3	FEMALE	No	WITH TUMOR	YES	IHC	NO	90
TCGA-S9-A6WN	38	0	805	1	303	Astrocytoma	G3	FEMALE	No	WITH TUMOR	YES	IHC	NO	90
TCGA-S9-A6WO	29	0	566	1	187	Astrocytoma	G2	MALE	No	WITH TUMOR	YES	IHC	YES	100
TCGA-S9-A6WP	42	0	567	0	567	Oligoastrocytoma	G3	MALE	No	WITH TUMOR	YES	IHC	YES	100
TCGA-S9-A6WQ	57	0	428	0	428	Oligoastrocytoma	G2	FEMALE	No	[Unknown]	YES	IHC	YES	100
TCGA-S9-A7IQ	45	0	1099	0	1099	Oligoastrocytoma	G2	FEMALE	No	WITH TUMOR	YES	IHC	YES	100
TCGA-S9-A7IS	33	1	241	1	241	Astrocytoma	G3	FEMALE	No	WITH TUMOR	NO	[Not Available]	[Not Available]	60
TCGA-S9-A7IX	57	1	819	1	350	Astrocytoma	G3	MALE	No	WITH TUMOR	NO	[Not Available]	[Not Available]	100
TCGA-S9-A7IY	39	0	715	0	715	Oligoastrocytoma	G3	MALE	No	WITH TUMOR	YES	IHC	YES	80
TCGA-S9-A7IZ	48	0	608	1	467	Astrocytoma	G3	FEMALE	No	WITH TUMOR	YES	IHC	YES	90
TCGA-S9-A7J0	30	0	609	1	390	Oligodendroglioma	G3	FEMALE	No	WITH TUMOR	YES	IHC	NO	100
TCGA-S9-A7J1	43	0	249	0	249	Oligodendroglioma	G2	MALE	No	WITH TUMOR	YES	IHC	YES	60
TCGA-S9-A7J2	25	0	62	0	62	Oligodendroglioma	G3	MALE	No	WITH TUMOR	YES	IHC	YES	80
TCGA-S9-A7J3	52	0	629	0	629	Oligodendroglioma	G3	FEMALE	No	WITH TUMOR	YES	IHC	YES	100
TCGA-S9-A7QW	54	0	458	1	382	Astrocytoma	G3	FEMALE	No	WITH TUMOR	YES	IHC	YES	100
TCGA-S9-A7QX	36	0	564	0	564	Astrocytoma	G3	FEMALE	No	WITH TUMOR	YES	IHC	YES	100
TCGA-S9-A7QY	35	0	863	0	863	Oligoastrocytoma	G2	FEMALE	No	WITH TUMOR	YES	IHC	NO	100
TCGA-S9-A7QZ	41	0	826	1	774	Oligodendroglioma	G2	MALE	No	WITH TUMOR	YES	IHC	YES	100
TCGA-S9-A7R1	35	1	5166	1	3637	Oligodendroglioma	G2	MALE	No	WITH TUMOR	NO	[Not Available]	[Not Available]	90
TCGA-S9-A7R2	69	1	316	1	316	Astrocytoma	G3	MALE	No	WITH TUMOR	NO	[Not Available]	[Not Available]	90
TCGA-S9-A7R3	28	0	3013	1	970	Astrocytoma	G2	FEMALE	No	WITH TUMOR	NO	[Not Available]	[Not Available]	100
TCGA-S9-A7R4	46	0	914	0	914	Astrocytoma	G3	MALE	No	WITH TUMOR	YES	IHC	YES	90
TCGA-S9-A7R7	27	0	3000	1	144	Astrocytoma	G2	MALE	No	WITH TUMOR	YES	IHC	YES	80
TCGA-S9-A7R8	44	1	961	1	698	Astrocytoma	G3	FEMALE	No	WITH TUMOR	NO	[Not Available]	[Not Available]	90
TCGA-S9-A89V	70	0	569	1	129	Astrocytoma	G3	MALE	No	[Unknown]	YES	IHC	NO	80
TCGA-S9-A89Z	40	0	623	0	623	Astrocytoma	G3	MALE	No	WITH TUMOR	YES	IHC	YES	70
TCGA-TM-A7C3	43	1	1666	1	713	Astrocytoma	G3	FEMALE	No	WITH TUMOR	[Not Available]	[Not Available]	NO	90
TCGA-TM-A7C4	39	0	1470	0	1470	Astrocytoma	G2	FEMALE	No	TUMOR FREE	NO	[Not Available]	[Not Available]	90
TCGA-TM-A7C5	30	0	1500	0	1500	Oligoastrocytoma	G2	MALE	No	TUMOR FREE	NO	[Not Available]	[Not Available]	100
TCGA-TM-A7CA	44	0	1058	0	1058	Astrocytoma	G2	MALE	No	TUMOR FREE	NO	[Not Available]	[Not Available]	100
TCGA-TM-A7CF	41	0	1989	1	924	Astrocytoma	G2	FEMALE	No	WITH TUMOR	NO	[Not Available]	[Not Available]	100
TCGA-TM-A84B	40	1	758	1	758	Astrocytoma	G3	MALE	No	WITH TUMOR	YES	IHC	NO	90
TCGA-TM-A84C	32	1	492	1	492	Astrocytoma	G2	MALE	No	WITH TUMOR	YES	IHC	NO	80
TCGA-TM-A84F	48	0	1796	0	1796	Astrocytoma	G3	MALE	No	TUMOR FREE	NO	[Not Available]	[Not Available]	100
TCGA-TM-A84G	54	0	1236	0	1236	Oligodendroglioma	G3	FEMALE	No	TUMOR FREE	NO	[Not Available]	[Not Available]	100
TCGA-TM-A84H	44	0	926	0	926	Oligoastrocytoma	G3	FEMALE	No	TUMOR FREE	NO	[Not Available]	[Not Available]	90
TCGA-TM-A84I	30	0	854	0	854	Astrocytoma	G3	MALE	No	TUMOR FREE	NO	[Not Available]	[Not Available]	90
TCGA-TM-A84J	63	0	735	1	454	Oligodendroglioma	G3	MALE	No	TUMOR FREE	NO	[Not Available]	[Not Available]	80
TCGA-TM-A84L	31	1	1242	1	987	Oligoastrocytoma	G2	MALE	No	WITH TUMOR	NO	[Not Available]	[Not Available]	90
TCGA-TM-A84M	40	0	754	0	754	Oligodendroglioma	G3	MALE	No	TUMOR FREE	NO	[Not Available]	[Not Available]	100
TCGA-TM-A84O	61	1	1011	1	1011	Oligodendroglioma	G3	FEMALE	No	WITH TUMOR	NO	[Not Available]	[Not Available]	90
TCGA-TM-A84Q	31	0	772	1	455	Astrocytoma	G2	MALE	No	TUMOR FREE	NO	[Not Available]	[Not Available]	80
TCGA-TM-A84R	46	0	566	0	566	Oligodendroglioma	G2	MALE	No	TUMOR FREE	YES	Sequence Analysis	NO	80
TCGA-TM-A84S	36	0	454	0	454	Oligodendroglioma	G3	MALE	No	TUMOR FREE	YES	IHC	YES	80
TCGA-TM-A84T	19	0	724	0	724	Oligoastrocytoma	G2	MALE	No	WITH TUMOR	YES	IHC	YES	90
TCGA-TQ-A7RF	27	0	650	0	650	Oligodendroglioma	G3	FEMALE	No	WITH TUMOR	NO	[Not Available]	[Not Available]	[Unknown]
TCGA-TQ-A7RG	36	0	599	0	599	Oligoastrocytoma	G2	MALE	No	WITH TUMOR	[Unknown]	[Not Available]	[Not Available]	100
TCGA-TQ-A7RH	39	0	486	0	486	Oligoastrocytoma	G2	MALE	No	WITH TUMOR	NO	[Not Available]	[Not Available]	[Not Evaluated]
TCGA-TQ-A7RI	37	0	62	0	62	Oligodendroglioma	G2	FEMALE	No	[Unknown]	NO	[Not Available]	[Not Available]	[Unknown]
TCGA-TQ-A7RJ	25	0	1229	0	1229	Oligoastrocytoma	G2	FEMALE	No	WITH TUMOR	NO	[Not Available]	[Not Available]	[Not Evaluated]
TCGA-TQ-A7RK	29	0	1341	1	858	Oligoastrocytoma	G2	MALE	No	TUMOR FREE	NO	[Not Available]	[Unknown]	90
TCGA-TQ-A7RM	41	0	1116	0	1116	Oligoastrocytoma	G3	FEMALE	No	WITH TUMOR	NO	[Not Available]	[Not Available]	90
TCGA-TQ-A7RN	32	0	1026	0	1026	Oligodendroglioma	G2	MALE	No	WITH TUMOR	NO	[Not Available]	[Not Available]	100
TCGA-TQ-A7RO	29	0	949	0	949	Oligoastrocytoma	G2	MALE	No	WITH TUMOR	NO	[Not Available]	[Not Available]	100
TCGA-TQ-A7RP	66	0	914	0	914	Oligoastrocytoma	G2	MALE	No	WITH TUMOR	NO	[Not Available]	[Not Available]	90
TCGA-TQ-A7RQ	38	0	795	0	795	Oligodendroglioma	G2	FEMALE	No	TUMOR FREE	NO	[Not Available]	[Not Available]	90
TCGA-TQ-A7RR	38	0	787	0	787	Oligoastrocytoma	G2	MALE	No	TUMOR FREE	NO	[Not Available]	[Not Available]	100
TCGA-TQ-A7RS	25	0	0	0	0	Oligodendroglioma	G2	FEMALE	No	TUMOR FREE	NO	[Not Available]	[Not Available]	90
TCGA-TQ-A7RU	51	0	1032	0	1032	Oligodendroglioma	G2	MALE	No	WITH TUMOR	NO	[Not Available]	[Not Available]	80
TCGA-TQ-A7RV	27	0	1868	1	530	Astrocytoma	G2	MALE	No	WITH TUMOR	NO	[Not Available]	[Unknown]	80
TCGA-TQ-A7RW	32	1	821	1	511	Oligodendroglioma	G2	MALE	No	WITH TUMOR	NO	[Not Available]	[Not Available]	90
TCGA-TQ-A8XE	42	1	954	1	455	Oligodendroglioma	G2	FEMALE	No	WITH TUMOR	[Unknown]	[Not Available]	[Unknown]	70
TCGA-VM-A8C8	50	0	1397	1	456	Oligodendroglioma	G2	FEMALE	No	[Unknown]	YES	IHC	YES	90
TCGA-VM-A8C9	37	0	1314	0	1314	Astrocytoma	G2	FEMALE	No	[Unknown]	NO	[Not Available]	[Not Available]	[Not Evaluated]
TCGA-VM-A8CA	54	0	411	0	411	Oligodendroglioma	G2	MALE	No	WITH TUMOR	NO	[Not Available]	[Not Available]	70
TCGA-VM-A8CB	33	0	3	0	3	Oligodendroglioma	G3	MALE	No	TUMOR FREE	NO	[Not Available]	[Not Available]	[Not Evaluated]
TCGA-VM-A8CD	58	1	240	1	240	Astrocytoma	G3	MALE	No	WITH TUMOR	YES	IHC	NO	100
TCGA-VM-A8CE	25	0	1191	1	815	Oligodendroglioma	G2	MALE	No	WITH TUMOR	NO	[Not Available]	[Not Available]	90
TCGA-VM-A8CF	44	0	609	0	609	Astrocytoma	G3	FEMALE	No	WITH TUMOR	YES	IHC	YES	60
TCGA-VM-A8CH	24	0	714	0	714	Astrocytoma	G2	FEMALE	No	TUMOR FREE	YES	IHC	YES	90
TCGA-VV-A829	44	0	1127	0	1127	Oligoastrocytoma	G3	MALE	No	WITH TUMOR	NO	[Not Available]	[Not Available]	[Not Evaluated]
TCGA-VV-A86M	36	0	487	0	487	Astrocytoma	G3	FEMALE	No	WITH TUMOR	[Unknown]	[Not Available]	[Not Available]	[Not Evaluated]
TCGA-VW-A7QS	35	0	706	0	706	Oligodendroglioma	G3	FEMALE	No	WITH TUMOR	NO	[Not Available]	[Not Available]	[Not Evaluated]
TCGA-VW-A8FI	66	1	245	1	245	Astrocytoma	G3	MALE	No	WITH TUMOR	NO	[Not Available]	[Not Available]	[Not Evaluated]
TCGA-W9-A837	47	0	1553	0	1553	Oligodendroglioma	G2	MALE	No	WITH TUMOR	NO	[Not Available]	[Not Available]	[Not Available]
TCGA-WH-A86K	65	0	405	0	405	Astrocytoma	G2	MALE	No	WITH TUMOR	YES	IHC	YES	[Not Evaluated]
TCGA-WY-A858	32	0	1337	0	1337	Astrocytoma	G3	FEMALE	No	TUMOR FREE	[Unknown]	[Not Available]	[Unknown]	100
TCGA-WY-A859	34	0	1213	0	1213	Astrocytoma	G2	FEMALE	No	WITH TUMOR	[Unknown]	[Not Available]	[Not Available]	100
TCGA-WY-A85A	20	0	1320	0	1320	Astrocytoma	G2	MALE	No	TUMOR FREE	NO	[Not Available]	[Not Available]	[Not Available]
TCGA-WY-A85B	24	0	1393	0	1393	Astrocytoma	G2	MALE	No	TUMOR FREE	[Unknown]	[Not Available]	[Not Available]	[Not Evaluated]
TCGA-WY-A85C	36	0	1426	1	809	Astrocytoma	G2	MALE	No	WITH TUMOR	NO	[Not Available]	[Not Available]	[Not Evaluated]
TCGA-WY-A85D	60	0	1147	1	887	Oligoastrocytoma	G2	MALE	No	WITH TUMOR	NO	[Not Available]	[Not Available]	[Not Available]
TCGA-WY-A85E	48	0	633	1	532	Oligoastrocytoma	G2	FEMALE	No	WITH TUMOR	NO	[Not Available]	[Not Available]	[Not Available]
