# Supplementary material for: Developing a lncRNA Signature to Predict the Radiotherapy Response of Lower-Grade Gliomas Using Co-expression and ceRNA Network Analysis
Source: Front Oncol. 2021 Mar 9;11:622880. doi: 10.3389/fonc.2021.622880 (PMC7985253; doi:10.3389/fonc.2021.622880)
Supplement: Supplementary file 1 [file DataSheet_1.zip › clinical data/TCGA-LGG clinical data/curated clinical data/LGGradiation.csv]

bcr_patient_barcode	radiation_therapy_type	radiation_therapy_site	radiation_total_dose	radiation_adjuvant_units	radiation_adjuvant_fractions_total	treatment_best_response
TCGA-CS-4941	OTHER	Primary Tumor Field	3850	cGy	11	[Not Available]
TCGA-CS-4941	EXTERNAL BEAM	Primary Tumor Field	66	cGy	30	[Not Available]
TCGA-CS-4942	EXTERNAL BEAM	Primary Tumor Field	50.4	cGy	[Not Available]	[Not Available]
TCGA-CS-4942	RADIOISOTOPE	Local Recurrence	30	cGy	10	[Not Available]
TCGA-CS-4944	EXTERNAL BEAM	Primary Tumor Field	[Not Available]	[Not Available]	[Not Available]	[Not Available]
TCGA-CS-5390	EXTERNAL BEAM	Primary Tumor Field	5600	cGy	[Not Available]	[Not Available]
TCGA-CS-5393	EXTERNAL BEAM	Primary Tumor Field	60	cGy	30	[Not Available]
TCGA-CS-5395	EXTERNAL BEAM	Primary Tumor Field	6000	cGy	30	[Not Available]
TCGA-CS-5396	EXTERNAL BEAM	Primary Tumor Field	6000	cGy	[Not Available]	[Not Available]
TCGA-CS-5397	EXTERNAL BEAM	Primary Tumor Field	6000	cGy	[Not Available]	[Not Available]
TCGA-CS-6186	EXTERNAL BEAM	Primary Tumor Field	35	cGy	10	[Not Available]
TCGA-CS-6186	EXTERNAL BEAM	Primary Tumor Field	60	cGy	30	[Not Available]
TCGA-CS-6188	EXTERNAL BEAM	Primary Tumor Field	6000	cGy	30	[Not Available]
TCGA-CS-6290	EXTERNAL BEAM	Primary Tumor Field	[Not Available]	[Not Available]	[Not Available]	[Not Available]
TCGA-CS-6665	EXTERNAL BEAM	Primary Tumor Field	59.4	cGy	33	[Not Available]
TCGA-CS-6666	EXTERNAL BEAM	Primary Tumor Field	59.4	cGy	[Not Available]	[Not Available]
TCGA-CS-6667	EXTERNAL BEAM	Primary Tumor Field	[Discrepancy]	cGy	27	[Not Available]
TCGA-CS-6670	EXTERNAL BEAM	Primary Tumor Field	[Discrepancy]	cGy	30	[Not Available]
TCGA-DB-5270	EXTERNAL BEAM	Primary Tumor Field	5940	cGy	33	[Not Available]
TCGA-DB-5273	EXTERNAL BEAM	Primary Tumor Field	5940	cGy	33	[Not Available]
TCGA-DB-5274	EXTERNAL BEAM	Primary Tumor Field	6000	cGy	30	[Not Available]
TCGA-DB-5275	EXTERNAL BEAM	Primary Tumor Field	6000	cGy	30	[Not Available]
TCGA-DB-5276	EXTERNAL BEAM	Primary Tumor Field	5800	cGy	29	[Not Available]
TCGA-DB-5277	EXTERNAL BEAM	Primary Tumor Field	5940	cGy	33	[Not Available]
TCGA-DB-5277	EXTERNAL BEAM	Regional site	5600	cGy	[Not Available]	[Not Available]
TCGA-DB-5278	EXTERNAL BEAM	Primary Tumor Field	5040	cGy	28	[Not Available]
TCGA-DB-5279	EXTERNAL BEAM	Primary Tumor Field	5600	cGy	28	[Not Available]
TCGA-DB-5281	EXTERNAL BEAM	Primary Tumor Field	5940	cGy	33	[Not Available]
TCGA-DB-A4XA	External	Primary Tumor Field	5400	cGy	30	Stable Disease
TCGA-DB-A4XB	External	Primary Tumor Field	5940	cGy	33	Stable Disease
TCGA-DB-A4XC	External	Primary Tumor Field	5940	cGy	33	Stable Disease
TCGA-DB-A4XD	External	Primary Tumor Field	5890	cGy	31	Stable Disease
TCGA-DB-A4XE	External	Primary Tumor Field	5940	cGy	33	Stable Disease
TCGA-DB-A4XF	External	Primary Tumor Field	6000	cGy	33	Stable Disease
TCGA-DB-A64O	External	Primary Tumor Field	6000	cGy	30	Stable Disease
TCGA-DB-A64W	External	Primary Tumor Field	5940	cGy	33	Stable Disease
TCGA-DB-A64X	External	Primary Tumor Field	[Not Available]	[Not Available]	[Not Available]	Stable Disease
TCGA-DB-A75K	External	Primary Tumor Field	5949	cGy	33	Complete Response
TCGA-DB-A75L	External	Primary Tumor Field	5940	cGy	33	Complete Response
TCGA-DB-A75M	External	Primary Tumor Field	5040	cGy	28	Complete Response
TCGA-DH-5140	EXTERNAL BEAM	Primary Tumor Field	[Not Available]	[Not Available]	[Not Available]	[Not Available]
TCGA-DH-5141	EXTERNAL BEAM	Primary Tumor Field	5990	cGy	33	[Not Available]
TCGA-DH-5142	EXTERNAL BEAM	Primary Tumor Field	4920	cGy	41	[Not Available]
TCGA-DH-5143	EXTERNAL BEAM	Primary Tumor Field	6000	cGy	30	[Not Available]
TCGA-DH-5144	EXTERNAL BEAM	Primary Tumor Field	3600	cGy	20	[Not Available]
TCGA-DH-A66B	External	Primary Tumor Field	60	Gy	30	Stable Disease
TCGA-DH-A66D	External	Primary Tumor Field	60	Gy	30	Stable Disease
TCGA-DH-A66G	External	Primary Tumor Field	59.4	Gy	34	Partial Response
TCGA-DH-A7UR	External	Primary Tumor Field	61.2	Gy	34	Complete Response
TCGA-DH-A7UT	External	Primary Tumor Field	6000	cGy	33	Stable Disease
TCGA-DH-A7UU	External	Primary Tumor Field	6120	cGy	34	Stable Disease
TCGA-DH-A7UV	External	Primary Tumor Field	6120	cGy	34	Stable Disease
TCGA-DU-5847	EXTERNAL BEAM	Primary Tumor Field	6000	cGy	30	[Not Available]
TCGA-DU-5851	EXTERNAL BEAM	Primary Tumor Field	5940	cGy	30	[Not Available]
TCGA-DU-5852	OTHER	Primary Tumor Field	5140	cGy	26	[Not Available]
TCGA-DU-5853	EXTERNAL BEAM	Primary Tumor Field	5040	cGy	27	[Not Available]
TCGA-DU-5854	EXTERNAL BEAM	Primary Tumor Field	5940	cGy	30	[Not Available]
TCGA-DU-5855	EXTERNAL BEAM	Primary Tumor Field	5940	cGy	30	[Not Available]
TCGA-DU-5870	EXTERNAL BEAM	Local Recurrence	5040	cGy	[Not Available]	[Not Available]
TCGA-DU-5870	EXTERNAL BEAM	Primary Tumor Field	[Not Available]	cGy	[Not Available]	[Not Available]
TCGA-DU-5871	EXTERNAL BEAM	Primary Tumor Field	5400	cGy	30	[Not Available]
TCGA-DU-5872	EXTERNAL BEAM	Primary Tumor Field	6000	cGy	30	[Not Available]
TCGA-DU-6392	OTHER	Primary Tumor Field	[Not Available]	cGy	1	[Not Available]
TCGA-DU-6392	EXTERNAL BEAM	Primary Tumor Field	[Not Available]	cGy	[Not Available]	[Not Available]
TCGA-DU-6393	EXTERNAL BEAM	Primary Tumor Field	[Not Available]	[Not Available]	[Not Available]	[Not Available]
TCGA-DU-6394	EXTERNAL BEAM	Primary Tumor Field	[Not Available]	cGy	[Not Available]	[Not Available]
TCGA-DU-6394	OTHER	Local Recurrence	[Not Available]	cGy	1	[Not Available]
TCGA-DU-6395	EXTERNAL BEAM	Primary Tumor Field	6000	cGy	[Not Available]	[Not Available]
TCGA-DU-6396	EXTERNAL BEAM	Primary Tumor Field	5940	cGy	[Not Available]	[Not Available]
TCGA-DU-6396	OTHER	Local Recurrence	1800	cGy	1	[Not Available]
TCGA-DU-6396	OTHER	Primary Tumor Field	800	cGy	1	[Not Available]
TCGA-DU-6396	OTHER	Local Recurrence	5600	cGy	[Not Available]	[Not Available]
TCGA-DU-6396	OTHER	Local Recurrence	3000	cGy	6	[Not Available]
TCGA-DU-6397	EXTERNAL BEAM	Primary Tumor Field	5940	cGy	28	[Not Available]
TCGA-DU-6397	OTHER	Local Recurrence	4500	cGy	01	[Not Available]
TCGA-DU-6399	EXTERNAL BEAM	Primary Tumor Field	[Not Available]	cGy	[Not Available]	[Not Available]
TCGA-DU-6401	EXTERNAL BEAM	Primary Tumor Field	5400	cGy	30	[Not Available]
TCGA-DU-6402	EXTERNAL BEAM	Primary Tumor Field	5940	cGy	30	[Not Available]
TCGA-DU-6403	EXTERNAL BEAM	Primary Tumor Field	[Not Available]	cGy	[Not Available]	[Not Available]
TCGA-DU-6404	EXTERNAL BEAM	Primary Tumor Field	6000	cGy	30	[Not Available]
TCGA-DU-6404	OTHER	Local Recurrence	3600	cGy	6	[Not Available]
TCGA-DU-6404	OTHER	Local Recurrence	3600	cGy	6	[Not Available]
TCGA-DU-6405	EXTERNAL BEAM	Primary Tumor Field	6000	cGy	30	[Not Available]
TCGA-DU-6406	EXTERNAL BEAM	Primary Tumor Field	[Not Available]	cGy	[Not Available]	[Not Available]
TCGA-DU-6407	EXTERNAL BEAM	Local Recurrence	5400	cGy	30	[Not Available]
TCGA-DU-6407	EXTERNAL BEAM	Primary Tumor Field	5400	cGy	30	[Not Available]
TCGA-DU-6408	EXTERNAL BEAM	Local Recurrence	[Not Available]	cGy	[Not Available]	[Not Available]
TCGA-DU-6542	EXTERNAL BEAM	Primary Tumor Field	6000	cGy	30	[Not Available]
TCGA-DU-7006	EXTERNAL BEAM	Primary Tumor Field	[Not Available]	[Not Available]	[Not Available]	[Not Available]
TCGA-DU-7008	EXTERNAL BEAM	Primary Tumor Field	5940	cGy	[Not Available]	[Not Available]
TCGA-DU-7009	EXTERNAL BEAM	Primary Tumor Field	[Not Available]	cGy	33	[Not Available]
TCGA-DU-7010	EXTERNAL BEAM	Primary Tumor Field	[Not Available]	cGy	[Not Available]	[Not Available]
TCGA-DU-7011	EXTERNAL BEAM	Primary Tumor Field	5580	cGy	31	[Not Available]
TCGA-DU-7012	EXTERNAL BEAM	Primary Tumor Field	200	cGy	1	[Not Available]
TCGA-DU-7013	EXTERNAL BEAM	Primary Tumor Field	[Not Available]	cGy	[Not Available]	[Not Available]
TCGA-DU-7014	EXTERNAL BEAM	Primary Tumor Field	5400	cGy	30	[Not Available]
TCGA-DU-7015	EXTERNAL BEAM	Primary Tumor Field	5940	cGy	[Not Available]	[Not Available]
TCGA-DU-7019	EXTERNAL BEAM	Primary Tumor Field	6000	cGy	30	[Not Available]
TCGA-DU-7292	OTHER	Local Recurrence	1200	cGy	1	[Not Available]
TCGA-DU-7292	EXTERNAL BEAM	Primary Tumor Field	5940	cGy	[Not Available]	[Not Available]
TCGA-DU-7298	EXTERNAL BEAM	Primary Tumor Field	6000	cGy	30	[Not Available]
TCGA-DU-7299	EXTERNAL BEAM	Primary Tumor Field	6000	cGy	30	[Not Available]
TCGA-DU-7299	OTHER	Local Recurrence	1800	cGy	1	[Not Available]
TCGA-DU-7300	EXTERNAL BEAM	Primary Tumor Field	[Not Available]	cGy	[Not Available]	[Not Available]
TCGA-DU-7301	EXTERNAL BEAM	Primary Tumor Field	5400	cGy	27	[Not Available]
TCGA-DU-7304	EXTERNAL BEAM	Primary Tumor Field	5400	cGy	30	[Not Available]
TCGA-DU-7306	EXTERNAL BEAM	Primary Tumor Field	5940	cGy	33	[Not Available]
TCGA-DU-7309	EXTERNAL BEAM	Primary Tumor Field	6000	cGy	30	[Not Available]
TCGA-DU-8158	External	Primary Tumor Field	6000	cGy	30	Stable Disease
TCGA-DU-8161	[Not Available]	Primary Tumor Field	1800	cGy	1	Stable Disease
TCGA-DU-8161	External	Primary Tumor Field	6000	cGy	30	Stable Disease
TCGA-DU-8162	External	Primary Tumor Field	5940	cGy	33	Stable Disease
TCGA-DU-8162	External	Local Recurrence	[Not Available]	Gy	[Not Available]	[Unknown]
TCGA-DU-8163	External	Primary Tumor Field	5940	cGy	33	Stable Disease
TCGA-DU-8165	External	Primary Tumor Field	6000	Gy	30	Stable Disease
TCGA-DU-8166	External	Primary Tumor Field	60	Gy	30	Radiographic Progressive Disease
TCGA-DU-8167	External	Primary Tumor Field	5400	cGy	27	Stable Disease
TCGA-DU-8168	External	Primary Tumor Field	6000	cGy	30	Stable Disease
TCGA-DU-A5TP	External	Primary Tumor Field	60	Gy	30	Stable Disease
TCGA-DU-A5TR	External	Primary Tumor Field	54	Gy	30	Stable Disease
TCGA-DU-A5TS	External	Primary Tumor Field	54	Gy	30	Stable Disease
TCGA-DU-A5TT	External	Primary Tumor Field	60	Gy	30	Stable Disease
TCGA-DU-A5TT	External	Local Recurrence	24	Gy	4	Radiographic Progressive Disease
TCGA-DU-A5TU	External	Primary Tumor Field	54	Gy	27	Radiographic Progressive Disease
TCGA-DU-A5TY	External	Primary Tumor Field	6000	cGy	30	Stable Disease
TCGA-DU-A5TY	External	Local Recurrence	56	Gy	8	Radiographic Progressive Disease
TCGA-DU-A6S7	External	Primary Tumor Field	60	Gy	30	Stable Disease
TCGA-DU-A76K	External	Primary Tumor Field	59.4	Gy	33	Stable Disease
TCGA-DU-A76L	External	Primary Tumor Field	60	Gy	30	Stable Disease
TCGA-DU-A76O	External	Primary Tumor Field	60	Gy	33	Stable Disease
TCGA-DU-A76R	External	Primary Tumor Field	30	Gy	[Not Available]	Radiographic Progressive Disease
TCGA-DU-A76R	External	Local Recurrence	30	Gy	3	Radiographic Progressive Disease
TCGA-DU-A7T8	External	Primary Tumor Field	5940	cGy	27	Stable Disease
TCGA-DU-A7TA	External	Primary Tumor Field	54	Gy	27	Stable Disease
TCGA-DU-A7TB	External	Primary Tumor Field	54	Gy	27	Stable Disease
TCGA-DU-A7TD	External	Primary Tumor Field	60	Gy	30	Stable Disease
TCGA-DU-A7TI	External	Primary Tumor Field	59	Gy	[Not Available]	Radiographic Progressive Disease
TCGA-E1-5302	EXTERNAL BEAM	Primary Tumor Field	5940	cGy	33	[Not Available]
TCGA-E1-5303	EXTERNAL BEAM	Primary Tumor Field	5040	cGy	28	[Not Available]
TCGA-E1-5304	EXTERNAL BEAM	Primary Tumor Field	5940	cGy	33	[Not Available]
TCGA-E1-5305	EXTERNAL BEAM	Primary Tumor Field	[Not Available]	[Not Available]	[Not Available]	[Not Available]
TCGA-E1-5307	EXTERNAL BEAM	Primary Tumor Field	[Not Available]	[Not Available]	[Not Available]	[Not Available]
TCGA-E1-5311	EXTERNAL BEAM	Primary Tumor Field	6000	cGy	30	[Not Available]
TCGA-E1-5318	EXTERNAL BEAM	Primary Tumor Field	5400	cGy	30	[Not Available]
TCGA-E1-5319	EXTERNAL BEAM	Primary Tumor Field	6000	cGy	[Not Available]	[Not Available]
TCGA-E1-5322	EXTERNAL BEAM	Primary Tumor Field	6000	cGy	32	[Not Available]
TCGA-E1-A7YD	External	Primary Tumor Field	5400	cGy	30	Stable Disease
TCGA-E1-A7YE	External	Primary Tumor Field	5940	cGy	33	Stable Disease
TCGA-E1-A7YH	External	[Unknown]	6000	cGy	30	Stable Disease
TCGA-E1-A7YJ	External	Primary Tumor Field	5940	cGy	33	Stable Disease
TCGA-E1-A7YK	[Unknown]	[Unknown]	[Not Available]	[Not Available]	[Not Available]	Stable Disease
TCGA-E1-A7YL	External	Primary Tumor Field	6000	cGy	30	Radiographic Progressive Disease
TCGA-E1-A7YM	External	Primary Tumor Field	5940	cGy	[Not Available]	Radiographic Progressive Disease
TCGA-E1-A7YN	External	[Unknown]	6000	cGy	30	Stable Disease
TCGA-E1-A7YN	External	[Unknown]	2500	cGy	5	Radiographic Progressive Disease
TCGA-E1-A7YQ	External	[Unknown]	[Not Available]	[Not Available]	[Not Available]	Stable Disease
TCGA-E1-A7YS	External	[Unknown]	[Not Available]	[Not Available]	[Not Available]	Stable Disease
TCGA-E1-A7YV	External	Primary Tumor Field	5940	cGy	33	Radiographic Progressive Disease
TCGA-E1-A7YW	External	Primary Tumor Field	5940	cGy	33	Stable Disease
TCGA-E1-A7YY	External	Primary Tumor Field	5400	cGy	[Not Available]	Stable Disease
TCGA-E1-A7Z2	External	Primary Tumor Field	6000	cGy	30	Stable Disease
TCGA-E1-A7Z3	External	Primary Tumor Field	5600	cGy	[Not Available]	Stable Disease
TCGA-E1-A7Z4	External	Primary Tumor Field	5940	cGy	33	Radiographic Progressive Disease
TCGA-E1-A7Z4	External	Primary Tumor Field	2000	cGy	[Not Available]	Radiographic Progressive Disease
TCGA-E1-A7Z6	External	Primary Tumor Field	5580	cGy	31	Radiographic Progressive Disease
TCGA-FG-5962	EXTERNAL BEAM	Primary Tumor Field	[Not Available]	cGy	[Not Available]	[Not Available]
TCGA-FG-5963	EXTERNAL BEAM	Primary Tumor Field	6000	cGy	30	[Not Available]
TCGA-FG-5963	EXTERNAL BEAM	Local Recurrence	6000	cGy	30	[Not Available]
TCGA-FG-5964	EXTERNAL BEAM	Primary Tumor Field	5040	cGy	28	[Not Available]
TCGA-FG-5965	EXTERNAL BEAM	Primary Tumor Field	5400	cGy	30	[Not Available]
TCGA-FG-6688	EXTERNAL BEAM	Primary Tumor Field	6000	cGy	30	[Not Available]
TCGA-FG-6689	EXTERNAL BEAM	Primary Tumor Field	5040	cGy	30	[Not Available]
TCGA-FG-6690	EXTERNAL BEAM	Primary Tumor Field	5040	cGy	28	[Not Available]
TCGA-FG-6691	External	Local Recurrence	45	Gy	25	Stable Disease
TCGA-FG-6692	EXTERNAL BEAM	Primary Tumor Field	5940	cGy	33	[Not Available]
TCGA-FG-7636	EXTERNAL BEAM	Primary Tumor Field	5940	cGy	33	[Not Available]
TCGA-FG-7638	EXTERNAL BEAM	Primary Tumor Field	5940	cGy	33	[Not Available]
TCGA-FG-8181	External	[Unknown]	[Not Available]	[Not Available]	[Not Available]	[Not Applicable]
TCGA-FG-8185	External	Primary Tumor Field	5940	cGy	33	Stable Disease
TCGA-FG-8186	External	Primary Tumor Field	5450	cGy	31	Stable Disease
TCGA-FG-8188	External	Primary Tumor Field	5040	cGy	28	[Unknown]
TCGA-FG-8189	External	Primary Tumor Field	5040	cGy	28	Stable Disease
TCGA-FG-8191	External	Primary Tumor Field	5700	cGy	30	Stable Disease
TCGA-FG-A4MT	External	Local Recurrence	5940	cGy	33	Complete Response
TCGA-FG-A4MW	External	Primary Tumor Field	5940	cGy	33	Stable Disease
TCGA-FG-A4MX	External	Primary Tumor Field	5940	cGy	33	Complete Response
TCGA-FG-A4MY	External	Primary Tumor Field	5700	cGy	30	Stable Disease
TCGA-FG-A6IZ	External	Primary Tumor Field	5400	cGy	30	Complete Response
TCGA-FG-A6J1	External	Primary Tumor Field	5040	cGy	28	Stable Disease
TCGA-FG-A6J3	External	Primary Tumor Field	5940	cGy	33	Stable Disease
TCGA-FG-A70Y	External	Primary Tumor Field	5510	cGy	29	Stable Disease
TCGA-FG-A70Z	External	Primary Tumor Field	6000	cGy	30	Stable Disease
TCGA-FG-A711	External	Primary Tumor Field	6000	cGy	30	Radiographic Progressive Disease
TCGA-FG-A711	External	Primary Tumor Field	[Not Available]	[Not Available]	1	Radiographic Progressive Disease
TCGA-FG-A87N	External	Regional site	5940	cGy	33	Stable Disease
TCGA-FG-A87Q	External	Primary Tumor Field	58	Gy	29	Complete Response
TCGA-FN-7833	External	Primary Tumor Field	6000	cGy	20	Complete Response
TCGA-HT-7469	EXTERNAL BEAM	Primary Tumor Field	6000	cGy	30	[Not Available]
TCGA-HT-7470	EXTERNAL BEAM	Primary Tumor Field	5940	cGy	33	[Not Available]
TCGA-HT-7473	EXTERNAL BEAM	Primary Tumor Field	5400	cGy	30	[Not Available]
TCGA-HT-7475	EXTERNAL BEAM	Primary Tumor Field	5940	cGy	33	[Not Available]
TCGA-HT-7476	EXTERNAL BEAM	Primary Tumor Field	5400	cGy	30	[Not Available]
TCGA-HT-7477	External	Primary Tumor Field	5940	cGy	33	Complete Response
TCGA-HT-7478	EXTERNAL BEAM	Primary Tumor Field	5040	cGy	28	[Not Available]
TCGA-HT-7480	EXTERNAL BEAM	Primary Tumor Field	5400	cGy	30	[Not Available]
TCGA-HT-7481	EXTERNAL BEAM	Primary Tumor Field	5940	cGy	33	[Not Available]
TCGA-HT-7482	EXTERNAL BEAM	Primary Tumor Field	5400	cGy	30	[Not Available]
TCGA-HT-7483	External	Primary Tumor Field	5400	cGy	30	Complete Response
TCGA-HT-7601	EXTERNAL BEAM	Primary Tumor Field	6000	cGy	30	[Not Available]
TCGA-HT-7603	EXTERNAL BEAM	Primary Tumor Field	5400	cGy	30	[Not Available]
TCGA-HT-7604	[Not Available]	[Not Available]	[Not Available]	[Not Available]	[Not Available]	Partial Response
TCGA-HT-7606	EXTERNAL BEAM	Primary Tumor Field	5940	cGy	33	[Not Available]
TCGA-HT-7609	EXTERNAL BEAM	Primary Tumor Field	5940	cGy	33	[Not Available]
TCGA-HT-7620	EXTERNAL BEAM	Primary Tumor Field	60	cGy	[Not Available]	[Not Available]
TCGA-HT-7677	EXTERNAL BEAM	Primary Tumor Field	6000	cGy	30	[Not Available]
TCGA-HT-7686	EXTERNAL BEAM	Primary Tumor Field	5940	cGy	33	[Not Available]
TCGA-HT-7688	EXTERNAL BEAM	Primary Tumor Field	6000	cGy	30	[Not Available]
TCGA-HT-7689	EXTERNAL BEAM	Primary Tumor Field	5400	cGy	30	[Not Available]
TCGA-HT-7692	EXTERNAL BEAM	Primary Tumor Field	5940	cGy	33	[Not Available]
TCGA-HT-7693	EXTERNAL BEAM	Primary Tumor Field	5580	cGy	31	[Not Available]
TCGA-HT-7694	EXTERNAL BEAM	Primary Tumor Field	5940	cGy	33	[Not Available]
TCGA-HT-7695	EXTERNAL BEAM	Primary Tumor Field	5400	cGy	30	[Not Available]
TCGA-HT-7854	EXTERNAL BEAM	Primary Tumor Field	5040	cGy	28	[Not Available]
TCGA-HT-7855	EXTERNAL BEAM	Primary Tumor Field	5940	cGy	33	[Not Available]
TCGA-HT-7856	EXTERNAL BEAM	Primary Tumor Field	6000	cGy	30	[Not Available]
TCGA-HT-7858	EXTERNAL BEAM	Primary Tumor Field	5940	cGy	33	[Not Available]
TCGA-HT-7873	External	Primary Tumor Field	5400	cGy	30	Stable Disease
TCGA-HT-7874	EXTERNAL BEAM	Primary Tumor Field	5940	cGy	33	[Not Available]
TCGA-HT-7879	EXTERNAL BEAM	Primary Tumor Field	5940	cGy	33	[Not Available]
TCGA-HT-7881	EXTERNAL BEAM	Primary Tumor Field	5580	cGy	31	[Not Available]
TCGA-HT-7884	External	Primary Tumor Field	5040	cGy	28	Stable Disease
TCGA-HT-8011	External	Primary Tumor Field	6185	cGy	32	Stable Disease
TCGA-HT-8013	External	Primary Tumor Field	5400	cGy	30	Stable Disease
TCGA-HT-8013	External	Primary Tumor Field	3900	cGy	13	Stable Disease
TCGA-HT-8104	External	Primary Tumor Field	5940	cGy	33	Complete Response
TCGA-HT-8105	External	Primary Tumor Field	4860	cGy	27	Stable Disease
TCGA-HT-8110	External	Primary Tumor Field	5940	cGy	33	Complete Response
TCGA-HT-8113	EXTERNAL BEAM	Primary Tumor Field	5400	cGy	30	[Not Available]
TCGA-HT-8114	EXTERNAL BEAM	Primary Tumor Field	5940	cGy	33	[Not Available]
TCGA-HT-8564	External	Primary Tumor Field	5940	cGy	33	Radiographic Progressive Disease
TCGA-HT-A4DV	External	Primary Tumor Field	5940	cGy	33	Complete Response
TCGA-HT-A5R7	External	Primary Tumor Field	5940	cGy	33	Complete Response
TCGA-HT-A5RA	External	Primary Tumor Field	5940	cGy	33	Partial Response
TCGA-HT-A5RC	External	Primary Tumor Field	5940	cGy	33	Radiographic Progressive Disease
TCGA-HT-A615	External	Primary Tumor Field	5940	cGy	33	Partial Response
TCGA-HT-A618	External	Primary Tumor Field	5040	cGy	28	Partial Response
TCGA-HT-A61A	External	Primary Tumor Field	5940	cGy	33	Partial Response
TCGA-HT-A61B	External	Primary Tumor Field	5940	cGy	33	Complete Response
TCGA-HT-A61C	External	Primary Tumor Field	5857	cGy	33	Complete Response
TCGA-HT-A74H	External	Primary Tumor Field	5940	cGy	33	Partial Response
TCGA-HT-A74K	External	Primary Tumor Field	5940	cGy	42	Complete Response
TCGA-HW-7487	External	Primary Tumor Field	60	Gy	[Not Available]	Radiographic Progressive Disease
TCGA-HW-7493	External	Regional site	54	Gy	[Not Available]	Stable Disease
TCGA-HW-8319	External	Regional site	6000	cGy	30	Stable Disease
TCGA-HW-8320	External	Primary Tumor Field	6000	cGy	30	Stable Disease
TCGA-HW-8321	External	Primary Tumor Field	5000	cGy	25	Stable Disease
TCGA-HW-8321	External	Primary Tumor Field	1000	cGy	5	[Unknown]
TCGA-HW-A5KJ	External	Regional site	60	Gy	30	Stable Disease
TCGA-HW-A5KK	External	Regional site	6000	cGy	30	Radiographic Progressive Disease
TCGA-HW-A5KL	External	Primary Tumor Field	6000	cGy	30	Stable Disease
TCGA-IK-7675	EXTERNAL BEAM	Primary Tumor Field	5400	cGy	30	[Not Available]
TCGA-IK-8125	External	Primary Tumor Field	6000	cGy	30	[Unknown]
TCGA-KT-A74X	External	Primary Tumor Field	5400	cGy	30	Stable Disease
TCGA-KT-A7W1	External	Primary Tumor Field	4600	cGy	23	Radiographic Progressive Disease
TCGA-KT-A7W1	External	Primary Tumor Field	1400	cGy	7	Radiographic Progressive Disease
TCGA-P5-A5EX	External	Primary Tumor Field	60	Gy	[Not Available]	Partial Response
TCGA-P5-A5F0	External	Primary Tumor Field	60	Gy	[Not Available]	Partial Response
TCGA-P5-A5F4	External	Primary Tumor Field	60	Gy	[Not Available]	Partial Response
TCGA-P5-A72W	External	[Unknown]	58	Gy	29	[Not Available]
TCGA-P5-A72X	External	[Unknown]	66	Gy	30	[Unknown]
TCGA-P5-A72Z	External	[Unknown]	60	Gy	30	[Unknown]
TCGA-P5-A731	External	[Unknown]	60	Gy	2	[Not Available]
TCGA-P5-A733	External	[Unknown]	60	Gy	30	[Unknown]
TCGA-P5-A736	External	[Unknown]	60	Gy	30 fr	[Unknown]
TCGA-P5-A77X	External	[Unknown]	54	Gy	[Unknown]	[Unknown]
TCGA-P5-A780	External	[Unknown]	40	Gy	[Unknown]	[Unknown]
TCGA-P5-A781	External	[Unknown]	60	Gy	30 fr	[Unknown]
TCGA-QH-A65R	External	Primary Tumor Field	52	Gy	26	Stable Disease
TCGA-QH-A65X	External	Primary Tumor Field	54	Gy	27	Stable Disease
TCGA-QH-A65Z	External	Primary Tumor Field	54	Gy	27	Stable Disease
TCGA-QH-A6CS	External	Primary Tumor Field	54	Gy	27	Stable Disease
TCGA-QH-A6CU	External	Primary Tumor Field	60	Gy	30	Stable Disease
TCGA-QH-A6CV	External	Primary Tumor Field	54	Gy	27	[Unknown]
TCGA-QH-A6CV	External	Primary Tumor Field	24	Gy	3	Stable Disease
TCGA-QH-A6CX	External	[Unknown]	[Not Available]	[Not Available]	[Not Available]	Radiographic Progressive Disease
TCGA-QH-A6CY	External	Primary Tumor Field	56	Gy	28	Stable Disease
TCGA-QH-A6X4	External	Primary Tumor Field	54	Gy	27	Complete Response
TCGA-QH-A6X8	External	Primary Tumor Field	54	Gy	27	Stable Disease
TCGA-QH-A6XC	External	Primary Tumor Field	54	Gy	27	Complete Response
TCGA-QH-A6XC	External	Local Recurrence	21	Gy	3	Stable Disease
TCGA-S9-A6TS	External	Primary Tumor Field	59.4	Gy	33	Stable Disease
TCGA-S9-A6TV	External	Primary Tumor Field	54	Gy	30	Stable Disease
TCGA-S9-A6TW	External	Local Recurrence	49,4	[Not Available]	33	Complete Response
TCGA-S9-A6TX	External	Primary Tumor Field	60	Gy	30	[Not Applicable]
TCGA-S9-A6TZ	External	Primary Tumor Field	54	Gy	27	Stable Disease
TCGA-S9-A6U0	External	Primary Tumor Field	60	Gy	30	Stable Disease
TCGA-S9-A6U2	External	Primary Tumor Field	54	Gy	30	Stable Disease
TCGA-S9-A6U6	External	Primary Tumor Field	59,4	Gy	33	Complete Response
TCGA-S9-A6U8	External	Primary Tumor Field	59,4	Gy	[Not Available]	Partial Response
TCGA-S9-A6U9	External	Primary Tumor Field	59,4	Gy	33	Stable Disease
TCGA-S9-A6WG	External	Primary Tumor Field	60	Gy	30	Stable Disease
TCGA-S9-A6WH	External	Primary Tumor Field	54,9	Gy	33	Stable Disease
TCGA-S9-A6WI	External	Primary Tumor Field	54	Gy	30	Stable Disease
TCGA-S9-A6WL	External	Regional site	60	Gy	[Not Available]	[Unknown]
TCGA-S9-A6WM	External	Primary Tumor Field	60	Gy	33	Stable Disease
TCGA-S9-A6WN	External	Primary Tumor Field	60	Gy	30	Stable Disease
TCGA-S9-A6WO	External	Primary Tumor Field	54	Gy	27	[Unknown]
TCGA-S9-A7IS	External	Primary Tumor Field	14	Gy	7	Radiographic Progressive Disease
TCGA-S9-A7IX	External	Primary Tumor Field	59.4	Gy	33	Stable Disease
TCGA-S9-A7IX	External	Primary Tumor Field	39.6	Gy	22	Radiographic Progressive Disease
TCGA-S9-A7IY	External	Primary Tumor Field	60	Gy	30	Stable Disease
TCGA-S9-A7IZ	External	Primary Tumor Field	60	Gy	30	Stable Disease
TCGA-S9-A7J0	External	Primary Tumor Field	60	Gy	30	Stable Disease
TCGA-S9-A7J3	External	Primary Tumor Field	59.4	Gy	33	Stable Disease
TCGA-S9-A7QW	External	Primary Tumor Field	59.4	Gy	33	Stable Disease
TCGA-S9-A7QX	External	Primary Tumor Field	59.4	Gy	33	Stable Disease
TCGA-S9-A7R1	External	Primary Tumor Field	54	Gy	30	Stable Disease
TCGA-S9-A7R1	External	Local Recurrence	45	Gy	25	Stable Disease
TCGA-S9-A7R2	External	Primary Tumor Field	60	Gy	30	Radiographic Progressive Disease
TCGA-S9-A7R4	External	Primary Tumor Field	54	Gy	30	Stable Disease
TCGA-S9-A7R7	External	Primary Tumor Field	54	Gy	30	Radiographic Progressive Disease
TCGA-S9-A7R7	External	[Unknown]	42	Gy	[Not Available]	Radiographic Progressive Disease
TCGA-S9-A7R8	External	Primary Tumor Field	60	Gy	30	Stable Disease
TCGA-S9-A7R8	External	Local Recurrence	22	Gy	11	Radiographic Progressive Disease
TCGA-S9-A89V	External	Primary Tumor Field	45	Gy	25	Radiographic Progressive Disease
TCGA-S9-A89Z	External	Primary Tumor Field	59.4	Gy	33	Stable Disease
TCGA-TM-A7C3	External	Primary Tumor Field	60	Gy	30	Complete Response
TCGA-TM-A7C5	External	Primary Tumor Field	60	Gy	30	Complete Response
TCGA-TM-A84F	External	Primary Tumor Field	60	Gy	30	Complete Response
TCGA-TM-A84G	External	Primary Tumor Field	60	Gy	30	Complete Response
TCGA-TM-A84H	External	Primary Tumor Field	59.40	Gy	33	Complete Response
TCGA-TM-A84I	External	Primary Tumor Field	60	Gy	30	Complete Response
TCGA-TM-A84J	External	Primary Tumor Field	60	Gy	30	Complete Response
TCGA-TM-A84L	External	Local Recurrence	60	Gy	30	Radiographic Progressive Disease
TCGA-TM-A84M	External	Primary Tumor Field	59.06	Gy	33	Complete Response
TCGA-TM-A84O	External	Primary Tumor Field	60	Gy	30	Complete Response
TCGA-TM-A84Q	External	Primary Tumor Field	54	Gy	30	Complete Response
TCGA-VM-A8C8	External	Primary Tumor Field	4500	cGy	25	[Unknown]
TCGA-VM-A8CD	External	Primary Tumor Field	5040	cGy	28	[Unknown]
TCGA-VM-A8CE	External	Local Recurrence	5400	cGy	30	[Unknown]
TCGA-VM-A8CF	External	Primary Tumor Field	5040	cGy	28	Stable Disease
TCGA-VM-A8CF	External	Primary Tumor Field	900	cGy	5	Stable Disease
TCGA-VV-A829	External	Primary Tumor Field	[Not Available]	[Not Available]	[Not Available]	Stable Disease
TCGA-VV-A86M	External	Primary Tumor Field	[Not Available]	[Not Available]	[Not Available]	Stable Disease
TCGA-VW-A8FI	External	Primary Tumor Field	900	cGy	180	[Unknown]
TCGA-WH-A86K	External	Primary Tumor Field	5940	cGy	33	Stable Disease
