# Supplementary material for: Developing a lncRNA Signature to Predict the Radiotherapy Response of Lower-Grade Gliomas Using Co-expression and ceRNA Network Analysis
Source: Front Oncol. 2021 Mar 9;11:622880. doi: 10.3389/fonc.2021.622880 (PMC7985253; doi:10.3389/fonc.2021.622880)
Supplement: Supplementary file 1 [file DataSheet_1.zip › clinical data/TCGA-LGG clinical data/original clinical data/nationwidechildrens.org_clinical_drug_lgg.txt]

bcr_patient_uuid	bcr_patient_barcode	bcr_drug_barcode	bcr_drug_uuid	form_completion_date	pharmaceutical_therapy_drug_name	clinical_trial_drug_classification	pharmaceutical_therapy_type	pharmaceutical_tx_started_days_to	pharmaceutical_tx_ongoing_indicator	pharmaceutical_tx_ended_days_to	treatment_best_response	days_to_stem_cell_transplantation	pharm_regimen	pharm_regimen_other	pharma_adjuvant_cycles_count	pharma_type_other	pharmaceutical_tx_dose_units	pharmaceutical_tx_total_dose_units	prescribed_dose	regimen_number	route_of_administration	stem_cell_transplantation	stem_cell_transplantation_type	therapy_regimen	therapy_regimen_other	total_dose	tx_on_clinical_trial
bcr_patient_uuid	bcr_patient_barcode	bcr_drug_barcode	bcr_drug_uuid	form_completion_date	drug_name	clinical_trail_drug_classification	therapy_type	days_to_drug_therapy_start	therapy_ongoing	days_to_drug_therapy_end	measure_of_response	days_to_stem_cell_transplantation	pharm_regimen	pharm_regimen_other	number_cycles	therapy_type_notes	prescribed_dose_units	total_dose_units	prescribed_dose	regimen_number	route_of_administration	stem_cell_transplantation	stem_cell_transplantation_type	regimen_indication	regimen_indication_notes	total_dose	tx_on_clinical_trial
CDE_ID:	CDE_ID:2003301	CDE_ID:	CDE_ID:	CDE_ID:	CDE_ID:2975232	CDE_ID:3378323	CDE_ID:2793530	CDE_ID:3392465	CDE_ID:3103479	CDE_ID:3392470	CDE_ID:2857291	CDE_ID:3414613	CDE_ID:3366758	CDE_ID:3366930	CDE_ID:62590	CDE_ID:2001762	CDE_ID:3065815	CDE_ID:3088785	CDE_ID:2184728	CDE_ID:2744948	CDE_ID:2003586	CDE_ID:3090688	CDE_ID:2730901	CDE_ID:2793511	CDE_ID:2793516	CDE_ID:1515	CDE_ID:3925111
fc222f23-b3b2-4ac0-bc61-e8e8fa5cc160	TCGA-CS-4941	TCGA-CS-4941-D19325	5fa9ba75-3196-4fba-a773-77e500473c2f	2011-12-8	Temodar	[Not Available]	Chemotherapy	[Not Available]	NO	[Not Available]	[Not Available]	[Not Available]	[Not Available]	[Not Available]	[Not Available]	[Not Available]	mg	mg	[Not Available]	1	PO	[Not Available]	[Not Available]	ADJUVANT	[Not Applicable]	[Not Available]	[Not Available]
230f5fa7-aa36-41ea-b40b-08f520767bd5	TCGA-CS-4942	TCGA-CS-4942-D17619	c4d4f444-f628-43f4-8983-ff68f99b4bb0	2011-10-19	Avastin	[Not Available]	Chemotherapy	1241	NO	1260	[Not Available]	[Not Available]	[Not Available]	[Not Available]	6	[Not Available]	mg	mg	800	[Not Available]	IV	[Not Available]	[Not Available]	PROGRESSION	[Not Applicable]	4800	[Not Available]
952dfd5d-e65a-4307-b6a9-2ed2b0d2d9ce	TCGA-CS-4943	TCGA-CS-4943-D10215	442c5dd3-d3e9-4c63-8979-b2db1ad4b768	2011-4-12	Temodar	[Not Available]	Chemotherapy	408	YES	[Not Available]	[Not Available]	[Not Available]	[Not Available]	[Not Available]	[Not Available]	[Not Available]	[Not Available]	[Not Available]	[Not Available]	[Not Available]	PO	[Not Available]	[Not Available]	ADJUVANT	[Not Applicable]	[Not Available]	[Not Available]
c6cf2b8e-40ed-4c9f-8419-d868bd5afe11	TCGA-CS-5390	TCGA-CS-5390-D15570	db6ba6a3-3a44-4ecb-919e-282d78f1412a	2011-8-25	Temodar	[Not Available]	Chemotherapy	886	[Not Available]	[Not Available]	[Not Available]	[Not Available]	[Not Available]	[Not Available]	[Not Available]	[Not Available]	mg	[Not Available]	300	1	PO	[Not Available]	[Not Available]	ADJUVANT	[Not Applicable]	[Not Available]	[Not Available]
e8d3d888-e5fc-4469-ad0b-2c1df6e04790	TCGA-CS-5393	TCGA-CS-5393-D15814	a037675e-cddc-4cdd-ab75-9221e715ca61	2011-8-18	Temodar	[Not Available]	Chemotherapy	[Not Available]	NO	[Not Available]	[Not Available]	[Not Available]	[Not Available]	[Not Available]	5	[Not Available]	mg	mg	140	[Not Available]	PO	[Not Available]	[Not Available]	ADJUVANT	[Not Applicable]	[Not Available]	[Not Available]
f86fa219-34e9-4812-8edf-2b66d7219779	TCGA-CS-5395	TCGA-CS-5395-D10076	f6605382-bfa1-4648-bbe1-4da6295aa7a8	2011-3-13	Bevacizumab	[Not Available]	Chemotherapy	411	NO	579	[Not Available]	[Not Available]	[Not Available]	[Not Available]	11	[Not Available]	mg	mg	980	[Not Available]	IV	[Not Available]	[Not Available]	PROGRESSION	[Not Applicable]	10780	[Not Available]
f86fa219-34e9-4812-8edf-2b66d7219779	TCGA-CS-5395	TCGA-CS-5395-D19845	135a69bd-6cdb-45f9-b1d7-f698b8fea52a	2011-12-29	Temodar	[Not Available]	Chemotherapy	259	NO	[Not Available]	[Not Available]	[Not Available]	[Not Available]	[Not Available]	[Not Available]	[Not Available]	mg	mg	100	1	PO	[Not Available]	[Not Available]	ADJUVANT	[Not Applicable]	[Not Available]	[Not Available]
b6c2c9bd-625b-4a98-830c-49c344f6cb5f	TCGA-CS-5396	TCGA-CS-5396-D15818	7b80fb67-5c9f-4889-bab8-a973e53717f1	2011-9-1	Temodar	[Not Available]	Chemotherapy	39	YES	[Not Available]	[Not Available]	[Not Available]	[Not Available]	[Not Available]	[Not Available]	[Not Available]	mg	mg	360	1	PO	[Not Available]	[Not Available]	ADJUVANT	[Not Applicable]	[Not Available]	[Not Available]
bdfade49-9059-4665-beea-c55117ba6564	TCGA-CS-5397	TCGA-CS-5397-D17569	884d36f1-3c32-4867-8f9f-9f0421d6362b	2011-9-23	Temodar	[Not Available]	Chemotherapy	8	NO	[Not Available]	[Not Available]	[Not Available]	[Not Available]	[Not Available]	[Not Available]	[Not Available]	mg	mg	[Not Available]	1	PO	[Not Available]	[Not Available]	ADJUVANT	[Not Applicable]	[Not Available]	[Not Available]
9ee6e821-3af2-42d7-9d14-f0ca455f338c	TCGA-CS-6186	TCGA-CS-6186-D18645	0799781a-105d-437e-afb2-6381b42c5e39	2011-11-18	Temodar	[Not Available]	Chemotherapy	146	NO	188	[Not Available]	[Not Available]	[Not Available]	[Not Available]	[Not Available]	[Not Available]	mg	mg	100	1	PO	[Not Available]	[Not Available]	ADJUVANT	[Not Applicable]	[Not Available]	[Not Available]
9ee6e821-3af2-42d7-9d14-f0ca455f338c	TCGA-CS-6186	TCGA-CS-6186-D18648	dd8b100d-1cdd-436e-af4e-d2b268c97f3c	2011-11-18	Avastin	[Not Available]	Chemotherapy	444	NO	512	[Not Available]	[Not Available]	[Not Available]	[Not Available]	8	[Not Available]	mg	mg	840	2	IV	[Not Available]	[Not Available]	RECURRENCE	[Not Applicable]	6720	[Not Available]
3f70c3e3-0131-466f-92aa-0a63ab3d4258	TCGA-CS-6188	TCGA-CS-6188-D17678	0d299bff-323c-4529-b028-86571ff11176	2011-9-23	Temodar	[Not Available]	Chemotherapy	71	NO	716	[Not Available]	[Not Available]	[Not Available]	[Not Available]	[Not Available]	[Not Available]	mg	mg	400	1	PO	[Not Available]	[Not Available]	ADJUVANT	[Not Applicable]	[Not Available]	[Not Available]
42fe260f-520b-4fac-8c09-d2b31aed59fb	TCGA-CS-6290	TCGA-CS-6290-D17566	4b47d8fe-0c26-4476-9676-c2bcc77004ec	2011-10-13	Temodar	[Not Available]	Chemotherapy	[Not Available]	NO	504	[Not Available]	[Not Available]	[Not Available]	[Not Available]	12	[Not Available]	mg	mg	400	1	PO	[Not Available]	[Not Available]	ADJUVANT	[Not Applicable]	[Not Available]	[Not Available]
c16d9f69-26f9-4ec7-b2d5-ff9f7dacfe0f	TCGA-CS-6665	TCGA-CS-6665-D17574	c3b5ee73-099a-47c3-abb8-c0dcca5e0033	2011-10-13	Temodar	[Not Available]	Chemotherapy	6	YES	[Not Available]	[Not Available]	[Not Available]	[Not Available]	[Not Available]	[Not Available]	[Not Available]	mg	mg	250	1	PO	[Not Available]	[Not Available]	ADJUVANT	[Not Applicable]	[Not Available]	[Not Available]
8cba230b-46db-4d35-8123-3879eba32402	TCGA-CS-6666	TCGA-CS-6666-D17578	e4bada7d-4627-43bb-9c13-8188395833ad	2011-9-24	Temodar	[Not Available]	Chemotherapy	32	YES	[Not Available]	[Not Available]	[Not Available]	[Not Available]	[Not Available]	[Not Available]	[Not Available]	mg	mg	[Not Available]	1	PO	[Not Available]	[Not Available]	ADJUVANT	[Not Applicable]	[Not Available]	[Not Available]
a5d3f3fb-6541-419d-b47e-720d438f1bff	TCGA-CS-6668	TCGA-CS-6668-D17586	ae31a013-3c31-42fe-9b59-da0d0280a6fc	2011-9-24	Temodar	[Not Available]	Chemotherapy	27	YES	[Not Available]	[Not Available]	[Not Available]	[Not Available]	[Not Available]	[Not Available]	[Not Available]	mg	mg	[Not Available]	1	PO	[Not Available]	[Not Available]	ADJUVANT	[Not Applicable]	[Not Available]	[Not Available]
dc5bdd21-b23f-400e-bbe2-4c98a517fc9e	TCGA-CS-6669	TCGA-CS-6669-D17590	3f8e0599-a4ec-47cd-8894-5db97c17437c	2011-9-24	Temodar	[Not Available]	Chemotherapy	30	YES	[Not Available]	[Not Available]	[Not Available]	[Not Available]	[Not Available]	[Not Available]	[Not Available]	mg	mg	[Not Available]	1	PO	[Not Available]	[Not Available]	ADJUVANT	[Not Applicable]	[Not Available]	[Not Available]
60b30a95-3e4c-413a-9de6-16a5bca163c4	TCGA-CS-6670	TCGA-CS-6670-D19946	99349bbe-c046-49b0-a59f-b228a4426aae	2012-1-5	Temodar	[Not Available]	Chemotherapy	68	NO	201	[Not Available]	[Not Available]	[Not Available]	[Not Available]	[Not Available]	[Not Available]	mg	mg	160	4	PO	[Not Available]	[Not Available]	ADJUVANT	[Not Applicable]	[Not Available]	[Not Available]
60b30a95-3e4c-413a-9de6-16a5bca163c4	TCGA-CS-6670	TCGA-CS-6670-D19945	ac52a959-5315-4264-9d65-a69cafb15e1a	2012-1-5	Vinblastine	[Not Available]	Chemotherapy	-49	NO	-30	[Not Available]	[Not Available]	[Not Available]	[Not Available]	2	[Not Available]	mg	mg	2	3	IV	[Not Available]	[Not Available]	OTHER, SPECIFY IN NOTES	Neo-Adjuvant	4	[Not Available]
60b30a95-3e4c-413a-9de6-16a5bca163c4	TCGA-CS-6670	TCGA-CS-6670-D19944	25b4ae45-fb44-43d8-8cf3-95b10f64f46c	2012-1-5	Avastin	[Not Available]	Chemotherapy	-325	NO	-227	[Not Available]	[Not Available]	[Not Available]	[Not Available]	5	[Not Available]	mg	mg	1000	2	IV	[Not Available]	[Not Available]	OTHER, SPECIFY IN NOTES	Neo-Adjuvant	5000	[Not Available]
b7cd3b44-ef6a-4207-a44f-14f5b3b56ed4	TCGA-DB-5270	TCGA-DB-5270-D14213	8ec0b3e1-0428-4a80-97a0-39638ce7d944	2011-7-22	BCNU	[Not Available]	Chemotherapy	761	NO	917	[Not Available]	[Not Available]	[Not Available]	[Not Available]	3	[Not Available]	mg/m2	mg	200	1	IV	[Not Available]	[Not Available]	RECURRENCE	[Not Applicable]	1080	[Not Available]
ae2db022-eb4f-4b65-89b6-9fd4439ddeef	TCGA-DB-5273	TCGA-DB-5273-D14441	550b69bc-23b1-44c5-be57-7ecb3c5808a7	2011-7-00	Temodar	[Not Available]	Chemotherapy	74	NO	302	[Not Available]	[Not Available]	[Not Available]	[Not Available]	6	[Not Available]	mg/m2	mg	200	1	PO	[Not Available]	[Not Available]	ADJUVANT	[Not Applicable]	12450	[Not Available]
ae2db022-eb4f-4b65-89b6-9fd4439ddeef	TCGA-DB-5273	TCGA-DB-5273-D14250	0639f52e-b0e8-4d1f-b84f-1f89647234c7	2011-7-22	Temodar	[Not Available]	Chemotherapy	17	NO	74	[Not Available]	[Not Available]	[Not Available]	[Not Available]	6	[Not Available]	mg/m2	mg	75	1	PO	[Not Available]	[Not Available]	ADJUVANT	[Not Applicable]	6720	[Not Available]
0b54cda4-7568-481e-b0c6-2c5c6de0026c	TCGA-DB-5274	TCGA-DB-5274-D14422	9f32c049-4894-4377-a066-ae609c40a0ef	2011-7-22	Temodar	[Not Available]	Chemotherapy	98	NO	270	[Not Available]	[Not Available]	[Not Available]	[Not Available]	6	[Not Available]	mg/m2	mg	200	1	PO	[Not Available]	[Not Available]	ADJUVANT	[Not Applicable]	10800	[Not Available]
0b54cda4-7568-481e-b0c6-2c5c6de0026c	TCGA-DB-5274	TCGA-DB-5274-D14421	c7e43fb6-4054-47f5-b360-9c8c0357383e	2011-7-22	Temodar	[Not Available]	Chemotherapy	52	NO	98	[Not Available]	[Not Available]	[Not Available]	[Not Available]	6	[Not Available]	mg/m2	mg	75	1	PO	[Not Available]	[Not Available]	ADJUVANT	[Not Applicable]	5670	[Not Available]
bbfb5399-8d43-4b75-bf90-23ec142697d7	TCGA-DB-5275	TCGA-DB-5275-D14426	e91c5836-1333-44d8-960e-24db52d231d9	2011-7-22	Temodar	[Not Available]	Chemotherapy	72	NO	129	[Not Available]	[Not Available]	[Not Available]	[Not Available]	6	[Not Available]	mg/m2	mg	75	1	PO	[Not Available]	[Not Available]	ADJUVANT	[Not Applicable]	6300	[Not Available]
bbfb5399-8d43-4b75-bf90-23ec142697d7	TCGA-DB-5275	TCGA-DB-5275-D14430	cb6f0480-725d-4ef7-979e-e0f5799383bd	2011-7-22	Temodar	[Not Available]	Chemotherapy	129	NO	359	[Not Available]	[Not Available]	[Not Available]	[Not Available]	7	[Not Available]	mg/m2	mg	200	1	PO	[Not Available]	[Not Available]	ADJUVANT	[Not Applicable]	14000	[Not Available]
9d0c1552-00a7-4f0a-a04a-a82e721ee4e3	TCGA-DB-5276	TCGA-DB-5276-D14435	cf5efc36-9230-4008-a50c-1f5d89ca5c64	2011-7-00	Temodar	[Not Available]	Chemotherapy	69	NO	283	[Not Available]	[Not Available]	[Not Available]	[Not Available]	6	[Not Available]	mg/m2	mg	200	1	PO	[Not Available]	[Not Available]	ADJUVANT	[Not Applicable]	9000	[Not Available]
9d0c1552-00a7-4f0a-a04a-a82e721ee4e3	TCGA-DB-5276	TCGA-DB-5276-D14433	d0517edd-ec4b-4404-a060-e8fe19782140	2011-7-00	Temodar	[Not Available]	Chemotherapy	12	NO	69	[Not Available]	[Not Available]	[Not Available]	[Not Available]	6	[Not Available]	mg/m2	mg	75	1	PO	[Not Available]	[Not Available]	ADJUVANT	[Not Applicable]	6510	[Not Available]
9d0c1552-00a7-4f0a-a04a-a82e721ee4e3	TCGA-DB-5276	TCGA-DB-5276-D15525	a0a1954b-de5b-479d-92f5-dcab0a809a1d	2011-8-22	Gleevec	[Not Available]	Targeted Molecular therapy	1011	NO	1189	[Not Available]	[Not Available]	[Not Available]	[Not Available]	6	[Not Available]	mg	[Not Available]	600	2	PO	[Not Available]	[Not Available]	PROGRESSION	[Not Applicable]	[Not Available]	[Not Available]
9d0c1552-00a7-4f0a-a04a-a82e721ee4e3	TCGA-DB-5276	TCGA-DB-5276-D15527	9509ff37-b028-4b82-8039-a62706ff87c8	2011-8-22	Gleevec	[Not Available]	Targeted Molecular therapy	1196	NO	1342	[Not Available]	[Not Available]	[Not Available]	[Not Available]	5	[Not Available]	mg	[Not Available]	300	2	PO	[Not Available]	[Not Available]	PROGRESSION	[Not Applicable]	[Not Available]	[Not Available]
d05079f2-9883-46e6-ad06-9e561f08d819	TCGA-DB-5277	TCGA-DB-5277-D14420	cbc335aa-955f-443f-b8db-b8466075d2e3	2011-7-22	Temodar	[Not Available]	Chemotherapy	91	NO	361	[Not Available]	[Not Available]	[Not Available]	[Not Available]	9	[Not Available]	mg/m2	mg	110	1	PO	[Not Available]	[Not Available]	ADJUVANT	[Not Applicable]	9900	[Not Available]
d05079f2-9883-46e6-ad06-9e561f08d819	TCGA-DB-5277	TCGA-DB-5277-D14419	b8d13d9f-90f4-43c2-b5fc-2f55941c5b20	2011-7-22	Temodar	[Not Available]	Chemotherapy	27	NO	61	[Not Available]	[Not Available]	[Not Available]	[Not Available]	5	[Not Available]	mg/m2/day	mg	75	1	PO	[Not Available]	[Not Available]	ADJUVANT	[Not Applicable]	5250	[Not Available]
d05079f2-9883-46e6-ad06-9e561f08d819	TCGA-DB-5277	TCGA-DB-5277-D15524	9adc1973-ccc6-446b-a88e-66582277fa98	2011-8-22	Temozolamide	[Not Available]	Chemotherapy	1117	NO	1239	[Not Available]	[Not Available]	[Not Available]	[Not Available]	[Not Available]	[Not Available]	mg	[Not Available]	[Not Available]	2	PO	[Not Available]	[Not Available]	PROGRESSION	[Not Applicable]	[Not Available]	[Not Available]
15a6ad18-a81c-4f5b-80ae-ef56ccf722f9	TCGA-DB-5281	TCGA-DB-5281-D14439	e7a75c37-6dc9-4fce-8b89-f4421fbc89c1	2011-7-00	Temodar	[Not Available]	Chemotherapy	95	NO	276	[Not Available]	[Not Available]	[Not Available]	[Not Available]	6	[Not Available]	mg/m2	mg	200	1	PO	[Not Available]	[Not Available]	ADJUVANT	[Not Applicable]	12000	[Not Available]
15a6ad18-a81c-4f5b-80ae-ef56ccf722f9	TCGA-DB-5281	TCGA-DB-5281-D14437	dbd42c32-58ee-4ce6-a5fa-26fabdb20c19	2011-7-22	Temodar	[Not Available]	Chemotherapy	25	NO	95	[Not Available]	[Not Available]	[Not Available]	[Not Available]	6	[Not Available]	mg/m2	mg	75	1	PO	[Not Available]	[Not Available]	ADJUVANT	[Not Applicable]	6300	[Not Available]
FB6437F9-ADE8-4C33-A0D0-CEACB2BF784D	TCGA-DB-A4XB	TCGA-DB-A4XB-D40508	49B0E615-ABFF-4D27-B8E9-50F9544D9EAA	2013-2-21	Temodar	[Not Available]	Chemotherapy	28	NO	57	Stable Disease	[Not Available]	[Not Available]	[Not Available]	[Not Available]	[Not Available]	[Not Available]	[Not Available]	[Not Available]	[Not Available]	[Not Available]	[Not Available]	[Not Available]	[Not Available]	[Not Applicable]	[Not Available]	NO
1BFF1E07-4923-43D5-B2D3-CB46B6568EED	TCGA-DB-A4XD	TCGA-DB-A4XD-D40472	031BBEB5-469C-4856-AB64-13746690D8E2	2013-2-21	Temodar	[Not Available]	Chemotherapy	24	NO	291	Complete Response	[Not Available]	[Not Available]	[Not Available]	[Not Available]	[Not Available]	[Not Available]	[Not Available]	[Not Available]	[Not Available]	[Not Available]	[Not Available]	[Not Available]	[Not Available]	[Not Applicable]	[Not Available]	NO
40587B69-0F62-4A2A-88CB-1BD711377F19	TCGA-DB-A4XF	TCGA-DB-A4XF-D40479	C06C881C-FE44-474B-84FC-132007A2C22A	2013-2-21	Temodar	[Not Available]	Chemotherapy	34	NO	264	Stable Disease	[Not Available]	[Not Available]	[Not Available]	[Not Available]	[Not Available]	[Not Available]	[Not Available]	[Not Available]	[Not Available]	[Not Available]	[Not Available]	[Not Available]	[Not Available]	[Not Applicable]	[Not Available]	NO
7704E4A8-C7AA-4288-B1ED-68C23ABBE924	TCGA-DB-A4XG	TCGA-DB-A4XG-D40491	4D136088-CEE6-415F-B6C4-EE9883EF46A0	2013-2-21	Temodar	[Not Available]	Chemotherapy	1732	NO	2067	Stable Disease	[Not Available]	[Not Available]	[Not Available]	[Not Available]	[Not Available]	[Not Available]	[Not Available]	[Not Available]	[Not Available]	[Not Available]	[Not Available]	[Not Available]	[Not Available]	[Not Applicable]	[Not Available]	NO
0536F465-1650-4411-823C-C660BC7F3ADC	TCGA-DB-A64O	TCGA-DB-A64O-D46423	D1E2E600-66EC-46FA-8AFB-930AD71BBE58	2013-8-7	Temodar	[Not Available]	Chemotherapy	461	NO	551	Stable Disease	[Not Available]	[Not Available]	[Not Available]	[Not Available]	[Not Available]	[Not Available]	[Not Available]	[Not Available]	[Not Available]	[Not Available]	[Not Available]	[Not Available]	[Not Available]	[Not Applicable]	[Not Available]	NO
12F02422-585D-4068-BBDE-BC279C6A89AB	TCGA-DB-A64P	TCGA-DB-A64P-D46428	E56A1559-9641-454E-9F14-ED00F645D89E	2013-8-7	Temodar	[Not Available]	Chemotherapy	36	NO	430	Stable Disease	[Not Available]	[Not Available]	[Not Available]	[Not Available]	[Not Available]	[Not Available]	[Not Available]	[Not Available]	[Not Available]	[Not Available]	[Not Available]	[Not Available]	[Not Available]	[Not Applicable]	[Not Available]	NO
887DEF39-E212-490D-8849-2BC932FCEFF0	TCGA-DB-A64Q	TCGA-DB-A64Q-D46483	016B428B-6EFC-4316-AE5C-9575AB2885A2	2013-8-7	Temodar	[Not Available]	Chemotherapy	57	YES	[Not Available]	[Not Applicable]	[Not Available]	[Not Available]	[Not Available]	[Not Available]	[Not Available]	[Not Available]	[Not Available]	[Not Available]	[Not Available]	[Not Available]	[Not Available]	[Not Available]	[Not Available]	[Not Applicable]	[Not Available]	NO
176D89D7-F8F1-4A72-B45A-31CBE1632A30	TCGA-DB-A64V	TCGA-DB-A64V-D46511	DACF8EBF-D304-4805-901B-8D708EBB040A	2013-8-7	Temodar	[Not Available]	Chemotherapy	20	NO	330	Stable Disease	[Not Available]	[Not Available]	[Not Available]	[Not Available]	[Not Available]	[Not Available]	[Not Available]	[Not Available]	[Not Available]	[Not Available]	[Not Available]	[Not Available]	[Not Available]	[Not Applicable]	[Not Available]	NO
DF22BC30-96E2-42DE-9A39-2954DB49841D	TCGA-DB-A64W	TCGA-DB-A64W-D46509	07E285BC-D322-4AB9-8083-F1F3F64A2814	2013-8-7	Temodar	[Not Available]	Chemotherapy	34	NO	274	Stable Disease	[Not Available]	[Not Available]	[Not Available]	[Not Available]	[Not Available]	[Not Available]	[Not Available]	[Not Available]	[Not Available]	[Not Available]	[Not Available]	[Not Available]	[Not Available]	[Not Applicable]	[Not Available]	NO
9922DE10-9280-44C0-B86F-6D1CA7E55BF2	TCGA-DB-A64X	TCGA-DB-A64X-D46516	640A29D8-5081-47AA-93FE-06A3B488486E	2013-8-7	Temodar	[Not Available]	Chemotherapy	53	NO	265	Stable Disease	[Not Available]	[Not Available]	[Not Available]	[Not Available]	[Not Available]	[Not Available]	[Not Available]	[Not Available]	[Not Available]	[Not Available]	[Not Available]	[Not Available]	[Not Available]	[Not Applicable]	[Not Available]	NO
5F853A88-811D-4EB4-914E-D90862C5D2A2	TCGA-DB-A75K	TCGA-DB-A75K-D56207	9F88DDF4-2335-4239-AD47-2B1C42645364	2014-1-30	Temozolomide	[Not Available]	Chemotherapy	28	NO	64	Complete Response	[Not Available]	[Not Available]	[Not Available]	[Not Available]	[Not Available]	[Not Available]	[Not Available]	[Not Available]	[Not Available]	[Not Available]	[Not Available]	[Not Available]	[Not Available]	[Not Applicable]	[Not Available]	NO
BA62B5EB-E169-4B41-B949-E004D66E98A1	TCGA-DB-A75L	TCGA-DB-A75L-D56226	4A9963F5-D17C-456A-8750-B7246AC188A0	2014-1-30	Temozolomide	[Not Available]	Chemotherapy	25	YES	[Not Available]	[Not Applicable]	[Not Available]	[Not Available]	[Not Available]	[Not Available]	[Not Available]	[Not Available]	[Not Available]	[Not Available]	[Not Available]	[Not Available]	[Not Available]	[Not Available]	[Not Available]	[Not Applicable]	[Not Available]	NO
0709DBCC-0828-4066-AA01-96F059E5FA97	TCGA-DB-A75M	TCGA-DB-A75M-D56231	18A2D014-E215-4CAC-BA38-A9A84289DF04	2014-1-30	CDR0000654697	E3FO5	Chemotherapy	47	YES	[Not Available]	[Not Applicable]	[Not Available]	[Not Available]	[Not Available]	[Not Available]	[Not Available]	[Not Available]	[Not Available]	[Not Available]	[Not Available]	[Not Available]	[Not Available]	[Not Available]	[Not Available]	[Not Applicable]	[Not Available]	YES
2c03e8b9-8856-43a7-853d-5ec51a6e5330	TCGA-DH-5140	TCGA-DH-5140-D6486	ee3a53f2-38a0-413a-bede-f2536de84d7e	2010-12-17	Temozolomide	[Not Available]	Chemotherapy	54	NO	98	[Not Available]	[Not Available]	[Not Available]	[Not Available]	1	[Not Available]	mg/m2/day	mg/m2	75	1	PO	[Not Available]	[Not Available]	ADJUVANT	[Not Applicable]	3375	[Not Available]
2c03e8b9-8856-43a7-853d-5ec51a6e5330	TCGA-DH-5140	TCGA-DH-5140-D6489	8e430c37-8406-47f8-a618-2744c8b542a1	2010-12-17	AT 101	[Not Available]	Targeted Molecular therapy	385	NO	[Not Available]	[Not Available]	[Not Available]	[Not Available]	[Not Available]	2	[Not Available]	[Not Available]	[Not Available]	[Not Available]	5	PO	[Not Available]	[Not Available]	PROGRESSION	[Not Applicable]	[Not Available]	[Not Available]
2c03e8b9-8856-43a7-853d-5ec51a6e5330	TCGA-DH-5140	TCGA-DH-5140-D6487	2528c43a-9af2-43f6-8c9d-e3e5749fdf41	2010-12-17	Temozolomide	[Not Available]	Chemotherapy	136	NO	250	[Not Available]	[Not Available]	[Not Available]	[Not Available]	1	[Not Available]	mg/m2/day	mg/kg	200	2	PO	[Not Available]	[Not Available]	ADJUVANT	[Not Applicable]	1000	[Not Available]
2c03e8b9-8856-43a7-853d-5ec51a6e5330	TCGA-DH-5140	TCGA-DH-5140-D6488	fb9a572a-d724-4ef3-9bc4-857e31e85406	2010-12-17	BCNU (carmustine)	[Not Available]	Chemotherapy	[Not Available]	NO	342	[Not Available]	[Not Available]	[Not Available]	[Not Available]	2	[Not Available]	[Not Available]	[Not Available]	[Not Available]	3	IV	[Not Available]	[Not Available]	PROGRESSION	[Not Applicable]	[Not Available]	[Not Available]
2cf49bac-dea1-45ff-9e1d-09f5a2ac5215	TCGA-DH-5141	TCGA-DH-5141-D6519	b304c8a9-f632-4a44-8e84-83cc51ce5600	2010-12-17	Temozolomide	[Not Available]	Chemotherapy	[Not Available]	[Not Available]	[Not Available]	[Not Available]	[Not Available]	[Not Available]	[Not Available]	[Not Available]	[Not Available]	[Not Available]	[Not Available]	[Not Available]	2	PO	[Not Available]	[Not Available]	ADJUVANT	[Not Applicable]	[Not Available]	[Not Available]
2cf49bac-dea1-45ff-9e1d-09f5a2ac5215	TCGA-DH-5141	TCGA-DH-5141-D6516	d266f15b-21b0-4d1a-9585-36f36703aead	2010-12-17	Temozolomide	[Not Available]	Chemotherapy	890	NO	936	[Not Available]	[Not Available]	[Not Available]	[Not Available]	1	[Not Available]	[Not Available]	[Not Available]	[Not Available]	1	PO	[Not Available]	[Not Available]	ADJUVANT	[Not Applicable]	[Not Available]	[Not Available]
5b744051-7355-4e15-b035-0621e709a5d7	TCGA-DH-5142	TCGA-DH-5142-D6544	91998a7d-11c1-427d-b99b-db9ef95ed478	2010-12-20	Temozolomide	[Not Available]	Chemotherapy	89	NO	93	[Not Available]	[Not Available]	[Not Available]	[Not Available]	1	[Not Available]	mg/day	mg	360	2	PO	[Not Available]	[Not Available]	ADJUVANT	[Not Applicable]	1800	[Not Available]
5b744051-7355-4e15-b035-0621e709a5d7	TCGA-DH-5142	TCGA-DH-5142-D6543	b983b0e5-76b1-4c94-90ec-c9f65f430202	2010-12-20	Temozolomide	[Not Available]	Chemotherapy	21	NO	52	[Not Available]	[Not Available]	[Not Available]	[Not Available]	1	[Not Available]	mg/m2/day	mg/m2	75	1	PO	[Not Available]	[Not Available]	ADJUVANT	[Not Applicable]	2400	[Not Available]
5b744051-7355-4e15-b035-0621e709a5d7	TCGA-DH-5142	TCGA-DH-5142-D6545	9111add0-24dc-4c01-9713-7daf44bd49a3	2010-12-20	Temozolomide	[Not Available]	Chemotherapy	117	NO	400	[Not Available]	[Not Available]	[Not Available]	[Not Available]	11	[Not Available]	mg/day	mg	480	3	PO	[Not Available]	[Not Available]	ADJUVANT	[Not Applicable]	5280	[Not Available]
dcd0856d-423a-40d7-8070-4c0988d61416	TCGA-DH-5143	TCGA-DH-5143-D6557	61b753cb-378d-471f-a6fa-1d534eeaa3d3	2010-12-17	Temozolomide	[Not Available]	Chemotherapy	123	YES	[Not Available]	[Not Available]	[Not Available]	[Not Available]	[Not Available]	12	[Not Available]	mg/m2/day	mg/m2	200	3	PO	[Not Available]	[Not Available]	ADJUVANT	[Not Applicable]	[Not Available]	[Not Available]
dcd0856d-423a-40d7-8070-4c0988d61416	TCGA-DH-5143	TCGA-DH-5143-D6555	aea492a1-1963-4067-9bee-cd18fbd03c79	2010-12-17	Temozolomide	[Not Available]	Chemotherapy	95	NO	99	[Not Available]	[Not Available]	[Not Available]	[Not Available]	1	[Not Available]	mg/day	mg	300	2	PO	[Not Available]	[Not Available]	ADJUVANT	[Not Applicable]	1500	[Not Available]
dcd0856d-423a-40d7-8070-4c0988d61416	TCGA-DH-5143	TCGA-DH-5143-D6554	e0609dd7-caf7-4d71-8d16-a6c8fc349c69	2010-12-17	Temozolomide	[Not Available]	Chemotherapy	25	NO	64	[Not Available]	[Not Available]	[Not Available]	[Not Available]	1	[Not Available]	mg/m2/day	mg/m2	75	1	PO	[Not Available]	[Not Available]	ADJUVANT	[Not Applicable]	3000	[Not Available]
CB1E9916-C03F-405A-A797-15823DF09C8E	TCGA-DH-A66B	TCGA-DH-A66B-D46562	9A60312E-9D6E-4C6A-A773-1DD195DBA56E	2013-8-9	Temozolomide	[Not Available]	Chemotherapy	25	NO	432	Stable Disease	[Not Available]	[Not Available]	[Not Available]	[Not Available]	[Not Available]	[Not Available]	[Not Available]	[Not Available]	[Not Available]	[Not Available]	[Not Available]	[Not Available]	[Not Available]	[Not Applicable]	[Not Available]	NO
F005FA99-7E4E-4308-B11C-83B25683B1FD	TCGA-DH-A66D	TCGA-DH-A66D-D46564	DEF7727B-93B0-4931-BF66-027EB013CC90	2013-8-9	Temozolomide	[Not Available]	Chemotherapy	31	NO	73	Stable Disease	[Not Available]	[Not Available]	[Not Available]	[Not Available]	[Not Available]	[Not Available]	[Not Available]	[Not Available]	[Not Available]	[Not Available]	[Not Available]	[Not Available]	[Not Available]	[Not Applicable]	[Not Available]	NO
DA40E6D3-A2A9-4517-AAA2-AEF6C3892EBF	TCGA-DH-A66G	TCGA-DH-A66G-D64430	E9553E2D-EAF0-48AD-979F-23ECA9666C61	2014-9-2	Temodar	[Not Available]	Chemotherapy	41	NO	211	Partial Response	[Not Available]	[Not Available]	[Not Available]	[Not Available]	[Not Available]	[Not Available]	[Not Available]	[Not Available]	[Not Available]	[Not Available]	[Not Available]	[Not Available]	[Not Available]	[Not Applicable]	[Not Available]	NO
B37ABDC8-B9E3-4F1A-B16D-2E59442DB335	TCGA-DH-A7UR	TCGA-DH-A7UR-D60282	7500051C-55B3-465A-8FFA-30EED95ABD8B	2014-6-5	Temodar	[Not Available]	Chemotherapy	33	NO	1076	Complete Response	[Not Available]	[Not Available]	[Not Available]	[Not Available]	[Not Available]	[Not Available]	[Not Available]	[Not Available]	[Not Available]	[Not Available]	[Not Available]	[Not Available]	[Not Available]	[Not Applicable]	[Not Available]	NO
B2B57E93-2722-4546-9A0B-20155B86EDEF	TCGA-DH-A7UT	TCGA-DH-A7UT-D60292	AF34A876-4053-4F16-AFEF-058D051E29BA	2014-6-6	Temodar	[Not Available]	Chemotherapy	55	NO	97	Stable Disease	[Not Available]	[Not Available]	[Not Available]	[Not Available]	[Not Available]	[Not Available]	[Not Available]	[Not Available]	[Not Available]	[Not Available]	[Not Available]	[Not Available]	[Not Available]	[Not Applicable]	[Not Available]	NO
977118C8-B446-4696-AA6E-9F1A1055E241	TCGA-DH-A7UU	TCGA-DH-A7UU-D60354	6B976447-B1E6-4CC4-A0A5-D25E373C2671	2014-6-6	Temodar	[Not Available]	Chemotherapy	41	NO	88	Stable Disease	[Not Available]	[Not Available]	[Not Available]	[Not Available]	[Not Available]	[Not Available]	[Not Available]	[Not Available]	[Not Available]	[Not Available]	[Not Available]	[Not Available]	[Not Available]	[Not Applicable]	[Not Available]	NO
3B19B5D1-13AF-4669-A082-1BD546048185	TCGA-DH-A7UV	TCGA-DH-A7UV-D60356	23F803F1-9471-463E-B2A5-74C49E3A765A	2014-6-6	Temodar	[Not Available]	Chemotherapy	20	NO	463	Stable Disease	[Not Available]	[Not Available]	[Not Available]	[Not Available]	[Not Available]	[Not Available]	[Not Available]	[Not Available]	[Not Available]	[Not Available]	[Not Available]	[Not Available]	[Not Available]	[Not Applicable]	[Not Available]	NO
92a7c445-2217-400a-bdcd-df41502416b6	TCGA-DU-5847	TCGA-DU-5847-D14830	55c779f0-e61a-473c-8a89-935f50562c9a	2011-6-21	Bevacizumab	[Not Available]	Targeted Molecular therapy	84	NO	265	[Not Available]	[Not Available]	[Not Available]	[Not Available]	06	[Not Available]	mg	[Not Available]	[Not Available]	01	IV	[Not Available]	[Not Available]	ADJUVANT	[Not Applicable]	[Not Available]	[Not Available]
92a7c445-2217-400a-bdcd-df41502416b6	TCGA-DU-5847	TCGA-DU-5847-D14827	3af6c9cd-f9b6-4671-a6fd-6ebfc1699b25	2011-6-21	Temozolomide	[Not Available]	Chemotherapy	84	NO	265	[Not Available]	[Not Available]	[Not Available]	[Not Available]	06	[Not Available]	mg/m2	[Not Available]	[Not Available]	01	PO	[Not Available]	[Not Available]	ADJUVANT	[Not Applicable]	[Not Available]	[Not Available]
92a7c445-2217-400a-bdcd-df41502416b6	TCGA-DU-5847	TCGA-DU-5847-D14829	a3b7d452-71cd-4e89-a6ef-48dd6d15b804	2011-6-21	Temozolomide	[Not Available]	Chemotherapy	27	NO	89	[Not Available]	[Not Available]	[Not Available]	[Not Available]	01	[Not Available]	mg/m2	[Not Available]	[Not Available]	01	PO	[Not Available]	[Not Available]	ADJUVANT	[Not Applicable]	[Not Available]	[Not Available]
5af8ada5-86b5-4832-8a8e-e975ecca5515	TCGA-DU-5849	TCGA-DU-5849-D14890	265ff908-1f73-4a94-9166-64c735e61e58	2011-5-25	Temozolomide	[Not Available]	Chemotherapy	42	NO	226	[Not Available]	[Not Available]	[Not Available]	[Not Available]	06	[Not Available]	mg/m2	mg	[Not Available]	01	PO	[Not Available]	[Not Available]	ADJUVANT	[Not Applicable]	[Not Available]	[Not Available]
55c78413-d102-4113-930e-6d842862fe75	TCGA-DU-5851	TCGA-DU-5851-D15074	1bff07b5-b100-4dc9-be59-bfeabebe8eaa	2011-8-8	Temozolomide	[Not Available]	Chemotherapy	51	NO	599	[Not Available]	[Not Available]	[Not Available]	[Not Available]	06	[Not Available]	mg/m2	mg	150	01	PO	[Not Available]	[Not Available]	ADJUVANT	[Not Applicable]	280	[Not Available]
55c78413-d102-4113-930e-6d842862fe75	TCGA-DU-5851	TCGA-DU-5851-D15073	b08d6a07-2ac8-4949-adf8-26d8bab2f154	2011-8-8	Temozolomide	[Not Available]	Chemotherapy	22	NO	66	[Not Available]	[Not Available]	[Not Available]	[Not Available]	01	[Not Available]	mg/m2	mg	75	01	PO	[Not Available]	[Not Available]	ADJUVANT	[Not Applicable]	140	[Not Available]
9ed5af0e-c87f-46ff-81e7-9d3041b4034e	TCGA-DU-5852	TCGA-DU-5852-D17046	37497c94-f7b5-4748-9413-bd374ef59b97	2011-9-26	Temozolomide	[Not Available]	Chemotherapy	26	NO	52	[Not Available]	[Not Available]	[Not Available]	[Not Available]	1	[Not Available]	mg/m2	mg	[Not Available]	1	PO	[Not Available]	[Not Available]	PROGRESSION	[Not Applicable]	[Not Available]	[Not Available]
2d42dd0e-be3a-46ae-a635-c6f9c52f9fa2	TCGA-DU-5853	TCGA-DU-5853-D16883	dda7fbcd-163a-4afe-b64b-e6d76c7c3552	2011-9-20	Temozolomide	[Not Available]	Chemotherapy	28	NO	65	[Not Available]	[Not Available]	[Not Available]	[Not Available]	1	[Not Available]	mg/m2	mg	75	1	PO	[Not Available]	[Not Available]	ADJUVANT	[Not Applicable]	165	[Not Available]
b95afb1a-a1df-4d85-ad34-191928e28a77	TCGA-DU-5854	TCGA-DU-5854-D14895	3457f389-62db-4528-b1fb-9a1470be12f7	2011-5-25	Temozolomide	[Not Available]	Chemotherapy	45	NO	90	[Not Available]	[Not Available]	[Not Available]	[Not Available]	1	[Not Available]	mg/m2	mg	75	1	PO	[Not Available]	[Not Available]	ADJUVANT	[Not Applicable]	200	[Not Available]
b95afb1a-a1df-4d85-ad34-191928e28a77	TCGA-DU-5854	TCGA-DU-5854-D14896	ae61433b-1ffa-476f-9a1e-4c4301ae7c53	2011-5-25	Temozolomide	[Not Available]	Chemotherapy	134	NO	193	[Not Available]	[Not Available]	[Not Available]	[Not Available]	3	[Not Available]	mg/m2	mg	150	1	PO	[Not Available]	[Not Available]	ADJUVANT	[Not Applicable]	400	[Not Available]
b95afb1a-a1df-4d85-ad34-191928e28a77	TCGA-DU-5854	TCGA-DU-5854-D14897	3f5bab65-4c76-47ee-9c6e-ba279e02acc9	2011-6-22	Bevacizumab	[Not Available]	Targeted Molecular therapy	292	YES	[Not Available]	[Not Available]	[Not Available]	[Not Available]	[Not Available]	[Not Available]	[Not Available]	mg/kg	mg	10	2	IV	[Not Available]	[Not Available]	PROGRESSION	[Not Applicable]	850	[Not Available]
e326c1dd-2ef8-431b-a657-440aa3f35ff3	TCGA-DU-5855	TCGA-DU-5855-D14805	0917cb19-d74a-4fb8-8750-5709eec75033	2011-5-25	Temozolomide	[Not Available]	Chemotherapy	41	NO	70	[Not Available]	[Not Available]	[Not Available]	[Not Available]	1	[Not Available]	mg/m2	mg	75	1	PO	[Not Available]	[Not Available]	ADJUVANT	[Not Applicable]	140	[Not Available]
e326c1dd-2ef8-431b-a657-440aa3f35ff3	TCGA-DU-5855	TCGA-DU-5855-D14806	8fda500e-bf37-490b-816b-b3bac86f6197	2011-5-25	Temozolomide	[Not Available]	Chemotherapy	118	YES	[Not Available]	[Not Available]	[Not Available]	[Not Available]	[Not Available]	4	[Not Available]	mg/m2	mg	200	1	PO	[Not Available]	[Not Available]	ADJUVANT	[Not Applicable]	270	[Not Available]
eb42625e-fbbb-4bee-bbe9-315b3ca2138a	TCGA-DU-5870	TCGA-DU-5870-D14733	ea48cccb-3567-41ba-868f-0f3ffa507732	2011-7-27	Temozolomide	[Not Available]	Chemotherapy	4536	NO	4901	[Not Available]	[Not Available]	[Not Available]	[Not Available]	12	[Not Available]	mg/m2	mg	150	1	PO	[Not Available]	[Not Available]	PROGRESSION	[Not Applicable]	230	[Not Available]
eb42625e-fbbb-4bee-bbe9-315b3ca2138a	TCGA-DU-5870	TCGA-DU-5870-D14723	d81e218d-faf8-4926-9cbb-bc8f97033156	2011-7-27	Temozolomide	[Not Available]	Chemotherapy	4500	NO	4543	[Not Available]	[Not Available]	[Not Available]	[Not Available]	1	[Not Available]	mg/m2	mg	75	1	PO	[Not Available]	[Not Available]	PROGRESSION	[Not Applicable]	[Not Available]	[Not Available]
ddfd76dc-15d6-4efc-85ea-31674161ebf3	TCGA-DU-5871	TCGA-DU-5871-D14695	23026c9a-3af3-475a-a74f-4a6ca91d1c66	2011-6-21	Temozolomide	[Not Available]	Chemotherapy	14	NO	57	[Not Available]	[Not Available]	[Not Available]	[Not Available]	1	[Not Available]	mg/m2	mg	75	1	PO	[Not Available]	[Not Available]	ADJUVANT	[Not Applicable]	160	[Not Available]
ddfd76dc-15d6-4efc-85ea-31674161ebf3	TCGA-DU-5871	TCGA-DU-5871-D14696	9ea9bdb9-1ae6-4eb4-8b30-74581a481d49	2011-6-21	Temozolomide	[Not Available]	Chemotherapy	71	NO	222	[Not Available]	[Not Available]	[Not Available]	[Not Available]	6	[Not Available]	mg/m2	mg	200	1	PO	[Not Available]	[Not Available]	ADJUVANT	[Not Applicable]	450	[Not Available]
48607130-c09a-491d-882f-7d2591d13182	TCGA-DU-5872	TCGA-DU-5872-D14773	2e3322bc-a7d1-49c4-89f3-507124d59aac	2011-6-20	Temozolomide	[Not Available]	Chemotherapy	34	NO	73	[Not Available]	[Not Available]	[Not Available]	[Not Available]	1	[Not Available]	mg/m2	mg	75	1	PO	[Not Available]	[Not Available]	ADJUVANT	[Not Applicable]	155	[Not Available]
48607130-c09a-491d-882f-7d2591d13182	TCGA-DU-5872	TCGA-DU-5872-D14776	b3d8b5ea-bd0b-4738-ab53-d7aa88304b35	2011-6-20	Temozolomide	[Not Available]	Chemotherapy	540	YES	[Not Available]	[Not Available]	[Not Available]	[Not Available]	[Not Available]	1	[Not Available]	mg/m2	mg	[Not Available]	3	PO	[Not Available]	[Not Available]	PROGRESSION	[Not Applicable]	150	[Not Available]
48607130-c09a-491d-882f-7d2591d13182	TCGA-DU-5872	TCGA-DU-5872-D14774	1772ca68-1a45-4fb5-a6f7-b5708225d9f3	2011-6-20	Temozolomide	[Not Available]	Chemotherapy	83	NO	267	[Not Available]	[Not Available]	[Not Available]	[Not Available]	6	[Not Available]	mg/m2	mg	150	1	PO	[Not Available]	[Not Available]	ADJUVANT	[Not Applicable]	310	[Not Available]
48607130-c09a-491d-882f-7d2591d13182	TCGA-DU-5872	TCGA-DU-5872-D14775	212f0ee4-683e-426b-99f3-2ae9beadf05d	2011-6-20	Bevacizumab	[Not Available]	Targeted Molecular therapy	328	NO	370	[Not Available]	[Not Available]	[Not Available]	[Not Available]	2	[Not Available]	mg/kg	mg	10	2	IV	[Not Available]	[Not Available]	PROGRESSION	[Not Applicable]	959	[Not Available]
1cc53ade-73c0-492b-a7dc-328269fd0e66	TCGA-DU-5874	TCGA-DU-5874-D14707	93cbb4cb-db7b-465a-a69d-69dbdf14397f	2011-6-17	Temozolomide	[Not Available]	Chemotherapy	7	NO	160	[Not Available]	[Not Available]	[Not Available]	[Not Available]	6	[Not Available]	mg/m2	mg/m2	150	1	PO	[Not Available]	[Not Available]	ADJUVANT	[Not Applicable]	300	[Not Available]
fcd9e1c4-bddb-4856-844c-03df48fba499	TCGA-DU-6392	TCGA-DU-6392-D14730	7ad5cb6c-01dc-4d48-bb9c-8745bb0f8a5b	2011-5-27	Hydroxyurea	[Not Available]	Chemotherapy	17	NO	78	[Not Available]	[Not Available]	[Not Available]	[Not Available]	1	[Not Available]	[Not Available]	mg	[Not Available]	1	PO	[Not Available]	[Not Available]	ADJUVANT	[Not Applicable]	300	[Not Available]
fcd9e1c4-bddb-4856-844c-03df48fba499	TCGA-DU-6392	TCGA-DU-6392-D14731	6eddaf70-0f2e-433f-b5cd-36b4d14a8b6b	2011-5-27	PCV	[Not Available]	Chemotherapy	109	NO	443	[Not Available]	[Not Available]	[Not Available]	[Not Available]	6	[Not Available]	[Not Available]	[Not Available]	[Not Available]	1	PO	[Not Available]	[Not Available]	ADJUVANT	[Not Applicable]	[Not Available]	[Not Available]
1937318f-a1bb-4f48-b8ec-4aadd406e52a	TCGA-DU-6393	TCGA-DU-6393-D14738	9b11fdd3-35d1-4fd6-a51e-567c2ebb9f45	2011-5-27	Carmustine BCNU	[Not Available]	Chemotherapy	97	NO	431	[Not Available]	[Not Available]	[Not Available]	[Not Available]	8	[Not Available]	mg/m2	[Not Available]	60	1	IV	[Not Available]	[Not Available]	ADJUVANT	[Not Applicable]	[Not Available]	[Not Available]
42cc9620-98fb-4164-a3b2-28d084ca5a03	TCGA-DU-6394	TCGA-DU-6394-D14777	1d863f0f-4a4c-4b5b-b142-3679d22bd91c	2011-5-27	PCV	[Not Available]	Chemotherapy	459	NO	459	[Not Available]	[Not Available]	[Not Available]	[Not Available]	1	[Not Available]	[Not Available]	[Not Available]	[Not Available]	2	PO	[Not Available]	[Not Available]	PROGRESSION	[Not Applicable]	[Not Available]	[Not Available]
42cc9620-98fb-4164-a3b2-28d084ca5a03	TCGA-DU-6394	TCGA-DU-6394-D14766	da2a97a2-bcd0-47dd-bd02-2f76d3e2fd75	2011-5-27	PCV	[Not Available]	Chemotherapy	94	NO	278	[Not Available]	[Not Available]	[Not Available]	[Not Available]	6	[Not Available]	[Not Available]	[Not Available]	[Not Available]	1	PO	[Not Available]	[Not Available]	ADJUVANT	[Not Applicable]	[Not Available]	[Not Available]
42cc9620-98fb-4164-a3b2-28d084ca5a03	TCGA-DU-6394	TCGA-DU-6394-D14778	42abc1ed-a79a-4973-843d-f35f70b1343e	2011-5-27	Hydroxyurea	[Not Available]	Chemotherapy	[Not Available]	NO	[Not Available]	[Not Available]	[Not Available]	[Not Available]	[Not Available]	1	[Not Available]	mg/day	mg/day	500	1	PO	[Not Available]	[Not Available]	ADJUVANT	[Not Applicable]	500	[Not Available]
6355cade-7b3a-43a8-9f1f-8e7bc45755a8	TCGA-DU-6395	TCGA-DU-6395-D14947	a3b4d4ea-fc08-47a3-80d6-c96e3f4a6cd1	2011-1-26	Tamoxifen	[Not Available]	Chemotherapy	1425	NO	[Not Available]	[Not Available]	[Not Available]	[Not Available]	[Not Available]	[Not Available]	[Not Available]	mg	mg	10	3	PO	[Not Available]	[Not Available]	PROGRESSION	[Not Applicable]	20	[Not Available]
6355cade-7b3a-43a8-9f1f-8e7bc45755a8	TCGA-DU-6395	TCGA-DU-6395-D14944	564bb929-f3d9-49eb-b544-286ac7cf8686	2011-5-26	PCV	[Not Available]	Chemotherapy	870	NO	1266	[Not Available]	[Not Available]	[Not Available]	[Not Available]	1	[Not Available]	[Not Available]	[Not Available]	[Not Available]	1	IV	[Not Available]	[Not Available]	PROGRESSION	[Not Applicable]	[Not Available]	[Not Available]
6355cade-7b3a-43a8-9f1f-8e7bc45755a8	TCGA-DU-6395	TCGA-DU-6395-D14946	a6ce591e-8346-45ee-abee-715500c534e3	2011-5-26	PCV	[Not Available]	Chemotherapy	1266	NO	1386	[Not Available]	[Not Available]	[Not Available]	[Not Available]	4	[Not Available]	[Not Available]	[Not Available]	[Not Available]	2	IV	[Not Available]	[Not Available]	PROGRESSION	[Not Applicable]	[Not Available]	[Not Available]
152eaa99-05f5-4d30-bfb1-494a9a900e49	TCGA-DU-6396	TCGA-DU-6396-D14935	1084ba3c-b0c8-4f60-ab84-83956e33cb8d	2011-7-27	Isotretinoin	[Not Available]	Targeted Molecular therapy	1823	NO	1946	[Not Available]	[Not Available]	[Not Available]	[Not Available]	4	[Not Available]	mg	mg	[Not Available]	5	PO	[Not Available]	[Not Available]	PROGRESSION	[Not Applicable]	[Not Available]	[Not Available]
152eaa99-05f5-4d30-bfb1-494a9a900e49	TCGA-DU-6396	TCGA-DU-6396-D14933	4cd94d5c-66be-4c9b-93ff-f46de4f44b15	2011-7-27	Irinotecan	[Not Available]	Chemotherapy	915	NO	1062	[Not Available]	[Not Available]	[Not Available]	[Not Available]	4	[Not Available]	mg/m2	[Not Available]	125	4	IV	[Not Available]	[Not Available]	PROGRESSION	[Not Applicable]	[Not Available]	[Not Available]
152eaa99-05f5-4d30-bfb1-494a9a900e49	TCGA-DU-6396	TCGA-DU-6396-D14932	9a014511-a6fa-415d-94b6-e1b66bd06118	2011-7-27	9 Aminocamptothecin	[Not Available]	Chemotherapy	240	NO	636	[Not Available]	[Not Available]	[Not Available]	[Not Available]	18	[Not Available]	mg/m2	mg/m2	1611	3	IV	[Not Available]	[Not Available]	PROGRESSION	[Not Applicable]	1611	[Not Available]
152eaa99-05f5-4d30-bfb1-494a9a900e49	TCGA-DU-6396	TCGA-DU-6396-D14936	406e2b57-e5a0-44cc-b65e-881ee8287f0f	2011-7-27	Tamoxifen	[Not Available]	Hormone Therapy	2127	NO	2250	[Not Available]	[Not Available]	[Not Available]	[Not Available]	4	[Not Available]	mg	mg	[Not Available]	6	PO	[Not Available]	[Not Available]	PROGRESSION	[Not Applicable]	160	[Not Available]
152eaa99-05f5-4d30-bfb1-494a9a900e49	TCGA-DU-6396	TCGA-DU-6396-D14939	fa3ee205-f1c2-449a-bb8d-c7be90bb81a2	2011-7-27	Capecitabine	[Not Available]	Chemotherapy	2250	NO	2250	[Not Available]	[Not Available]	[Not Available]	[Not Available]	1	[Not Available]	mg/day	mg	[Not Available]	7	PO	[Not Available]	[Not Available]	PROGRESSION	[Not Applicable]	3500	[Not Available]
152eaa99-05f5-4d30-bfb1-494a9a900e49	TCGA-DU-6396	TCGA-DU-6396-D14930	cd5425bf-34a2-4a3d-9fe1-dcf4c872d12a	2011-7-27	Bromo deoxyuridine	[Not Available]	Other, specify in notes	28	NO	59	[Not Available]	[Not Available]	[Not Available]	[Not Available]	1	Radiosensitizer	[Not Available]	[Not Available]	[Not Available]	1	IV	[Not Available]	[Not Available]	ADJUVANT	[Not Applicable]	[Not Available]	[Not Available]
152eaa99-05f5-4d30-bfb1-494a9a900e49	TCGA-DU-6396	TCGA-DU-6396-D14931	94427195-4e76-4498-8d14-caa0f65bd8f1	2011-7-27	PCV	[Not Available]	Chemotherapy	82	NO	89	[Not Available]	[Not Available]	[Not Available]	[Not Available]	1	[Not Available]	[Not Available]	[Not Available]	[Not Available]	2	IV|PO	[Not Available]	[Not Available]	ADJUVANT	[Not Applicable]	[Not Available]	[Not Available]
152eaa99-05f5-4d30-bfb1-494a9a900e49	TCGA-DU-6396	TCGA-DU-6396-D14934	27e77493-3706-4477-8dde-0f13bb5c3d05	2011-7-27	Temozolomide	[Not Available]	Chemotherapy	1762	NO	2188	[Not Available]	[Not Available]	[Not Available]	[Not Available]	7	[Not Available]	mg/m2	mg	150	5	PO	[Not Available]	[Not Available]	PROGRESSION	[Not Applicable]	225	[Not Available]
e695b780-17f4-4e71-9120-7c6bcafaa3a7	TCGA-DU-6397	TCGA-DU-6397-D14797	92151a5e-0c57-4433-a49a-a714f5aa1cd7	2011-5-26	Temozolomide	[Not Available]	Chemotherapy	884	NO	1219	[Not Available]	[Not Available]	[Not Available]	[Not Available]	12	[Not Available]	mg/m2	mg	150	01	PO	[Not Available]	[Not Available]	PROGRESSION	[Not Applicable]	325	[Not Available]
97cb8701-7d63-4142-b404-006fbb3ecb0b	TCGA-DU-6401	TCGA-DU-6401-D14755	15e13b5e-7bc1-4492-9706-544b77b7d03c	2011-5-31	Sorafenib (Bay 43-9006)	[Not Available]	Chemotherapy	2512	NO	2512	[Not Available]	[Not Available]	[Not Available]	[Not Available]	02	[Not Available]	mg	mg	400	02	PO	[Not Available]	[Not Available]	PROGRESSION	[Not Applicable]	400	[Not Available]
97cb8701-7d63-4142-b404-006fbb3ecb0b	TCGA-DU-6401	TCGA-DU-6401-D14757	455a61e4-9acc-4709-9dad-491b3c3bcc80	2011-5-31	Procarbazine	[Not Available]	Chemotherapy	2542	NO	2542	[Not Available]	[Not Available]	[Not Available]	[Not Available]	01	[Not Available]	mg/m2	mg	[Not Available]	03	PO	[Not Available]	[Not Available]	PROGRESSION	[Not Applicable]	[Not Available]	[Not Available]
97cb8701-7d63-4142-b404-006fbb3ecb0b	TCGA-DU-6401	TCGA-DU-6401-D14754	d9b9efc4-14cf-4394-a70b-1117bea8d4d8	2011-5-31	Temozolomide	[Not Available]	Chemotherapy	1903	NO	2451	[Not Available]	[Not Available]	[Not Available]	[Not Available]	16	[Not Available]	mg/m2	mg	[Not Available]	01	PO	[Not Available]	[Not Available]	PROGRESSION	[Not Applicable]	[Not Available]	[Not Available]
152f028e-ee29-40e0-8e75-5cafffacbd45	TCGA-DU-6402	TCGA-DU-6402-D14716	3ae81b40-a276-4005-9c64-97ceaaedc041	2011-5-31	Temozolomide	[Not Available]	Chemotherapy	117	NO	122	[Not Available]	[Not Available]	[Not Available]	[Not Available]	01	[Not Available]	mg/m2	mg	100	01	PO	[Not Available]	[Not Available]	PROGRESSION	[Not Applicable]	200	[Not Available]
8daa29c0-f652-4130-a004-5183bbe30c63	TCGA-DU-6403	TCGA-DU-6403-D14748	24ea3712-f7e6-417c-a7e2-777e6d70e4f7	2011-5-31	BCNU (Carmustine)	[Not Available]	Chemotherapy	104	NO	196	[Not Available]	[Not Available]	[Not Available]	[Not Available]	2	[Not Available]	[Not Available]	[Not Available]	[Not Available]	2	IV	[Not Available]	[Not Available]	ADJUVANT	[Not Applicable]	[Not Available]	[Not Available]
8daa29c0-f652-4130-a004-5183bbe30c63	TCGA-DU-6403	TCGA-DU-6403-D14746	988b4562-6b54-445c-a85a-778d1d4a43a1	2011-5-31	Hydroxyurea	[Not Available]	Chemotherapy	43	NO	74	[Not Available]	[Not Available]	[Not Available]	[Not Available]	1	[Not Available]	mg	mg	[Not Available]	1	PO	[Not Available]	[Not Available]	ADJUVANT	[Not Applicable]	[Not Available]	[Not Available]
8daa29c0-f652-4130-a004-5183bbe30c63	TCGA-DU-6403	TCGA-DU-6403-D14747	7ac56d66-1bea-479f-bce7-8039d1d1eb5c	2011-5-31	Gliadel Wafer	[Not Available]	Chemotherapy	10	NO	10	[Not Available]	[Not Available]	[Not Available]	[Not Available]	1	[Not Available]	{Wafer}	[Not Available]	1	1	INTUM	[Not Available]	[Not Available]	ADJUVANT	[Not Applicable]	[Not Available]	[Not Available]
c0d47e0f-4918-4e06-9db6-201671b1259c	TCGA-DU-6404	TCGA-DU-6404-D14798	2128710b-2bfd-4200-a650-deb72ee4278c	2011-5-31	Carboplatin	[Not Available]	Chemotherapy	3227	NO	3884	[Not Available]	[Not Available]	[Not Available]	[Not Available]	10	[Not Available]	AUC	mg	5	8	IV	[Not Available]	[Not Available]	PROGRESSION	[Not Applicable]	870	[Not Available]
c0d47e0f-4918-4e06-9db6-201671b1259c	TCGA-DU-6404	TCGA-DU-6404-D14789	b3ee688e-79eb-4dd1-a3ee-e73f99ebf877	2011-5-31	Bevacizumab	[Not Available]	Targeted Molecular therapy	2731	NO	3060	[Not Available]	[Not Available]	[Not Available]	[Not Available]	26	[Not Available]	mg/kg	mg	10	5	IV	[Not Available]	[Not Available]	PROGRESSION	[Not Applicable]	745	[Not Available]
c0d47e0f-4918-4e06-9db6-201671b1259c	TCGA-DU-6404	TCGA-DU-6404-D14786	c45c5914-3f1a-44ef-8d3d-20ef29f2e583	2011-5-31	Irinotecan	[Not Available]	Chemotherapy	1762	NO	1967	[Not Available]	[Not Available]	[Not Available]	[Not Available]	6	[Not Available]	mg/m2	mg	325	3	IV	[Not Available]	[Not Available]	PROGRESSION	[Not Applicable]	600	[Not Available]
c0d47e0f-4918-4e06-9db6-201671b1259c	TCGA-DU-6404	TCGA-DU-6404-D14790	83dc3af5-58c5-423c-b1d7-7d9cdaf28df4	2011-5-31	Temozolomide	[Not Available]	Chemotherapy	3154	NO	3185	[Not Available]	[Not Available]	[Not Available]	[Not Available]	2	[Not Available]	mg/m2	mg	100	6	PO	[Not Available]	[Not Available]	PROGRESSION	[Not Applicable]	140	[Not Available]
c0d47e0f-4918-4e06-9db6-201671b1259c	TCGA-DU-6404	TCGA-DU-6404-D14791	8f2f4cd2-4301-4be8-bdf3-ae8741ec4bc5	2011-5-31	Bevacizumab	[Not Available]	Targeted Molecular therapy	3154	NO	3185	[Not Available]	[Not Available]	[Not Available]	[Not Available]	2	[Not Available]	mg/kg	mg	10	6	IV	[Not Available]	[Not Available]	PROGRESSION	[Not Applicable]	745	[Not Available]
c0d47e0f-4918-4e06-9db6-201671b1259c	TCGA-DU-6404	TCGA-DU-6404-D14787	8290859f-c748-4d89-8312-4d66fb7a347b	2011-5-31	Irinotecan	[Not Available]	Chemotherapy	2360	NO	2714	[Not Available]	[Not Available]	[Not Available]	[Not Available]	12	[Not Available]	mg/m2	mg	125	4	IV	[Not Available]	[Not Available]	PROGRESSION	[Not Applicable]	231	[Not Available]
c0d47e0f-4918-4e06-9db6-201671b1259c	TCGA-DU-6404	TCGA-DU-6404-D14784	16a48912-089b-46f1-a756-6ee83dfce1a8	2011-5-31	Temozolomide	[Not Available]	Chemotherapy	171	NO	506	[Not Available]	[Not Available]	[Not Available]	[Not Available]	12	[Not Available]	mg/m2	mg	200	1	PO	[Not Available]	[Not Available]	ADJUVANT	[Not Applicable]	385	[Not Available]
c0d47e0f-4918-4e06-9db6-201671b1259c	TCGA-DU-6404	TCGA-DU-6404-D14785	4b18ce80-40f5-4f5e-99c8-9949a8689e9f	2011-5-31	Temozolomide	[Not Available]	Chemotherapy	1602	NO	1632	[Not Available]	[Not Available]	[Not Available]	[Not Available]	12	[Not Available]	mg/m2	mg	200	2	PO	[Not Available]	[Not Available]	PROGRESSION	[Not Applicable]	370	[Not Available]
c0d47e0f-4918-4e06-9db6-201671b1259c	TCGA-DU-6404	TCGA-DU-6404-D14799	18e4081d-6f45-4245-899d-7df6394f7000	2011-5-31	Bevacizumab	[Not Available]	Targeted Molecular therapy	3227	NO	3581	[Not Available]	[Not Available]	[Not Available]	[Not Available]	14	[Not Available]	mg/kg	mg	15	8	IV	[Not Available]	[Not Available]	PROGRESSION	[Not Applicable]	1172	[Not Available]
c0d47e0f-4918-4e06-9db6-201671b1259c	TCGA-DU-6404	TCGA-DU-6404-D14788	7e05a613-6102-4584-a478-8610ff8936d5	2011-5-31	Bevacizumab	[Not Available]	Targeted Molecular therapy	2360	NO	2714	[Not Available]	[Not Available]	[Not Available]	[Not Available]	12	[Not Available]	mg/kg	mg	10	4	IV	[Not Available]	[Not Available]	PROGRESSION	[Not Applicable]	134	[Not Available]
c0d47e0f-4918-4e06-9db6-201671b1259c	TCGA-DU-6404	TCGA-DU-6404-D14804	4784091c-7545-4001-bb2f-b2d9920e698b	2011-6-21	Bevacizumab	[Not Available]	Targeted Molecular therapy	4066	NO	4066	[Not Available]	[Not Available]	[Not Available]	[Not Available]	1	[Not Available]	mg/kg	mg	10	10	IV	[Not Available]	[Not Available]	PROGRESSION	[Not Applicable]	635	[Not Available]
9239a22e-80b1-49a2-b0d5-cbab7e415254	TCGA-DU-6405	TCGA-DU-6405-D14687	27ec47b6-4503-4cfb-938a-0d32d623545e	2011-6-21	Temozolomide	[Not Available]	Chemotherapy	165	NO	499	[Not Available]	[Not Available]	[Not Available]	[Not Available]	11	[Not Available]	mg/m2	mg	150	01	PO	[Not Available]	[Not Available]	ADJUVANT	[Not Applicable]	300	[Not Available]
9239a22e-80b1-49a2-b0d5-cbab7e415254	TCGA-DU-6405	TCGA-DU-6405-D14686	b07896a6-e8ed-435f-9d49-ba2acf9186f9	2011-6-21	Temozolomide	[Not Available]	Chemotherapy	34	NO	77	[Not Available]	[Not Available]	[Not Available]	[Not Available]	01	[Not Available]	mg/m2	mg	75	01	PO	[Not Available]	[Not Available]	ADJUVANT	[Not Applicable]	140	[Not Available]
9239a22e-80b1-49a2-b0d5-cbab7e415254	TCGA-DU-6405	TCGA-DU-6405-D14688	ef4f3748-8fcf-402a-ac1c-21d617d6ca73	2011-6-21	PS-341 Bortrezomib	[Not Available]	Chemotherapy	530	NO	561	[Not Available]	[Not Available]	[Not Available]	[Not Available]	01	[Not Available]	mg/m2	mg	1.25	02	IV	[Not Available]	[Not Available]	PROGRESSION	[Not Applicable]	203	[Not Available]
9239a22e-80b1-49a2-b0d5-cbab7e415254	TCGA-DU-6405	TCGA-DU-6405-D14690	d5d78110-5704-4e12-81e1-1d959f123460	2011-6-21	Cilengitide	[Not Available]	Chemotherapy	561	NO	561	[Not Available]	[Not Available]	[Not Available]	[Not Available]	01	[Not Available]	mg/m2	mg	600	03	IV	[Not Available]	[Not Available]	PROGRESSION	[Not Applicable]	1086	[Not Available]
c13a429c-99ea-478c-ae95-fa499b9ea9fa	TCGA-DU-6406	TCGA-DU-6406-D14902	2edd84a0-4c13-456b-8485-48de001ab22e	2011-6-1	Temozolomide	[Not Available]	Chemotherapy	97	NO	280	[Not Available]	[Not Available]	[Not Available]	[Not Available]	7	[Not Available]	mg/m2	mg/m2	200	1	PO	[Not Available]	[Not Available]	ADJUVANT	[Not Applicable]	[Not Available]	[Not Available]
c13a429c-99ea-478c-ae95-fa499b9ea9fa	TCGA-DU-6406	TCGA-DU-6406-D14901	0bfe64d1-8cc5-44fc-8cda-42dd1458a08f	2011-6-1	Temozolomide	[Not Available]	Chemotherapy	38	NO	66	[Not Available]	[Not Available]	[Not Available]	[Not Available]	1	[Not Available]	mg/m2	[Not Available]	75	1	PO	[Not Available]	[Not Available]	ADJUVANT	[Not Applicable]	[Not Available]	[Not Available]
c13a429c-99ea-478c-ae95-fa499b9ea9fa	TCGA-DU-6406	TCGA-DU-6406-D14903	101eea12-9909-41a3-906e-ee2fcc94ba4f	2011-6-1	Isotrectinoin (acccutane)	[Not Available]	Other, specify in notes	158	NO	280	[Not Available]	[Not Available]	[Not Available]	[Not Available]	5	retinoid	[Not Available]	[Not Available]	[Not Available]	1	PO	[Not Available]	[Not Available]	ADJUVANT	[Not Applicable]	[Not Available]	[Not Available]
70939245-41e0-4845-a473-5fef719b9828	TCGA-DU-6407	TCGA-DU-6407-D14953	68261acf-ff6e-43d0-988b-57cd040ec0be	2011-6-20	Temozolomide	[Not Available]	Chemotherapy	2473	NO	2516	[Not Available]	[Not Available]	[Not Available]	[Not Available]	1	[Not Available]	mg/m2	mg	75	1	PO	[Not Available]	[Not Available]	PROGRESSION	[Not Applicable]	140	[Not Available]
70939245-41e0-4845-a473-5fef719b9828	TCGA-DU-6407	TCGA-DU-6407-D14954	b946be0f-487d-4707-9e9c-c8564ed98487	2011-6-20	Temozolomide	[Not Available]	Chemotherapy	2531	NO	2774	[Not Available]	[Not Available]	[Not Available]	[Not Available]	8	[Not Available]	mg/m2	mg	150	2	PO	[Not Available]	[Not Available]	PROGRESSION	[Not Applicable]	280	[Not Available]
70939245-41e0-4845-a473-5fef719b9828	TCGA-DU-6407	TCGA-DU-6407-D14955	51323f8f-090f-40a1-b44e-7cb7117bd90f	2011-6-20	Temozolomide	[Not Available]	Chemotherapy	2835	NO	2853	[Not Available]	[Not Available]	[Not Available]	[Not Available]	1	[Not Available]	mg/m2	mg	150	3	PO	[Not Available]	[Not Available]	PROGRESSION	[Not Applicable]	135	[Not Available]
70939245-41e0-4845-a473-5fef719b9828	TCGA-DU-6407	TCGA-DU-6407-D14956	d0c4833a-a750-4848-84b9-24bb8743c492	2011-6-20	Afatinib	[Not Available]	Chemotherapy	2836	NO	2853	[Not Available]	[Not Available]	[Not Available]	[Not Available]	1	[Not Available]	mg/day	mg	50	3	PO	[Not Available]	[Not Available]	PROGRESSION	[Not Applicable]	50	[Not Available]
14375753-a69f-41e0-b910-2bb8e84cc43a	TCGA-DU-6408	TCGA-DU-6408-D14914	4e0b69f2-a12d-42b1-8d9e-118a8d889a24	2011-6-20	Capecitabine	[Not Available]	Chemotherapy	2608	NO	[Not Available]	[Not Available]	[Not Available]	[Not Available]	[Not Available]	[Not Available]	[Not Available]	mg/m2	mg	[Not Available]	02	PO	[Not Available]	[Not Available]	PROGRESSION	[Not Applicable]	[Not Available]	[Not Available]
14375753-a69f-41e0-b910-2bb8e84cc43a	TCGA-DU-6408	TCGA-DU-6408-D14910	37c7aca8-52b5-4421-9922-52ea6ab89b0a	2011-6-20	Temozolomide	[Not Available]	Chemotherapy	1175	NO	1226	[Not Available]	[Not Available]	[Not Available]	[Not Available]	02	[Not Available]	mg/m2	mg	[Not Available]	01	PO	[Not Available]	[Not Available]	ADJUVANT	[Not Applicable]	[Not Available]	[Not Available]
14375753-a69f-41e0-b910-2bb8e84cc43a	TCGA-DU-6408	TCGA-DU-6408-D14913	bf35364e-fbff-4d21-b3fc-dff1ce09cb5d	2011-6-20	Celebrex	[Not Available]	Other, specify in notes	2608	NO	[Not Available]	[Not Available]	[Not Available]	[Not Available]	[Not Available]	[Not Available]	[Not Available]	mg	mg	[Not Available]	02	PO	[Not Available]	[Not Available]	PROGRESSION	[Not Applicable]	[Not Available]	[Not Available]
14375753-a69f-41e0-b910-2bb8e84cc43a	TCGA-DU-6408	TCGA-DU-6408-D14911	8ac55ee4-7db3-4a31-817c-de2a0893a41c	2011-6-20	Temozolomide	[Not Available]	Chemotherapy	2608	NO	[Not Available]	[Not Available]	[Not Available]	[Not Available]	[Not Available]	[Not Available]	[Not Available]	mg/m2	mg	[Not Available]	02	PO	[Not Available]	[Not Available]	PROGRESSION	[Not Applicable]	[Not Available]	[Not Available]
467a7e6a-8cba-4ef1-8afd-6c8eaccbc3df	TCGA-DU-6410	TCGA-DU-6410-D15161	86f1b69a-ced9-4edf-9c4e-7b34d0dfbb85	2011-6-20	Temozolomide	[Not Available]	Chemotherapy	56	YES	[Not Available]	[Not Available]	[Not Available]	[Not Available]	[Not Available]	07	[Not Available]	mg/m2	mg	200	01	PO	[Not Available]	[Not Available]	ADJUVANT	[Not Applicable]	400	[Not Available]
cd69d509-a652-4257-a8d3-767296bbb4ec	TCGA-DU-6542	TCGA-DU-6542-D18405	cf893d09-aefc-4352-abba-97c4bfc43091	2011-5-31	Temozolomide	[Not Available]	Chemotherapy	97	YES	[Not Available]	[Not Available]	[Not Available]	[Not Available]	[Not Available]	6	[Not Available]	mg/m2	mg	200	1	PO	[Not Available]	[Not Available]	ADJUVANT	[Not Applicable]	400	[Not Available]
cd69d509-a652-4257-a8d3-767296bbb4ec	TCGA-DU-6542	TCGA-DU-6542-D18403	bd0dc956-293e-4f72-9177-31732a441d96	2011-5-31	Temozolomide	[Not Available]	Chemotherapy	56	NO	95	[Not Available]	[Not Available]	[Not Available]	[Not Available]	1	[Not Available]	mg/m2	mg	75	1	PO	[Not Available]	[Not Available]	ADJUVANT	[Not Applicable]	145	[Not Available]
215e117c-4d76-463c-8f8a-fd6a28d23929	TCGA-DU-7006	TCGA-DU-7006-D17929	723ff33b-8869-4952-80a3-3713520d5eae	2011-10-25	Lomustine	[Not Available]	Chemotherapy	90	NO	[Not Available]	[Not Available]	[Not Available]	[Not Available]	[Not Available]	1	[Not Available]	mg/day	mg	200	1	PO	[Not Available]	[Not Available]	ADJUVANT	[Not Applicable]	200	[Not Available]
215e117c-4d76-463c-8f8a-fd6a28d23929	TCGA-DU-7006	TCGA-DU-7006-D17931	316e5e4e-c0f9-4edb-bee5-f09f9f0d5766	2011-10-25	Vincristine	[Not Available]	Chemotherapy	90	NO	[Not Available]	[Not Available]	[Not Available]	[Not Available]	[Not Available]	1	[Not Available]	mg	mg	2.0	1	IV	[Not Available]	[Not Available]	ADJUVANT	[Not Applicable]	2.0	[Not Available]
215e117c-4d76-463c-8f8a-fd6a28d23929	TCGA-DU-7006	TCGA-DU-7006-D17930	5f4d4b63-37b9-491c-ad99-60cdde292713	2011-10-25	Procarbazine	[Not Available]	Chemotherapy	90	NO	[Not Available]	[Not Available]	[Not Available]	[Not Available]	[Not Available]	1	[Not Available]	mg/day	mg	100	1	PO	[Not Available]	[Not Available]	ADJUVANT	[Not Applicable]	100	[Not Available]
427c40f6-d1bd-49f2-b303-a975793b937e	TCGA-DU-7008	TCGA-DU-7008-D17224	34aab7aa-a5d6-4189-941a-00b031ba04c7	2011-9-28	Lomustin	[Not Available]	Chemotherapy	86	NO	239	[Not Available]	[Not Available]	[Not Available]	[Not Available]	4	[Not Available]	mg/m2	mg	110	1	PO	[Not Available]	[Not Available]	ADJUVANT	[Not Applicable]	[Not Available]	[Not Available]
427c40f6-d1bd-49f2-b303-a975793b937e	TCGA-DU-7008	TCGA-DU-7008-D17225	ca121445-5755-440b-976f-e7d670875074	2011-9-28	Vincristine	[Not Available]	Chemotherapy	86	NO	239	[Not Available]	[Not Available]	[Not Available]	[Not Available]	4	[Not Available]	mg/m2	mg	104	1	IV	[Not Available]	[Not Available]	ADJUVANT	[Not Applicable]	[Not Available]	[Not Available]
427c40f6-d1bd-49f2-b303-a975793b937e	TCGA-DU-7008	TCGA-DU-7008-D17223	0e7bb365-16bc-4962-a159-7fa3b7e6b776	2011-9-28	Procarbazine	[Not Available]	Chemotherapy	86	NO	239	[Not Available]	[Not Available]	[Not Available]	[Not Available]	4	[Not Available]	mg/m2	mg	60	1	PO	[Not Available]	[Not Available]	ADJUVANT	[Not Applicable]	[Not Available]	[Not Available]
01c4ca12-ac08-41dd-9e4f-bfb0971688a2	TCGA-DU-7009	TCGA-DU-7009-D17081	44d75b94-99ef-4bf1-8457-05af11d6ea97	2011-9-28	Temozolomide	[Not Available]	Chemotherapy	3095	NO	3279	[Not Available]	[Not Available]	[Not Available]	[Not Available]	6	[Not Available]	mg/m2	mg	[Not Available]	1	PO	[Not Available]	[Not Available]	PROGRESSION	[Not Applicable]	[Not Available]	[Not Available]
834e560a-a506-456d-baf2-a206ca058153	TCGA-DU-7010	TCGA-DU-7010-D17063	caa0c4b5-9983-49d8-95a8-efe28a285e84	2011-9-28	Temozolomide	[Not Available]	Chemotherapy	70	NO	162	[Not Available]	[Not Available]	[Not Available]	[Not Available]	[Not Available]	[Not Available]	mg/m2	mg	[Not Available]	1	PO	[Not Available]	[Not Available]	ADJUVANT	[Not Applicable]	[Not Available]	[Not Available]
834e560a-a506-456d-baf2-a206ca058153	TCGA-DU-7010	TCGA-DU-7010-D17061	fd9d915c-a824-445d-999e-3173cc38d953	2011-9-28	Temozolomide	[Not Available]	Chemotherapy	11	NO	70	[Not Available]	[Not Available]	[Not Available]	[Not Available]	1	[Not Available]	mg/m2	mg	[Not Available]	1	PO	[Not Available]	[Not Available]	ADJUVANT	[Not Applicable]	[Not Available]	[Not Available]
d61b5d20-4d6d-4fdc-afe8-4b100b686eda	TCGA-DU-7013	TCGA-DU-7013-D17094	909faac9-a567-4223-b445-653d75e77445	2011-9-26	Temozolomide	[Not Available]	Chemotherapy	101	NO	163	[Not Available]	[Not Available]	[Not Available]	[Not Available]	03	[Not Available]	mg/m2	mg	[Not Available]	01	PO	[Not Available]	[Not Available]	ADJUVANT	[Not Applicable]	[Not Available]	[Not Available]
ec82a00f-3909-4781-8ae2-e54cbc1ac7ac	TCGA-DU-7015	TCGA-DU-7015-D18637	6c6ae3a3-1841-4e11-abd9-db485469e117	2011-11-8	Bevacizumab	[Not Available]	Targeted Molecular therapy	930	YES	[Not Available]	[Not Available]	[Not Available]	[Not Available]	[Not Available]	[Not Available]	[Not Available]	mg/kg	mg	[Not Available]	2	IV	[Not Available]	[Not Available]	PROGRESSION	[Not Applicable]	[Not Available]	[Not Available]
ec82a00f-3909-4781-8ae2-e54cbc1ac7ac	TCGA-DU-7015	TCGA-DU-7015-D18634	6d0329fe-9b8c-4443-b156-60a52d35590c	2011-11-8	Temozolomide	[Not Available]	Chemotherapy	616	NO	884	[Not Available]	[Not Available]	[Not Available]	[Not Available]	6	[Not Available]	mg/m2	mg	200	1	PO	[Not Available]	[Not Available]	ADJUVANT	[Not Applicable]	440	[Not Available]
ec82a00f-3909-4781-8ae2-e54cbc1ac7ac	TCGA-DU-7015	TCGA-DU-7015-D18635	8163fd2e-6bd9-4728-89fb-b7b1aaf8868d	2011-11-8	Irinotecan	[Not Available]	Chemotherapy	930	NO	1460	[Not Available]	[Not Available]	[Not Available]	[Not Available]	17	[Not Available]	mg/kg	mg	[Not Available]	2	IV	[Not Available]	[Not Available]	PROGRESSION	[Not Applicable]	[Not Available]	[Not Available]
f18dab99-26b0-4727-89a9-7f16bd382356	TCGA-DU-7018	TCGA-DU-7018-D17072	0ff38e24-e65f-4420-b997-6be8f0cbe1f4	2011-9-23	Temozolomide	[Not Available]	Chemotherapy	635	NO	697	[Not Available]	[Not Available]	[Not Available]	[Not Available]	2	[Not Available]	mg/m2	mg	100	2	PO	[Not Available]	[Not Available]	PROGRESSION	[Not Applicable]	150	[Not Available]
f18dab99-26b0-4727-89a9-7f16bd382356	TCGA-DU-7018	TCGA-DU-7018-D17071	de8a8468-26f5-46ad-8a52-b62f67e846ea	2011-9-23	Temozolomide	[Not Available]	Chemotherapy	56	NO	605	[Not Available]	[Not Available]	[Not Available]	[Not Available]	17	[Not Available]	mg/m2	mg	150	1	PO	[Not Available]	[Not Available]	ADJUVANT	[Not Applicable]	330	[Not Available]
1b43ff0c-cf13-4620-b5c7-7abd9129612f	TCGA-DU-7019	TCGA-DU-7019-D17099	407c4659-4e06-40bf-ba0f-7f715113b34f	2011-9-26	Temozolomide	[Not Available]	Chemotherapy	101	NO	436	[Not Available]	[Not Available]	[Not Available]	[Not Available]	12	[Not Available]	mg/m2	mg	150	01	PO	[Not Available]	[Not Available]	ADJUVANT	[Not Applicable]	320	[Not Available]
1b43ff0c-cf13-4620-b5c7-7abd9129612f	TCGA-DU-7019	TCGA-DU-7019-D17098	768a76e4-31d4-43bc-85d9-e205b2e3b937	2011-9-26	Temozolomide	[Not Available]	Chemotherapy	28	NO	71	[Not Available]	[Not Available]	[Not Available]	[Not Available]	01	[Not Available]	mg/m2	mg	75	01	PO	[Not Available]	[Not Available]	ADJUVANT	[Not Applicable]	160	[Not Available]
145f87a3-5e86-4a87-8e49-b166a2271d02	TCGA-DU-7292	TCGA-DU-7292-D17520	849dca85-f3f7-4138-98cf-26f78f38d3d9	2011-10-5	Tomaxifen	[Not Available]	Chemotherapy	176	NO	206	[Not Available]	[Not Available]	[Not Available]	[Not Available]	1	[Not Available]	mg/day	mg	20	1	PO	[Not Available]	[Not Available]	PROGRESSION	[Not Applicable]	20	[Not Available]
145f87a3-5e86-4a87-8e49-b166a2271d02	TCGA-DU-7292	TCGA-DU-7292-D17519	d5d225da-320e-4069-b6ac-2bb4744af8ae	2011-10-5	Procarbazine	[Not Available]	Chemotherapy	176	NO	206	[Not Available]	[Not Available]	[Not Available]	[Not Available]	1	[Not Available]	mg/day	mg	100	1	PO	[Not Available]	[Not Available]	PROGRESSION	[Not Applicable]	100	[Not Available]
292cf158-dd47-44a1-912b-73626095a0f7	TCGA-DU-7298	TCGA-DU-7298-D17500	0ce65b73-52ed-4e3c-8c63-059390085216	2011-10-11	Temozolomide	[Not Available]	Chemotherapy	207	NO	207	[Not Available]	[Not Available]	[Not Available]	[Not Available]	1	[Not Available]	mg/m2	mg	200	1	PO	[Not Available]	[Not Available]	ADJUVANT	[Not Applicable]	350	[Not Available]
292cf158-dd47-44a1-912b-73626095a0f7	TCGA-DU-7298	TCGA-DU-7298-D17499	cd4abb43-8f0d-4aae-ab32-ff00a06e3023	2011-10-12	Temozolomide	[Not Available]	Chemotherapy	41	NO	101	[Not Available]	[Not Available]	[Not Available]	[Not Available]	1	[Not Available]	mg/m2	mg	75	1	PO	[Not Available]	[Not Available]	ADJUVANT	[Not Applicable]	140	[Not Available]
81622da8-9f36-4ea3-b223-d831d8c10f87	TCGA-DU-7299	TCGA-DU-7299-D18396	162e312c-756b-489c-a377-99bb5708bd8a	2011-11-8	Temozolomide	[Not Available]	Chemotherapy	945	NO	1157	[Not Available]	[Not Available]	[Not Available]	[Not Available]	7	[Not Available]	mg/m2	mg	75	3	PO	[Not Available]	[Not Available]	PROGRESSION	[Not Applicable]	140	[Not Available]
81622da8-9f36-4ea3-b223-d831d8c10f87	TCGA-DU-7299	TCGA-DU-7299-D18395	6c6d5e51-9acf-4db8-9c19-b46d4f36c3c5	2011-11-8	Bevacizumab	[Not Available]	Targeted Molecular therapy	721	NO	1016	[Not Available]	[Not Available]	[Not Available]	[Not Available]	6	[Not Available]	mg/kg	mg	10	2	IV	[Not Available]	[Not Available]	PROGRESSION	[Not Applicable]	911	[Not Available]
81622da8-9f36-4ea3-b223-d831d8c10f87	TCGA-DU-7299	TCGA-DU-7299-D18393	a82d62eb-3489-4687-a17a-a46edf04c965	2011-11-8	Irinotecan	[Not Available]	Chemotherapy	721	NO	945	[Not Available]	[Not Available]	[Not Available]	[Not Available]	3	[Not Available]	mg/m2	mg	125	2	IV	[Not Available]	[Not Available]	PROGRESSION	[Not Applicable]	256	[Not Available]
81622da8-9f36-4ea3-b223-d831d8c10f87	TCGA-DU-7299	TCGA-DU-7299-D18392	b7f97f91-d3bd-48ce-a985-648ac665dee8	2011-11-8	Temozolomide	[Not Available]	Chemotherapy	91	NO	456	[Not Available]	[Not Available]	[Not Available]	[Not Available]	12	[Not Available]	mg/m2	mg	200	1	PO	[Not Available]	[Not Available]	ADJUVANT	[Not Applicable]	420	[Not Available]
81622da8-9f36-4ea3-b223-d831d8c10f87	TCGA-DU-7299	TCGA-DU-7299-D18391	70d4e8a3-8e0d-4bed-9501-38f2a5cbef65	2011-11-8	Temozolomide	[Not Available]	Chemotherapy	28	NO	70	[Not Available]	[Not Available]	[Not Available]	[Not Available]	1	[Not Available]	mg/m2	mg	75	1	PO	[Not Available]	[Not Available]	ADJUVANT	[Not Applicable]	160	[Not Available]
a144e4e4-2877-4340-a2bf-524adbde8bc8	TCGA-DU-7300	TCGA-DU-7300-D17528	5431dd7a-6389-4069-92a3-6a0d5c8df2d2	2011-10-5	Temozolomide	[Not Available]	Chemotherapy	337	NO	368	[Not Available]	[Not Available]	[Not Available]	[Not Available]	1	[Not Available]	mg/m2	mg	75	2	PO	[Not Available]	[Not Available]	PROGRESSION	[Not Applicable]	[Not Available]	[Not Available]
a144e4e4-2877-4340-a2bf-524adbde8bc8	TCGA-DU-7300	TCGA-DU-7300-D17529	c0738f83-af43-470c-b1f3-55d91ecb6c80	2011-10-5	Temozolomide	[Not Available]	Chemotherapy	[Not Available]	NO	764	[Not Available]	[Not Available]	[Not Available]	[Not Available]	[Not Available]	[Not Available]	mg/m2	mg	[Not Available]	2	PO	[Not Available]	[Not Available]	PROGRESSION	[Not Applicable]	[Not Available]	[Not Available]
a144e4e4-2877-4340-a2bf-524adbde8bc8	TCGA-DU-7300	TCGA-DU-7300-D17531	9fd1c5c0-311e-414e-af6d-45d54346b05f	2011-10-5	Bevacizumab	[Not Available]	Targeted Molecular therapy	1086	NO	[Not Available]	[Not Available]	[Not Available]	[Not Available]	[Not Available]	[Not Available]	[Not Available]	mg/kg	mg	[Not Available]	3	IV	[Not Available]	[Not Available]	PROGRESSION	[Not Applicable]	[Not Available]	[Not Available]
a144e4e4-2877-4340-a2bf-524adbde8bc8	TCGA-DU-7300	TCGA-DU-7300-D17530	d2d350cd-bef1-4114-ac7b-7ec3ab44b2f1	2011-10-5	Irintotecan	[Not Available]	Chemotherapy	1086	NO	[Not Available]	[Not Available]	[Not Available]	[Not Available]	[Not Available]	[Not Available]	[Not Available]	mg/m2	mg	[Not Available]	3	IV	[Not Available]	[Not Available]	PROGRESSION	[Not Applicable]	[Not Available]	[Not Available]
a144e4e4-2877-4340-a2bf-524adbde8bc8	TCGA-DU-7300	TCGA-DU-7300-D17527	444b1400-212c-4f30-b57b-2d0b8e7b0db3	2011-10-5	Temozolomide	[Not Available]	Chemotherapy	3	NO	307	[Not Available]	[Not Available]	[Not Available]	[Not Available]	10	[Not Available]	mg/m2	mg	200	1	PO	[Not Available]	[Not Available]	ADJUVANT	[Not Applicable]	280	[Not Available]
84ae73e4-3b39-4444-9bfb-3fc6057eab32	TCGA-DU-7301	TCGA-DU-7301-D17535	da481593-0d3e-4440-bd59-c93ce95df640	2011-10-12	Temozolomide	[Not Available]	Chemotherapy	28	NO	66	[Not Available]	[Not Available]	[Not Available]	[Not Available]	1	[Not Available]	mg/m2	mg	75	1	PO	[Not Available]	[Not Available]	ADJUVANT	[Not Applicable]	160	[Not Available]
84ae73e4-3b39-4444-9bfb-3fc6057eab32	TCGA-DU-7301	TCGA-DU-7301-D17536	0339bf1b-2b0f-4bff-9616-99a7c337c6d4	2011-10-12	Temozlomide	[Not Available]	Chemotherapy	65	NO	369	[Not Available]	[Not Available]	[Not Available]	[Not Available]	9	[Not Available]	mg/m2	mg	200	1	PO	[Not Available]	[Not Available]	ADJUVANT	[Not Applicable]	450	[Not Available]
84ae73e4-3b39-4444-9bfb-3fc6057eab32	TCGA-DU-7301	TCGA-DU-7301-D17537	416f8414-2219-49f9-90fb-13a43fb6b5a2	2011-10-12	Irinotecan	[Not Available]	Chemotherapy	379	NO	534	[Not Available]	[Not Available]	[Not Available]	[Not Available]	4	[Not Available]	mg/m2	mg	125	2	IV	[Not Available]	[Not Available]	PROGRESSION	[Not Applicable]	280	[Not Available]
84ae73e4-3b39-4444-9bfb-3fc6057eab32	TCGA-DU-7301	TCGA-DU-7301-D17539	ba652ae9-a162-43de-88df-d4fa7bade195	2011-10-12	Temozolomide	[Not Available]	Chemotherapy	626	NO	643	[Not Available]	[Not Available]	[Not Available]	[Not Available]	1	[Not Available]	mg/m2	mg	75	3	PO	[Not Available]	[Not Available]	PROGRESSION	[Not Applicable]	160	[Not Available]
84ae73e4-3b39-4444-9bfb-3fc6057eab32	TCGA-DU-7301	TCGA-DU-7301-D17538	42dc258d-7ebc-4fb1-8523-b39d28369a1f	2011-10-12	Bevacizumab	[Not Available]	Targeted Molecular therapy	379	NO	629	[Not Available]	[Not Available]	[Not Available]	[Not Available]	7	[Not Available]	mg/kg	mg	10	2	IV	[Not Available]	[Not Available]	PROGRESSION	[Not Applicable]	1058	[Not Available]
5a769292-c3ce-4e18-b821-2bfe0e24978c	TCGA-DU-7302	TCGA-DU-7302-D17546	0cb7bafc-7b49-415e-9c8d-cd09c26933bc	2011-10-11	Bevacizumab	[Not Available]	Targeted Molecular therapy	1691	YES	[Not Available]	[Not Available]	[Not Available]	[Not Available]	[Not Available]	7	[Not Available]	mg/kg	mg	10	3	IV	[Not Available]	[Not Available]	PROGRESSION	[Not Applicable]	1020	[Not Available]
5a769292-c3ce-4e18-b821-2bfe0e24978c	TCGA-DU-7302	TCGA-DU-7302-D17545	a3fdb0ab-0826-4b2e-bc73-953b1b75392d	2011-10-11	Temozolomide	[Not Available]	Chemotherapy	1382	NO	1686	[Not Available]	[Not Available]	[Not Available]	[Not Available]	10	[Not Available]	mg/m2	mg	75	2	PO	[Not Available]	[Not Available]	PROGRESSION	[Not Applicable]	155	[Not Available]
5a769292-c3ce-4e18-b821-2bfe0e24978c	TCGA-DU-7302	TCGA-DU-7302-D17544	086ba121-af92-44a0-b136-f364d2d61ae8	2011-10-11	Temozolomide	[Not Available]	Chemotherapy	14	NO	530	[Not Available]	[Not Available]	[Not Available]	[Not Available]	12	[Not Available]	mg/m2	mg	200	1	PO	[Not Available]	[Not Available]	ADJUVANT	[Not Applicable]	390	[Not Available]
d61710c1-8ac3-44e3-b567-66288a6ab731	TCGA-DU-7304	TCGA-DU-7304-D17507	492b5f3f-0776-4b74-85cf-ffa80d16869d	2011-10-4	Bevacizumab	[Not Available]	Targeted Molecular therapy	363	NO	623	[Not Available]	[Not Available]	[Not Available]	[Not Available]	10	[Not Available]	mg/kg	mg	10	2	IV	[Not Available]	[Not Available]	PROGRESSION	[Not Applicable]	759	[Not Available]
d61710c1-8ac3-44e3-b567-66288a6ab731	TCGA-DU-7304	TCGA-DU-7304-D17506	7670b1e3-d6e8-4f91-9f36-9fa51f2bd638	2011-10-4	Irinotecan	[Not Available]	Chemotherapy	363	NO	539	[Not Available]	[Not Available]	[Not Available]	[Not Available]	7	[Not Available]	mg/m2	mg	125	2	IV	[Not Available]	[Not Available]	PROGRESSION	[Not Applicable]	241	[Not Available]
d61710c1-8ac3-44e3-b567-66288a6ab731	TCGA-DU-7304	TCGA-DU-7304-D17505	9152384e-f80f-405e-ab67-8634ae067452	2011-10-4	Temozolomide	[Not Available]	Chemotherapy	97	NO	318	[Not Available]	[Not Available]	[Not Available]	[Not Available]	8	[Not Available]	mg/m2	mg	150	1	PO	[Not Available]	[Not Available]	ADJUVANT	[Not Applicable]	280	[Not Available]
d61710c1-8ac3-44e3-b567-66288a6ab731	TCGA-DU-7304	TCGA-DU-7304-D17504	87477a13-3bb0-4f08-baab-53f814a9501e	2011-10-4	Temozolomide	[Not Available]	Chemotherapy	20	NO	69	[Not Available]	[Not Available]	[Not Available]	[Not Available]	1	[Not Available]	mg/m2	mg	75	1	PO	[Not Available]	[Not Available]	ADJUVANT	[Not Applicable]	150	[Not Available]
c35f36b1-ba3d-4eea-bf5a-c95480202176	TCGA-DU-7306	TCGA-DU-7306-D17493	d7b62d39-291a-455c-bfa1-f56e105a9589	2011-10-11	temozolomide	[Not Available]	Chemotherapy	14	NO	59	[Not Available]	[Not Available]	[Not Available]	[Not Available]	01	[Not Available]	mg/m2	mg	75	01	PO	[Not Available]	[Not Available]	ADJUVANT	[Not Applicable]	160	[Not Available]
c35f36b1-ba3d-4eea-bf5a-c95480202176	TCGA-DU-7306	TCGA-DU-7306-D17494	f5e5a76a-cc3a-45ee-b051-c45252fa2d95	2011-10-11	Temozolomide	[Not Available]	Chemotherapy	97	NO	250	[Not Available]	[Not Available]	[Not Available]	[Not Available]	06	[Not Available]	mg/m2	mg	150	01	PO	[Not Available]	[Not Available]	ADJUVANT	[Not Applicable]	310	[Not Available]
c35f36b1-ba3d-4eea-bf5a-c95480202176	TCGA-DU-7306	TCGA-DU-7306-D17495	c8f0a2bd-3046-41db-bcb7-3774577ca4ae	2011-10-12	Temozolomide	[Not Available]	Chemotherapy	1283	YES	[Not Available]	[Not Available]	[Not Available]	[Not Available]	[Not Available]	[Not Available]	[Not Available]	mg/m2	mg	75	02	PO	[Not Available]	[Not Available]	PROGRESSION	[Not Applicable]	165	[Not Available]
ca427acb-034e-42e2-961a-b9d5dc30b741	TCGA-DU-7309	TCGA-DU-7309-D17511	48a26f12-7ec5-410e-827f-8728eae7a1f5	2011-10-4	Temozolomide	[Not Available]	Chemotherapy	41	NO	84	[Not Available]	[Not Available]	[Not Available]	[Not Available]	1	[Not Available]	mg/m2	mg	75	1	PO	[Not Available]	[Not Available]	ADJUVANT	[Not Applicable]	140	[Not Available]
b8df1577-2a75-4eb7-ab27-f2dd76160730	TCGA-DU-8158	TCGA-DU-8158-D33125	6009C075-F6A2-495D-929C-4154C2C079EA	2012-6-21	Temozolomide	[Not Available]	Chemotherapy	21	NO	66	[Unknown]	[Not Available]	[Not Available]	[Not Available]	[Not Available]	[Not Available]	[Not Available]	[Not Available]	[Not Available]	[Not Available]	[Not Available]	[Not Available]	[Not Available]	[Not Available]	[Not Applicable]	[Not Available]	NO
b9a3b647-61b3-4d98-90ca-e307ab50984a	TCGA-DU-8161	TCGA-DU-8161-D33115	6F53A1F5-D096-44F4-A3D5-58A2EB152E79	2012-6-21	Temozolomide	[Not Available]	Chemotherapy	39	NO	78	Stable Disease	[Not Available]	[Not Available]	[Not Available]	[Not Available]	[Not Available]	[Not Available]	[Not Available]	[Not Available]	[Not Available]	[Not Available]	[Not Available]	[Not Available]	[Not Available]	[Not Applicable]	[Not Available]	NO
b9a3b647-61b3-4d98-90ca-e307ab50984a	TCGA-DU-8161	TCGA-DU-8161-D33116	0576A374-F67E-4078-8448-105A7EC56073	2012-6-21	Temozolomide	[Not Available]	Chemotherapy	92	NO	92	Clinical Progressive Disease	[Not Available]	[Not Available]	[Not Available]	[Not Available]	[Not Available]	[Not Available]	[Not Available]	[Not Available]	[Not Available]	[Not Available]	[Not Available]	[Not Available]	[Not Available]	[Not Applicable]	[Not Available]	NO
b9a3b647-61b3-4d98-90ca-e307ab50984a	TCGA-DU-8161	TCGA-DU-8161-D33117	0FC1D028-5E10-4C7E-B6FC-88DD0BA67079	2012-6-21	Irinotecan	[Not Available]	Chemotherapy	134	NO	575	Stable Disease	[Not Available]	[Not Available]	[Not Available]	[Not Available]	[Not Available]	[Not Available]	[Not Available]	[Not Available]	[Not Available]	[Not Available]	[Not Available]	[Not Available]	[Not Available]	[Not Applicable]	[Not Available]	NO
b9a3b647-61b3-4d98-90ca-e307ab50984a	TCGA-DU-8161	TCGA-DU-8161-D33118	9D020EFF-C8D2-4473-8610-F7D5053A97EE	2012-6-21	Bevacizumab	[Not Available]	Targeted Molecular therapy	162	NO	638	Clinical Progressive Disease	[Not Available]	[Not Available]	[Not Available]	[Not Available]	[Not Available]	[Not Available]	[Not Available]	[Not Available]	[Not Available]	[Not Available]	[Not Available]	[Not Available]	[Not Available]	[Not Applicable]	[Not Available]	NO
6fab9c30-354b-4f99-9b60-6823c12b9b0a	TCGA-DU-8162	TCGA-DU-8162-D33121	FE9B8EF7-4418-4446-9780-E2ECF8FDB8A4	2012-6-21	Temozolomide	[Not Available]	Chemotherapy	24	NO	70	Stable Disease	[Not Available]	[Not Available]	[Not Available]	[Not Available]	[Not Available]	[Not Available]	[Not Available]	[Not Available]	[Not Available]	[Not Available]	[Not Available]	[Not Available]	[Not Available]	[Not Applicable]	[Not Available]	YES
6fab9c30-354b-4f99-9b60-6823c12b9b0a	TCGA-DU-8162	TCGA-DU-8162-D33122	B2AD4B1D-3B7E-4C0E-A590-A2E7ACB3F597	2012-6-21	Temozolomide	[Not Available]	Chemotherapy	108	YES	[Not Available]	[Not Applicable]	[Not Available]	[Not Available]	[Not Available]	[Not Available]	[Not Available]	[Not Available]	[Not Available]	[Not Available]	[Not Available]	[Not Available]	[Not Available]	[Not Available]	[Not Available]	[Not Applicable]	[Not Available]	NO
c81d4681-c02f-4b33-abe0-b6ad7d61194d	TCGA-DU-8163	TCGA-DU-8163-D33105	0C5880BB-0FC8-4729-BBE3-71E46ED49684	2012-6-21	Temozolomide	[Not Available]	Chemotherapy	35	NO	81	Stable Disease	[Not Available]	[Not Available]	[Not Available]	[Not Available]	[Not Available]	[Not Available]	[Not Available]	[Not Available]	[Not Available]	[Not Available]	[Not Available]	[Not Available]	[Not Available]	[Not Applicable]	[Not Available]	NO
c81d4681-c02f-4b33-abe0-b6ad7d61194d	TCGA-DU-8163	TCGA-DU-8163-D33106	6EAD861C-E1F5-40A4-AAD1-120B9DA21E15	2012-6-21	Temozolomide	[Not Available]	Chemotherapy	87	YES	[Not Available]	[Not Applicable]	[Not Available]	[Not Available]	[Not Available]	[Not Available]	[Not Available]	[Not Available]	[Not Available]	[Not Available]	[Not Available]	[Not Available]	[Not Available]	[Not Available]	[Not Available]	[Not Applicable]	[Not Available]	NO
c81d4681-c02f-4b33-abe0-b6ad7d61194d	TCGA-DU-8163	TCGA-DU-8163-D44372	62C7526F-002E-45DA-BD51-8D092A894B92	2013-6-19	Temozolomide	[Not Available]	Chemotherapy	525	YES	[Not Available]	[Not Applicable]	[Not Available]	[Not Available]	[Not Available]	[Not Available]	[Not Available]	[Not Available]	[Not Available]	[Not Available]	[Not Available]	[Not Available]	[Not Available]	[Not Available]	[Not Available]	[Not Applicable]	[Not Available]	NO
f97a9afe-e54a-4ef0-b458-0c77f938552e	TCGA-DU-8164	TCGA-DU-8164-D33147	D44F7932-9A40-4D47-BBBB-AA99E873F87A	2012-6-21	Temozolomide	[Not Available]	Chemotherapy	35	YES	[Not Available]	[Not Applicable]	[Not Available]	[Not Available]	[Not Available]	[Not Available]	[Not Available]	[Not Available]	[Not Available]	[Not Available]	[Not Available]	[Not Available]	[Not Available]	[Not Available]	[Not Available]	[Not Applicable]	[Not Available]	NO
11dffe71-b516-41e8-9987-e0ff5d2356d1	TCGA-DU-8165	TCGA-DU-8165-D33110	145B8B1F-FD1F-4CF3-9540-94D864B5D265	2012-6-21	Temozolomide	[Not Available]	Chemotherapy	30	NO	71	Stable Disease	[Not Available]	[Not Available]	[Not Available]	[Not Available]	[Not Available]	[Not Available]	[Not Available]	[Not Available]	[Not Available]	[Not Available]	[Not Available]	[Not Available]	[Not Available]	[Not Applicable]	[Not Available]	NO
11dffe71-b516-41e8-9987-e0ff5d2356d1	TCGA-DU-8165	TCGA-DU-8165-D33111	4859BCE3-A8C5-4D00-BA7C-C4F62A10220E	2012-6-21	temozolomide	[Not Available]	Chemotherapy	101	YES	[Not Available]	[Not Applicable]	[Not Available]	[Not Available]	[Not Available]	[Not Available]	[Not Available]	[Not Available]	[Not Available]	[Not Available]	[Not Available]	[Not Available]	[Not Available]	[Not Available]	[Not Available]	[Not Applicable]	[Not Available]	NO
e488f613-f155-4e11-87d4-8c789ea81691	TCGA-DU-8166	TCGA-DU-8166-D44354	03D4FB11-E295-4227-B12E-3021FB09BC50	2013-6-19	Temozolomide	[Not Available]	Chemotherapy	62	NO	143	Clinical Progressive Disease	[Not Available]	[Not Available]	[Not Available]	[Not Available]	[Not Available]	[Not Available]	[Not Available]	[Not Available]	[Not Available]	[Not Available]	[Not Available]	[Not Available]	[Not Available]	[Not Applicable]	[Not Available]	NO
e488f613-f155-4e11-87d4-8c789ea81691	TCGA-DU-8166	TCGA-DU-8166-D44355	2F9D24F7-6365-4143-90DF-EE052C74E6F0	2013-6-19	Lomustine	[Not Available]	Chemotherapy	237	NO	433	Stable Disease	[Not Available]	[Not Available]	[Not Available]	[Not Available]	[Not Available]	[Not Available]	[Not Available]	[Not Available]	[Not Available]	[Not Available]	[Not Available]	[Not Available]	[Not Available]	[Not Applicable]	[Not Available]	NO
e488f613-f155-4e11-87d4-8c789ea81691	TCGA-DU-8166	TCGA-DU-8166-D44356	A971AAD3-1AD3-494D-8945-35B91A1AF170	2013-6-19	Procarbazine	[Not Available]	Chemotherapy	237	NO	433	Stable Disease	[Not Available]	[Not Available]	[Not Available]	[Not Available]	[Not Available]	[Not Available]	[Not Available]	[Not Available]	[Not Available]	[Not Available]	[Not Available]	[Not Available]	[Not Available]	[Not Applicable]	[Not Available]	NO
fc8828ae-484d-4fc8-a168-f8bc58ad65b9	TCGA-DU-8168	TCGA-DU-8168-D33151	A4810C43-5747-4139-B975-76501A8399A3	2012-6-21	Temozolomide	[Not Available]	Chemotherapy	25	NO	71	Stable Disease	[Not Available]	[Not Available]	[Not Available]	[Not Available]	[Not Available]	[Not Available]	[Not Available]	[Not Available]	[Not Available]	[Not Available]	[Not Available]	[Not Available]	[Not Available]	[Not Applicable]	[Not Available]	NO
fc8828ae-484d-4fc8-a168-f8bc58ad65b9	TCGA-DU-8168	TCGA-DU-8168-D33152	FC39F971-D16D-40D7-84D1-EF3519EF014F	2012-6-21	Temozolomide	[Not Available]	Chemotherapy	106	YES	[Not Available]	[Not Applicable]	[Not Available]	[Not Available]	[Not Available]	[Not Available]	[Not Available]	[Not Available]	[Not Available]	[Not Available]	[Not Available]	[Not Available]	[Not Available]	[Not Available]	[Not Available]	[Not Applicable]	[Not Available]	NO
669605F6-39A1-4F8C-81DC-39430FF5F892	TCGA-DU-A5TP	TCGA-DU-A5TP-D44352	8F23D860-77E3-48FD-B210-A6DD1AF2C924	2013-6-19	Temozolomide	[Not Available]	Chemotherapy	32	YES	[Not Available]	[Not Applicable]	[Not Available]	[Not Available]	[Not Available]	[Not Available]	[Not Available]	[Not Available]	[Not Available]	[Not Available]	[Not Available]	[Not Available]	[Not Available]	[Not Available]	[Not Available]	[Not Applicable]	[Not Available]	NO
669605F6-39A1-4F8C-81DC-39430FF5F892	TCGA-DU-A5TP	TCGA-DU-A5TP-D71613	812D527E-CB77-43FC-A1BB-DD6C70B06C24	2015-3-27	Temozolomide	[Not Available]	Chemotherapy	123	NO	493	Stable Disease	[Not Available]	[Not Available]	[Not Available]	[Not Available]	[Not Available]	[Not Available]	[Not Available]	[Not Available]	[Not Available]	[Not Available]	[Not Available]	[Not Available]	[Not Available]	[Not Applicable]	[Not Available]	NO
4BD8EBC1-6F6E-44A2-8544-106901A7BAE5	TCGA-DU-A5TR	TCGA-DU-A5TR-D44292	62A543A1-22E3-4C0B-817B-2DF6FADDE48B	2013-6-18	Temozolomide	[Not Available]	Chemotherapy	25	YES	[Not Available]	[Not Available]	[Not Available]	[Not Available]	[Not Available]	[Not Available]	[Not Available]	[Not Available]	[Not Available]	[Not Available]	[Not Available]	[Not Available]	[Not Available]	[Not Available]	[Not Available]	[Not Applicable]	[Not Available]	NO
DD163547-43AD-4FE4-873E-83C4C6BE4465	TCGA-DU-A5TS	TCGA-DU-A5TS-D48194	1CDA5AF0-27B3-4B75-AB14-AF4DECFDF770	2013-9-10	Temodar	[Not Available]	Chemotherapy	25	NO	415	Stable Disease	[Not Available]	[Not Available]	[Not Available]	[Not Available]	[Not Available]	[Not Available]	[Not Available]	[Not Available]	[Not Available]	[Not Available]	[Not Available]	[Not Available]	[Not Available]	[Not Applicable]	[Not Available]	NO
699D3BA1-94C8-409F-90C3-E7FE2F1CF825	TCGA-DU-A5TT	TCGA-DU-A5TT-D44301	5D04902F-3DD4-47DB-9597-CCDBA403750E	2013-6-18	Temozolomide	[Not Available]	Chemotherapy	16	YES	[Not Available]	[Not Applicable]	[Not Available]	[Not Available]	[Not Available]	[Not Available]	[Not Available]	[Not Available]	[Not Available]	[Not Available]	[Not Available]	[Not Available]	[Not Available]	[Not Available]	[Not Available]	[Not Applicable]	[Not Available]	NO
1C095C4A-DF97-402E-902C-FC83BCF8EF88	TCGA-DU-A5TU	TCGA-DU-A5TU-D71324	EA6B1A2E-5E6D-4403-8482-A641A0E2C5B2	2015-3-24	Temozolomide	[Not Available]	Chemotherapy	627	YES	[Not Available]	Stable Disease	[Not Available]	[Not Available]	[Not Available]	[Not Available]	[Not Available]	[Not Available]	[Not Available]	[Not Available]	[Not Available]	[Not Available]	[Not Available]	[Not Available]	[Not Available]	[Not Applicable]	[Not Available]	NO
0167CF11-74BE-4701-AB9A-4E057D4BB545	TCGA-DU-A5TY	TCGA-DU-A5TY-D43151	D513EE25-1F99-4AB0-B5E6-1DC3F9A89627	2013-5-14	Temozolomide	[Not Available]	Chemotherapy	17	NO	64	Stable Disease	[Not Available]	[Not Available]	[Not Available]	[Not Available]	[Not Available]	[Not Available]	[Not Available]	[Not Available]	[Not Available]	[Not Available]	[Not Available]	[Not Available]	[Not Available]	[Not Applicable]	[Not Available]	NO
0167CF11-74BE-4701-AB9A-4E057D4BB545	TCGA-DU-A5TY	TCGA-DU-A5TY-D43152	AEE678D7-9A1F-42D2-AC2A-2A69B93B504A	2013-5-14	Temozolomide	[Not Available]	[Not Available]	79	YES	[Not Available]	Stable Disease	[Not Available]	[Not Available]	[Not Available]	[Not Available]	[Not Available]	[Not Available]	[Not Available]	[Not Available]	[Not Available]	[Not Available]	[Not Available]	[Not Available]	[Not Available]	[Not Applicable]	[Not Available]	NO
0167CF11-74BE-4701-AB9A-4E057D4BB545	TCGA-DU-A5TY	TCGA-DU-A5TY-D71311	ACB8A855-B072-4C9B-8DAC-71E04B4E3D8F	2015-3-24	Mibefradil	[Not Available]	Chemotherapy	553	NO	812	Clinical Progressive Disease	[Not Available]	[Not Available]	[Not Available]	[Not Available]	[Not Available]	[Not Available]	[Not Available]	[Not Available]	[Not Available]	[Not Available]	[Not Available]	[Not Available]	[Not Available]	[Not Applicable]	[Not Available]	YES
0167CF11-74BE-4701-AB9A-4E057D4BB545	TCGA-DU-A5TY	TCGA-DU-A5TY-D71314	16FD7E66-71DE-46C1-8137-8438D870707D	2015-3-24	Temozolomide	[Not Available]	Chemotherapy	553	NO	812	Clinical Progressive Disease	[Not Available]	[Not Available]	[Not Available]	[Not Available]	[Not Available]	[Not Available]	[Not Available]	[Not Available]	[Not Available]	[Not Available]	[Not Available]	[Not Available]	[Not Available]	[Not Applicable]	[Not Available]	YES
0167CF11-74BE-4701-AB9A-4E057D4BB545	TCGA-DU-A5TY	TCGA-DU-A5TY-D71315	A53ACC9C-1221-4CF3-AAAC-458E728EEEF8	2015-3-24	Lomustine	[Not Available]	Chemotherapy	814	NO	855	Clinical Progressive Disease	[Not Available]	[Not Available]	[Not Available]	[Not Available]	[Not Available]	[Not Available]	[Not Available]	[Not Available]	[Not Available]	[Not Available]	[Not Available]	[Not Available]	[Not Available]	[Not Applicable]	[Not Available]	NO
0167CF11-74BE-4701-AB9A-4E057D4BB545	TCGA-DU-A5TY	TCGA-DU-A5TY-D71316	20EC2652-DBC9-4B60-91D0-72DF2238C13E	2015-3-24	Procarbazine	[Not Available]	Chemotherapy	814	NO	855	Clinical Progressive Disease	[Not Available]	[Not Available]	[Not Available]	[Not Available]	[Not Available]	[Not Available]	[Not Available]	[Not Available]	[Not Available]	[Not Available]	[Not Available]	[Not Available]	[Not Available]	[Not Applicable]	[Not Available]	NO
0167CF11-74BE-4701-AB9A-4E057D4BB545	TCGA-DU-A5TY	TCGA-DU-A5TY-D71318	77E2D94A-C04E-4377-A483-E5F22FF9E830	2015-3-24	bevacizumab	[Not Available]	Targeted Molecular therapy	872	NO	914	Clinical Progressive Disease	[Not Available]	[Not Available]	[Not Available]	[Not Available]	[Not Available]	[Not Available]	[Not Available]	[Not Available]	[Not Available]	[Not Available]	[Not Available]	[Not Available]	[Not Available]	[Not Applicable]	[Not Available]	NO
3BAA0015-885C-487A-9076-236F404FEB3E	TCGA-DU-A6S6	TCGA-DU-A6S6-D50317	87C4496C-1A16-4364-910C-E394CEC958FA	2013-10-22	Temozolomide	[Not Available]	Chemotherapy	25	NO	272	Stable Disease	[Not Available]	[Not Available]	[Not Available]	[Not Available]	[Not Available]	[Not Available]	[Not Available]	[Not Available]	[Not Available]	[Not Available]	[Not Available]	[Not Available]	[Not Available]	[Not Applicable]	[Not Available]	NO
3BAA0015-885C-487A-9076-236F404FEB3E	TCGA-DU-A6S6	TCGA-DU-A6S6-D50318	2820AAAD-AA7B-470E-944B-24A751CB3616	2013-10-22	Temozolomide	[Not Available]	Chemotherapy	2283	YES	[Not Available]	[Not Applicable]	[Not Available]	[Not Available]	[Not Available]	[Not Available]	[Not Available]	[Not Available]	[Not Available]	[Not Available]	[Not Available]	[Not Available]	[Not Available]	[Not Available]	[Not Available]	[Not Applicable]	[Not Available]	NO
3BAA0015-885C-487A-9076-236F404FEB3E	TCGA-DU-A6S6	TCGA-DU-A6S6-D71618	92B51D0D-4FD1-40A7-84ED-BCAB8709BC97	2015-3-27	Temozolomide	[Not Available]	Chemotherapy	2281	NO	2492	Stable Disease	[Not Available]	[Not Available]	[Not Available]	[Not Available]	[Not Available]	[Not Available]	[Not Available]	[Not Available]	[Not Available]	[Not Available]	[Not Available]	[Not Available]	[Not Available]	[Not Applicable]	[Not Available]	NO
A56C2083-33D5-4C98-B85F-3B68A3D80ADD	TCGA-DU-A6S7	TCGA-DU-A6S7-D50314	94B12D32-E713-4FE1-A354-7969289F8195	2013-10-22	Temozolomide	[Not Available]	Chemotherapy	23	NO	57	Stable Disease	[Not Available]	[Not Available]	[Not Available]	[Not Available]	[Not Available]	[Not Available]	[Not Available]	[Not Available]	[Not Available]	[Not Available]	[Not Available]	[Not Available]	[Not Available]	[Not Applicable]	[Not Available]	NO
A56C2083-33D5-4C98-B85F-3B68A3D80ADD	TCGA-DU-A6S7	TCGA-DU-A6S7-D50315	B5521E8F-701E-4DC4-B35D-A0B7C318DDD2	2013-10-22	Temozolomide	[Not Available]	Chemotherapy	129	YES	[Not Available]	[Not Applicable]	[Not Available]	[Not Available]	[Not Available]	[Not Available]	[Not Available]	[Not Available]	[Not Available]	[Not Available]	[Not Available]	[Not Available]	[Not Available]	[Not Available]	[Not Available]	[Not Applicable]	[Not Available]	NO
A56C2083-33D5-4C98-B85F-3B68A3D80ADD	TCGA-DU-A6S7	TCGA-DU-A6S7-D71616	861014FE-D585-429C-8C4B-933CFB115738	2015-3-27	Temozolomide	[Not Available]	Chemotherapy	129	NO	464	Stable Disease	[Not Available]	[Not Available]	[Not Available]	[Not Available]	[Not Available]	[Not Available]	[Not Available]	[Not Available]	[Not Available]	[Not Available]	[Not Available]	[Not Available]	[Not Available]	[Not Applicable]	[Not Available]	NO
9CD3B3C6-2268-4E43-964B-B7A4DAF6FC6F	TCGA-DU-A6S8	TCGA-DU-A6S8-D50231	05FB684B-BCF9-4C5F-9CF7-486F9A4EEA1A	2013-10-18	Temozolomide	[Not Available]	Chemotherapy	57	YES	[Not Available]	[Not Applicable]	[Not Available]	[Not Available]	[Not Available]	[Not Available]	[Not Available]	[Not Available]	[Not Available]	[Not Available]	[Not Available]	[Not Available]	[Not Available]	[Not Available]	[Not Available]	[Not Applicable]	[Not Available]	NO
30BF5895-0671-4FB1-A96D-857847FCF7B0	TCGA-DU-A76K	TCGA-DU-A76K-D50343	67766C84-4517-44DE-BCA9-0A2EEA468543	2013-10-22	Temozolomide	[Not Available]	Chemotherapy	236	NO	269	Clinical Progressive Disease	[Not Available]	[Not Available]	[Not Available]	[Not Available]	[Not Available]	[Not Available]	[Not Available]	[Not Available]	[Not Available]	[Not Available]	[Not Available]	[Not Available]	[Not Available]	[Not Applicable]	[Not Available]	NO
395798C5-3136-4A30-8557-A67A3ABDECAF	TCGA-DU-A76L	TCGA-DU-A76L-D50323	17E31019-21A1-48CA-8472-48CD1CEAD9B5	2013-10-22	Temozolomide	[Not Available]	Chemotherapy	16	NO	57	Stable Disease	[Not Available]	[Not Available]	[Not Available]	[Not Available]	[Not Available]	[Not Available]	[Not Available]	[Not Available]	[Not Available]	[Not Available]	[Not Available]	[Not Available]	[Not Available]	[Not Applicable]	[Not Available]	NO
395798C5-3136-4A30-8557-A67A3ABDECAF	TCGA-DU-A76L	TCGA-DU-A76L-D50324	D3A914AA-DC46-4157-98C9-D4F975FFD86B	2013-10-22	Temozolomide	[Not Available]	Chemotherapy	54	NO	406	Clinical Progressive Disease	[Not Available]	[Not Available]	[Not Available]	[Not Available]	[Not Available]	[Not Available]	[Not Available]	[Not Available]	[Not Available]	[Not Available]	[Not Available]	[Not Available]	[Not Available]	[Not Applicable]	[Not Available]	NO
395798C5-3136-4A30-8557-A67A3ABDECAF	TCGA-DU-A76L	TCGA-DU-A76L-D50331	225CBF1C-33B0-428A-9718-F9F4236532BA	2013-10-22	Procarbazine	[Not Available]	Chemotherapy	588	NO	617	Clinical Progressive Disease	[Not Available]	[Not Available]	[Not Available]	[Not Available]	[Not Available]	[Not Available]	[Not Available]	[Not Available]	[Not Available]	[Not Available]	[Not Available]	[Not Available]	[Not Available]	[Not Applicable]	[Not Available]	YES
395798C5-3136-4A30-8557-A67A3ABDECAF	TCGA-DU-A76L	TCGA-DU-A76L-D50332	6ACA75BD-AD14-4501-9992-FF1E76A48199	2013-10-22	Cilengtide	[Not Available]	Targeted Molecular therapy	651	NO	732	Clinical Progressive Disease	[Not Available]	[Not Available]	[Not Available]	[Not Available]	[Not Available]	[Not Available]	[Not Available]	[Not Available]	[Not Available]	[Not Available]	[Not Available]	[Not Available]	[Not Available]	[Not Applicable]	[Not Available]	YES
C56FA247-AD97-4DCE-A2D3-9BDFC5DC7B1B	TCGA-DU-A76O	TCGA-DU-A76O-D50234	1C804B86-2372-4F40-80DC-03362D801B79	2013-10-18	Temozolomide	[Not Available]	Chemotherapy	49	NO	94	Stable Disease	[Not Available]	[Not Available]	[Not Available]	[Not Available]	[Not Available]	[Not Available]	[Not Available]	[Not Available]	[Not Available]	[Not Available]	[Not Available]	[Not Available]	[Not Available]	[Not Applicable]	[Not Available]	NO
C56FA247-AD97-4DCE-A2D3-9BDFC5DC7B1B	TCGA-DU-A76O	TCGA-DU-A76O-D50235	4F9A0EDA-E68B-4E0F-AE64-C0A5AD4F12FD	2013-10-18	Temozolomide	[Not Available]	Chemotherapy	115	YES	[Not Available]	[Not Applicable]	[Not Available]	[Not Available]	[Not Available]	[Not Available]	[Not Available]	[Not Available]	[Not Available]	[Not Available]	[Not Available]	[Not Available]	[Not Available]	[Not Available]	[Not Available]	[Not Applicable]	[Not Available]	NO
823F571A-3CFD-465D-95FD-187A398CCF6F	TCGA-DU-A76R	TCGA-DU-A76R-D50337	2B58828D-44A4-445E-AB04-8F22AF55BEE5	2013-10-22	Temozolomide	[Not Available]	Chemotherapy	389	NO	394	Clinical Progressive Disease	[Not Available]	[Not Available]	[Not Available]	[Not Available]	[Not Available]	[Not Available]	[Not Available]	[Not Available]	[Not Available]	[Not Available]	[Not Available]	[Not Available]	[Not Available]	[Not Applicable]	[Not Available]	NO
04E6E843-7F31-43DA-B111-280CE2BD1949	TCGA-DU-A7T8	TCGA-DU-A7T8-D54838	B31AF3E2-7AC3-4677-A9D2-FF5D4D0C368B	2013-12-23	Temozolomide	[Not Available]	Chemotherapy	147	NO	193	Stable Disease	[Not Available]	[Not Available]	[Not Available]	[Not Available]	[Not Available]	[Not Available]	[Not Available]	[Not Available]	[Not Available]	[Not Available]	[Not Available]	[Not Available]	[Not Available]	[Not Applicable]	[Not Available]	NO
04E6E843-7F31-43DA-B111-280CE2BD1949	TCGA-DU-A7T8	TCGA-DU-A7T8-D54839	BB8C1762-3228-4014-88BF-A3056543F75F	2013-12-23	Temozolomide	[Not Available]	Chemotherapy	211	NO	407	Stable Disease	[Not Available]	[Not Available]	[Not Available]	[Not Available]	[Not Available]	[Not Available]	[Not Available]	[Not Available]	[Not Available]	[Not Available]	[Not Available]	[Not Available]	[Not Available]	[Not Applicable]	[Not Available]	NO
04E6E843-7F31-43DA-B111-280CE2BD1949	TCGA-DU-A7T8	TCGA-DU-A7T8-D54840	76C09742-BA08-49FB-85A5-CBFA20A15108	2013-12-23	Temozolomide	[Not Available]	Chemotherapy	3061	NO	3215	Clinical Progressive Disease	[Not Available]	[Not Available]	[Not Available]	[Not Available]	[Not Available]	[Not Available]	[Not Available]	[Not Available]	[Not Available]	[Not Available]	[Not Available]	[Not Available]	[Not Available]	[Not Applicable]	[Not Available]	NO
04E6E843-7F31-43DA-B111-280CE2BD1949	TCGA-DU-A7T8	TCGA-DU-A7T8-D71630	D69B0F68-C3EC-47F6-B0DC-522C299B0887	2015-3-27	Temozolomide	[Not Available]	Chemotherapy	3865	NO	3901	Clinical Progressive Disease	[Not Available]	[Not Available]	[Not Available]	[Not Available]	[Not Available]	[Not Available]	[Not Available]	[Not Available]	[Not Available]	[Not Available]	[Not Available]	[Not Available]	[Not Available]	[Not Applicable]	[Not Available]	NO
04E6E843-7F31-43DA-B111-280CE2BD1949	TCGA-DU-A7T8	TCGA-DU-A7T8-D71631	BE695CC6-4636-4C29-BDB6-A048860C0217	2015-3-27	Lomustine (CCNU)	[Not Available]	Chemotherapy	4001	NO	4194	Clinical Progressive Disease	[Not Available]	[Not Available]	[Not Available]	[Not Available]	[Not Available]	[Not Available]	[Not Available]	[Not Available]	[Not Available]	[Not Available]	[Not Available]	[Not Available]	[Not Available]	[Not Applicable]	[Not Available]	NO
04E6E843-7F31-43DA-B111-280CE2BD1949	TCGA-DU-A7T8	TCGA-DU-A7T8-D71632	60D3734B-23AB-40A3-9D2E-8A85A22BC4A0	2015-3-27	bevacizumab	[Not Available]	Targeted Molecular therapy	4001	NO	4194	Clinical Progressive Disease	[Not Available]	[Not Available]	[Not Available]	[Not Available]	[Not Available]	[Not Available]	[Not Available]	[Not Available]	[Not Available]	[Not Available]	[Not Available]	[Not Available]	[Not Available]	[Not Applicable]	[Not Available]	NO
EF12BFB7-4147-407F-84E9-586DBB10D583	TCGA-DU-A7TA	TCGA-DU-A7TA-D54834	DE394888-84AB-408B-9F41-E3BEE9D96E4C	2013-12-23	Temozolomide	[Not Available]	Chemotherapy	33	NO	70	Stable Disease	[Not Available]	[Not Available]	[Not Available]	[Not Available]	[Not Available]	[Not Available]	[Not Available]	[Not Available]	[Not Available]	[Not Available]	[Not Available]	[Not Available]	[Not Available]	[Not Applicable]	[Not Available]	NO
EF12BFB7-4147-407F-84E9-586DBB10D583	TCGA-DU-A7TA	TCGA-DU-A7TA-D54835	34144EAA-92D6-45E8-A9A8-A1E143BB9761	2013-12-23	Temozolomide	[Not Available]	Chemotherapy	77	NO	413	Stable Disease	[Not Available]	[Not Available]	[Not Available]	[Not Available]	[Not Available]	[Not Available]	[Not Available]	[Not Available]	[Not Available]	[Not Available]	[Not Available]	[Not Available]	[Not Available]	[Not Applicable]	[Not Available]	NO
D3D8987D-0A54-45F8-B9C9-17EC89FA864E	TCGA-DU-A7TB	TCGA-DU-A7TB-D56004	2310184D-B65B-4230-891C-E385DB08D9E4	2014-1-23	Temozolomide	[Not Available]	Chemotherapy	20	NO	57	Clinical Progressive Disease	[Not Available]	[Not Available]	[Not Available]	[Not Available]	[Not Available]	[Not Available]	[Not Available]	[Not Available]	[Not Available]	[Not Available]	[Not Available]	[Not Available]	[Not Available]	[Not Applicable]	[Not Available]	NO
D3D8987D-0A54-45F8-B9C9-17EC89FA864E	TCGA-DU-A7TB	TCGA-DU-A7TB-D56005	ACA8EACC-BD7E-464E-9A01-A4C2BF5C9041	2014-1-23	Temozolomide	[Not Available]	Chemotherapy	88	NO	127	Stable Disease	[Not Available]	[Not Available]	[Not Available]	[Not Available]	[Not Available]	[Not Available]	[Not Available]	[Not Available]	[Not Available]	[Not Available]	[Not Available]	[Not Available]	[Not Available]	[Not Applicable]	[Not Available]	NO
D3D8987D-0A54-45F8-B9C9-17EC89FA864E	TCGA-DU-A7TB	TCGA-DU-A7TB-D56006	A8CF72D5-C8C6-4786-9DE9-9CCD9F0E687F	2014-1-23	Temozolomide	[Not Available]	Chemotherapy	153	NO	518	Stable Disease	[Not Available]	[Not Available]	[Not Available]	[Not Available]	[Not Available]	[Not Available]	[Not Available]	[Not Available]	[Not Available]	[Not Available]	[Not Available]	[Not Available]	[Not Available]	[Not Applicable]	[Not Available]	NO
E349D8AA-BB82-4CE8-B14C-61216289F25B	TCGA-DU-A7TD	TCGA-DU-A7TD-D56313	D9622AE8-7E36-415A-A2B5-745803CEF0C4	2014-2-3	Temozolomide	[Not Available]	Chemotherapy	22	NO	63	Stable Disease	[Not Available]	[Not Available]	[Not Available]	[Not Available]	[Not Available]	[Not Available]	[Not Available]	[Not Available]	[Not Available]	[Not Available]	[Not Available]	[Not Available]	[Not Available]	[Not Applicable]	[Not Available]	NO
E349D8AA-BB82-4CE8-B14C-61216289F25B	TCGA-DU-A7TD	TCGA-DU-A7TD-D56314	300D4223-5E66-4FF5-9DAF-1B6E6E9A1870	2014-2-3	Temozolomide	[Not Available]	Immunotherapy	77	NO	151	Clinical Progressive Disease	[Not Available]	[Not Available]	[Not Available]	[Not Available]	[Not Available]	[Not Available]	[Not Available]	[Not Available]	[Not Available]	[Not Available]	[Not Available]	[Not Available]	[Not Available]	[Not Applicable]	[Not Available]	NO
62EC50E7-636E-46C6-AFED-66BF217B59C1	TCGA-DU-A7TG	TCGA-DU-A7TG-D56330	861B5CB7-3DED-4E28-AED7-0360F4F277F3	2014-2-3	Temozolomide	[Not Available]	Chemotherapy	26	NO	128	[Unknown]	[Not Available]	[Not Available]	[Not Available]	[Not Available]	[Not Available]	[Not Available]	[Not Available]	[Not Available]	[Not Available]	[Not Available]	[Not Available]	[Not Available]	[Not Available]	[Not Applicable]	[Not Available]	NO
0EFAF8F9-177C-4FFB-B03F-F0316ADF5DC1	TCGA-DU-A7TI	TCGA-DU-A7TI-D56400	3DBCD02E-18B5-4232-83A3-CBC38B81A66A	2014-2-5	SU101	Targeted Molecular Therapy	[Not Available]	232	NO	567	Stable Disease	[Not Available]	[Not Available]	[Not Available]	[Not Available]	[Not Available]	[Not Available]	[Not Available]	[Not Available]	[Not Available]	[Not Available]	[Not Available]	[Not Available]	[Not Available]	[Not Applicable]	[Not Available]	YES
0EFAF8F9-177C-4FFB-B03F-F0316ADF5DC1	TCGA-DU-A7TI	TCGA-DU-A7TI-D56401	FBC93972-332A-4D0B-B1F9-36513FE8138C	2014-2-5	ONYX-015	Targeted Molecular Therapy	[Not Available]	840	NO	840	Stable Disease	[Not Available]	[Not Available]	[Not Available]	[Not Available]	[Not Available]	[Not Available]	[Not Available]	[Not Available]	[Not Available]	[Not Available]	[Not Available]	[Not Available]	[Not Available]	[Not Applicable]	[Not Available]	YES
0EFAF8F9-177C-4FFB-B03F-F0316ADF5DC1	TCGA-DU-A7TI	TCGA-DU-A7TI-D56402	0B8FDF31-EB56-4FB1-8911-0881FCD1E914	2014-2-5	Temozolomide	[Not Available]	Chemotherapy	932	NO	1085	Clinical Progressive Disease	[Not Available]	[Not Available]	[Not Available]	[Not Available]	[Not Available]	[Not Available]	[Not Available]	[Not Available]	[Not Available]	[Not Available]	[Not Available]	[Not Available]	[Not Available]	[Not Applicable]	[Not Available]	NO
0EFAF8F9-177C-4FFB-B03F-F0316ADF5DC1	TCGA-DU-A7TI	TCGA-DU-A7TI-D56403	8D714D3D-DD1F-44B6-B734-026BF73E8416	2014-2-5	cis-retinoic acid	[Not Available]	Chemotherapy	1115	NO	1154	Clinical Progressive Disease	[Not Available]	[Not Available]	[Not Available]	[Not Available]	[Not Available]	[Not Available]	[Not Available]	[Not Available]	[Not Available]	[Not Available]	[Not Available]	[Not Available]	[Not Available]	[Not Applicable]	[Not Available]	NO
0EFAF8F9-177C-4FFB-B03F-F0316ADF5DC1	TCGA-DU-A7TI	TCGA-DU-A7TI-D56404	F92A10E6-179B-4166-8B5F-6D6EA935DA87	2014-2-5	Carmustine (BCNU)	[Not Available]	Chemotherapy	1115	NO	1154	Clinical Progressive Disease	[Not Available]	[Not Available]	[Not Available]	[Not Available]	[Not Available]	[Not Available]	[Not Available]	[Not Available]	[Not Available]	[Not Available]	[Not Available]	[Not Available]	[Not Available]	[Not Applicable]	[Not Available]	NO
837b51d0-e6b7-431b-a5f3-7615bdf12b67	TCGA-E1-5302	TCGA-E1-5302-D7574	2dcf157b-be37-47b2-bf3c-7b00b52229a6	2011-1-16	Procarbazine	[Not Available]	Chemotherapy	48	NO	154	[Not Available]	[Not Available]	[Not Available]	[Not Available]	2	[Not Available]	mg/m2	mg	75	1	PO	[Not Available]	[Not Available]	ADJUVANT	[Not Applicable]	7840	[Not Available]
837b51d0-e6b7-431b-a5f3-7615bdf12b67	TCGA-E1-5302	TCGA-E1-5302-D7584	c5b80291-66ea-4e01-815c-852f2e3ca534	2011-1-16	CPT-11	[Not Available]	Chemotherapy	1322	NO	1434	[Not Available]	[Not Available]	[Not Available]	[Not Available]	3	[Not Available]	mg/m2	mg	340	7	IV	[Not Available]	[Not Available]	PROGRESSION	[Not Applicable]	5670	[Not Available]
837b51d0-e6b7-431b-a5f3-7615bdf12b67	TCGA-E1-5302	TCGA-E1-5302-D7583	cbc81bae-7c74-4d4e-909e-78de7bec5416	2011-1-16	Tamoxifen	[Not Available]	Hormone Therapy	1255	NO	1303	[Not Available]	[Not Available]	[Not Available]	[Not Available]	1	[Not Available]	mg	mg	100	6	PO	[Not Available]	[Not Available]	PROGRESSION	[Not Applicable]	8400	[Not Available]
837b51d0-e6b7-431b-a5f3-7615bdf12b67	TCGA-E1-5302	TCGA-E1-5302-D7575	2d204677-5bb2-41ec-bf6e-f4fa7598a8df	2011-1-16	Vincristine	[Not Available]	Chemotherapy	48	NO	154	[Not Available]	[Not Available]	[Not Available]	[Not Available]	2	[Not Available]	mg/m2	mg	1.4	1	IV	[Not Available]	[Not Available]	ADJUVANT	[Not Applicable]	8	[Not Available]
837b51d0-e6b7-431b-a5f3-7615bdf12b67	TCGA-E1-5302	TCGA-E1-5302-D7580	61f57525-7536-466e-baa5-6479ad79ba99	2011-1-16	Tamoxifen	[Not Available]	Hormone Therapy	294	NO	433	[Not Available]	[Not Available]	[Not Available]	[Not Available]	5	[Not Available]	mg	mg	100	4	PO	[Not Available]	[Not Available]	ADJUVANT	[Not Applicable]	14000	[Not Available]
837b51d0-e6b7-431b-a5f3-7615bdf12b67	TCGA-E1-5302	TCGA-E1-5302-D7582	d51c21de-9ee1-4f03-9204-7c5eaf5f1647	2011-1-16	CCNU	[Not Available]	Chemotherapy	1255	NO	1303	[Not Available]	[Not Available]	[Not Available]	[Not Available]	1	[Not Available]	mg/m2	mg	110	6	PO	[Not Available]	[Not Available]	PROGRESSION	[Not Applicable]	200	[Not Available]
837b51d0-e6b7-431b-a5f3-7615bdf12b67	TCGA-E1-5302	TCGA-E1-5302-D7576	45fdba35-ce60-4fd5-a286-d019d4420eca	2011-1-16	CCNU	[Not Available]	Chemotherapy	48	NO	154	[Not Available]	[Not Available]	[Not Available]	[Not Available]	2	[Not Available]	mg/m2	mg	130	1	PO	[Not Available]	[Not Available]	ADJUVANT	[Not Applicable]	480	[Not Available]
837b51d0-e6b7-431b-a5f3-7615bdf12b67	TCGA-E1-5302	TCGA-E1-5302-D7581	f8ac81dc-e450-4733-8d88-27b575fb5e04	2011-1-16	Temozolomide	[Not Available]	Chemotherapy	433	NO	643	[Not Available]	[Not Available]	[Not Available]	[Not Available]	6	[Not Available]	mg/m2	mg	200	5	PO	[Not Available]	[Not Available]	ADJUVANT	[Not Applicable]	11100	[Not Available]
837b51d0-e6b7-431b-a5f3-7615bdf12b67	TCGA-E1-5302	TCGA-E1-5302-D7577	9a3dd9aa-87ee-4227-af43-6166975ee44b	2011-1-16	Procarbazine	[Not Available]	Chemotherapy	202	NO	294	[Not Available]	[Not Available]	[Not Available]	[Not Available]	2	[Not Available]	mg/m2	mg	75	3	PO	[Not Available]	[Not Available]	ADJUVANT	[Not Applicable]	7840	[Not Available]
837b51d0-e6b7-431b-a5f3-7615bdf12b67	TCGA-E1-5302	TCGA-E1-5302-D7579	89e69533-028b-448e-a26c-763557be3b07	2011-1-16	CCNU	[Not Available]	Chemotherapy	202	NO	294	[Not Available]	[Not Available]	[Not Available]	[Not Available]	2	[Not Available]	mg/m2	mg	130	3	PO	[Not Available]	[Not Available]	ADJUVANT	[Not Applicable]	480	[Not Available]
837b51d0-e6b7-431b-a5f3-7615bdf12b67	TCGA-E1-5302	TCGA-E1-5302-D7585	675eb0bf-0fe1-4378-8402-07804245657e	2011-1-16	Celebrex	[Not Available]	Other, specify in notes	1322	NO	1434	[Not Available]	[Not Available]	[Not Available]	[Not Available]	3	NSAID	mg	mg	400	7	PO	[Not Available]	[Not Available]	PROGRESSION	[Not Applicable]	100800	[Not Available]
837b51d0-e6b7-431b-a5f3-7615bdf12b67	TCGA-E1-5302	TCGA-E1-5302-D7586	ffda16d4-ddf9-4f0a-aa66-7096203b6965	2011-1-16	Temozolomide	[Not Available]	Chemotherapy	1434	NO	1493	[Not Available]	[Not Available]	[Not Available]	[Not Available]	2	[Not Available]	mg/m2	mg	200	8	PO	[Not Available]	[Not Available]	PROGRESSION	[Not Applicable]	3700	[Not Available]
837b51d0-e6b7-431b-a5f3-7615bdf12b67	TCGA-E1-5302	TCGA-E1-5302-D7578	cd15de85-acfa-4ddb-b91d-ce601ea1fec3	2011-1-16	Vincristine	[Not Available]	Chemotherapy	202	NO	294	[Not Available]	[Not Available]	[Not Available]	[Not Available]	2	[Not Available]	mg/m2	mg	1.4	3	IV	[Not Available]	[Not Available]	ADJUVANT	[Not Applicable]	8	[Not Available]
44a5c3b4-62a7-407b-b492-7069e1a43a26	TCGA-E1-5303	TCGA-E1-5303-D7457	899ae1b9-557b-4dd0-a562-d761ba723890	2011-1-19	Tamoxifen	[Not Available]	Hormone Therapy	202	NO	215	[Not Available]	[Not Available]	[Not Available]	[Not Available]	1	[Not Available]	mg	mg	40	3	PO	[Not Available]	[Not Available]	PROGRESSION	[Not Applicable]	1120	[Not Available]
44a5c3b4-62a7-407b-b492-7069e1a43a26	TCGA-E1-5303	TCGA-E1-5303-D7459	7031c972-5b2d-490d-a80e-b578837a941f	2011-1-19	Temozolomide	[Not Available]	Chemotherapy	218	NO	582	[Not Available]	[Not Available]	[Not Available]	[Not Available]	12	[Not Available]	mg/m2	mg	150	1	PO	[Not Available]	[Not Available]	PROGRESSION	[Not Applicable]	19375	[Not Available]
44a5c3b4-62a7-407b-b492-7069e1a43a26	TCGA-E1-5303	TCGA-E1-5303-D7456	834cdac1-d3ad-4199-a1dd-4bba5c989fd1	2011-1-19	CCNU	[Not Available]	Chemotherapy	156	NO	190	[Not Available]	[Not Available]	[Not Available]	[Not Available]	1	[Not Available]	mg/m2	mg	110	2	PO	[Not Available]	[Not Available]	PROGRESSION	[Not Applicable]	200	[Not Available]
691d5202-90cc-4e08-83a3-0620a89d3a4b	TCGA-E1-5304	TCGA-E1-5304-D7549	be795a9f-dcdf-4a7d-aa4f-94b92b08bd4b	2011-1-20	Temozolomide	[Not Available]	Chemotherapy	95	NO	125	[Not Available]	[Not Available]	[Not Available]	[Not Available]	1	[Not Available]	mg/m2	mg	150	3	PO	[Not Available]	[Not Available]	ADJUVANT	[Not Applicable]	1500	[Not Available]
691d5202-90cc-4e08-83a3-0620a89d3a4b	TCGA-E1-5304	TCGA-E1-5304-D7554	95c00cf2-46a2-4357-9580-f19c65b86363	2011-1-20	Temozolomide	[Not Available]	Chemotherapy	249	NO	312	[Not Available]	[Not Available]	[Not Available]	[Not Available]	2	[Not Available]	mg/m2	mg	200	6	PO	[Not Available]	[Not Available]	ADJUVANT	[Not Applicable]	3950	[Not Available]
691d5202-90cc-4e08-83a3-0620a89d3a4b	TCGA-E1-5304	TCGA-E1-5304-D7556	4266f715-faf8-4d2a-b45d-e1437dfe2d72	2011-1-20	CCNU	[Not Available]	Chemotherapy	312	NO	398	[Not Available]	[Not Available]	[Not Available]	[Not Available]	2	[Not Available]	mg/m2	mg	110	7	PO	[Not Available]	[Not Available]	ADJUVANT	[Not Applicable]	440	[Not Available]
691d5202-90cc-4e08-83a3-0620a89d3a4b	TCGA-E1-5304	TCGA-E1-5304-D7560	6d9b29fb-5777-4b46-aaaf-703389881871	2011-1-20	Temozolomide	[Not Available]	Chemotherapy	995	NO	1113	[Not Available]	[Not Available]	[Not Available]	[Not Available]	4	[Not Available]	mg/m2	mg	200	8	PO	[Not Available]	[Not Available]	PROGRESSION	[Not Applicable]	7700	[Not Available]
691d5202-90cc-4e08-83a3-0620a89d3a4b	TCGA-E1-5304	TCGA-E1-5304-D7563	21d4ba99-933d-45ca-b175-dde2cbeb3208	2011-1-20	CPT-11	[Not Available]	Chemotherapy	1128	NO	1166	[Not Available]	[Not Available]	[Not Available]	[Not Available]	1	[Not Available]	mg/m2	mg	125	9	IV	[Not Available]	[Not Available]	PROGRESSION	[Not Applicable]	723	[Not Available]
691d5202-90cc-4e08-83a3-0620a89d3a4b	TCGA-E1-5304	TCGA-E1-5304-D7553	b6b37b85-64d1-4954-bc27-52ef5a91f85f	2011-1-20	CCNU	[Not Available]	Chemotherapy	160	NO	249	[Not Available]	[Not Available]	[Not Available]	[Not Available]	2	[Not Available]	mg/m2	mg	110	5	PO	[Not Available]	[Not Available]	ADJUVANT	[Not Applicable]	420	[Not Available]
691d5202-90cc-4e08-83a3-0620a89d3a4b	TCGA-E1-5304	TCGA-E1-5304-D7566	6b8d7114-8189-4922-a268-49d24d41d79e	2011-1-20	VP-16	[Not Available]	Chemotherapy	1167	NO	1198	[Not Available]	[Not Available]	[Not Available]	[Not Available]	1	[Not Available]	mg/m2	mg	50	10	PO	[Not Available]	[Not Available]	PROGRESSION	[Not Applicable]	2100	[Not Available]
691d5202-90cc-4e08-83a3-0620a89d3a4b	TCGA-E1-5304	TCGA-E1-5304-D7551	a306ab5e-3ea9-444f-b6e0-4bbff0380335	2011-1-20	Temozolomide	[Not Available]	Chemotherapy	125	NO	160	[Not Available]	[Not Available]	[Not Available]	[Not Available]	1	[Not Available]	mg/m2	mg	200	4	PO	[Not Available]	[Not Available]	ADJUVANT	[Not Applicable]	2000	[Not Available]
a0bc5147-d9b4-41fd-8df3-a241d23722e8	TCGA-E1-5305	TCGA-E1-5305-D16186	cc8b2398-6351-496d-bfa5-956192b8589e	2011-8-8	CCNU	[Not Available]	Chemotherapy	2280	NO	2331	[Not Available]	[Not Available]	[Not Available]	[Not Available]	1	[Not Available]	mg/m2	mg	110	1	PO	[Not Available]	[Not Available]	[Discrepancy]	[Not Applicable]	220	[Not Available]
a0bc5147-d9b4-41fd-8df3-a241d23722e8	TCGA-E1-5305	TCGA-E1-5305-D16187	5d578bf2-fe1e-4e7f-8523-d97643d02d5f	2011-8-9	VP-16	[Not Available]	Chemotherapy	148	NO	593	[Not Available]	[Not Available]	[Not Available]	[Not Available]	12	[Not Available]	mg/m2	mg	50	2	PO	[Not Available]	[Not Available]	PROGRESSION	[Not Applicable]	25200	[Not Available]
a0bc5147-d9b4-41fd-8df3-a241d23722e8	TCGA-E1-5305	TCGA-E1-5305-D16192	5b398d6b-46a5-4af0-bb70-090461da40f1	2011-8-9	Topotecan	[Not Available]	Chemotherapy	1861	NO	1994	[Not Available]	[Not Available]	[Not Available]	[Not Available]	6	[Not Available]	mg/m2	mg	200	4	PO	[Not Available]	[Not Available]	PROGRESSION	[Not Applicable]	14400	[Not Available]
a0bc5147-d9b4-41fd-8df3-a241d23722e8	TCGA-E1-5305	TCGA-E1-5305-D16188	9f0d6b1f-f74b-4767-9651-07f383616e6a	2011-8-9	Temozolomide	[Not Available]	Chemotherapy	148	NO	593	[Not Available]	[Not Available]	[Not Available]	[Not Available]	12	[Not Available]	mg/m2	mg	150	2	PO	[Not Available]	[Not Available]	PROGRESSION	[Not Applicable]	18600	[Not Available]
a0bc5147-d9b4-41fd-8df3-a241d23722e8	TCGA-E1-5305	TCGA-E1-5305-D16189	3c3689e6-abc3-4764-919c-996ab92275b6	2011-8-9	Hydroyurea	[Not Available]	Chemotherapy	1636	NO	1825	[Not Available]	[Not Available]	[Not Available]	[Not Available]	6	[Not Available]	mg	mg	500	3	PO	[Not Available]	[Not Available]	PROGRESSION	[Not Applicable]	84000	[Not Available]
a0bc5147-d9b4-41fd-8df3-a241d23722e8	TCGA-E1-5305	TCGA-E1-5305-D16191	fc80d459-8d13-46dd-bf95-7a1e5482fcb6	2011-8-9	Temozolomide	[Not Available]	Chemotherapy	1861	NO	1994	[Not Available]	[Not Available]	[Not Available]	[Not Available]	6	[Not Available]	mg/m2	mg	200	4	PO	[Not Available]	[Not Available]	PROGRESSION	[Not Applicable]	12000	[Not Available]
a0bc5147-d9b4-41fd-8df3-a241d23722e8	TCGA-E1-5305	TCGA-E1-5305-D16190	829f988e-fba1-419d-812d-1e060a1124fd	2011-8-9	Gleevec	[Not Available]	Targeted Molecular therapy	1636	NO	1825	[Not Available]	[Not Available]	[Not Available]	[Not Available]	6	[Not Available]	mg	mg	500	3	PO	[Not Available]	[Not Available]	PROGRESSION	[Not Applicable]	84000	[Not Available]
a0bc5147-d9b4-41fd-8df3-a241d23722e8	TCGA-E1-5305	TCGA-E1-5305-D16193	b6d30749-dc7c-4990-8996-85babd3a83e0	2011-8-9	CPT-11	[Not Available]	Chemotherapy	1994	NO	2093	[Not Available]	[Not Available]	[Not Available]	[Not Available]	2	[Not Available]	mg/m2	mg	340	5	IV	[Not Available]	[Not Available]	PROGRESSION	[Not Applicable]	5440	[Not Available]
a0bc5147-d9b4-41fd-8df3-a241d23722e8	TCGA-E1-5305	TCGA-E1-5305-D16194	08d7b369-80c0-4476-bd5c-0183cf96984c	2011-8-10	Cytoxan	[Not Available]	Chemotherapy	2128	NO	2241	[Not Available]	[Not Available]	[Not Available]	[Not Available]	4	[Not Available]	mg	mg	730	6	PO	[Not Available]	[Not Available]	PROGRESSION	[Not Applicable]	81760	[Not Available]
a0bc5147-d9b4-41fd-8df3-a241d23722e8	TCGA-E1-5305	TCGA-E1-5305-D16195	21b355a2-4ea3-473b-b4ad-f238bd434a78	2011-8-11	Avastin	[Not Available]	Targeted Molecular therapy	2128	NO	2241	[Not Available]	[Not Available]	[Not Available]	[Not Available]	4	[Not Available]	mg/kg	mg	10	6	IV	[Not Available]	[Not Available]	PROGRESSION	[Not Applicable]	10192	[Not Available]
a6ee311c-0a7b-4f47-86f1-f2164b128f9c	TCGA-E1-5307	TCGA-E1-5307-D16200	44bf42b3-c194-4c93-9a88-42447409a82f	2011-8-12	Temodar	[Not Available]	Chemotherapy	229	NO	260	[Not Available]	[Not Available]	[Not Available]	[Not Available]	1	[Not Available]	mg/m2	mg	150	2	PO	[Not Available]	[Not Available]	ADJUVANT	[Not Applicable]	1250	[Not Available]
a6ee311c-0a7b-4f47-86f1-f2164b128f9c	TCGA-E1-5307	TCGA-E1-5307-D16206	f9c645bb-d341-4d79-9d1a-b1bb3018a1d4	2011-8-12	Temodar	[Not Available]	Chemotherapy	1462	NO	1599	[Not Available]	[Not Available]	[Not Available]	[Not Available]	4	[Not Available]	mg/m2	mg	150	8	PO	[Not Available]	[Not Available]	PROGRESSION	[Not Applicable]	4800	[Not Available]
a6ee311c-0a7b-4f47-86f1-f2164b128f9c	TCGA-E1-5307	TCGA-E1-5307-D16204	8ae3fefe-fa9b-4330-a82b-b331c3757014	2011-8-12	Temodar	[Not Available]	Chemotherapy	466	NO	560	[Not Available]	[Not Available]	[Not Available]	[Not Available]	3	[Not Available]	mg/m2	mg	150	6	PO	[Not Available]	[Not Available]	ADJUVANT	[Not Applicable]	3750	[Not Available]
a6ee311c-0a7b-4f47-86f1-f2164b128f9c	TCGA-E1-5307	TCGA-E1-5307-D16203	a05e8ef2-3ab3-4592-9849-4c7a8d2225da	2011-8-12	CCNU	[Not Available]	Chemotherapy	382	NO	466	[Not Available]	[Not Available]	[Not Available]	[Not Available]	1	[Not Available]	mg/m2	mg	82.5	5	PO	[Not Available]	[Not Available]	ADJUVANT	[Not Applicable]	130	[Not Available]
a6ee311c-0a7b-4f47-86f1-f2164b128f9c	TCGA-E1-5307	TCGA-E1-5307-D16199	f796702a-6646-41d0-8bf5-02c53810a781	2011-8-12	CCNu	[Not Available]	Chemotherapy	126	NO	215	[Not Available]	[Not Available]	[Not Available]	[Not Available]	2	[Not Available]	mg/m2	mg	110	1	PO	[Not Available]	[Not Available]	ADJUVANT	[Not Applicable]	300	[Not Available]
a6ee311c-0a7b-4f47-86f1-f2164b128f9c	TCGA-E1-5307	TCGA-E1-5307-D16202	9a84e651-ef5f-4428-9a41-9abe3f200b09	2011-8-12	CCNU	[Not Available]	Chemotherapy	313	NO	351	[Not Available]	[Not Available]	[Not Available]	[Not Available]	1	[Not Available]	mg/m2	mg	110	4	PO	[Not Available]	[Not Available]	ADJUVANT	[Not Applicable]	180	[Not Available]
a6ee311c-0a7b-4f47-86f1-f2164b128f9c	TCGA-E1-5307	TCGA-E1-5307-D16201	c8dca0fe-e3b8-4666-9e57-0bf36edf5219	2011-8-12	Temodar	[Not Available]	Chemotherapy	260	NO	285	[Not Available]	[Not Available]	[Not Available]	[Not Available]	1	[Not Available]	mg/m2	mg	200	3	PO	[Not Available]	[Not Available]	ADJUVANT	[Not Applicable]	1675	[Not Available]
a6ee311c-0a7b-4f47-86f1-f2164b128f9c	TCGA-E1-5307	TCGA-E1-5307-D16207	66c28e64-827c-4f8c-9f50-10830898b436	2011-8-12	Temodar	[Not Available]	Chemotherapy	1599	NO	1720	[Not Available]	[Not Available]	[Not Available]	[Not Available]	4	[Not Available]	mg/m2	mg	175	9	PO	[Not Available]	[Not Available]	PROGRESSION	[Not Applicable]	6000	[Not Available]
a6ee311c-0a7b-4f47-86f1-f2164b128f9c	TCGA-E1-5307	TCGA-E1-5307-D16205	d7f710d5-d665-4d0c-9092-28c16ca3cd47	2011-8-12	Celebrex	[Not Available]	Other, specify in notes	560	NO	1453	[Not Available]	[Not Available]	[Not Available]	[Not Available]	41	Antiongiogenic	mg	mg	400	7	PO	[Not Available]	[Not Available]	ADJUVANT	[Not Applicable]	45920	[Not Available]
0061e9ef-df6a-414e-af64-c88f8192e2d3	TCGA-E1-5311	TCGA-E1-5311-D7605	30aab203-831a-45a5-a8bb-a12345ebb0fb	2011-1-25	Temozolomide	[Not Available]	Chemotherapy	2615	NO	2799	[Not Available]	[Not Available]	[Not Available]	[Not Available]	6	[Not Available]	mg/m2	mg	200	2	PO	[Not Available]	[Not Available]	PROGRESSION	[Not Applicable]	13200	[Not Available]
0061e9ef-df6a-414e-af64-c88f8192e2d3	TCGA-E1-5311	TCGA-E1-5311-D7611	23ccb473-f54d-4bbd-a42f-5a08ba5eb8e3	2011-1-25	Celebrex	[Not Available]	Other, specify in notes	3282	NO	3868	[Not Available]	[Not Available]	[Not Available]	[Not Available]	19	NSAID	mg	mg	400	6	PO	[Not Available]	[Not Available]	PROGRESSION	[Not Applicable]	425600	[Not Available]
0061e9ef-df6a-414e-af64-c88f8192e2d3	TCGA-E1-5311	TCGA-E1-5311-D7604	9c1483be-c582-4e5c-8521-bff2d3373ffa	2011-1-25	MAGI131-81c6	[Not Available]	Other, specify in notes	20	NO	20	[Not Available]	[Not Available]	[Not Available]	[Not Available]	1	Brachytherpy	mCi	mCi	40	1	INTUM	[Not Available]	[Not Available]	ADJUVANT	[Not Applicable]	40	[Not Available]
0061e9ef-df6a-414e-af64-c88f8192e2d3	TCGA-E1-5311	TCGA-E1-5311-D7609	093fbbe5-b3b5-4b77-aae3-1290f4970a0a	2011-1-25	CCNU	[Not Available]	Chemotherapy	2925	NO	3282	[Not Available]	[Not Available]	[Not Available]	[Not Available]	8	[Not Available]	mg/m2	mg	110	5	PO	[Not Available]	[Not Available]	PROGRESSION	[Not Applicable]	2000	[Not Available]
0061e9ef-df6a-414e-af64-c88f8192e2d3	TCGA-E1-5311	TCGA-E1-5311-D7613	3b12c8ac-446c-48f9-83c7-b47fd1922807	2011-1-25	VP-16	[Not Available]	Chemotherapy	3996	NO	4084	[Not Available]	[Not Available]	[Not Available]	[Not Available]	3	[Not Available]	mg/m2	mg	50	8	PO	[Not Available]	[Not Available]	PROGRESSION	[Not Applicable]	6930	[Not Available]
0061e9ef-df6a-414e-af64-c88f8192e2d3	TCGA-E1-5311	TCGA-E1-5311-D7606	d0f8800f-d92b-4fef-9e99-4ed9b6730e9b	2011-1-25	Karerltecin	[Not Available]	Chemotherapy	2825	NO	2848	[Not Available]	[Not Available]	[Not Available]	[Not Available]	1	[Not Available]	mg	mg	2.2	3	IV	[Not Available]	[Not Available]	PROGRESSION	[Not Applicable]	11	[Not Available]
0061e9ef-df6a-414e-af64-c88f8192e2d3	TCGA-E1-5311	TCGA-E1-5311-D7612	09853759-bc18-4985-a43b-250c56485528	2011-1-25	Cloretazine	[Not Available]	Chemotherapy	3868	NO	3996	[Not Available]	[Not Available]	[Not Available]	[Not Available]	3	[Not Available]	mg/m2	mg	300	7	IV	[Not Available]	[Not Available]	PROGRESSION	[Not Applicable]	2040	[Not Available]
0061e9ef-df6a-414e-af64-c88f8192e2d3	TCGA-E1-5311	TCGA-E1-5311-D7610	ab0c2859-49f7-44b4-95c2-cd241ada23fc	2011-1-25	Tamoxifen	[Not Available]	Hormone Therapy	3282	NO	3749	[Not Available]	[Not Available]	[Not Available]	[Not Available]	15	[Not Available]	mg	mg	100	6	PO	[Not Available]	[Not Available]	PROGRESSION	[Not Applicable]	84000	[Not Available]
400b2fa3-baf7-4baa-99b4-88b9f25b5049	TCGA-E1-5318	TCGA-E1-5318-D7629	0b29e6cd-3baa-44d6-8169-0fdb64b67e0e	2011-1-26	CCNU	[Not Available]	Chemotherapy	1655	NO	1904	[Not Available]	[Not Available]	[Not Available]	[Not Available]	3	[Not Available]	mg/m2	mg	110	7	PO	[Not Available]	[Not Available]	PROGRESSION	[Not Applicable]	540	[Not Available]
400b2fa3-baf7-4baa-99b4-88b9f25b5049	TCGA-E1-5318	TCGA-E1-5318-D7623	d27f585c-53c0-431f-ab79-d54b772620ce	2011-1-26	Gliadel Wafers	[Not Available]	Chemotherapy	1043	NO	1231	[Not Available]	[Not Available]	[Not Available]	[Not Available]	1	[Not Available]	{Wafer}	{Wafer}	8	4	INTUM	[Not Available]	[Not Available]	PROGRESSION	[Not Applicable]	8	[Not Available]
400b2fa3-baf7-4baa-99b4-88b9f25b5049	TCGA-E1-5318	TCGA-E1-5318-D7636	feb703c5-9c8f-4b8f-8353-1131d01355ee	2011-1-26	CPT-11	[Not Available]	Chemotherapy	2127	NO	2211	[Not Available]	[Not Available]	[Not Available]	[Not Available]	2	[Not Available]	mg/m2	mg	260	11	IV	[Not Available]	[Not Available]	ADJUVANT	[Not Applicable]	3400	[Not Available]
400b2fa3-baf7-4baa-99b4-88b9f25b5049	TCGA-E1-5318	TCGA-E1-5318-D7635	40ce51f2-557a-411e-b618-642259b5929d	2011-1-26	CPT-11	[Not Available]	Chemotherapy	2023	NO	2127	[Not Available]	[Not Available]	[Not Available]	[Not Available]	1	[Not Available]	mg/m2	mg	350	10	IV	[Not Available]	[Not Available]	PROGRESSION	[Not Applicable]	1710	[Not Available]
400b2fa3-baf7-4baa-99b4-88b9f25b5049	TCGA-E1-5318	TCGA-E1-5318-D7630	b198aef2-c997-4ab1-b5a8-b44b8baca604	2011-1-26	CCNU	[Not Available]	Chemotherapy	1904	NO	1971	[Not Available]	[Not Available]	[Not Available]	[Not Available]	2	[Not Available]	mg/m2	mg	82.5	8	PO	[Not Available]	[Not Available]	ADJUVANT	[Not Applicable]	280	[Not Available]
400b2fa3-baf7-4baa-99b4-88b9f25b5049	TCGA-E1-5318	TCGA-E1-5318-D7638	7969fe3e-4682-4dee-bff6-7132ab8e916c	2011-1-26	Procarbazine	[Not Available]	Chemotherapy	2211	NO	2267	[Not Available]	[Not Available]	[Not Available]	[Not Available]	2	[Not Available]	mg/m2	mg	75	12	PO	[Not Available]	[Not Available]	PROGRESSION	[Not Applicable]	6720	[Not Available]
400b2fa3-baf7-4baa-99b4-88b9f25b5049	TCGA-E1-5318	TCGA-E1-5318-D7645	ead855f0-e402-4be5-b160-3036d37fb8ed	2011-1-26	CCNU	[Not Available]	Chemotherapy	2268	NO	2335	[Not Available]	[Not Available]	[Not Available]	[Not Available]	2	[Not Available]	mg/m2	mg	82.5	13	PO	[Not Available]	[Not Available]	PROGRESSION	[Not Applicable]	280	[Not Available]
400b2fa3-baf7-4baa-99b4-88b9f25b5049	TCGA-E1-5318	TCGA-E1-5318-D7620	c339ebe1-aa49-47c8-8088-5428d4e2f3b2	2011-1-26	Temazolomide	[Not Available]	Chemotherapy	781	NO	824	[Not Available]	[Not Available]	[Not Available]	[Not Available]	1	[Not Available]	mg/m2	mg	200	2	PO	[Not Available]	[Not Available]	ADJUVANT	[Not Applicable]	1650	[Not Available]
400b2fa3-baf7-4baa-99b4-88b9f25b5049	TCGA-E1-5318	TCGA-E1-5318-D7631	4fbbc709-b41c-4ba8-ac98-21ead1ae43cf	2011-1-26	Cytoxan	[Not Available]	Chemotherapy	1980	NO	2043	[Not Available]	[Not Available]	[Not Available]	[Not Available]	2	[Not Available]	mg	mg	100	9	PO	[Not Available]	[Not Available]	ADJUVANT	[Not Applicable]	5600	[Not Available]
400b2fa3-baf7-4baa-99b4-88b9f25b5049	TCGA-E1-5318	TCGA-E1-5318-D7622	74468cb9-fcf4-4b97-a28f-164a5d94f934	2011-1-26	Temozolomide	[Not Available]	Chemotherapy	824	NO	1026	[Not Available]	[Not Available]	[Not Available]	[Not Available]	7	[Not Available]	mg/m2	mg	150	3	PO	[Not Available]	[Not Available]	ADJUVANT	[Not Applicable]	8400	[Not Available]
400b2fa3-baf7-4baa-99b4-88b9f25b5049	TCGA-E1-5318	TCGA-E1-5318-D7619	c5a29f35-97d1-47f2-87fb-afa2b3ce97e5	2011-1-26	Carboplatin	[Not Available]	Chemotherapy	385	NO	781	[Not Available]	[Not Available]	[Not Available]	[Not Available]	11	[Not Available]	mg/m2	mg	560	1	IV	[Not Available]	[Not Available]	PROGRESSION	[Not Applicable]	6507	[Not Available]
400b2fa3-baf7-4baa-99b4-88b9f25b5049	TCGA-E1-5318	TCGA-E1-5318-D7633	bf3b38cc-7ed0-4a72-a3ff-78ce8f745487	2011-1-26	Celebrex	[Not Available]	Other, specify in notes	1980	NO	2043	[Not Available]	[Not Available]	[Not Available]	[Not Available]	2	NSAIDs	mg	mg	400	9	PO	[Not Available]	[Not Available]	PROGRESSION	[Not Applicable]	44800	[Not Available]
400b2fa3-baf7-4baa-99b4-88b9f25b5049	TCGA-E1-5318	TCGA-E1-5318-D7628	ed6e5212-874d-425d-8a55-fc01a6fe7210	2011-1-26	VP-16	[Not Available]	Chemotherapy	1590	NO	1652	[Not Available]	[Not Available]	[Not Available]	[Not Available]	2	[Not Available]	mg/m2	mg	50	9	PO	[Not Available]	[Not Available]	PROGRESSION	[Not Applicable]	3000	[Not Available]
400b2fa3-baf7-4baa-99b4-88b9f25b5049	TCGA-E1-5318	TCGA-E1-5318-D7641	f3a68eda-ff46-4f81-a053-350e269044ed	2011-1-26	Tamoxiten	[Not Available]	Hormone Therapy	2211	NO	2267	[Not Available]	[Not Available]	[Not Available]	[Not Available]	2	[Not Available]	mg	mg	80	12	PO	[Not Available]	[Not Available]	PROGRESSION	[Not Applicable]	4480	[Not Available]
84569c1a-6baa-4380-ae3c-707df1be4618	TCGA-E1-5319	TCGA-E1-5319-D16174	6d31737d-4921-402e-bc85-10d762ed7932	2011-8-18	Temodar	[Not Available]	Chemotherapy	952	NO	1385	[Not Available]	[Not Available]	[Not Available]	[Not Available]	13	[Not Available]	mg/m2	mg	200	1	PO	[Not Available]	[Not Available]	PROGRESSION	[Not Applicable]	26650	[Not Available]
84569c1a-6baa-4380-ae3c-707df1be4618	TCGA-E1-5319	TCGA-E1-5319-D16175	d27d6d3e-f1bc-4afe-80ec-a894e4d73091	2011-8-19	Celebrex	[Not Available]	Other, specify in notes	1385	NO	1511	[Not Available]	[Not Available]	[Not Available]	[Not Available]	4	Antiongigenic	mg	mg	800	2	PO	[Not Available]	[Not Available]	ADJUVANT	[Not Applicable]	95200	[Not Available]
84569c1a-6baa-4380-ae3c-707df1be4618	TCGA-E1-5319	TCGA-E1-5319-D16177	04a91ee2-d48f-4bdd-b621-ddab8425a59a	2011-8-19	Carboplatin	[Not Available]	Chemotherapy	1933	NO	1993	[Not Available]	[Not Available]	[Not Available]	[Not Available]	2	[Not Available]	mg/m2	mg	450	4	PO	[Not Available]	[Not Available]	PROGRESSION	[Not Applicable]	50400	[Not Available]
84569c1a-6baa-4380-ae3c-707df1be4618	TCGA-E1-5319	TCGA-E1-5319-D16176	b869d193-25b4-4aae-beaa-6f44acda704a	2011-8-19	Carboplatin	[Not Available]	Chemotherapy	1826	NO	1933	[Not Available]	[Not Available]	[Not Available]	[Not Available]	3	[Not Available]	mg/m2	mg	560	3	PO	[Not Available]	[Not Available]	PROGRESSION	[Not Applicable]	94920	[Not Available]
84569c1a-6baa-4380-ae3c-707df1be4618	TCGA-E1-5319	TCGA-E1-5319-D16179	d5514219-5b0e-482f-a2af-027c0ba5427b	2011-8-22	CCNU	[Not Available]	Chemotherapy	2322	NO	2364	[Not Available]	[Not Available]	[Not Available]	[Not Available]	1	[Not Available]	mg/m2	mg	110	6	PO	[Not Available]	[Not Available]	PROGRESSION	[Not Applicable]	240	[Not Available]
84569c1a-6baa-4380-ae3c-707df1be4618	TCGA-E1-5319	TCGA-E1-5319-D16178	90657aae-3bf5-4ed4-9b0b-9588f876b750	2011-8-22	Temodar	[Not Available]	Chemotherapy	2029	NO	2121	[Not Available]	[Not Available]	[Not Available]	[Not Available]	2	[Not Available]	mg/m2	mg	200	5	PO	[Not Available]	[Not Available]	PROGRESSION	[Not Applicable]	4000	[Not Available]
84569c1a-6baa-4380-ae3c-707df1be4618	TCGA-E1-5319	TCGA-E1-5319-D16180	561946e1-a96c-47aa-ae5f-3f1dd8684ea5	2011-8-23	CCNU	[Not Available]	Chemotherapy	2364	NO	2433	[Not Available]	[Not Available]	[Not Available]	[Not Available]	1	[Not Available]	mg/m2	mg	82.5	7	PO	[Not Available]	[Not Available]	PROGRESSION	[Not Applicable]	180	[Not Available]
84569c1a-6baa-4380-ae3c-707df1be4618	TCGA-E1-5319	TCGA-E1-5319-D16181	da80b4cc-3bf5-4b0b-8f98-d2fb84c55973	2011-8-23	VP-16	[Not Available]	Chemotherapy	2433	NO	2587	[Not Available]	[Not Available]	[Not Available]	[Not Available]	3	[Not Available]	mg/m2	mg	50	8	PO	[Not Available]	[Not Available]	PROGRESSION	[Not Applicable]	6300	[Not Available]
84569c1a-6baa-4380-ae3c-707df1be4618	TCGA-E1-5319	TCGA-E1-5319-D16182	1e479794-aec8-4230-b7e8-f00f75cf7bf9	2011-8-24	VP-16	[Not Available]	Chemotherapy	2587	NO	2818	[Not Available]	[Not Available]	[Not Available]	[Not Available]	6	[Not Available]	mg/m2	mg	25	9	PO	[Not Available]	[Not Available]	ADJUVANT	[Not Applicable]	6300	[Not Available]
5ea230a6-77aa-4aa5-867c-09651d481d8b	TCGA-E1-5322	TCGA-E1-5322-D7467	5f1f8156-edae-4626-873b-b85e38a002d4	2011-1-27	Gliadel Wafer	[Not Available]	Chemotherapy	1085	NO	1109	[Not Available]	[Not Available]	[Not Available]	[Not Available]	7	[Not Available]	{Wafer}	{Wafer}	8	1	INTUM	[Not Available]	[Not Available]	ADJUVANT	[Not Applicable]	8	[Not Available]
457EC7F6-8612-4641-AAEF-8A7F2C44C30C	TCGA-E1-A7YD	TCGA-E1-A7YD-D61159	3901572E-7813-4FBB-8E34-1C99B7646119	2014-8-14	CCNU	[Not Available]	Chemotherapy	111	NO	285	Clinical Progressive Disease	[Not Available]	[Not Available]	[Not Available]	[Not Available]	[Not Available]	[Not Available]	[Not Available]	[Not Available]	[Not Available]	[Not Available]	[Not Available]	[Not Available]	[Not Available]	[Not Applicable]	[Not Available]	NO
457EC7F6-8612-4641-AAEF-8A7F2C44C30C	TCGA-E1-A7YD	TCGA-E1-A7YD-D61160	DDC53550-72CF-4515-9AAB-013E69C0E58E	2014-8-14	Temodar	[Not Available]	Chemotherapy	314	YES	[Not Available]	[Unknown]	[Not Available]	[Not Available]	[Not Available]	[Not Available]	[Not Available]	[Not Available]	[Not Available]	[Not Available]	[Not Available]	[Not Available]	[Not Available]	[Not Available]	[Not Available]	[Not Applicable]	[Not Available]	NO
F842F756-CE78-4C99-BCF8-3BCE18A4D9EF	TCGA-E1-A7YE	TCGA-E1-A7YE-D61167	FEC71CDC-DE35-494B-98CD-D6220CBB39BD	2014-8-14	CCNU	[Not Available]	Chemotherapy	81	NO	185	Clinical Progressive Disease	[Not Available]	[Not Available]	[Not Available]	[Not Available]	[Not Available]	[Not Available]	[Not Available]	[Not Available]	[Not Available]	[Not Available]	[Not Available]	[Not Available]	[Not Available]	[Not Applicable]	[Not Available]	NO
F842F756-CE78-4C99-BCF8-3BCE18A4D9EF	TCGA-E1-A7YE	TCGA-E1-A7YE-D61171	749626B5-D27B-4310-97E3-98021E6D8405	2014-8-14	CCNU	[Not Available]	Chemotherapy	378	NO	468	Clinical Progressive Disease	[Not Available]	[Not Available]	[Not Available]	[Not Available]	[Not Available]	[Not Available]	[Not Available]	[Not Available]	[Not Available]	[Not Available]	[Not Available]	[Not Available]	[Not Available]	[Not Applicable]	[Not Available]	NO
F842F756-CE78-4C99-BCF8-3BCE18A4D9EF	TCGA-E1-A7YE	TCGA-E1-A7YE-D61176	B567E6D2-B15B-4B4B-A61F-3D3DF2F38AE4	2014-8-14	Gliadel wafers	[Not Available]	Chemotherapy	237	NO	237	Stable Disease	[Not Available]	[Not Available]	[Not Available]	[Not Available]	[Not Available]	[Not Available]	[Not Available]	[Not Available]	[Not Available]	[Not Available]	[Not Available]	[Not Available]	[Not Available]	[Not Applicable]	[Not Available]	NO
F842F756-CE78-4C99-BCF8-3BCE18A4D9EF	TCGA-E1-A7YE	TCGA-E1-A7YE-D61182	8A4C234D-7FE4-4E07-9CD1-2A9F114D0155	2014-8-14	Temodar	[Not Available]	[Not Available]	482	NO	695	Clinical Progressive Disease	[Not Available]	[Not Available]	[Not Available]	[Not Available]	[Not Available]	[Not Available]	[Not Available]	[Not Available]	[Not Available]	[Not Available]	[Not Available]	[Not Available]	[Not Available]	[Not Applicable]	[Not Available]	NO
F842F756-CE78-4C99-BCF8-3BCE18A4D9EF	TCGA-E1-A7YE	TCGA-E1-A7YE-D61183	49132B44-9583-4FFA-B258-1E1AB02D5463	2014-8-14	Celebrex	[Not Available]	Ancillary	469	NO	703	Clinical Progressive Disease	[Not Available]	[Not Available]	[Not Available]	[Not Available]	[Not Available]	[Not Available]	[Not Available]	[Not Available]	[Not Available]	[Not Available]	[Not Available]	[Not Available]	[Not Available]	[Not Applicable]	[Not Available]	NO
F842F756-CE78-4C99-BCF8-3BCE18A4D9EF	TCGA-E1-A7YE	TCGA-E1-A7YE-D61185	FC58BB6D-E623-4730-A2E4-6E20F62D0660	2014-8-14	Temodar	[Not Available]	Chemotherapy	704	NO	731	Clinical Progressive Disease	[Not Available]	[Not Available]	[Not Available]	[Not Available]	[Not Available]	[Not Available]	[Not Available]	[Not Available]	[Not Available]	[Not Available]	[Not Available]	[Not Available]	[Not Available]	[Not Applicable]	[Not Available]	NO
F842F756-CE78-4C99-BCF8-3BCE18A4D9EF	TCGA-E1-A7YE	TCGA-E1-A7YE-D61186	16DD15B7-73A8-4C14-A3DA-44798CC4F85B	2014-8-14	Benzylguanine	[Not Available]	Targeted Molecular therapy	704	NO	731	Clinical Progressive Disease	[Not Available]	[Not Available]	[Not Available]	[Not Available]	[Not Available]	[Not Available]	[Not Available]	[Not Available]	[Not Available]	[Not Available]	[Not Available]	[Not Available]	[Not Available]	[Not Applicable]	[Not Available]	YES
F842F756-CE78-4C99-BCF8-3BCE18A4D9EF	TCGA-E1-A7YE	TCGA-E1-A7YE-D61190	D184A86B-A497-489C-B3A2-942FA29B3C16	2014-8-14	Karenitecin	[Not Available]	Chemotherapy	715	NO	787	Clinical Progressive Disease	[Not Available]	[Not Available]	[Not Available]	[Not Available]	[Not Available]	[Not Available]	[Not Available]	[Not Available]	[Not Available]	[Not Available]	[Not Available]	[Not Available]	[Not Available]	[Not Applicable]	[Not Available]	YES
F842F756-CE78-4C99-BCF8-3BCE18A4D9EF	TCGA-E1-A7YE	TCGA-E1-A7YE-D61221	F26BB5B1-A15D-4B38-9446-7F43647D04B8	2014-8-14	VP-16	[Not Available]	Chemotherapy	790	NO	845	Clinical Progressive Disease	[Not Available]	[Not Available]	[Not Available]	[Not Available]	[Not Available]	[Not Available]	[Not Available]	[Not Available]	[Not Available]	[Not Available]	[Not Available]	[Not Available]	[Not Available]	[Not Applicable]	[Not Available]	NO
9F469EDB-6B12-4EAB-BD6F-9C10034D4CB7	TCGA-E1-A7YH	TCGA-E1-A7YH-D61224	C3FB6DAF-CC6E-4337-A4D9-428A04D885F1	2014-8-14	Temodar	[Not Available]	Chemotherapy	45	NO	87	Stable Disease	[Not Available]	[Not Available]	[Not Available]	[Not Available]	[Not Available]	[Not Available]	[Not Available]	[Not Available]	[Not Available]	[Not Available]	[Not Available]	[Not Available]	[Not Available]	[Not Applicable]	[Not Available]	NO
9F469EDB-6B12-4EAB-BD6F-9C10034D4CB7	TCGA-E1-A7YH	TCGA-E1-A7YH-D61225	5ABFE853-898E-4AE7-B004-84BA9C9F538A	2014-8-14	CCNU	[Not Available]	Chemotherapy	117	NO	216	Stable Disease	[Not Available]	[Not Available]	[Not Available]	[Not Available]	[Not Available]	[Not Available]	[Not Available]	[Not Available]	[Not Available]	[Not Available]	[Not Available]	[Not Available]	[Not Available]	[Not Applicable]	[Not Available]	NO
9F469EDB-6B12-4EAB-BD6F-9C10034D4CB7	TCGA-E1-A7YH	TCGA-E1-A7YH-D61226	497713B5-E927-49B8-BCDF-987ED2BD152D	2014-8-14	Temodar	[Not Available]	Chemotherapy	222	NO	537	[Unknown]	[Not Available]	[Not Available]	[Not Available]	[Not Available]	[Not Available]	[Not Available]	[Not Available]	[Not Available]	[Not Available]	[Not Available]	[Not Available]	[Not Available]	[Not Available]	[Not Applicable]	[Not Available]	NO
9F469EDB-6B12-4EAB-BD6F-9C10034D4CB7	TCGA-E1-A7YH	TCGA-E1-A7YH-D61228	AED54027-D9B2-47BF-A61C-FE8F7F7A96CD	2014-8-14	Temodar	[Not Available]	Chemotherapy	706	NO	752	Clinical Progressive Disease	[Not Available]	[Not Available]	[Not Available]	[Not Available]	[Not Available]	[Not Available]	[Not Available]	[Not Available]	[Not Available]	[Not Available]	[Not Available]	[Not Available]	[Not Available]	[Not Applicable]	[Not Available]	NO
9F469EDB-6B12-4EAB-BD6F-9C10034D4CB7	TCGA-E1-A7YH	TCGA-E1-A7YH-D61231	0E15F21A-0740-4CEA-8117-F322CA019484	2014-8-14	Temodar	[Not Available]	Chemotherapy	775	NO	835	Clinical Progressive Disease	[Not Available]	[Not Available]	[Not Available]	[Not Available]	[Not Available]	[Not Available]	[Not Available]	[Not Available]	[Not Available]	[Not Available]	[Not Available]	[Not Available]	[Not Available]	[Not Applicable]	[Not Available]	NO
9F469EDB-6B12-4EAB-BD6F-9C10034D4CB7	TCGA-E1-A7YH	TCGA-E1-A7YH-D61234	4C28D915-D694-4549-BDCD-78BB263BA535	2014-8-14	Erlotinib	[Not Available]	Chemotherapy	867	NO	1223	Stable Disease	[Not Available]	[Not Available]	[Not Available]	[Not Available]	[Not Available]	[Not Available]	[Not Available]	[Not Available]	[Not Available]	[Not Available]	[Not Available]	[Not Available]	[Not Available]	[Not Applicable]	[Not Available]	YES
9F469EDB-6B12-4EAB-BD6F-9C10034D4CB7	TCGA-E1-A7YH	TCGA-E1-A7YH-D61235	9D2F071F-A519-4608-8897-8CB965C09A4C	2014-8-14	Avastin	[Not Available]	[Not Available]	867	NO	1223	Stable Disease	[Not Available]	[Not Available]	[Not Available]	[Not Available]	[Not Available]	[Not Available]	[Not Available]	[Not Available]	[Not Available]	[Not Available]	[Not Available]	[Not Available]	[Not Available]	[Not Applicable]	[Not Available]	YES
9F469EDB-6B12-4EAB-BD6F-9C10034D4CB7	TCGA-E1-A7YH	TCGA-E1-A7YH-D61236	7CAE29FD-FD85-47BA-B60F-BBE33F7D49FF	2014-8-14	Avastin	[Not Available]	[Not Available]	1224	NO	1328	Clinical Progressive Disease	[Not Available]	[Not Available]	[Not Available]	[Not Available]	[Not Available]	[Not Available]	[Not Available]	[Not Available]	[Not Available]	[Not Available]	[Not Available]	[Not Available]	[Not Available]	[Not Applicable]	[Not Available]	NO
9F469EDB-6B12-4EAB-BD6F-9C10034D4CB7	TCGA-E1-A7YH	TCGA-E1-A7YH-D61238	9CEF76EB-E81C-4496-A154-0999F535C7E9	2014-8-14	VP-16	[Not Available]	Chemotherapy	1345	NO	1627	Clinical Progressive Disease	[Not Available]	[Not Available]	[Not Available]	[Not Available]	[Not Available]	[Not Available]	[Not Available]	[Not Available]	[Not Available]	[Not Available]	[Not Available]	[Not Available]	[Not Available]	[Not Applicable]	[Not Available]	NO
BC6FBB3C-870D-40B5-983B-7C88705E020D	TCGA-E1-A7YJ	TCGA-E1-A7YJ-D61250	B7766092-014A-4022-B955-64E79DCB5CF6	2014-8-15	Temodar	[Not Available]	Chemotherapy	39	NO	84	Stable Disease	[Not Available]	[Not Available]	[Not Available]	[Not Available]	[Not Available]	[Not Available]	[Not Available]	[Not Available]	[Not Available]	[Not Available]	[Not Available]	[Not Available]	[Not Available]	[Not Applicable]	[Not Available]	NO
BC6FBB3C-870D-40B5-983B-7C88705E020D	TCGA-E1-A7YJ	TCGA-E1-A7YJ-D61252	BC5EE672-52C4-4BF2-B34C-19B1F8E3EB2E	2014-8-15	CPT-11	[Not Available]	Chemotherapy	96	NO	144	Stable Disease	[Not Available]	[Not Available]	[Not Available]	[Not Available]	[Not Available]	[Not Available]	[Not Available]	[Not Available]	[Not Available]	[Not Available]	[Not Available]	[Not Available]	[Not Available]	[Not Applicable]	[Not Available]	NO
BC6FBB3C-870D-40B5-983B-7C88705E020D	TCGA-E1-A7YJ	TCGA-E1-A7YJ-D61253	54D88AA0-390E-4D3F-ABF4-A143045CF5F6	2014-8-15	Avastin	[Not Available]	Immunotherapy	96	NO	504	Clinical Progressive Disease	[Not Available]	[Not Available]	[Not Available]	[Not Available]	[Not Available]	[Not Available]	[Not Available]	[Not Available]	[Not Available]	[Not Available]	[Not Available]	[Not Available]	[Not Available]	[Not Applicable]	[Not Available]	NO
BC6FBB3C-870D-40B5-983B-7C88705E020D	TCGA-E1-A7YJ	TCGA-E1-A7YJ-D61254	E73CAFDA-7537-40C4-96BB-C655A0C45770	2014-8-15	Temodar	[Not Available]	Chemotherapy	96	NO	518	Clinical Progressive Disease	[Not Available]	[Not Available]	[Not Available]	[Not Available]	[Not Available]	[Not Available]	[Not Available]	[Not Available]	[Not Available]	[Not Available]	[Not Available]	[Not Available]	[Not Available]	[Not Applicable]	[Not Available]	NO
BC6FBB3C-870D-40B5-983B-7C88705E020D	TCGA-E1-A7YJ	TCGA-E1-A7YJ-D61258	FC1FB192-BAC6-4038-87DE-C3EA5C46495F	2014-8-15	MR1-1	[Not Available]	Immunotherapy	537	NO	541	Clinical Progressive Disease	[Not Available]	[Not Available]	[Not Available]	[Not Available]	[Not Available]	[Not Available]	[Not Available]	[Not Available]	[Not Available]	[Not Available]	[Not Available]	[Not Available]	[Not Available]	[Not Applicable]	[Not Available]	YES
BB4A30D5-4EBA-45DB-B05A-BD843044D508	TCGA-E1-A7YK	TCGA-E1-A7YK-D61284	04EACA74-1CCC-4875-BDC6-D7D6849194E7	2014-8-15	Temodar	[Not Available]	Chemotherapy	27	NO	68	Stable Disease	[Not Available]	[Not Available]	[Not Available]	[Not Available]	[Not Available]	[Not Available]	[Not Available]	[Not Available]	[Not Available]	[Not Available]	[Not Available]	[Not Available]	[Not Available]	[Not Applicable]	[Not Available]	NO
BB4A30D5-4EBA-45DB-B05A-BD843044D508	TCGA-E1-A7YK	TCGA-E1-A7YK-D61286	21B1EFC1-D066-448B-862F-6CE7E60C5790	2014-8-15	Temodar	[Not Available]	Chemotherapy	90	NO	[Not Available]	[Unknown]	[Not Available]	[Not Available]	[Not Available]	[Not Available]	[Not Available]	[Not Available]	[Not Available]	[Not Available]	[Not Available]	[Not Available]	[Not Available]	[Not Available]	[Not Available]	[Not Applicable]	[Not Available]	NO
96D9249E-501C-49E0-9559-01DA978A9CA6	TCGA-E1-A7YL	TCGA-E1-A7YL-D61291	4317867D-7C62-469A-95AA-747361F74413	2014-8-15	Temodar	[Not Available]	Chemotherapy	36	NO	78	Clinical Progressive Disease	[Not Available]	[Not Available]	[Not Available]	[Not Available]	[Not Available]	[Not Available]	[Not Available]	[Not Available]	[Not Available]	[Not Available]	[Not Available]	[Not Available]	[Not Available]	[Not Applicable]	[Not Available]	NO
96D9249E-501C-49E0-9559-01DA978A9CA6	TCGA-E1-A7YL	TCGA-E1-A7YL-D61294	C0F27550-D2A5-4841-9DB5-5F2E51B66CB1	2014-8-15	Avastin	[Not Available]	Immunotherapy	103	NO	289	Clinical Progressive Disease	[Not Available]	[Not Available]	[Not Available]	[Not Available]	[Not Available]	[Not Available]	[Not Available]	[Not Available]	[Not Available]	[Not Available]	[Not Available]	[Not Available]	[Not Available]	[Not Applicable]	[Not Available]	NO
96D9249E-501C-49E0-9559-01DA978A9CA6	TCGA-E1-A7YL	TCGA-E1-A7YL-D61295	381F4079-84C8-43DF-9231-EB5855F3D737	2014-8-15	Carboplatin	[Not Available]	Chemotherapy	103	NO	263	Clinical Progressive Disease	[Not Available]	[Not Available]	[Not Available]	[Not Available]	[Not Available]	[Not Available]	[Not Available]	[Not Available]	[Not Available]	[Not Available]	[Not Available]	[Not Available]	[Not Available]	[Not Applicable]	[Not Available]	NO
96D9249E-501C-49E0-9559-01DA978A9CA6	TCGA-E1-A7YL	TCGA-E1-A7YL-D61296	3FCCA485-3EB4-434A-8384-FEB790C031C9	2014-8-15	CPT-11	[Not Available]	Chemotherapy	103	NO	249	Clinical Progressive Disease	[Not Available]	[Not Available]	[Not Available]	[Not Available]	[Not Available]	[Not Available]	[Not Available]	[Not Available]	[Not Available]	[Not Available]	[Not Available]	[Not Available]	[Not Available]	[Not Applicable]	[Not Available]	NO
96D9249E-501C-49E0-9559-01DA978A9CA6	TCGA-E1-A7YL	TCGA-E1-A7YL-D61298	51D62C27-BDAA-41CB-8E94-6D04F00C02D2	2014-8-15	Avastin	[Not Available]	Immunotherapy	298	NO	336	Clinical Progressive Disease	[Not Available]	[Not Available]	[Not Available]	[Not Available]	[Not Available]	[Not Available]	[Not Available]	[Not Available]	[Not Available]	[Not Available]	[Not Available]	[Not Available]	[Not Available]	[Not Applicable]	[Not Available]	NO
96D9249E-501C-49E0-9559-01DA978A9CA6	TCGA-E1-A7YL	TCGA-E1-A7YL-D61299	6D0E7573-4BF2-4CFF-A210-88ADE42D77F3	2014-8-15	VP-16	[Not Available]	Chemotherapy	298	NO	325	Clinical Progressive Disease	[Not Available]	[Not Available]	[Not Available]	[Not Available]	[Not Available]	[Not Available]	[Not Available]	[Not Available]	[Not Available]	[Not Available]	[Not Available]	[Not Available]	[Not Available]	[Not Applicable]	[Not Available]	NO
4250AC3C-C8B0-46CE-B9C8-7963BC386041	TCGA-E1-A7YM	TCGA-E1-A7YM-D61418	D12571FF-CF1C-4376-8885-5B7847CBE49D	2014-8-15	Temodar	[Not Available]	Chemotherapy	27	NO	75	Clinical Progressive Disease	[Not Available]	[Not Available]	[Not Available]	[Not Available]	[Not Available]	[Not Available]	[Not Available]	[Not Available]	[Not Available]	[Not Available]	[Not Available]	[Not Available]	[Not Available]	[Not Applicable]	[Not Available]	NO
4250AC3C-C8B0-46CE-B9C8-7963BC386041	TCGA-E1-A7YM	TCGA-E1-A7YM-D61420	C19BA868-82B4-412A-8743-11B35002A24A	2014-8-15	Avastin	[Not Available]	Immunotherapy	90	NO	137	Stable Disease	[Not Available]	[Not Available]	[Not Available]	[Not Available]	[Not Available]	[Not Available]	[Not Available]	[Not Available]	[Not Available]	[Not Available]	[Not Available]	[Not Available]	[Not Available]	[Not Applicable]	[Not Available]	NO
4250AC3C-C8B0-46CE-B9C8-7963BC386041	TCGA-E1-A7YM	TCGA-E1-A7YM-D61421	D5FB8A4A-6DF7-4FF6-8385-7687062849D3	2014-8-15	CPT-11	[Not Available]	Chemotherapy	90	NO	137	Stable Disease	[Not Available]	[Not Available]	[Not Available]	[Not Available]	[Not Available]	[Not Available]	[Not Available]	[Not Available]	[Not Available]	[Not Available]	[Not Available]	[Not Available]	[Not Available]	[Not Applicable]	[Not Available]	NO
4250AC3C-C8B0-46CE-B9C8-7963BC386041	TCGA-E1-A7YM	TCGA-E1-A7YM-D61422	63EF275B-6B0B-4476-B394-82070A5BCCB8	2014-8-15	Avastin	[Not Available]	Immunotherapy	137	NO	174	Stable Disease	[Not Available]	[Not Available]	[Not Available]	[Not Available]	[Not Available]	[Not Available]	[Not Available]	[Not Available]	[Not Available]	[Not Available]	[Not Available]	[Not Available]	[Not Available]	[Not Applicable]	[Not Available]	NO
4250AC3C-C8B0-46CE-B9C8-7963BC386041	TCGA-E1-A7YM	TCGA-E1-A7YM-D61423	B35CE46A-7BDC-4879-A729-1EAE5D2F1392	2014-8-15	VP-16	[Not Available]	Chemotherapy	137	NO	164	Stable Disease	[Not Available]	[Not Available]	[Not Available]	[Not Available]	[Not Available]	[Not Available]	[Not Available]	[Not Available]	[Not Available]	[Not Available]	[Not Available]	[Not Available]	[Not Available]	[Not Applicable]	[Not Available]	NO
4250AC3C-C8B0-46CE-B9C8-7963BC386041	TCGA-E1-A7YM	TCGA-E1-A7YM-D61424	53B68102-4413-48E8-9C09-F96B6B18859E	2014-8-15	Avastin	[Not Available]	Immunotherapy	174	NO	497	Clinical Progressive Disease	[Not Available]	[Not Available]	[Not Available]	[Not Available]	[Not Available]	[Not Available]	[Not Available]	[Not Available]	[Not Available]	[Not Available]	[Not Available]	[Not Available]	[Not Available]	[Not Applicable]	[Not Available]	NO
4250AC3C-C8B0-46CE-B9C8-7963BC386041	TCGA-E1-A7YM	TCGA-E1-A7YM-D61426	CB216B91-BE59-4485-99E3-A36277377673	2014-8-15	Avastin	[Not Available]	Immunotherapy	501	NO	593	Stable Disease	[Not Available]	[Not Available]	[Not Available]	[Not Available]	[Not Available]	[Not Available]	[Not Available]	[Not Available]	[Not Available]	[Not Available]	[Not Available]	[Not Available]	[Not Available]	[Not Applicable]	[Not Available]	NO
4250AC3C-C8B0-46CE-B9C8-7963BC386041	TCGA-E1-A7YM	TCGA-E1-A7YM-D61427	229207F3-DA7E-413B-A97B-B2FB4D0A291E	2014-8-15	Carboplatin	[Not Available]	Chemotherapy	501	NO	593	Stable Disease	[Not Available]	[Not Available]	[Not Available]	[Not Available]	[Not Available]	[Not Available]	[Not Available]	[Not Available]	[Not Available]	[Not Available]	[Not Available]	[Not Available]	[Not Available]	[Not Applicable]	[Not Available]	NO
BCC17E9A-6FE3-44FF-963C-D2D850A431F1	TCGA-E1-A7YN	TCGA-E1-A7YN-D61437	1A1B6155-B8EB-4E11-BA47-F01D0C6670DD	2014-8-15	Temodar	[Not Available]	Chemotherapy	35	NO	90	Stable Disease	[Not Available]	[Not Available]	[Not Available]	[Not Available]	[Not Available]	[Not Available]	[Not Available]	[Not Available]	[Not Available]	[Not Available]	[Not Available]	[Not Available]	[Not Available]	[Not Applicable]	[Not Available]	NO
BCC17E9A-6FE3-44FF-963C-D2D850A431F1	TCGA-E1-A7YN	TCGA-E1-A7YN-D61438	74ABFEC7-A861-4AD2-B928-6152BE300B73	2014-8-15	Temodar	[Not Available]	Chemotherapy	124	NO	369	Clinical Progressive Disease	[Not Available]	[Not Available]	[Not Available]	[Not Available]	[Not Available]	[Not Available]	[Not Available]	[Not Available]	[Not Available]	[Not Available]	[Not Available]	[Not Available]	[Not Available]	[Not Applicable]	[Not Available]	NO
BCC17E9A-6FE3-44FF-963C-D2D850A431F1	TCGA-E1-A7YN	TCGA-E1-A7YN-D61442	C21303E5-B241-4D5B-875A-8A02CA330EDB	2014-8-15	Avastin	[Not Available]	Immunotherapy	429	NO	484	Clinical Progressive Disease	[Not Available]	[Not Available]	[Not Available]	[Not Available]	[Not Available]	[Not Available]	[Not Available]	[Not Available]	[Not Available]	[Not Available]	[Not Available]	[Not Available]	[Not Available]	[Not Applicable]	[Not Available]	NO
BCC17E9A-6FE3-44FF-963C-D2D850A431F1	TCGA-E1-A7YN	TCGA-E1-A7YN-D61444	74A352D0-4BEB-482A-8997-1116C31AD09A	2014-8-15	Temodar	[Not Available]	Chemotherapy	429	NO	484	Clinical Progressive Disease	[Not Available]	[Not Available]	[Not Available]	[Not Available]	[Not Available]	[Not Available]	[Not Available]	[Not Available]	[Not Available]	[Not Available]	[Not Available]	[Not Available]	[Not Available]	[Not Applicable]	[Not Available]	NO
BCC17E9A-6FE3-44FF-963C-D2D850A431F1	TCGA-E1-A7YN	TCGA-E1-A7YN-D61450	8ED4B60C-CE8A-4638-830F-83A98961CAFD	2014-8-15	Avastin	[Not Available]	Immunotherapy	491	NO	553	Clinical Progressive Disease	[Not Available]	[Not Available]	[Not Available]	[Not Available]	[Not Available]	[Not Available]	[Not Available]	[Not Available]	[Not Available]	[Not Available]	[Not Available]	[Not Available]	[Not Available]	[Not Applicable]	[Not Available]	NO
BCC17E9A-6FE3-44FF-963C-D2D850A431F1	TCGA-E1-A7YN	TCGA-E1-A7YN-D61451	6BAB6C63-2436-4CC9-B2C8-01B94C4FEF9F	2014-8-15	CCNU	[Not Available]	Chemotherapy	506	NO	632	Clinical Progressive Disease	[Not Available]	[Not Available]	[Not Available]	[Not Available]	[Not Available]	[Not Available]	[Not Available]	[Not Available]	[Not Available]	[Not Available]	[Not Available]	[Not Available]	[Not Available]	[Not Applicable]	[Not Available]	NO
992452EE-8D9F-406B-9708-7BCB60062743	TCGA-E1-A7YO	TCGA-E1-A7YO-D61453	9D9F9B77-FDFB-420E-B458-FD367D8B7231	2014-8-15	I131-81C6	[Not Available]	Immunotherapy	23	NO	23	Stable Disease	[Not Available]	[Not Available]	[Not Available]	[Not Available]	[Not Available]	[Not Available]	[Not Available]	[Not Available]	[Not Available]	[Not Available]	[Not Available]	[Not Available]	[Not Available]	[Not Applicable]	[Not Available]	YES
75DBC8FB-4DB8-4764-824C-ECCF3A223884	TCGA-E1-A7YQ	TCGA-E1-A7YQ-D61539	90634921-7D21-4FA2-A5F5-727E4AACF439	2014-8-15	Temodar	[Not Available]	Chemotherapy	346	NO	396	Stable Disease	[Not Available]	[Not Available]	[Not Available]	[Not Available]	[Not Available]	[Not Available]	[Not Available]	[Not Available]	[Not Available]	[Not Available]	[Not Available]	[Not Available]	[Not Available]	[Not Applicable]	[Not Available]	NO
75DBC8FB-4DB8-4764-824C-ECCF3A223884	TCGA-E1-A7YQ	TCGA-E1-A7YQ-D61540	52EA3236-D091-43D8-B6B4-E9F026FFD823	2014-8-15	CCNU	[Not Available]	Chemotherapy	429	NO	512	Stable Disease	[Not Available]	[Not Available]	[Not Available]	[Not Available]	[Not Available]	[Not Available]	[Not Available]	[Not Available]	[Not Available]	[Not Available]	[Not Available]	[Not Available]	[Not Available]	[Not Applicable]	[Not Available]	NO
75DBC8FB-4DB8-4764-824C-ECCF3A223884	TCGA-E1-A7YQ	TCGA-E1-A7YQ-D61541	7A823A25-5BF8-44D6-95B4-4EE024A299B2	2014-8-15	Temodar	[Not Available]	Chemotherapy	532	NO	559	Clinical Progressive Disease	[Not Available]	[Not Available]	[Not Available]	[Not Available]	[Not Available]	[Not Available]	[Not Available]	[Not Available]	[Not Available]	[Not Available]	[Not Available]	[Not Available]	[Not Available]	[Not Applicable]	[Not Available]	NO
5E2539E0-2088-43DF-AD2A-F854D8BB6D30	TCGA-E1-A7YS	TCGA-E1-A7YS-D61559	2E2BE95F-A48A-4AA6-A723-E3789B943E9F	2014-8-15	Temodar	[Not Available]	Chemotherapy	67	NO	106	Stable Disease	[Not Available]	[Not Available]	[Not Available]	[Not Available]	[Not Available]	[Not Available]	[Not Available]	[Not Available]	[Not Available]	[Not Available]	[Not Available]	[Not Available]	[Not Available]	[Not Applicable]	[Not Available]	NO
5E2539E0-2088-43DF-AD2A-F854D8BB6D30	TCGA-E1-A7YS	TCGA-E1-A7YS-D61560	C5132DE8-7AA1-4C48-A553-400452DEB9CB	2014-8-15	Temodar	[Not Available]	Chemotherapy	127	NO	365	Stable Disease	[Not Available]	[Not Available]	[Not Available]	[Not Available]	[Not Available]	[Not Available]	[Not Available]	[Not Available]	[Not Available]	[Not Available]	[Not Available]	[Not Available]	[Not Available]	[Not Applicable]	[Not Available]	NO
FC3948FB-DF27-4149-BBFB-04443DFECC19	TCGA-E1-A7YU	TCGA-E1-A7YU-D61577	44D3E63F-E995-4857-8B11-4B9AA355DA5F	2014-8-15	I 131 81C6	[Not Available]	Immunotherapy	6	NO	6	[Unknown]	[Not Available]	[Not Available]	[Not Available]	[Not Available]	[Not Available]	[Not Available]	[Not Available]	[Not Available]	[Not Available]	[Not Available]	[Not Available]	[Not Available]	[Not Available]	[Not Applicable]	[Not Available]	YES
23C335F6-5749-4443-8AE8-61CCCBB137CB	TCGA-E1-A7YV	TCGA-E1-A7YV-D61580	7AD57CF9-00E2-4559-B7AD-40FBEAA4326E	2014-8-15	Temodar	[Not Available]	Chemotherapy	38	NO	82	Clinical Progressive Disease	[Not Available]	[Not Available]	[Not Available]	[Not Available]	[Not Available]	[Not Available]	[Not Available]	[Not Available]	[Not Available]	[Not Available]	[Not Available]	[Not Available]	[Not Available]	[Not Applicable]	[Not Available]	NO
23C335F6-5749-4443-8AE8-61CCCBB137CB	TCGA-E1-A7YV	TCGA-E1-A7YV-D61581	0506D544-A5D6-4023-BAD1-370DFC75744D	2014-8-15	Temodar	[Not Available]	Chemotherapy	70	NO	156	Clinical Progressive Disease	[Not Available]	[Not Available]	[Not Available]	[Not Available]	[Not Available]	[Not Available]	[Not Available]	[Not Available]	[Not Available]	[Not Available]	[Not Available]	[Not Available]	[Not Available]	[Not Applicable]	[Not Available]	NO
23C335F6-5749-4443-8AE8-61CCCBB137CB	TCGA-E1-A7YV	TCGA-E1-A7YV-D61583	4926D47F-2BAD-4C57-B6E8-73C812870A88	2014-8-15	Avastin	[Not Available]	Immunotherapy	195	NO	507	Clinical Progressive Disease	[Not Available]	[Not Available]	[Not Available]	[Not Available]	[Not Available]	[Not Available]	[Not Available]	[Not Available]	[Not Available]	[Not Available]	[Not Available]	[Not Available]	[Not Available]	[Not Applicable]	[Not Available]	NO
23C335F6-5749-4443-8AE8-61CCCBB137CB	TCGA-E1-A7YV	TCGA-E1-A7YV-D61585	6D3239C8-3331-4030-847F-FE7FC26AB248	2014-8-15	Avastin	[Not Available]	Immunotherapy	507	NO	674	Stable Disease	[Not Available]	[Not Available]	[Not Available]	[Not Available]	[Not Available]	[Not Available]	[Not Available]	[Not Available]	[Not Available]	[Not Available]	[Not Available]	[Not Available]	[Not Available]	[Not Applicable]	[Not Available]	NO
23C335F6-5749-4443-8AE8-61CCCBB137CB	TCGA-E1-A7YV	TCGA-E1-A7YV-D61586	53943E9C-9ABE-4A2C-9110-866DAE738672	2014-8-15	Gleevec	[Not Available]	Chemotherapy	507	NO	674	Stable Disease	[Not Available]	[Not Available]	[Not Available]	[Not Available]	[Not Available]	[Not Available]	[Not Available]	[Not Available]	[Not Available]	[Not Available]	[Not Available]	[Not Available]	[Not Available]	[Not Applicable]	[Not Available]	NO
23C335F6-5749-4443-8AE8-61CCCBB137CB	TCGA-E1-A7YV	TCGA-E1-A7YV-D61587	B074897E-18F6-4840-80E1-526B6416343C	2014-8-15	Gleevec	[Not Available]	Chemotherapy	678	NO	824	Clinical Progressive Disease	[Not Available]	[Not Available]	[Not Available]	[Not Available]	[Not Available]	[Not Available]	[Not Available]	[Not Available]	[Not Available]	[Not Available]	[Not Available]	[Not Available]	[Not Available]	[Not Applicable]	[Not Available]	NO
23C335F6-5749-4443-8AE8-61CCCBB137CB	TCGA-E1-A7YV	TCGA-E1-A7YV-D61589	0E78805C-5BFF-477A-8883-3F6CED061FCC	2014-8-15	Avastin	[Not Available]	Immunotherapy	846	NO	887	Clinical Progressive Disease	[Not Available]	[Not Available]	[Not Available]	[Not Available]	[Not Available]	[Not Available]	[Not Available]	[Not Available]	[Not Available]	[Not Available]	[Not Available]	[Not Available]	[Not Available]	[Not Applicable]	[Not Available]	NO
23C335F6-5749-4443-8AE8-61CCCBB137CB	TCGA-E1-A7YV	TCGA-E1-A7YV-D61590	DE30E03E-61B6-444E-9F9D-1141A44FEBE9	2014-8-15	Gleevec	[Not Available]	Chemotherapy	832	NO	887	Clinical Progressive Disease	[Not Available]	[Not Available]	[Not Available]	[Not Available]	[Not Available]	[Not Available]	[Not Available]	[Not Available]	[Not Available]	[Not Available]	[Not Available]	[Not Available]	[Not Available]	[Not Applicable]	[Not Available]	NO
23C335F6-5749-4443-8AE8-61CCCBB137CB	TCGA-E1-A7YV	TCGA-E1-A7YV-D61592	3DB2CB93-6AFA-4E43-9799-B5F624044D7B	2014-8-15	Avastin	[Not Available]	Immunotherapy	888	NO	948	Clinical Progressive Disease	[Not Available]	[Not Available]	[Not Available]	[Not Available]	[Not Available]	[Not Available]	[Not Available]	[Not Available]	[Not Available]	[Not Available]	[Not Available]	[Not Available]	[Not Available]	[Not Applicable]	[Not Available]	NO
23C335F6-5749-4443-8AE8-61CCCBB137CB	TCGA-E1-A7YV	TCGA-E1-A7YV-D61593	420D4CD3-B59D-4097-8180-B35DD38C51FA	2014-8-15	CPT-11	[Not Available]	Chemotherapy	888	NO	948	Clinical Progressive Disease	[Not Available]	[Not Available]	[Not Available]	[Not Available]	[Not Available]	[Not Available]	[Not Available]	[Not Available]	[Not Available]	[Not Available]	[Not Available]	[Not Available]	[Not Available]	[Not Applicable]	[Not Available]	NO
5EEF573E-6A44-4DC7-8AA7-B136863CE910	TCGA-E1-A7YW	TCGA-E1-A7YW-D61606	C6A6B183-A122-4AC1-B392-64D8EC4ED163	2014-8-15	CCNU	[Not Available]	Chemotherapy	711	NO	978	Clinical Progressive Disease	[Not Available]	[Not Available]	[Not Available]	[Not Available]	[Not Available]	[Not Available]	[Not Available]	[Not Available]	[Not Available]	[Not Available]	[Not Available]	[Not Available]	[Not Available]	[Not Applicable]	[Not Available]	NO
5EEF573E-6A44-4DC7-8AA7-B136863CE910	TCGA-E1-A7YW	TCGA-E1-A7YW-D61608	E95A013A-8E18-4D40-8DC6-F34CA45CFE04	2014-8-15	Avastin	[Not Available]	Immunotherapy	999	NO	1025	Stable Disease	[Not Available]	[Not Available]	[Not Available]	[Not Available]	[Not Available]	[Not Available]	[Not Available]	[Not Available]	[Not Available]	[Not Available]	[Not Available]	[Not Available]	[Not Available]	[Not Applicable]	[Not Available]	YES
5EEF573E-6A44-4DC7-8AA7-B136863CE910	TCGA-E1-A7YW	TCGA-E1-A7YW-D61609	EF7E27E9-3B2E-43DF-8540-076341AD9835	2014-8-15	CPT-11	[Not Available]	Chemotherapy	999	NO	1025	Stable Disease	[Not Available]	[Not Available]	[Not Available]	[Not Available]	[Not Available]	[Not Available]	[Not Available]	[Not Available]	[Not Available]	[Not Available]	[Not Available]	[Not Available]	[Not Available]	[Not Applicable]	[Not Available]	YES
5EEF573E-6A44-4DC7-8AA7-B136863CE910	TCGA-E1-A7YW	TCGA-E1-A7YW-D61610	20DC6FA9-757C-4537-902C-7A29D6290FCF	2014-8-15	VP-16	[Not Available]	Chemotherapy	1040	NO	1095	Clinical Progressive Disease	[Not Available]	[Not Available]	[Not Available]	[Not Available]	[Not Available]	[Not Available]	[Not Available]	[Not Available]	[Not Available]	[Not Available]	[Not Available]	[Not Available]	[Not Available]	[Not Applicable]	[Not Available]	NO
5EEF573E-6A44-4DC7-8AA7-B136863CE910	TCGA-E1-A7YW	TCGA-E1-A7YW-D61612	60C2DD63-0669-444B-8104-3CDBD15271F6	2014-8-15	Temodar	[Not Available]	Chemotherapy	418	NO	608	Clinical Progressive Disease	[Not Available]	[Not Available]	[Not Available]	[Not Available]	[Not Available]	[Not Available]	[Not Available]	[Not Available]	[Not Available]	[Not Available]	[Not Available]	[Not Available]	[Not Available]	[Not Applicable]	[Not Available]	NO
722C172F-46E6-47A1-82E5-3207278DF89B	TCGA-E1-A7YY	TCGA-E1-A7YY-D61626	4A36C2BC-E737-4A26-912B-61212551557A	2014-8-15	Temodar	[Not Available]	Chemotherapy	982	NO	1351	Stable Disease	[Not Available]	[Not Available]	[Not Available]	[Not Available]	[Not Available]	[Not Available]	[Not Available]	[Not Available]	[Not Available]	[Not Available]	[Not Available]	[Not Available]	[Not Available]	[Not Applicable]	[Not Available]	YES
722C172F-46E6-47A1-82E5-3207278DF89B	TCGA-E1-A7YY	TCGA-E1-A7YY-D61629	F865A9A1-5405-4ED7-8982-32BE7D405518	2014-8-15	Temodar	[Not Available]	Chemotherapy	2378	NO	2470	Clinical Progressive Disease	[Not Available]	[Not Available]	[Not Available]	[Not Available]	[Not Available]	[Not Available]	[Not Available]	[Not Available]	[Not Available]	[Not Available]	[Not Available]	[Not Available]	[Not Available]	[Not Applicable]	[Not Available]	NO
722C172F-46E6-47A1-82E5-3207278DF89B	TCGA-E1-A7YY	TCGA-E1-A7YY-D61631	B46C8F8D-1DE0-4243-90D2-896143B8DB38	2014-8-15	CCNU	[Not Available]	Chemotherapy	2465	NO	2590	Stable Disease	[Not Available]	[Not Available]	[Not Available]	[Not Available]	[Not Available]	[Not Available]	[Not Available]	[Not Available]	[Not Available]	[Not Available]	[Not Available]	[Not Available]	[Not Available]	[Not Applicable]	[Not Available]	NO
722C172F-46E6-47A1-82E5-3207278DF89B	TCGA-E1-A7YY	TCGA-E1-A7YY-D61633	9F5DC724-EF96-4637-8F7A-54D2380DEE17	2014-8-15	Temodar	[Not Available]	Chemotherapy	3501	NO	4152	Clinical Progressive Disease	[Not Available]	[Not Available]	[Not Available]	[Not Available]	[Not Available]	[Not Available]	[Not Available]	[Not Available]	[Not Available]	[Not Available]	[Not Available]	[Not Available]	[Not Available]	[Not Applicable]	[Not Available]	NO
722C172F-46E6-47A1-82E5-3207278DF89B	TCGA-E1-A7YY	TCGA-E1-A7YY-D61635	9CDFAC52-BFDF-45CC-9806-B36B7A015161	2014-8-15	VP-16	[Not Available]	Chemotherapy	4152	NO	4207	Clinical Progressive Disease	[Not Available]	[Not Available]	[Not Available]	[Not Available]	[Not Available]	[Not Available]	[Not Available]	[Not Available]	[Not Available]	[Not Available]	[Not Available]	[Not Available]	[Not Available]	[Not Applicable]	[Not Available]	NO
722C172F-46E6-47A1-82E5-3207278DF89B	TCGA-E1-A7YY	TCGA-E1-A7YY-D61638	918DD13E-DDC7-4DB8-8A7D-E2C12D364BFB	2014-8-15	Avastin	[Not Available]	Immunotherapy	4289	NO	4418	[Unknown]	[Not Available]	[Not Available]	[Not Available]	[Not Available]	[Not Available]	[Not Available]	[Not Available]	[Not Available]	[Not Available]	[Not Available]	[Not Available]	[Not Available]	[Not Available]	[Not Applicable]	[Not Available]	NO
97FFBE14-9070-4A5A-8760-225A88834B40	TCGA-E1-A7Z2	TCGA-E1-A7Z2-D61676	E49A4E1A-2003-4C46-9203-C77957172ECB	2014-8-15	Temodar	[Not Available]	Chemotherapy	102	NO	213	Clinical Progressive Disease	[Not Available]	[Not Available]	[Not Available]	[Not Available]	[Not Available]	[Not Available]	[Not Available]	[Not Available]	[Not Available]	[Not Available]	[Not Available]	[Not Available]	[Not Available]	[Not Applicable]	[Not Available]	NO
97FFBE14-9070-4A5A-8760-225A88834B40	TCGA-E1-A7Z2	TCGA-E1-A7Z2-D61679	3BBF97E6-A99D-4729-9DC4-0D5682FAAD0E	2014-8-15	Temodar	[Not Available]	Chemotherapy	230	NO	270	Clinical Progressive Disease	[Not Available]	[Not Available]	[Not Available]	[Not Available]	[Not Available]	[Not Available]	[Not Available]	[Not Available]	[Not Available]	[Not Available]	[Not Available]	[Not Available]	[Not Available]	[Not Applicable]	[Not Available]	NO
97FFBE14-9070-4A5A-8760-225A88834B40	TCGA-E1-A7Z2	TCGA-E1-A7Z2-D61684	D7ACEF48-175D-4009-89E8-CBB102479177	2014-8-15	Temodar	[Not Available]	Chemotherapy	286	NO	328	Stable Disease	[Not Available]	[Not Available]	[Not Available]	[Not Available]	[Not Available]	[Not Available]	[Not Available]	[Not Available]	[Not Available]	[Not Available]	[Not Available]	[Not Available]	[Not Available]	[Not Applicable]	[Not Available]	NO
97FFBE14-9070-4A5A-8760-225A88834B40	TCGA-E1-A7Z2	TCGA-E1-A7Z2-D61685	577CE699-A162-4B2B-A02B-2DCD62513704	2014-8-15	Avastin	[Not Available]	Immunotherapy	293	NO	334	Stable Disease	[Not Available]	[Not Available]	[Not Available]	[Not Available]	[Not Available]	[Not Available]	[Not Available]	[Not Available]	[Not Available]	[Not Available]	[Not Available]	[Not Available]	[Not Available]	[Not Applicable]	[Not Available]	NO
97FFBE14-9070-4A5A-8760-225A88834B40	TCGA-E1-A7Z2	TCGA-E1-A7Z2-D61686	5EF5B9BF-0974-44F1-BB04-29581A402B1A	2014-8-15	Temodar	[Not Available]	Chemotherapy	356	NO	383	Stable Disease	[Not Available]	[Not Available]	[Not Available]	[Not Available]	[Not Available]	[Not Available]	[Not Available]	[Not Available]	[Not Available]	[Not Available]	[Not Available]	[Not Available]	[Not Available]	[Not Applicable]	[Not Available]	NO
97FFBE14-9070-4A5A-8760-225A88834B40	TCGA-E1-A7Z2	TCGA-E1-A7Z2-D61687	93A4F821-08F8-4977-82FE-6034DCC8A9D2	2014-8-15	Avastin	[Not Available]	Immunotherapy	356	NO	369	Stable Disease	[Not Available]	[Not Available]	[Not Available]	[Not Available]	[Not Available]	[Not Available]	[Not Available]	[Not Available]	[Not Available]	[Not Available]	[Not Available]	[Not Available]	[Not Available]	[Not Applicable]	[Not Available]	NO
3AC41CC6-5DFB-40A1-BD13-5DC7CA2BB6F3	TCGA-E1-A7Z3	TCGA-E1-A7Z3-D61695	AF4DC37C-985A-4BF2-A364-273564BB866F	2014-8-18	I131-81C6	[Not Available]	Immunotherapy	1709	NO	1709	Clinical Progressive Disease	[Not Available]	[Not Available]	[Not Available]	[Not Available]	[Not Available]	[Not Available]	[Not Available]	[Not Available]	[Not Available]	[Not Available]	[Not Available]	[Not Available]	[Not Available]	[Not Applicable]	[Not Available]	YES
3AC41CC6-5DFB-40A1-BD13-5DC7CA2BB6F3	TCGA-E1-A7Z3	TCGA-E1-A7Z3-D61698	DDFEF29C-B6DB-49E6-AC99-A2F93816731A	2014-8-18	CCNU	[Not Available]	Chemotherapy	1911	NO	1921	Clinical Progressive Disease	[Not Available]	[Not Available]	[Not Available]	[Not Available]	[Not Available]	[Not Available]	[Not Available]	[Not Available]	[Not Available]	[Not Available]	[Not Available]	[Not Available]	[Not Available]	[Not Applicable]	[Not Available]	YES
3AC41CC6-5DFB-40A1-BD13-5DC7CA2BB6F3	TCGA-E1-A7Z3	TCGA-E1-A7Z3-D61699	3A267015-FFC3-4370-860D-AAB135DB3C2B	2014-8-18	Procarbazine	[Not Available]	Chemotherapy	1911	NO	1921	Clinical Progressive Disease	[Not Available]	[Not Available]	[Not Available]	[Not Available]	[Not Available]	[Not Available]	[Not Available]	[Not Available]	[Not Available]	[Not Available]	[Not Available]	[Not Available]	[Not Available]	[Not Applicable]	[Not Available]	YES
3AC41CC6-5DFB-40A1-BD13-5DC7CA2BB6F3	TCGA-E1-A7Z3	TCGA-E1-A7Z3-D61700	7C353942-BAB3-43B8-8530-CFCA1CB6318D	2014-8-18	Vincristine	[Not Available]	Chemotherapy	1911	NO	1921	Clinical Progressive Disease	[Not Available]	[Not Available]	[Not Available]	[Not Available]	[Not Available]	[Not Available]	[Not Available]	[Not Available]	[Not Available]	[Not Available]	[Not Available]	[Not Available]	[Not Available]	[Not Applicable]	[Not Available]	YES
3AC41CC6-5DFB-40A1-BD13-5DC7CA2BB6F3	TCGA-E1-A7Z3	TCGA-E1-A7Z3-D61702	35FBE083-45A7-43C7-BDC0-0CF019A52F5A	2014-8-18	CPT-11	[Not Available]	Chemotherapy	1995	NO	2072	Clinical Progressive Disease	[Not Available]	[Not Available]	[Not Available]	[Not Available]	[Not Available]	[Not Available]	[Not Available]	[Not Available]	[Not Available]	[Not Available]	[Not Available]	[Not Available]	[Not Available]	[Not Applicable]	[Not Available]	YES
975E17C2-B93C-4D45-8A85-786F365E4A93	TCGA-E1-A7Z4	TCGA-E1-A7Z4-D61742	45034EE3-2514-4F2E-BDAC-DA0F43B0E592	2014-8-19	Gliadel	[Not Available]	Chemotherapy	883	NO	883	Stable Disease	[Not Available]	[Not Available]	[Not Available]	[Not Available]	[Not Available]	[Not Available]	[Not Available]	[Not Available]	[Not Available]	[Not Available]	[Not Available]	[Not Available]	[Not Available]	[Not Applicable]	[Not Available]	NO
975E17C2-B93C-4D45-8A85-786F365E4A93	TCGA-E1-A7Z4	TCGA-E1-A7Z4-D61744	DAC8BC69-6B96-4C72-8F2A-081329407FC3	2014-8-19	Temodar	[Not Available]	Chemotherapy	896	NO	952	Clinical Progressive Disease	[Not Available]	[Not Available]	[Not Available]	[Not Available]	[Not Available]	[Not Available]	[Not Available]	[Not Available]	[Not Available]	[Not Available]	[Not Available]	[Not Available]	[Not Available]	[Not Applicable]	[Not Available]	NO
975E17C2-B93C-4D45-8A85-786F365E4A93	TCGA-E1-A7Z4	TCGA-E1-A7Z4-D61746	C4B86A27-716A-4EB9-9857-868CEBF922A0	2014-8-19	CCNU	[Not Available]	Chemotherapy	974	NO	1100	Clinical Progressive Disease	[Not Available]	[Not Available]	[Not Available]	[Not Available]	[Not Available]	[Not Available]	[Not Available]	[Not Available]	[Not Available]	[Not Available]	[Not Available]	[Not Available]	[Not Available]	[Not Applicable]	[Not Available]	NO
975E17C2-B93C-4D45-8A85-786F365E4A93	TCGA-E1-A7Z4	TCGA-E1-A7Z4-D61748	B907B025-FF2B-4F61-8A78-B413C29B8826	2014-8-19	Thalidomide	[Not Available]	[Not Available]	1101	NO	1176	Clinical Progressive Disease	[Not Available]	[Not Available]	[Not Available]	[Not Available]	[Not Available]	[Not Available]	[Not Available]	[Not Available]	[Not Available]	[Not Available]	[Not Available]	[Not Available]	[Not Available]	[Not Applicable]	[Not Available]	YES
975E17C2-B93C-4D45-8A85-786F365E4A93	TCGA-E1-A7Z4	TCGA-E1-A7Z4-D61749	C99CD020-7894-4F1F-A627-78E331F26389	2014-8-19	Cyclophosphamide	[Not Available]	Chemotherapy	1101	NO	1176	Clinical Progressive Disease	[Not Available]	[Not Available]	[Not Available]	[Not Available]	[Not Available]	[Not Available]	[Not Available]	[Not Available]	[Not Available]	[Not Available]	[Not Available]	[Not Available]	[Not Available]	[Not Applicable]	[Not Available]	YES
975E17C2-B93C-4D45-8A85-786F365E4A93	TCGA-E1-A7Z4	TCGA-E1-A7Z4-D61751	799AA848-1E30-4DC7-8CAA-B6F0AF17B2D8	2014-8-19	Karenitecin	[Not Available]	Chemotherapy	1182	NO	1249	Clinical Progressive Disease	[Not Available]	[Not Available]	[Not Available]	[Not Available]	[Not Available]	[Not Available]	[Not Available]	[Not Available]	[Not Available]	[Not Available]	[Not Available]	[Not Available]	[Not Available]	[Not Applicable]	[Not Available]	YES
975E17C2-B93C-4D45-8A85-786F365E4A93	TCGA-E1-A7Z4	TCGA-E1-A7Z4-D61753	9DF62BE0-F268-4DE1-8030-57475AC58C16	2014-8-19	Temodar	[Not Available]	Chemotherapy	1266	NO	1834	Stable Disease	[Not Available]	[Not Available]	[Not Available]	[Not Available]	[Not Available]	[Not Available]	[Not Available]	[Not Available]	[Not Available]	[Not Available]	[Not Available]	[Not Available]	[Not Available]	[Not Applicable]	[Not Available]	NO
975E17C2-B93C-4D45-8A85-786F365E4A93	TCGA-E1-A7Z4	TCGA-E1-A7Z4-D61754	0282393A-FCBA-4D4A-AC74-B0D9C5C66032	2014-8-19	Tamoxifen	[Not Available]	Hormone Therapy	1266	NO	1834	Stable Disease	[Not Available]	[Not Available]	[Not Available]	[Not Available]	[Not Available]	[Not Available]	[Not Available]	[Not Available]	[Not Available]	[Not Available]	[Not Available]	[Not Available]	[Not Available]	[Not Applicable]	[Not Available]	NO
975E17C2-B93C-4D45-8A85-786F365E4A93	TCGA-E1-A7Z4	TCGA-E1-A7Z4-D61756	A7B85916-1068-405F-B574-5D1E8807337B	2014-8-19	Avastin	[Not Available]	Immunotherapy	3545	NO	3888	Stable Disease	[Not Available]	[Not Available]	[Not Available]	[Not Available]	[Not Available]	[Not Available]	[Not Available]	[Not Available]	[Not Available]	[Not Available]	[Not Available]	[Not Available]	[Not Available]	[Not Applicable]	[Not Available]	NO
975E17C2-B93C-4D45-8A85-786F365E4A93	TCGA-E1-A7Z4	TCGA-E1-A7Z4-D61758	0161FE00-CD4D-47E4-879C-208B19B2958B	2014-8-19	Avastin	[Not Available]	Immunotherapy	4081	NO	4124	Clinical Progressive Disease	[Not Available]	[Not Available]	[Not Available]	[Not Available]	[Not Available]	[Not Available]	[Not Available]	[Not Available]	[Not Available]	[Not Available]	[Not Available]	[Not Available]	[Not Available]	[Not Applicable]	[Not Available]	NO
975E17C2-B93C-4D45-8A85-786F365E4A93	TCGA-E1-A7Z4	TCGA-E1-A7Z4-D61759	7964078B-3059-4440-8855-5ADA2090CFE0	2014-8-19	Temodar	[Not Available]	Chemotherapy	4081	NO	4137	Clinical Progressive Disease	[Not Available]	[Not Available]	[Not Available]	[Not Available]	[Not Available]	[Not Available]	[Not Available]	[Not Available]	[Not Available]	[Not Available]	[Not Available]	[Not Available]	[Not Available]	[Not Applicable]	[Not Available]	NO
975E17C2-B93C-4D45-8A85-786F365E4A93	TCGA-E1-A7Z4	TCGA-E1-A7Z4-D61761	98E606FE-D8E2-423E-A0EF-C9F8D553ED9C	2014-8-19	Avastin	[Not Available]	Immunotherapy	4138	NO	4336	Clinical Progressive Disease	[Not Available]	[Not Available]	[Not Available]	[Not Available]	[Not Available]	[Not Available]	[Not Available]	[Not Available]	[Not Available]	[Not Available]	[Not Available]	[Not Available]	[Not Available]	[Not Applicable]	[Not Available]	NO
975E17C2-B93C-4D45-8A85-786F365E4A93	TCGA-E1-A7Z4	TCGA-E1-A7Z4-D61762	5CD187C5-7576-451C-B84D-341B29CC2732	2014-8-19	Carboplatin	[Not Available]	Chemotherapy	4138	NO	4308	Clinical Progressive Disease	[Not Available]	[Not Available]	[Not Available]	[Not Available]	[Not Available]	[Not Available]	[Not Available]	[Not Available]	[Not Available]	[Not Available]	[Not Available]	[Not Available]	[Not Available]	[Not Applicable]	[Not Available]	NO
8B10F00F-FDE6-423D-BC36-027931359A5A	TCGA-E1-A7Z6	TCGA-E1-A7Z6-D61768	5E182D11-B082-4B6B-893A-51EA9ABE7041	2014-8-19	Temodar	[Not Available]	Chemotherapy	356	NO	705	Stable Disease	[Not Available]	[Not Available]	[Not Available]	[Not Available]	[Not Available]	[Not Available]	[Not Available]	[Not Available]	[Not Available]	[Not Available]	[Not Available]	[Not Available]	[Not Available]	[Not Applicable]	[Not Available]	NO
8B10F00F-FDE6-423D-BC36-027931359A5A	TCGA-E1-A7Z6	TCGA-E1-A7Z6-D61773	E16FBDC2-F705-40B9-AAF1-4597CD3CACF3	2014-8-19	Temodar	[Not Available]	Chemotherapy	907	NO	964	Clinical Progressive Disease	[Not Available]	[Not Available]	[Not Available]	[Not Available]	[Not Available]	[Not Available]	[Not Available]	[Not Available]	[Not Available]	[Not Available]	[Not Available]	[Not Available]	[Not Available]	[Not Applicable]	[Not Available]	NO
8B10F00F-FDE6-423D-BC36-027931359A5A	TCGA-E1-A7Z6	TCGA-E1-A7Z6-D61774	86902F7A-58BF-43A9-A43C-9FF453EAC8B3	2014-8-19	Avastin	[Not Available]	Immunotherapy	901	NO	966	Clinical Progressive Disease	[Not Available]	[Not Available]	[Not Available]	[Not Available]	[Not Available]	[Not Available]	[Not Available]	[Not Available]	[Not Available]	[Not Available]	[Not Available]	[Not Available]	[Not Available]	[Not Applicable]	[Not Available]	NO
e09f93e1-1649-48fa-9e2e-d13ac6d50b97	TCGA-FG-5962	TCGA-FG-5962-D14111	08349992-366b-42ba-8cb9-e93b7b024923	2011-7-21	Temodar	[Not Available]	Chemotherapy	112	NO	258	[Not Available]	[Not Available]	[Not Available]	[Not Available]	6	[Not Available]	mg	mg	320-400	2	PO	[Not Available]	[Not Available]	ADJUVANT	[Not Applicable]	10800	[Not Available]
e09f93e1-1649-48fa-9e2e-d13ac6d50b97	TCGA-FG-5962	TCGA-FG-5962-D14107	310362a0-7d4a-4042-beec-96856efdea8a	2011-7-21	Temodar	[Not Available]	Chemotherapy	28	NO	79	[Not Available]	[Not Available]	[Not Available]	[Not Available]	1	[Not Available]	mg	mg	160	1	PO	[Not Available]	[Not Available]	ADJUVANT	[Not Applicable]	6720	[Not Available]
68f550ca-3a33-45e4-b1c9-14f99e543263	TCGA-FG-5963	TCGA-FG-5963-D9984	cfce2c0b-61d3-452b-ba97-2eed34aca74b	2011-4-13	Temodar	[Not Available]	Chemotherapy	428	NO	471	[Not Available]	[Not Available]	[Not Available]	[Not Available]	1	[Not Available]	mg	mg	140	1	PO	[Not Available]	[Not Available]	PROGRESSION	[Not Applicable]	5880	[Not Available]
68f550ca-3a33-45e4-b1c9-14f99e543263	TCGA-FG-5963	TCGA-FG-5963-D42999	B2B918A8-6647-4CAA-A5BA-E962B2ED4CD1	2013-5-7	Temodar	[Not Available]	Chemotherapy	517	NO	690	Clinical Progressive Disease	[Not Available]	[Not Available]	[Not Available]	[Not Available]	[Not Available]	[Not Available]	[Not Available]	[Not Available]	[Not Available]	[Not Available]	[Not Available]	[Not Available]	[Not Available]	[Not Applicable]	[Not Available]	NO
68f550ca-3a33-45e4-b1c9-14f99e543263	TCGA-FG-5963	TCGA-FG-5963-D43000	CC00B63C-9810-4ADC-A195-77E5574FD002	2013-5-7	Avastin	[Not Available]	Chemotherapy	511	NO	727	Clinical Progressive Disease	[Not Available]	[Not Available]	[Not Available]	[Not Available]	[Not Available]	[Not Available]	[Not Available]	[Not Available]	[Not Available]	[Not Available]	[Not Available]	[Not Available]	[Not Available]	[Not Applicable]	[Not Available]	NO
68f550ca-3a33-45e4-b1c9-14f99e543263	TCGA-FG-5963	TCGA-FG-5963-D43015	7A6CD594-2F09-408B-BD86-DA385019EF0D	2013-5-8	BCNU	[Not Available]	Chemotherapy	699	NO	700	Clinical Progressive Disease	[Not Available]	[Not Available]	[Not Available]	[Not Available]	[Not Available]	[Not Available]	[Not Available]	[Not Available]	[Not Available]	[Not Available]	[Not Available]	[Not Available]	[Not Available]	[Not Applicable]	[Not Available]	NO
2cfc07f3-a31c-41a2-a9e3-b708d2421a78	TCGA-FG-5965	TCGA-FG-5965-D14155	dfd47724-148f-4d6f-8e91-8eb96911e943	2011-7-22	Temodar	[Not Available]	Chemotherapy	790	YES	[Not Available]	[Not Available]	[Not Available]	[Not Available]	[Not Available]	6	[Not Available]	mg	mg	300-320	1	PO	[Not Available]	[Not Available]	PROGRESSION	[Not Applicable]	9500	[Not Available]
dadd7428-9e4d-4652-9469-ab521b88d529	TCGA-FG-6688	TCGA-FG-6688-D14644	3882f392-f750-4236-adc1-8196e3e64b74	2011-8-5	Temodar	[Not Available]	Chemotherapy	159	YES	[Not Available]	[Not Available]	[Not Available]	[Not Available]	[Not Available]	3	[Not Available]	mg	mg	345-460	1	PO	[Not Available]	[Not Available]	ADJUVANT	[Not Applicable]	5750	[Not Available]
dadd7428-9e4d-4652-9469-ab521b88d529	TCGA-FG-6688	TCGA-FG-6688-D32792	112A79D4-BB4F-4DDC-B489-5234CE6720FA	2012-6-12	Avastin	[Not Available]	Chemotherapy	483	YES	[Not Available]	Stable Disease	[Not Available]	[Not Available]	[Not Available]	[Not Available]	[Not Available]	[Not Available]	[Not Available]	[Not Available]	[Not Available]	[Not Available]	[Not Available]	[Not Available]	[Not Available]	[Not Applicable]	[Not Available]	NO
8d07b1e8-5d1d-4a43-b616-d29dd58ce5fe	TCGA-FG-6689	TCGA-FG-6689-D32856	7EDCB89C-DE05-43F5-BFB5-03D43EB7FA16	2012-6-14	Temodar	[Not Available]	Chemotherapy	267	NO	424	Stable Disease	[Not Available]	[Not Available]	[Not Available]	[Not Available]	[Not Available]	[Not Available]	[Not Available]	[Not Available]	[Not Available]	[Not Available]	[Not Available]	[Not Available]	[Not Available]	[Not Applicable]	[Not Available]	NO
e4d9b696-3311-44e7-9191-fde56c080a00	TCGA-FG-6691	TCGA-FG-6691-D63746	3B2BB044-E4EE-47E4-96F2-8D84AB7943C3	2014-8-15	Temodar	[Not Available]	Chemotherapy	1135	YES	[Not Available]	[Not Applicable]	[Not Available]	[Not Available]	[Not Available]	[Not Available]	[Not Available]	[Not Available]	[Not Available]	[Not Available]	[Not Available]	[Not Available]	[Not Available]	[Not Available]	[Not Available]	[Not Applicable]	[Not Available]	NO
5f10cd91-1e03-4016-b35a-8629a1a8fcc9	TCGA-FG-6692	TCGA-FG-6692-D32839	CCA2C4C1-27B5-4165-8E5D-3FCAFA02E0A2	2012-6-13	Temodar	[Not Available]	Chemotherapy	149	YES	[Not Available]	[Not Applicable]	[Not Available]	[Not Available]	[Not Available]	[Not Available]	[Not Available]	[Not Available]	[Not Available]	[Not Available]	[Not Available]	[Not Available]	[Not Available]	[Not Available]	[Not Available]	[Not Applicable]	[Not Available]	NO
b342e980-8383-4f1b-bf57-4098c37a536c	TCGA-FG-7636	TCGA-FG-7636-D19850	7b3133a0-75ec-4ece-b722-8deb8f2823d2	2011-12-29	Temodar	[Not Available]	Chemotherapy	33	NO	84	[Not Available]	[Not Available]	[Not Available]	[Not Available]	1	[Not Available]	mg	mg	150	1	PO	[Not Available]	[Not Available]	ADJUVANT	[Not Applicable]	6300	[Not Available]
1f54d21e-752f-496d-8453-4b9b8738cbce	TCGA-FG-7638	TCGA-FG-7638-D20408	e75a0f71-b3d0-4896-ad35-9d7062cf4fd7	2011-1-11	Temodar	[Not Available]	Chemotherapy	37	NO	78	[Not Available]	[Not Available]	[Not Available]	[Not Available]	1	[Not Available]	mg	mg	145	1	PO	[Not Available]	[Not Available]	ADJUVANT	[Not Applicable]	6090	[Not Available]
1f54d21e-752f-496d-8453-4b9b8738cbce	TCGA-FG-7638	TCGA-FG-7638-D43362	E71157DA-8780-4039-A459-78C0B78182C3	2013-5-20	Temodar	[Not Available]	Chemotherapy	122	NO	336	Stable Disease	[Not Available]	[Not Available]	[Not Available]	[Not Available]	[Not Available]	[Not Available]	[Not Available]	[Not Available]	[Not Available]	[Not Available]	[Not Available]	[Not Available]	[Not Available]	[Not Applicable]	[Not Available]	NO
1f54d21e-752f-496d-8453-4b9b8738cbce	TCGA-FG-7638	TCGA-FG-7638-D43365	2C840323-3AB9-4788-9A3C-40B8FA3AAD99	2013-5-20	Temodar	[Not Available]	Chemotherapy	411	NO	595	Stable Disease	[Not Available]	[Not Available]	[Not Available]	[Not Available]	[Not Available]	[Not Available]	[Not Available]	[Not Available]	[Not Available]	[Not Available]	[Not Available]	[Not Available]	[Not Available]	[Not Applicable]	[Not Available]	NO
1159c88c-39d0-4c03-9c66-36af5340a67a	TCGA-FG-8181	TCGA-FG-8181-D64420	2D62A107-8CCE-489F-92A4-C38E2B1ACA7F	2014-9-2	Temodar	[Not Available]	Chemotherapy	64	NO	105	Stable Disease	[Not Available]	[Not Available]	[Not Available]	[Not Available]	[Not Available]	[Not Available]	[Not Available]	[Not Available]	[Not Available]	[Not Available]	[Not Available]	[Not Available]	[Not Available]	[Not Applicable]	[Not Available]	NO
fb3884df-3680-4c5b-8092-981007aeba03	TCGA-FG-8185	TCGA-FG-8185-D32545	CE3F4131-147E-44A0-A306-3F54F2F9BDFE	2012-5-31	Temodar	[Not Available]	Chemotherapy	21	NO	70	Stable Disease	[Not Available]	[Not Available]	[Not Available]	[Not Available]	[Not Available]	[Not Available]	[Not Available]	[Not Available]	[Not Available]	[Not Available]	[Not Available]	[Not Available]	[Not Available]	[Not Applicable]	[Not Available]	NO
fb3884df-3680-4c5b-8092-981007aeba03	TCGA-FG-8185	TCGA-FG-8185-D43369	CDCD9C6D-0CD2-4E48-B07E-DBC61F09EE3A	2013-5-20	Temodar	[Not Available]	Chemotherapy	97	NO	412	Complete Response	[Not Available]	[Not Available]	[Not Available]	[Not Available]	[Not Available]	[Not Available]	[Not Available]	[Not Available]	[Not Available]	[Not Available]	[Not Available]	[Not Available]	[Not Available]	[Not Applicable]	[Not Available]	NO
5469c0e8-0c58-4870-b897-8fa0704599a7	TCGA-FG-8189	TCGA-FG-8189-D42251	9A6538E8-AB2B-44EF-A0F5-1AA3B71111EF	2013-4-15	Temodar	Chemotherapy	Chemotherapy	105	NO	159	Stable Disease	[Not Available]	[Not Available]	[Not Available]	[Not Available]	[Not Available]	[Not Available]	[Not Available]	[Not Available]	[Not Available]	[Not Available]	[Not Available]	[Not Available]	[Not Available]	[Not Applicable]	[Not Available]	YES
5469c0e8-0c58-4870-b897-8fa0704599a7	TCGA-FG-8189	TCGA-FG-8189-D42255	6AD8B764-E9BA-499F-9D06-724575C8DBA0	2013-4-15	Temodar	Chemotherapy	Chemotherapy	190	NO	221	Stable Disease	[Not Available]	[Not Available]	[Not Available]	[Not Available]	[Not Available]	[Not Available]	[Not Available]	[Not Available]	[Not Available]	[Not Available]	[Not Available]	[Not Available]	[Not Available]	[Not Applicable]	[Not Available]	YES
029b33b1-7ea9-4b77-a615-7eb0e3ebd5e7	TCGA-FG-8191	TCGA-FG-8191-D32716	3AD13E50-1087-452C-ACA6-CF2E3EFFED20	2012-6-20	Temodar	[Not Available]	Chemotherapy	31	NO	76	Stable Disease	[Not Available]	[Not Available]	[Not Available]	[Not Available]	[Not Available]	[Not Available]	[Not Available]	[Not Available]	[Not Available]	[Not Available]	[Not Available]	[Not Available]	[Not Available]	[Not Applicable]	[Not Available]	NO
029b33b1-7ea9-4b77-a615-7eb0e3ebd5e7	TCGA-FG-8191	TCGA-FG-8191-D43400	EE6C5FFC-7ABE-44E6-BBE6-EFC24033B9A9	2013-5-20	Temodar	[Not Available]	Chemotherapy	122	NO	448	Stable Disease	[Not Available]	[Not Available]	[Not Available]	[Not Available]	[Not Available]	[Not Available]	[Not Available]	[Not Available]	[Not Available]	[Not Available]	[Not Available]	[Not Available]	[Not Available]	[Not Applicable]	[Not Available]	NO
DCE168B1-D2A9-4409-8437-AB382F6D7D31	TCGA-FG-A4MW	TCGA-FG-A4MW-D39710	2B02C0A0-719B-48E1-A7F1-DEB9BC1C4F78	2013-1-30	Temodar	[Not Available]	Chemotherapy	32	NO	71	Stable Disease	[Not Available]	[Not Available]	[Not Available]	[Not Available]	[Not Available]	[Not Available]	[Not Available]	[Not Available]	[Not Available]	[Not Available]	[Not Available]	[Not Available]	[Not Available]	[Not Applicable]	[Not Available]	NO
DCE168B1-D2A9-4409-8437-AB382F6D7D31	TCGA-FG-A4MW	TCGA-FG-A4MW-D39712	5E3E00F7-6C27-42D4-A54F-744510155C02	2013-1-30	Temodar	[Not Available]	Chemotherapy	101	NO	105	Stable Disease	[Not Available]	[Not Available]	[Not Available]	[Not Available]	[Not Available]	[Not Available]	[Not Available]	[Not Available]	[Not Available]	[Not Available]	[Not Available]	[Not Available]	[Not Available]	[Not Applicable]	[Not Available]	NO
DCE168B1-D2A9-4409-8437-AB382F6D7D31	TCGA-FG-A4MW	TCGA-FG-A4MW-D61645	9B07A59C-3AF4-4CE4-AB86-37E3F96535BA	2014-7-2	Avastin	[Not Available]	[Not Available]	231	NO	379	Clinical Progressive Disease	[Not Available]	[Not Available]	[Not Available]	[Not Available]	[Not Available]	[Not Available]	[Not Available]	[Not Available]	[Not Available]	[Not Available]	[Not Available]	[Not Available]	[Not Available]	[Not Applicable]	[Not Available]	NO
AE4F0714-3B74-46C0-9C1B-F028C7CF2E62	TCGA-FG-A6J3	TCGA-FG-A6J3-D48232	1EB2DA09-3CFC-44F9-B194-06BBE1D6AE9C	2013-9-10	Temodar	[Not Available]	Chemotherapy	27	NO	74	Stable Disease	[Not Available]	[Not Available]	[Not Available]	[Not Available]	[Not Available]	[Not Available]	[Not Available]	[Not Available]	[Not Available]	[Not Available]	[Not Available]	[Not Available]	[Not Available]	[Not Applicable]	[Not Available]	NO
AE4F0714-3B74-46C0-9C1B-F028C7CF2E62	TCGA-FG-A6J3	TCGA-FG-A6J3-D48501	9889AC41-FA07-43AF-8AE0-D489D0085685	2013-9-16	Temodar	[Not Available]	Chemotherapy	116	YES	[Not Available]	[Not Applicable]	[Not Available]	[Not Available]	[Not Available]	[Not Available]	[Not Available]	[Not Available]	[Not Available]	[Not Available]	[Not Available]	[Not Available]	[Not Available]	[Not Available]	[Not Available]	[Not Applicable]	[Not Available]	NO
C6CEB220-282E-4EEF-8D36-4CE0A625CF7E	TCGA-FG-A70Y	TCGA-FG-A70Y-D57573	C7CBCD44-0546-4E1D-A33A-79E3D22C8167	2014-3-17	Temodar	[Not Available]	Chemotherapy	515	NO	554	Stable Disease	[Not Available]	[Not Available]	[Not Available]	[Not Available]	[Not Available]	[Not Available]	[Not Available]	[Not Available]	[Not Available]	[Not Available]	[Not Available]	[Not Available]	[Not Available]	[Not Applicable]	[Not Available]	NO
98E82E98-341A-4BCA-92C0-23C65C1BF94F	TCGA-FG-A70Z	TCGA-FG-A70Z-D52303	BCD4BD78-2CB1-4359-A5B8-C7E9C6ADC425	2013-12-2	Temodar	[Not Available]	Chemotherapy	298	NO	328	[Unknown]	[Not Available]	[Not Available]	[Not Available]	[Not Available]	[Not Available]	[Not Available]	[Not Available]	[Not Available]	[Not Available]	[Not Available]	[Not Available]	[Not Available]	[Not Available]	[Not Applicable]	[Not Available]	NO
5B199E7E-CC23-4065-88AD-FDFE3D0683D6	TCGA-FG-A710	TCGA-FG-A710-D52090	05A41623-D7F0-4D8E-BE95-99FD6083FAAE	2013-11-27	Temodar	[Not Available]	Chemotherapy	18	NO	218	Stable Disease	[Not Available]	[Not Available]	[Not Available]	[Not Available]	[Not Available]	[Not Available]	[Not Available]	[Not Available]	[Not Available]	[Not Available]	[Not Available]	[Not Available]	[Not Available]	[Not Applicable]	[Not Available]	NO
1F5B6B07-45F5-4DA4-932A-DF9665F6C538	TCGA-FG-A711	TCGA-FG-A711-D52361	7EB7A18F-9270-4C94-BC38-F4AD094E0753	2013-12-2	Temodar	[Not Available]	Chemotherapy	350	NO	673	Clinical Progressive Disease	[Not Available]	[Not Available]	[Not Available]	[Not Available]	[Not Available]	[Not Available]	[Not Available]	[Not Available]	[Not Available]	[Not Available]	[Not Available]	[Not Available]	[Not Available]	[Not Applicable]	[Not Available]	NO
1F5B6B07-45F5-4DA4-932A-DF9665F6C538	TCGA-FG-A711	TCGA-FG-A711-D52581	0EF92496-C0FB-4C0D-8737-B98B06D1C2FC	2013-12-4	Temodar	[Not Available]	Chemotherapy	733	NO	774	Clinical Progressive Disease	[Not Available]	[Not Available]	[Not Available]	[Not Available]	[Not Available]	[Not Available]	[Not Available]	[Not Available]	[Not Available]	[Not Available]	[Not Available]	[Not Available]	[Not Available]	[Not Applicable]	[Not Available]	NO
1F5B6B07-45F5-4DA4-932A-DF9665F6C538	TCGA-FG-A711	TCGA-FG-A711-D52595	2F01441C-80E1-40F1-B28A-BDDDBEF4AC52	2013-12-4	Avastin	[Not Available]	Immunotherapy	1097	YES	[Not Available]	[Not Applicable]	[Not Available]	[Not Available]	[Not Available]	[Not Available]	[Not Available]	[Not Available]	[Not Available]	[Not Available]	[Not Available]	[Not Available]	[Not Available]	[Not Available]	[Not Available]	[Not Applicable]	[Not Available]	NO
1F5B6B07-45F5-4DA4-932A-DF9665F6C538	TCGA-FG-A711	TCGA-FG-A711-D52597	1285B580-A770-4193-9D6E-721FB74D941B	2013-12-4	CCNU	[Not Available]	Chemotherapy	1155	NO	1195	Clinical Progressive Disease	[Not Available]	[Not Available]	[Not Available]	[Not Available]	[Not Available]	[Not Available]	[Not Available]	[Not Available]	[Not Available]	[Not Available]	[Not Available]	[Not Available]	[Not Available]	[Not Applicable]	[Not Available]	NO
1F5B6B07-45F5-4DA4-932A-DF9665F6C538	TCGA-FG-A711	TCGA-FG-A711-D52600	6DE43068-EE49-4097-B2FD-A873B0930DA2	2013-12-4	Hydroxyurea	[Not Available]	Chemotherapy	1223	NO	1277	Clinical Progressive Disease	[Not Available]	[Not Available]	[Not Available]	[Not Available]	[Not Available]	[Not Available]	[Not Available]	[Not Available]	[Not Available]	[Not Available]	[Not Available]	[Not Available]	[Not Available]	[Not Applicable]	[Not Available]	NO
1F5B6B07-45F5-4DA4-932A-DF9665F6C538	TCGA-FG-A711	TCGA-FG-A711-D52602	09E1B306-CDD8-4C0E-9B48-B96E9F1CE4BE	2013-12-4	Imatinib	[Not Available]	Chemotherapy	1223	NO	1277	Clinical Progressive Disease	[Not Available]	[Not Available]	[Not Available]	[Not Available]	[Not Available]	[Not Available]	[Not Available]	[Not Available]	[Not Available]	[Not Available]	[Not Available]	[Not Available]	[Not Available]	[Not Applicable]	[Not Available]	NO
1F5B6B07-45F5-4DA4-932A-DF9665F6C538	TCGA-FG-A711	TCGA-FG-A711-D65440	431B95E5-8501-4D87-9B24-78277A0E9D09	2014-9-23	Carboplatin 5 AUC	[Not Available]	Chemotherapy	1284	NO	1329	Clinical Progressive Disease	[Not Available]	[Not Available]	[Not Available]	[Not Available]	[Not Available]	[Not Available]	[Not Available]	[Not Available]	[Not Available]	[Not Available]	[Not Available]	[Not Available]	[Not Available]	[Not Applicable]	[Not Available]	NO
1F5B6B07-45F5-4DA4-932A-DF9665F6C538	TCGA-FG-A711	TCGA-FG-A711-D65441	1595ABFC-0102-42B3-B1DD-FE7EA5AC5FAE	2014-9-23	Etoposide	[Not Available]	Chemotherapy	1284	NO	1329	Clinical Progressive Disease	[Not Available]	[Not Available]	[Not Available]	[Not Available]	[Not Available]	[Not Available]	[Not Available]	[Not Available]	[Not Available]	[Not Available]	[Not Available]	[Not Available]	[Not Available]	[Not Applicable]	[Not Available]	NO
872A12B4-8CBD-49D2-AC98-D846587F5794	TCGA-FG-A87N	TCGA-FG-A87N-D56687	609B9DC5-249A-4272-B573-15F9B08F416E	2014-2-18	Temodar	[Not Available]	Chemotherapy	160	YES	[Not Available]	[Not Applicable]	[Not Available]	[Not Available]	[Not Available]	[Not Available]	[Not Available]	[Not Available]	[Not Available]	[Not Available]	[Not Available]	[Not Available]	[Not Available]	[Not Available]	[Not Available]	[Not Applicable]	[Not Available]	NO
7E17E6FD-ED83-471F-91E3-5934885C8E87	TCGA-FG-A87Q	TCGA-FG-A87Q-D57695	57FB4361-A36C-441E-A313-DC2265AD2F82	2014-3-20	Temodar	[Not Available]	Chemotherapy	48	YES	[Not Available]	[Not Applicable]	[Not Available]	[Not Available]	[Not Available]	[Not Available]	[Not Available]	[Not Available]	[Not Available]	[Not Available]	[Not Available]	[Not Available]	[Not Available]	[Not Available]	[Not Available]	[Not Applicable]	[Not Available]	NO
5b9d7565-a933-449d-8ffa-ec5f82db2e77	TCGA-FN-7833	TCGA-FN-7833-D66002	7C0713E1-5F69-498C-BE16-D29E53FCFF1D	2014-10-1	Temozolomide	[Not Available]	Chemotherapy	95	NO	134	Complete Response	[Not Available]	[Not Available]	[Not Available]	[Not Available]	[Not Available]	[Not Available]	[Not Available]	[Not Available]	[Not Available]	[Not Available]	[Not Available]	[Not Available]	[Not Available]	[Not Applicable]	[Not Available]	NO
e6c55ba6-4c8a-4ea4-8dde-74d01915db02	TCGA-HT-7468	TCGA-HT-7468-D21234	639fb2be-a64c-4ee6-baa4-d2381bfbf493	2012-2-7	temodar	[Not Available]	Chemotherapy	35	YES	[Not Available]	[Not Available]	[Not Available]	[Not Available]	[Not Available]	5	[Not Available]	mg/day	mg	280	1	PO	[Not Available]	[Not Available]	ADJUVANT	[Not Applicable]	1400	[Not Available]
b9e2f4d1-866c-4c62-a9c8-8de7eb364a6e	TCGA-HT-7469	TCGA-HT-7469-D28784	96B1E5CA-DD30-4FE4-B287-100C3F6650C7	2012-3-1	Temodar	[Not Available]	Chemotherapy	42	NO	84	[Not Available]	[Not Available]	[Not Available]	[Not Available]	1	[Not Available]	mg/day	mg	140	1	PO	[Not Available]	[Not Available]	ADJUVANT	[Not Applicable]	5880	[Not Available]
b9e2f4d1-866c-4c62-a9c8-8de7eb364a6e	TCGA-HT-7469	TCGA-HT-7469-D28785	9FC120A9-D05E-4824-9EA4-6EA5F6DBCA2D	2012-3-1	Temodar	[Not Available]	Chemotherapy	112	NO	179	[Not Available]	[Not Available]	[Not Available]	[Not Available]	3	[Not Available]	mg/day	mg	400	2	PO	[Not Available]	[Not Available]	PROGRESSION	[Not Applicable]	6000	[Not Available]
fee2114e-f723-4374-91f8-f1dcc6b3eaee	TCGA-HT-7470	TCGA-HT-7470-D29528	9d3d68dd-e843-4ebf-9e64-8f8aa2349ac7	2012-3-16	Temodar	[Not Available]	Chemotherapy	45	NO	94	[Not Available]	[Not Available]	[Not Available]	[Not Available]	1	[Not Available]	mg/day	mg	140	1	PO	[Not Available]	[Not Available]	ADJUVANT	[Not Applicable]	7000	[Not Available]
41456932-436e-4cdb-bfe8-97d089656786	TCGA-HT-7475	TCGA-HT-7475-D28957	e1c1f02b-819c-432b-93a5-4ec7446c64b1	2012-3-2	Temodar	[Not Available]	Chemotherapy	393	NO	441	[Not Available]	[Not Available]	[Not Available]	[Not Available]	1	[Not Available]	mg/day	mg	160	1	PO	[Not Available]	[Not Available]	ADJUVANT	[Not Applicable]	7840	[Not Available]
41456932-436e-4cdb-bfe8-97d089656786	TCGA-HT-7475	TCGA-HT-7475-D29490	ed530a3e-5be2-4690-9291-de69ba2053d6	2012-3-20	Temodar	[Not Available]	Chemotherapy	130	NO	162	[Not Available]	[Not Available]	[Not Available]	[Not Available]	2	[Not Available]	mg/day	mg	280	2	PO	[Not Available]	[Not Available]	ADJUVANT	[Not Applicable]	2800	[Not Available]
41456932-436e-4cdb-bfe8-97d089656786	TCGA-HT-7475	TCGA-HT-7475-D29491	6b138f48-1cb5-40ea-a1ea-fc90b93424ab	2012-3-20	Temodar	[Not Available]	Chemotherapy	186	NO	218	[Not Available]	[Not Available]	[Not Available]	[Not Available]	2	[Not Available]	mg/day	mg	360	3	PO	[Not Available]	[Not Available]	ADJUVANT	[Not Applicable]	3600	[Not Available]
27d0d3cb-16c0-4ba8-9662-95917f665004	TCGA-HT-7476	TCGA-HT-7476-D21244	7b368f14-efc6-449e-a680-2b1dacafae06	2012-2-7	temodar	[Not Available]	Chemotherapy	118	YES	[Not Available]	[Not Available]	[Not Available]	[Not Available]	[Not Available]	3	[Not Available]	mg/day	mg	280	2	PO	[Not Available]	[Not Available]	ADJUVANT	[Not Applicable]	1400	[Not Available]
27d0d3cb-16c0-4ba8-9662-95917f665004	TCGA-HT-7476	TCGA-HT-7476-D21243	1087cef3-36cb-4992-ad47-390efd05380e	2012-2-7	temodar	[Not Available]	Chemotherapy	41	NO	80	[Not Available]	[Not Available]	[Not Available]	[Not Available]	1	[Not Available]	mg/day	mg	140	1	PO	[Not Available]	[Not Available]	ADJUVANT	[Not Applicable]	4200	[Not Available]
38f4b9f3-6709-40ff-9a81-5fa2111b1ce6	TCGA-HT-7477	TCGA-HT-7477-D49436	4844019E-25CF-4290-9A62-5187446664FF	2015-3-3	Temodar	[Not Available]	Chemotherapy	24	NO	428	Complete Response	[Not Available]	[Not Available]	[Not Available]	[Not Available]	[Not Available]	[Not Available]	[Not Available]	[Not Available]	[Not Available]	[Not Available]	[Not Available]	[Not Available]	[Not Available]	[Not Applicable]	[Not Available]	NO
a96fabfa-e830-476a-b2a1-899689570bd9	TCGA-HT-7479	TCGA-HT-7479-D29545	44160ede-5946-4524-88e3-cd6315f0f750	2012-3-19	Temodar	[Not Available]	Chemotherapy	105	NO	200	[Not Available]	[Not Available]	[Not Available]	[Not Available]	4	[Not Available]	mg/day	mg	480	2	PO	[Not Available]	[Not Available]	ADJUVANT	[Not Applicable]	9600	[Not Available]
a96fabfa-e830-476a-b2a1-899689570bd9	TCGA-HT-7479	TCGA-HT-7479-D29544	36fef324-f74a-471a-9682-0843dc229a3f	2012-3-19	Temodar	[Not Available]	Chemotherapy	33	NO	74	[Not Available]	[Not Available]	[Not Available]	[Not Available]	1	[Not Available]	mg/day	mg	175	1	PO	[Not Available]	[Not Available]	ADJUVANT	[Not Applicable]	7350	[Not Available]
325138ab-2947-4131-b40e-971f024723cc	TCGA-HT-7480	TCGA-HT-7480-D28792	e27b6c8a-0651-4081-a876-55751c96ad05	2012-3-1	Avastin	[Not Available]	Targeted Molecular therapy	2189	YES	[Not Available]	[Not Available]	[Not Available]	[Not Available]	[Not Available]	12	[Not Available]	mg	mg	970	3	IV	[Not Available]	[Not Available]	RECURRENCE	[Not Applicable]	3880	[Not Available]
325138ab-2947-4131-b40e-971f024723cc	TCGA-HT-7480	TCGA-HT-7480-D28791	8567ce65-3a07-414f-9c6a-576ab9f63920	2012-3-1	Temodar	[Not Available]	Chemotherapy	103	NO	476	[Not Available]	[Not Available]	[Not Available]	[Not Available]	12	[Not Available]	mg	mg	310	2	PO	[Not Available]	[Not Available]	ADJUVANT	[Not Applicable]	18600	[Not Available]
325138ab-2947-4131-b40e-971f024723cc	TCGA-HT-7480	TCGA-HT-7480-D28790	fa3e56bc-52f7-485f-80a5-4d516410bc5e	2012-3-1	Temodar	[Not Available]	Chemotherapy	26	NO	75	[Not Available]	[Not Available]	[Not Available]	[Not Available]	1	[Not Available]	mg/day	mg	155	1	PO	[Not Available]	[Not Available]	ADJUVANT	[Not Applicable]	7750	[Not Available]
448d3e3b-622c-4e79-bb1d-b5f2e92970e8	TCGA-HT-7482	TCGA-HT-7482-D29533	5e15e3a1-af84-4651-a196-a1b6efb3969a	2012-3-9	Temodar	[Not Available]	Chemotherapy	577	NO	853	[Not Available]	[Not Available]	[Not Available]	[Not Available]	10	[Not Available]	mg/day	mg	370	1	PO	[Not Available]	[Not Available]	PROGRESSION	[Not Applicable]	18500	[Not Available]
183dd089-e932-4be2-b252-0e8572e7da4e	TCGA-HT-7483	TCGA-HT-7483-D70767	672863E8-5DFB-4EF4-BA29-D2AD413781A2	2015-4-2	Temodar	[Not Available]	Chemotherapy	2861	NO	3287	Complete Response	[Not Available]	[Not Available]	[Not Available]	[Not Available]	[Not Available]	[Not Available]	[Not Available]	[Not Available]	[Not Available]	[Not Available]	[Not Available]	[Not Available]	[Not Available]	[Not Applicable]	[Not Available]	NO
e7fdf164-a85d-4ff5-9676-d2215ca35403	TCGA-HT-7601	TCGA-HT-7601-D29579	e48a697d-7554-4e13-8a74-7217a9307ea2	2012-3-9	Temodar	[Not Available]	Chemotherapy	25	NO	36	[Not Available]	[Not Available]	[Not Available]	[Not Available]	1	[Not Available]	mg/day	mg	120	1	PO	[Not Available]	[Not Available]	ADJUVANT	[Not Applicable]	5040	[Not Available]
e7fdf164-a85d-4ff5-9676-d2215ca35403	TCGA-HT-7601	TCGA-HT-7601-D29581	8cda6fe4-25e5-442c-b5d7-33f807558541	2012-3-9	Temodar	[Not Available]	Chemotherapy	123	NO	157	[Not Available]	[Not Available]	[Not Available]	[Not Available]	2	[Not Available]	mg	mg	310	3	PO	[Not Available]	[Not Available]	ADJUVANT	[Not Applicable]	3100	[Not Available]
e7fdf164-a85d-4ff5-9676-d2215ca35403	TCGA-HT-7601	TCGA-HT-7601-D29580	08d78506-f3de-416d-b43a-155a4da249a0	2012-3-9	Temodar	[Not Available]	Chemotherapy	88	NO	92	[Not Available]	[Not Available]	[Not Available]	[Not Available]	1	[Not Available]	mg/day	mg	240	2	PO	[Not Available]	[Not Available]	ADJUVANT	[Not Applicable]	1200	[Not Available]
019c5de9-74fd-48b7-95a3-227532e16c5a	TCGA-HT-7604	TCGA-HT-7604-D48645	D1A61351-ABC0-43CF-9D78-2C86D8B5E85B	2013-9-18	Temodar	[Not Available]	Chemotherapy	[Not Available]	NO	2509	Partial Response	[Not Available]	[Not Available]	[Not Available]	[Not Available]	[Not Available]	[Not Available]	[Not Available]	[Not Available]	[Not Available]	[Not Available]	[Not Available]	[Not Available]	[Not Available]	[Not Applicable]	[Not Available]	NO
ffcec8e5-9fd3-4b42-a7cb-74761f713cf4	TCGA-HT-7606	TCGA-HT-7606-D29686	a6fc3d48-fb07-4f09-af63-e2bf104238af	2012-3-19	temodar	[Not Available]	Chemotherapy	21	NO	64	[Not Available]	[Not Available]	[Not Available]	[Not Available]	1	[Not Available]	mg/day	mg	130	1	PO	[Not Available]	[Not Available]	ADJUVANT	[Not Applicable]	5720	[Not Available]
ffcec8e5-9fd3-4b42-a7cb-74761f713cf4	TCGA-HT-7606	TCGA-HT-7606-D29691	9df05834-b1d3-412b-9b69-0a61dc70e7dc	2012-3-27	temodar	[Not Available]	Chemotherapy	163	NO	470	[Not Available]	[Not Available]	[Not Available]	[Not Available]	10	[Not Available]	mg	mg	330	3	PO	[Not Available]	[Not Available]	ADJUVANT	[Not Applicable]	19800	[Not Available]
ffcec8e5-9fd3-4b42-a7cb-74761f713cf4	TCGA-HT-7606	TCGA-HT-7606-D29688	2936878a-df7a-4dee-8fc2-5e319bfdd03d	2012-3-27	temodar	[Not Available]	Chemotherapy	98	NO	102	[Not Available]	[Not Available]	[Not Available]	[Not Available]	1	[Not Available]	mg/day	mg	260	2	PO	[Not Available]	[Not Available]	ADJUVANT	[Not Applicable]	1300	[Not Available]
bfbc0d1e-2a0b-4c60-8a37-91e3ce4b79ee	TCGA-HT-7609	TCGA-HT-7609-D28836	3eecb529-e763-469f-967e-ccf4df7f927e	2012-3-1	temodar	[Not Available]	Chemotherapy	111	NO	484	[Not Available]	[Not Available]	[Not Available]	[Not Available]	12	[Not Available]	mg/day	mg	280	2	PO	[Not Available]	[Not Available]	ADJUVANT	[Not Applicable]	16800	[Not Available]
bfbc0d1e-2a0b-4c60-8a37-91e3ce4b79ee	TCGA-HT-7609	TCGA-HT-7609-D28832	5f8b5235-08c0-4073-b842-31c4320b6809	2012-3-1	Temodar	[Not Available]	Chemotherapy	28	NO	75	[Not Available]	[Not Available]	[Not Available]	[Not Available]	1	[Not Available]	mg/day	mg	140	1	PO	[Not Available]	[Not Available]	ADJUVANT	[Not Applicable]	6860	[Not Available]
0d61bdbd-24b1-4885-a099-9e42ca7eedcd	TCGA-HT-7620	TCGA-HT-7620-D29128	610c74ab-459c-4a79-a763-41468eb2c258	2012-3-8	Temodar	[Not Available]	Chemotherapy	126	NO	[Not Available]	[Not Available]	[Not Available]	[Not Available]	[Not Available]	1	[Not Available]	mg/m2	[Not Available]	150	1	PO	[Not Available]	[Not Available]	ADJUVANT	[Not Applicable]	[Not Available]	[Not Available]
0d61bdbd-24b1-4885-a099-9e42ca7eedcd	TCGA-HT-7620	TCGA-HT-7620-D29473	4db359b9-40ba-487f-9e64-03906a939784	2012-3-19	Irinotecan	[Not Available]	Chemotherapy	285	[Not Available]	[Not Available]	[Not Available]	[Not Available]	[Not Available]	[Not Available]	[Not Available]	[Not Available]	[Not Available]	[Not Available]	[Not Available]	3	[Not Available]	[Not Available]	[Not Available]	PROGRESSION	[Not Applicable]	[Not Available]	[Not Available]
0d61bdbd-24b1-4885-a099-9e42ca7eedcd	TCGA-HT-7620	TCGA-HT-7620-D29472	3b4d9fc5-cb4c-4599-8b89-1b6e329774b9	2012-3-19	Temodar	[Not Available]	Chemotherapy	195	NO	199	[Not Available]	[Not Available]	[Not Available]	[Not Available]	1	[Not Available]	mg/day	mg	250	2	PO	[Not Available]	[Not Available]	ADJUVANT	[Not Applicable]	1250	[Not Available]
0d61bdbd-24b1-4885-a099-9e42ca7eedcd	TCGA-HT-7620	TCGA-HT-7620-D29553	76638084-d5cc-494f-b4a2-ff3ab6966527	2012-3-22	Avastin	[Not Available]	Chemotherapy	285	[Not Available]	[Not Available]	[Not Available]	[Not Available]	[Not Available]	[Not Available]	[Not Available]	[Not Available]	[Not Available]	[Not Available]	[Not Available]	4	[Not Available]	[Not Available]	[Not Available]	PROGRESSION	[Not Applicable]	[Not Available]	[Not Available]
00b18ad6-ff70-41fe-8f4d-0763ac8f28b9	TCGA-HT-7677	TCGA-HT-7677-D28948	1c6de7b4-f6d8-4a65-85db-4b8a8668e65a	2012-3-2	temodar	[Not Available]	Chemotherapy	98	YES	[Not Available]	[Not Available]	[Not Available]	[Not Available]	[Not Available]	6	[Not Available]	mg/day	mg	300.0	2	PO	[Not Available]	[Not Available]	ADJUVANT	[Not Applicable]	9000	[Not Available]
00b18ad6-ff70-41fe-8f4d-0763ac8f28b9	TCGA-HT-7677	TCGA-HT-7677-D28947	07093cd9-38cc-401b-8d81-d005b4cfa6b3	2012-3-2	temodar	[Not Available]	Chemotherapy	31	NO	73	[Not Available]	[Not Available]	[Not Available]	[Not Available]	1	[Not Available]	mg/day	mg	140	1	PO	[Not Available]	[Not Available]	ADJUVANT	[Not Applicable]	6020	[Not Available]
3d58ded1-b7cf-420c-ba59-5b424683f0df	TCGA-HT-7686	TCGA-HT-7686-D29418	66ee4c20-c346-4423-a222-2a1d1f49b1d3	2012-3-16	Temodar	[Not Available]	Chemotherapy	145	NO	239	[Not Available]	[Not Available]	[Not Available]	[Not Available]	4	[Not Available]	mg/day	mg	300	2	PO	[Not Available]	[Not Available]	ADJUVANT	[Not Applicable]	6000	[Not Available]
3d58ded1-b7cf-420c-ba59-5b424683f0df	TCGA-HT-7686	TCGA-HT-7686-D29417	866496de-3a98-4e61-95e6-7523222fd8d1	2012-3-16	Temodar	[Not Available]	Chemotherapy	26	NO	73	[Not Available]	[Not Available]	[Not Available]	[Not Available]	1	[Not Available]	mg/day	mg	130	1	PO	[Not Available]	[Not Available]	ADJUVANT	[Not Applicable]	6110	[Not Available]
7740824e-905f-47a0-b235-54561ef58ba3	TCGA-HT-7688	TCGA-HT-7688-D29501	01e3c417-2bac-43f6-8ece-15f0183282c2	2012-3-20	Temodar	[Not Available]	Chemotherapy	132	NO	475	[Not Available]	[Not Available]	[Not Available]	[Not Available]	11	[Not Available]	mg/day	mg	400	3	PO	[Not Available]	[Not Available]	ADJUVANT	[Not Applicable]	22000	[Not Available]
7740824e-905f-47a0-b235-54561ef58ba3	TCGA-HT-7688	TCGA-HT-7688-D29499	45a8a109-14b4-4843-b1e3-645e23dd4a11	2012-3-20	Temodar	[Not Available]	Chemotherapy	28	NO	59	[Not Available]	[Not Available]	[Not Available]	[Not Available]	1	[Not Available]	mg/day	mg	150	1	PO	[Not Available]	[Not Available]	ADJUVANT	[Not Applicable]	6300	[Not Available]
7740824e-905f-47a0-b235-54561ef58ba3	TCGA-HT-7688	TCGA-HT-7688-D29500	3f4b71ea-7a01-44c5-a14a-99fdccb4484e	2012-3-20	Temodar	[Not Available]	Chemotherapy	101	NO	105	[Not Available]	[Not Available]	[Not Available]	[Not Available]	1	[Not Available]	mg	mg	300	2	PO	[Not Available]	[Not Available]	ADJUVANT	[Not Applicable]	1500	[Not Available]
d58b535a-6c95-43bb-ad88-0600e6447537	TCGA-HT-7689	TCGA-HT-7689-D29658	fd8e3b77-837a-4fdb-a3eb-02ef6930f2f8	2012-3-15	Temodar	[Not Available]	Chemotherapy	53	NO	94	[Not Available]	[Not Available]	[Not Available]	[Not Available]	1	[Not Available]	mg	mg	140	1	PO	[Not Available]	[Not Available]	ADJUVANT	[Not Applicable]	5880	[Not Available]
d58b535a-6c95-43bb-ad88-0600e6447537	TCGA-HT-7689	TCGA-HT-7689-D29661	8ea0838b-141f-4bbe-87c7-1d89688e3ce7	2012-3-15	Temodar	[Not Available]	Chemotherapy	126	NO	334	[Not Available]	[Not Available]	[Not Available]	[Not Available]	5	[Not Available]	mg/day	mg	260	2	PO	[Not Available]	[Not Available]	ADJUVANT	[Not Applicable]	6500	[Not Available]
491ea65b-86c8-4686-99cf-f09505e20183	TCGA-HT-7693	TCGA-HT-7693-D29613	a6443c66-e7a4-4edb-87ab-02d7667a8452	2012-3-16	Temodar	[Not Available]	Chemotherapy	102	NO	440	[Not Available]	[Not Available]	[Not Available]	[Not Available]	02	[Not Available]	mg/day	mg	370	2	PO	[Not Available]	[Not Available]	ADJUVANT	[Not Applicable]	20350	[Not Available]
491ea65b-86c8-4686-99cf-f09505e20183	TCGA-HT-7693	TCGA-HT-7693-D29612	41536fee-095b-4da9-afaf-2643af23e7bc	2012-3-16	Temodar	[Not Available]	Chemotherapy	22	NO	63	[Not Available]	[Not Available]	[Not Available]	[Not Available]	1	[Not Available]	mg/day	mg	140	1	PO	[Not Available]	[Not Available]	ADJUVANT	[Not Applicable]	5880	[Not Available]
5017c115-39b8-4c5c-8be6-2cb298d7c641	TCGA-HT-7695	TCGA-HT-7695-D29606	fae54b60-4659-442e-b848-217b8e971356	2012-3-16	Temodar	[Not Available]	Chemotherapy	78	NO	110	[Not Available]	[Not Available]	[Not Available]	[Not Available]	1	[Not Available]	mg/day	mg	150	1	PO	[Not Available]	[Not Available]	ADJUVANT	[Not Applicable]	4950	[Not Available]
40343ebd-0d62-401e-83a4-6cdb57662ec0	TCGA-HT-7855	TCGA-HT-7855-D29494	5c82c2f1-819d-4077-ba03-c4f7981fbb6c	2012-3-20	Temodar	[Not Available]	Chemotherapy	131	NO	157	[Not Available]	[Not Available]	[Not Available]	[Not Available]	2	[Not Available]	mg/day	mg	400	2	PO	[Not Available]	[Not Available]	ADJUVANT	[Not Applicable]	4000	[Not Available]
40343ebd-0d62-401e-83a4-6cdb57662ec0	TCGA-HT-7855	TCGA-HT-7855-D29493	b4b955cc-a927-42b7-8a44-67a49a078456	2012-3-20	Temodar	[Not Available]	Chemotherapy	25	NO	67	[Not Available]	[Not Available]	[Not Available]	[Not Available]	1	[Not Available]	mg/day	mg	160	1	PO	[Not Available]	[Not Available]	ADJUVANT	[Not Applicable]	6880	[Not Available]
c2c16878-b615-496c-8fcb-d49c97e15551	TCGA-HT-7856	TCGA-HT-7856-D29425	3d00d873-e11b-4a5a-bd53-06a8739ef4f0	2012-3-16	Temodar	[Not Available]	Chemotherapy	32	NO	71	[Not Available]	[Not Available]	[Not Available]	[Not Available]	1	[Not Available]	mg/day	mg	160	1	PO	[Not Available]	[Not Available]	ADJUVANT	[Not Applicable]	6240	[Not Available]
775c04e6-a02d-44a4-86f7-496056edd249	TCGA-HT-7874	TCGA-HT-7874-D28709	162b36dc-0c84-4e5c-a93b-2f28f7bb9682	2012-2-28	Temodar	[Not Available]	Chemotherapy	42	NO	87	[Not Available]	[Not Available]	[Not Available]	[Not Available]	1	[Not Available]	mg/day	mg	100	1	PO	[Not Available]	[Not Available]	ADJUVANT	[Not Applicable]	4200	[Not Available]
775c04e6-a02d-44a4-86f7-496056edd249	TCGA-HT-7874	TCGA-HT-7874-D28817	47e68bc1-347b-402b-9c84-d26927dd3b66	2012-3-1	Temodar	[Not Available]	Chemotherapy	136	NO	140	[Not Available]	[Not Available]	[Not Available]	[Not Available]	1	[Not Available]	mg/day	mg	240	2	PO	[Not Available]	[Not Available]	ADJUVANT	[Not Applicable]	1200	[Not Available]
775c04e6-a02d-44a4-86f7-496056edd249	TCGA-HT-7874	TCGA-HT-7874-D28820	547b1cf3-8792-494e-b3cf-f5cc70be2a51	2012-3-1	Temodar	[Not Available]	Chemotherapy	171	NO	549	[Not Available]	[Not Available]	[Not Available]	[Not Available]	11	[Not Available]	mg/day	mg	315	3	PO	[Not Available]	[Not Available]	ADJUVANT	[Not Applicable]	17325	[Not Available]
c916b9a4-008e-4d79-a50c-f15c3549fcf6	TCGA-HT-7879	TCGA-HT-7879-D29675	3a2e7d41-80ef-4a00-91c0-ed73bca1c3ff	2012-3-19	Temodar	[Not Available]	Chemotherapy	28	NO	78	[Not Available]	[Not Available]	[Not Available]	[Not Available]	1	[Not Available]	mg/day	mg	140	1	PO	[Not Available]	[Not Available]	ADJUVANT	[Not Applicable]	7000	[Not Available]
c916b9a4-008e-4d79-a50c-f15c3549fcf6	TCGA-HT-7879	TCGA-HT-7879-D29676	c67036e4-e84e-453f-88e4-393a46c1ab59	2012-3-19	Temodar	[Not Available]	Chemotherapy	112	YES	[Not Available]	[Not Available]	[Not Available]	[Not Available]	[Not Available]	2	[Not Available]	mg/day	[Not Available]	250	2	PO	[Not Available]	[Not Available]	ADJUVANT	[Not Applicable]	[Not Available]	[Not Available]
86aa5790-9afd-4653-926a-625516df1f56	TCGA-HT-7884	TCGA-HT-7884-D35007	B10095BE-6E20-46D6-92AD-0C978F3ED062	2012-9-12	Temodar	[Not Available]	Chemotherapy	44	NO	84	Stable Disease	[Not Available]	[Not Available]	[Not Available]	[Not Available]	[Not Available]	[Not Available]	[Not Available]	[Not Available]	[Not Available]	[Not Available]	[Not Available]	[Not Available]	[Not Available]	[Not Applicable]	[Not Available]	YES
86aa5790-9afd-4653-926a-625516df1f56	TCGA-HT-7884	TCGA-HT-7884-D35008	9460EED9-0696-49E1-846F-0C0B13665B01	2012-9-12	Temodar	[Not Available]	Chemotherapy	112	YES	[Not Available]	[Not Applicable]	[Not Available]	[Not Available]	[Not Available]	[Not Available]	[Not Available]	[Not Available]	[Not Available]	[Not Available]	[Not Available]	[Not Available]	[Not Available]	[Not Available]	[Not Available]	[Not Applicable]	[Not Available]	YES
58de25d5-8a32-4412-866b-acac2e321bfa	TCGA-HT-8011	TCGA-HT-8011-D33342	3218f23a-a617-4724-80a9-5973642659fa	2012-6-28	Temodar	[Not Available]	Chemotherapy	14	NO	69	Stable Disease	[Not Available]	[Not Available]	[Not Available]	[Not Available]	[Not Available]	[Not Available]	[Not Available]	[Not Available]	[Not Available]	[Not Available]	[Not Available]	[Not Available]	[Not Available]	[Not Applicable]	[Not Available]	NO
58de25d5-8a32-4412-866b-acac2e321bfa	TCGA-HT-8011	TCGA-HT-8011-D33343	53ff0b18-267b-4a80-bfa6-ec2a9fea7d27	2012-6-28	temodar	[Not Available]	Chemotherapy	115	NO	242	Clinical Progressive Disease	[Not Available]	[Not Available]	[Not Available]	[Not Available]	[Not Available]	[Not Available]	[Not Available]	[Not Available]	[Not Available]	[Not Available]	[Not Available]	[Not Available]	[Not Available]	[Not Applicable]	[Not Available]	NO
e669a4b7-a494-490a-b78c-e664c59d0697	TCGA-HT-8013	TCGA-HT-8013-D32630	b4d2d8dd-f207-479c-b56d-c7881078d4e5	2012-6-4	Temodar	[Not Available]	Chemotherapy	1334	NO	1742	Clinical Progressive Disease	[Not Available]	[Not Available]	[Not Available]	[Not Available]	[Not Available]	[Not Available]	[Not Available]	[Not Available]	[Not Available]	[Not Available]	[Not Available]	[Not Available]	[Not Available]	[Not Applicable]	[Not Available]	NO
e669a4b7-a494-490a-b78c-e664c59d0697	TCGA-HT-8013	TCGA-HT-8013-D32631	4645a0aa-b790-479c-8477-eee9994bbcd1	2012-6-4	Avastin	[Not Available]	Targeted Molecular therapy	1610	NO	1693	Clinical Progressive Disease	[Not Available]	[Not Available]	[Not Available]	[Not Available]	[Not Available]	[Not Available]	[Not Available]	[Not Available]	[Not Available]	[Not Available]	[Not Available]	[Not Available]	[Not Available]	[Not Applicable]	[Not Available]	NO
9e621541-d603-4d2d-b86e-2834d3b9f9a5	TCGA-HT-8113	TCGA-HT-8113-D32201	af5f47b4-f241-4cbe-8a7b-920f8954e465	2012-5-18	temodar	[Not Available]	Chemotherapy	34	NO	74	Partial Response	[Not Available]	[Not Available]	[Not Available]	[Not Available]	[Not Available]	[Not Available]	[Not Available]	[Not Available]	[Not Available]	[Not Available]	[Not Available]	[Not Available]	[Not Available]	[Not Applicable]	[Not Available]	[Not Available]
9e621541-d603-4d2d-b86e-2834d3b9f9a5	TCGA-HT-8113	TCGA-HT-8113-D32203	9b6c6140-feb6-420d-914a-2878bb3a53cd	2012-5-18	temodar	[Not Available]	Chemotherapy	159	NO	331	Complete Response	[Not Available]	[Not Available]	[Not Available]	[Not Available]	[Not Available]	[Not Available]	[Not Available]	[Not Available]	[Not Available]	[Not Available]	[Not Available]	[Not Available]	[Not Available]	[Not Applicable]	[Not Available]	[Not Available]
0906ddde-02fa-417d-927b-1c400b189cac	TCGA-HT-8114	TCGA-HT-8114-D32195	de018a73-b77a-4b82-8378-096ec5e811c3	2012-5-18	Temodar	[Not Available]	Chemotherapy	39	NO	90	Complete Response	[Not Available]	[Not Available]	[Not Available]	[Not Available]	[Not Available]	[Not Available]	[Not Available]	[Not Available]	[Not Available]	[Not Available]	[Not Available]	[Not Available]	[Not Available]	[Not Applicable]	[Not Available]	[Not Available]
f625e522-226b-450f-af94-dd2f5adb605e	TCGA-HT-8564	TCGA-HT-8564-D46310	A467D99D-A6A9-47BA-9227-A7A5A32D15EF	2013-8-5	Temodar	[Not Available]	Chemotherapy	13	NO	135	Clinical Progressive Disease	[Not Available]	[Not Available]	[Not Available]	[Not Available]	[Not Available]	[Not Available]	[Not Available]	[Not Available]	[Not Available]	[Not Available]	[Not Available]	[Not Available]	[Not Available]	[Not Applicable]	[Not Available]	NO
f625e522-226b-450f-af94-dd2f5adb605e	TCGA-HT-8564	TCGA-HT-8564-D48471	D4B869E8-9EF1-4643-A4AA-808180CF2CC5	2013-9-13	Avastin	[Not Available]	Targeted Molecular therapy	184	[Not Available]	[Not Available]	Complete Response	[Not Available]	[Not Available]	[Not Available]	[Not Available]	[Not Available]	[Not Available]	[Not Available]	[Not Available]	[Not Available]	[Not Available]	[Not Available]	[Not Available]	[Not Available]	[Not Applicable]	[Not Available]	NO
f625e522-226b-450f-af94-dd2f5adb605e	TCGA-HT-8564	TCGA-HT-8564-D48472	931B1FAA-BED3-4C58-99D3-EE734B75C3C3	2013-9-13	CeeNU	[Not Available]	Chemotherapy	184	[Not Available]	[Not Available]	[Not Available]	[Not Available]	[Not Available]	[Not Available]	[Not Available]	[Not Available]	[Not Available]	[Not Available]	[Not Available]	[Not Available]	[Not Available]	[Not Available]	[Not Available]	[Not Available]	[Not Applicable]	[Not Available]	NO
274496D6-0A9B-45CA-876F-B91F7277963C	TCGA-HT-A4DV	TCGA-HT-A4DV-D48378	2C642F10-B652-4553-8D9C-53D492BB6A6B	2013-9-12	Temodar	[Not Available]	Chemotherapy	42	NO	88	Complete Response	[Not Available]	[Not Available]	[Not Available]	[Not Available]	[Not Available]	[Not Available]	[Not Available]	[Not Available]	[Not Available]	[Not Available]	[Not Available]	[Not Available]	[Not Available]	[Not Applicable]	[Not Available]	NO
274496D6-0A9B-45CA-876F-B91F7277963C	TCGA-HT-A4DV	TCGA-HT-A4DV-D61276	D99F0E38-B007-4A0A-925D-2A5F6BDEFA73	2014-6-26	Temodar	[Not Available]	Chemotherapy	133	NO	291	Partial Response	[Not Available]	[Not Available]	[Not Available]	[Not Available]	[Not Available]	[Not Available]	[Not Available]	[Not Available]	[Not Available]	[Not Available]	[Not Available]	[Not Available]	[Not Available]	[Not Applicable]	[Not Available]	NO
7E41BABA-7EF6-4030-B595-D95CD96336B5	TCGA-HT-A5R7	TCGA-HT-A5R7-D51388	7FAB670A-73A4-4F32-9271-75849742F9B3	2013-11-18	Temodar	[Not Available]	Chemotherapy	10	YES	[Not Available]	[Not Applicable]	[Not Available]	[Not Available]	[Not Available]	[Not Available]	[Not Available]	[Not Available]	[Not Available]	[Not Available]	[Not Available]	[Not Available]	[Not Available]	[Not Available]	[Not Available]	[Not Applicable]	[Not Available]	NO
5A2D3BFA-4BDD-417D-9796-E3699760114C	TCGA-HT-A5RA	TCGA-HT-A5RA-D46308	2A957B8F-61B9-4634-A9CE-D22F4F67B074	2013-8-5	Temodar	[Not Available]	Chemotherapy	13	NO	235	Partial Response	[Not Available]	[Not Available]	[Not Available]	[Not Available]	[Not Available]	[Not Available]	[Not Available]	[Not Available]	[Not Available]	[Not Available]	[Not Available]	[Not Available]	[Not Available]	[Not Applicable]	[Not Available]	NO
8655FA51-D784-4F8D-9BC8-F1DA7303D22F	TCGA-HT-A5RC	TCGA-HT-A5RC-D55966	7A0FFB90-CF53-43F0-828E-76B39D3E3FF2	2014-1-22	Temodar	[Not Available]	Chemotherapy	34	NO	98	Clinical Progressive Disease	[Not Available]	[Not Available]	[Not Available]	[Not Available]	[Not Available]	[Not Available]	[Not Available]	[Not Available]	[Not Available]	[Not Available]	[Not Available]	[Not Available]	[Not Available]	[Not Applicable]	[Not Available]	NO
A4E2E507-7DDF-43DF-B959-FE451971AF1E	TCGA-HT-A618	TCGA-HT-A618-D48309	AB2785F9-9744-4CE6-A919-C7229D9F7AD6	2013-9-11	Temodar	[Not Available]	Chemotherapy	110	YES	[Not Available]	[Not Applicable]	[Not Available]	[Not Available]	[Not Available]	[Not Available]	[Not Available]	[Not Available]	[Not Available]	[Not Available]	[Not Available]	[Not Available]	[Not Available]	[Not Available]	[Not Available]	[Not Applicable]	[Not Available]	NO
C13BAC88-C85B-4EE3-A51C-FD503CD7E726	TCGA-HT-A619	TCGA-HT-A619-D58741	4547018B-20B4-4A95-979B-A37634FD7041	2014-4-22	Temodar	[Not Available]	Chemotherapy	19	NO	443	Complete Response	[Not Available]	[Not Available]	[Not Available]	[Not Available]	[Not Available]	[Not Available]	[Not Available]	[Not Available]	[Not Available]	[Not Available]	[Not Available]	[Not Available]	[Not Available]	[Not Applicable]	[Not Available]	NO
EFFB5839-24A2-4B8C-8B6D-08CB66503D16	TCGA-HT-A61A	TCGA-HT-A61A-D55964	D5FD6C40-BDE5-4B92-85B8-26D505579FC4	2014-1-22	Temodar	[Not Available]	Chemotherapy	52	YES	[Not Available]	[Not Applicable]	[Not Available]	[Not Available]	[Not Available]	[Not Available]	[Not Available]	[Not Available]	[Not Available]	[Not Available]	[Not Available]	[Not Available]	[Not Available]	[Not Available]	[Not Available]	[Not Applicable]	[Not Available]	NO
CF2A1B98-5693-4C04-9167-F85E69A88A4A	TCGA-HT-A61B	TCGA-HT-A61B-D48470	F865162E-9AF6-4DD6-9974-B16488CE6DEF	2013-9-13	Temodar	[Not Available]	Chemotherapy	36	YES	[Not Available]	[Not Applicable]	[Not Available]	[Not Available]	[Not Available]	[Not Available]	[Not Available]	[Not Available]	[Not Available]	[Not Available]	[Not Available]	[Not Available]	[Not Available]	[Not Available]	[Not Available]	[Not Applicable]	[Not Available]	NO
77396AE6-3838-47BF-AAAE-F9A0F401EC7F	TCGA-HT-A61C	TCGA-HT-A61C-D48457	6B1BF855-0160-41D2-B553-3B5D84D7E0B1	2013-11-22	Temodar	[Not Available]	Chemotherapy	27	[Not Available]	[Not Available]	Complete Response	[Not Available]	[Not Available]	[Not Available]	[Not Available]	[Not Available]	[Not Available]	[Not Available]	[Not Available]	[Not Available]	[Not Available]	[Not Available]	[Not Available]	[Not Available]	[Not Applicable]	[Not Available]	NO
FDFF46A7-F92A-45CF-8756-6C73A406C923	TCGA-HT-A74H	TCGA-HT-A74H-D51383	FC0A8270-87F3-4552-B3F8-8F8583FB636D	2013-11-18	Temodar	[Not Available]	Chemotherapy	28	[Not Available]	[Not Available]	[Unknown]	[Not Available]	[Not Available]	[Not Available]	[Not Available]	[Not Available]	[Not Available]	[Not Available]	[Not Available]	[Not Available]	[Not Available]	[Not Available]	[Not Available]	[Not Available]	[Not Applicable]	[Not Available]	NO
A3BE4E6F-C845-4D64-8111-D63FDF8CC8F1	TCGA-HT-A74K	TCGA-HT-A74K-D65341	EF15302A-0D4E-4223-A024-900520E4DC39	2014-10-27	temodar	[Not Available]	Chemotherapy	35	NO	277	Complete Response	[Not Available]	[Not Available]	[Not Available]	[Not Available]	[Not Available]	[Not Available]	[Not Available]	[Not Available]	[Not Available]	[Not Available]	[Not Available]	[Not Available]	[Not Available]	[Not Applicable]	[Not Available]	NO
55a67639-ed05-4143-af96-a377bc5489ee	TCGA-HW-7486	TCGA-HW-7486-D20186	5d850c60-70ae-4855-bbff-84de40f0e806	2012-1-6	Temozolomide	[Not Available]	Chemotherapy	66	NO	216	[Not Available]	[Not Available]	[Not Available]	[Not Available]	6	[Not Available]	[Not Available]	mg/m2	[Not Available]	5/28 - schedule which indicates 5 days out of 28 day cycle	PO	[Not Available]	[Not Available]	ADJUVANT	[Not Applicable]	150-200	[Not Available]
42251e02-b687-4bf1-a1b6-e3dd978542e4	TCGA-HW-7487	TCGA-HW-7487-D20202	6d1d19fa-d658-4a97-9952-de04f72f0901	2012-1-6	Temozolomide	[Not Available]	Chemotherapy	27	NO	409	[Not Available]	[Not Available]	[Not Available]	[Not Available]	12	[Not Available]	[Not Available]	mg/m2	[Not Available]	5/28 - schedule which represents 5 days out of 28 day cycle	PO	[Not Available]	[Not Available]	OTHER, SPECIFY IN NOTES	Post-operative	150-200	[Not Available]
42251e02-b687-4bf1-a1b6-e3dd978542e4	TCGA-HW-7487	TCGA-HW-7487-D63125	ADA2D780-8EDD-4328-9BD3-D4323E1B6739	2014-7-31	Lomustine	[Not Available]	Chemotherapy	948	NO	1249	Clinical Progressive Disease	[Not Available]	[Not Available]	[Not Available]	[Not Available]	[Not Available]	[Not Available]	[Not Available]	[Not Available]	[Not Available]	[Not Available]	[Not Available]	[Not Available]	[Not Available]	[Not Applicable]	[Not Available]	NO
42251e02-b687-4bf1-a1b6-e3dd978542e4	TCGA-HW-7487	TCGA-HW-7487-D72474	824F45F9-53CE-48F8-A4D6-FAD259E3FAFD	2015-7-17	Vincristine (sulfate)	[Not Available]	Chemotherapy	960	NO	1295	Clinical Progressive Disease	[Not Available]	[Not Available]	[Not Available]	[Not Available]	[Not Available]	[Not Available]	[Not Available]	[Not Available]	[Not Available]	[Not Available]	[Not Available]	[Not Available]	[Not Available]	[Not Applicable]	[Not Available]	NO
42251e02-b687-4bf1-a1b6-e3dd978542e4	TCGA-HW-7487	TCGA-HW-7487-D72475	D01410E1-56B4-427D-A561-FBA14BA9B356	2015-7-17	Procarbazine	[Not Available]	Chemotherapy	960	NO	1236	Clinical Progressive Disease	[Not Available]	[Not Available]	[Not Available]	[Not Available]	[Not Available]	[Not Available]	[Not Available]	[Not Available]	[Not Available]	[Not Available]	[Not Available]	[Not Available]	[Not Available]	[Not Applicable]	[Not Available]	NO
42251e02-b687-4bf1-a1b6-e3dd978542e4	TCGA-HW-7487	TCGA-HW-7487-D72549	65601EF1-0D8A-43A0-9CB4-1AB501AC127A	2015-7-17	Temozolomide	[Not Available]	Chemotherapy	1386	NO	1417	Clinical Progressive Disease	[Not Available]	[Not Available]	[Not Available]	[Not Available]	[Not Available]	[Not Available]	[Not Available]	[Not Available]	[Not Available]	[Not Available]	[Not Available]	[Not Available]	[Not Available]	[Not Applicable]	[Not Available]	NO
42251e02-b687-4bf1-a1b6-e3dd978542e4	TCGA-HW-7487	TCGA-HW-7487-D72550	D635FD4C-B6F3-40B4-8CBC-609ECE0940DA	2015-7-17	Carboplatin	[Not Available]	Chemotherapy	1570	YES	[Not Available]	[Not Applicable]	[Not Available]	[Not Available]	[Not Available]	[Not Available]	[Not Available]	[Not Available]	[Not Available]	[Not Available]	[Not Available]	[Not Available]	[Not Available]	[Not Available]	[Not Available]	[Not Applicable]	[Not Available]	NO
42251e02-b687-4bf1-a1b6-e3dd978542e4	TCGA-HW-7487	TCGA-HW-7487-D72551	7D4EF79D-D7F3-4AC2-9A12-B4F0FC76E561	2015-7-17	Bevacizumab	[Not Available]	Chemotherapy	1570	YES	[Not Available]	[Not Applicable]	[Not Available]	[Not Available]	[Not Available]	[Not Available]	[Not Available]	[Not Available]	[Not Available]	[Not Available]	[Not Available]	[Not Available]	[Not Available]	[Not Available]	[Not Available]	[Not Applicable]	[Not Available]	NO
a85fdb41-24c1-420d-8905-ec297f018bd9	TCGA-HW-7491	TCGA-HW-7491-D35015	99E72303-B1BF-46BF-8A48-3180B3E1CB46	2012-9-13	Temozolomide	[Not Available]	Chemotherapy	1011	YES	[Not Available]	[Not Available]	[Not Available]	[Not Available]	[Not Available]	[Not Available]	[Not Available]	[Not Available]	[Not Available]	[Not Available]	[Not Available]	[Not Available]	[Not Available]	[Not Available]	[Not Available]	[Not Applicable]	[Not Available]	NO
bc3b4816-df1d-44ed-a8c6-f32c8e011a1f	TCGA-HW-8319	TCGA-HW-8319-D34779	4FE29BAD-2AE2-4747-BFE9-468975720AA0	2012-8-30	Temozolomide	[Not Available]	Chemotherapy	23	NO	66	Stable Disease	[Not Available]	[Not Available]	[Not Available]	[Not Available]	[Not Available]	[Not Available]	[Not Available]	[Not Available]	[Not Available]	[Not Available]	[Not Available]	[Not Available]	[Not Available]	[Not Applicable]	[Not Available]	NO
bc3b4816-df1d-44ed-a8c6-f32c8e011a1f	TCGA-HW-8319	TCGA-HW-8319-D34780	6A4BBC1C-240E-4B7D-8F16-6D8A134AF5B7	2012-8-30	Temozolomide	[Not Available]	Chemotherapy	94	YES	[Not Available]	[Not Available]	[Not Available]	[Not Available]	[Not Available]	[Not Available]	[Not Available]	[Not Available]	[Not Available]	[Not Available]	[Not Available]	[Not Available]	[Not Available]	[Not Available]	[Not Available]	[Not Applicable]	[Not Available]	NO
bc3b4816-df1d-44ed-a8c6-f32c8e011a1f	TCGA-HW-8319	TCGA-HW-8319-D71531	CB111AD6-332F-4C3D-B711-E62ADD0567B9	2015-3-31	Temozolomide	[Not Available]	Chemotherapy	1028	NO	1058	Partial Response	[Not Available]	[Not Available]	[Not Available]	[Not Available]	[Not Available]	[Not Available]	[Not Available]	[Not Available]	[Not Available]	[Not Available]	[Not Available]	[Not Available]	[Not Available]	[Not Applicable]	[Not Available]	NO
bc3b4816-df1d-44ed-a8c6-f32c8e011a1f	TCGA-HW-8319	TCGA-HW-8319-D71533	4B6291A6-31E5-49D0-8852-72FFAD185089	2015-3-31	Bevacizumab	[Not Available]	Chemotherapy	1058	NO	1150	Partial Response	[Not Available]	[Not Available]	[Not Available]	[Not Available]	[Not Available]	[Not Available]	[Not Available]	[Not Available]	[Not Available]	[Not Available]	[Not Available]	[Not Available]	[Not Available]	[Not Applicable]	[Not Available]	NO
bc3b4816-df1d-44ed-a8c6-f32c8e011a1f	TCGA-HW-8319	TCGA-HW-8319-D71534	E73AFB4E-639F-42E1-B35E-06C19A05328F	2015-3-31	Lomustine	[Not Available]	Chemotherapy	1089	NO	1150	[Unknown]	[Not Available]	[Not Available]	[Not Available]	[Not Available]	[Not Available]	[Not Available]	[Not Available]	[Not Available]	[Not Available]	[Not Available]	[Not Available]	[Not Available]	[Not Available]	[Not Applicable]	[Not Available]	NO
e3ed0c19-6acc-4be1-aae2-73fe73cc9f24	TCGA-HW-8320	TCGA-HW-8320-D34767	BEE59C80-7266-4C1A-A9C0-6C3017ED95BA	2012-8-30	Temozolomide	[Not Available]	Chemotherapy	67	NO	108	Stable Disease	[Not Available]	[Not Available]	[Not Available]	[Not Available]	[Not Available]	[Not Available]	[Not Available]	[Not Available]	[Not Available]	[Not Available]	[Not Available]	[Not Available]	[Not Available]	[Not Applicable]	[Not Available]	NO
e3ed0c19-6acc-4be1-aae2-73fe73cc9f24	TCGA-HW-8320	TCGA-HW-8320-D34771	6CF845A9-2AC6-43D1-ABB0-C4B622F023BD	2012-8-30	Temozolomide	[Not Available]	Chemotherapy	149	YES	[Not Available]	[Not Available]	[Not Available]	[Not Available]	[Not Available]	[Not Available]	[Not Available]	[Not Available]	[Not Available]	[Not Available]	[Not Available]	[Not Available]	[Not Available]	[Not Available]	[Not Available]	[Not Applicable]	[Not Available]	NO
36cf458b-3c8e-48e7-92ab-aea1c698e417	TCGA-HW-8321	TCGA-HW-8321-D48687	39FAF97B-D0A2-4D6B-8637-1C8118F20379	2013-9-19	Temozolomide	[Not Available]	Chemotherapy	47	NO	321	Stable Disease	[Not Available]	[Not Available]	[Not Available]	[Not Available]	[Not Available]	[Not Available]	[Not Available]	[Not Available]	[Not Available]	[Not Available]	[Not Available]	[Not Available]	[Not Available]	[Not Applicable]	[Not Available]	NO
6105c037-90f1-42d9-ac38-6e2252999a64	TCGA-HW-8322	TCGA-HW-8322-D48690	D240733C-C662-4017-A526-2EA7F9A16968	2013-9-19	Temozolomide	[Not Available]	Chemotherapy	433	YES	[Not Available]	[Not Applicable]	[Not Available]	[Not Available]	[Not Available]	[Not Available]	[Not Available]	[Not Available]	[Not Available]	[Not Available]	[Not Available]	[Not Available]	[Not Available]	[Not Available]	[Not Available]	[Not Applicable]	[Not Available]	NO
8996DC64-8C5E-4E07-8ED8-2EB11C03626B	TCGA-HW-A5KJ	TCGA-HW-A5KJ-D48693	68E1D203-9CE5-4C38-BCF7-C5CC0965C5E2	2013-9-19	Temozolomide	[Not Available]	Chemotherapy	16	NO	16	Clinical Progressive Disease	[Not Available]	[Not Available]	[Not Available]	[Not Available]	[Not Available]	[Not Available]	[Not Available]	[Not Available]	[Not Available]	[Not Available]	[Not Available]	[Not Available]	[Not Available]	[Not Applicable]	[Not Available]	NO
8996DC64-8C5E-4E07-8ED8-2EB11C03626B	TCGA-HW-A5KJ	TCGA-HW-A5KJ-D65472	22481586-D92B-4036-99B4-F82F5A132DDF	2014-9-23	Temozolomide	[Not Available]	[Not Available]	656	NO	899	Stable Disease	[Not Available]	[Not Available]	[Not Available]	[Not Available]	[Not Available]	[Not Available]	[Not Available]	[Not Available]	[Not Available]	[Not Available]	[Not Available]	[Not Available]	[Not Available]	[Not Applicable]	[Not Available]	NO
8A94FF28-A74D-4FE2-B9C0-06C01F0A3FB6	TCGA-HW-A5KK	TCGA-HW-A5KK-D48696	DC0EA9A7-61C9-406F-B1FD-0D3E2267F459	2013-9-19	Temozolomide	[Not Available]	Chemotherapy	23	NO	176	Clinical Progressive Disease	[Not Available]	[Not Available]	[Not Available]	[Not Available]	[Not Available]	[Not Available]	[Not Available]	[Not Available]	[Not Available]	[Not Available]	[Not Available]	[Not Available]	[Not Available]	[Not Applicable]	[Not Available]	NO
8A94FF28-A74D-4FE2-B9C0-06C01F0A3FB6	TCGA-HW-A5KK	TCGA-HW-A5KK-D48698	33F84057-D56D-46FB-A1CB-09F56755FEBE	2013-9-19	Bevacizumab	[Not Available]	Chemotherapy	207	YES	[Not Available]	[Not Applicable]	[Not Available]	[Not Available]	[Not Available]	[Not Available]	[Not Available]	[Not Available]	[Not Available]	[Not Available]	[Not Available]	[Not Available]	[Not Available]	[Not Available]	[Not Available]	[Not Applicable]	[Not Available]	NO
0639B753-4099-4CA4-ADB9-763069A614EF	TCGA-HW-A5KL	TCGA-HW-A5KL-D48707	BA95AA18-80DF-426E-B58A-11395CF5B384	2013-9-19	Temozolomide	[Not Available]	Chemotherapy	10	NO	71	Stable Disease	[Not Available]	[Not Available]	[Not Available]	[Not Available]	[Not Available]	[Not Available]	[Not Available]	[Not Available]	[Not Available]	[Not Available]	[Not Available]	[Not Available]	[Not Available]	[Not Applicable]	[Not Available]	NO
0639B753-4099-4CA4-ADB9-763069A614EF	TCGA-HW-A5KL	TCGA-HW-A5KL-D71506	CB1932E9-7E48-4908-97B0-B2A1AAF8C207	2015-3-31	Temozolomide	[Not Available]	Chemotherapy	102	NO	648	Stable Disease	[Not Available]	[Not Available]	[Not Available]	[Not Available]	[Not Available]	[Not Available]	[Not Available]	[Not Available]	[Not Available]	[Not Available]	[Not Available]	[Not Available]	[Not Available]	[Not Applicable]	[Not Available]	NO
a5f851c5-6130-4ea1-9f86-be59331a92f7	TCGA-IK-7675	TCGA-IK-7675-D33079	5622E3C6-D9EF-4F6A-98FC-980910049058	2012-6-20	Bevacizumab	[Not Available]	Targeted Molecular therapy	[Not Available]	NO	510	[Unknown]	[Not Available]	[Not Available]	[Not Available]	[Not Available]	[Not Available]	[Not Available]	[Not Available]	[Not Available]	[Not Available]	[Not Available]	[Not Available]	[Not Available]	[Not Available]	[Not Applicable]	[Not Available]	[Not Available]
a5f851c5-6130-4ea1-9f86-be59331a92f7	TCGA-IK-7675	TCGA-IK-7675-D33083	1A8C1EB1-B052-4A32-AFA6-74AA05DDAF36	2012-6-20	Irinotecan	[Not Available]	Chemotherapy	531	NO	552	[Unknown]	[Not Available]	[Not Available]	[Not Available]	[Not Available]	[Not Available]	[Not Available]	[Not Available]	[Not Available]	[Not Available]	[Not Available]	[Not Available]	[Not Available]	[Not Available]	[Not Applicable]	[Not Available]	[Not Available]
a0b7c7c8-a6f2-41ba-9e61-9b7f8fbbbe1f	TCGA-IK-8125	TCGA-IK-8125-D32771	1c78021d-9fd1-4a52-a555-ff3f7a350d55	2012-6-11	Temodar	[Not Available]	Chemotherapy	55	NO	99	[Unknown]	[Not Available]	[Not Available]	[Not Available]	[Not Available]	[Not Available]	[Not Available]	[Not Available]	[Not Available]	[Not Available]	[Not Available]	[Not Available]	[Not Available]	[Not Available]	[Not Applicable]	[Not Available]	NO
a0b7c7c8-a6f2-41ba-9e61-9b7f8fbbbe1f	TCGA-IK-8125	TCGA-IK-8125-D32772	cad891ef-1404-4310-9584-2fac7a4052a7	2012-6-11	Temodar	[Not Available]	Chemotherapy	111	NO	265	Complete Response	[Not Available]	[Not Available]	[Not Available]	[Not Available]	[Not Available]	[Not Available]	[Not Available]	[Not Available]	[Not Available]	[Not Available]	[Not Available]	[Not Available]	[Not Available]	[Not Applicable]	[Not Available]	NO
442DF188-B678-45BB-BD9D-7071ED8AAA5A	TCGA-KT-A74X	TCGA-KT-A74X-D55168	1D267D32-E728-4D81-80CC-6F90AC480D07	2013-12-30	Temozolomide	[Not Available]	Chemotherapy	40	NO	83	Stable Disease	[Not Available]	[Not Available]	[Not Available]	[Not Available]	[Not Available]	[Not Available]	[Not Available]	[Not Available]	[Not Available]	[Not Available]	[Not Available]	[Not Available]	[Not Available]	[Not Applicable]	[Not Available]	NO
77472095-030D-4679-921D-8E8E217956C5	TCGA-KT-A7W1	TCGA-KT-A7W1-D56356	84F35414-A491-477D-8C80-61A307770786	2014-2-3	Temozolomide	[Not Available]	Chemotherapy	20	NO	61	Clinical Progressive Disease	[Not Available]	[Not Available]	[Not Available]	[Not Available]	[Not Available]	[Not Available]	[Not Available]	[Not Available]	[Not Available]	[Not Available]	[Not Available]	[Not Available]	[Not Available]	[Not Applicable]	[Not Available]	NO
1F13065A-40F7-455D-B8EB-F9A128722EAC	TCGA-P5-A5EX	TCGA-P5-A5EX-D56611	8F3188FD-9D3F-4F2E-BDF9-0EC79E09DDA3	2014-5-8	Temozolomide	[Not Available]	[Not Available]	16	NO	243	Partial Response	[Not Available]	[Not Available]	[Not Available]	[Not Available]	[Not Available]	[Not Available]	[Not Available]	[Not Available]	[Not Available]	[Not Available]	[Not Available]	[Not Available]	[Not Available]	[Not Applicable]	[Not Available]	NO
7EB5D055-E1C8-4B93-9205-A49A6E79DFD4	TCGA-P5-A5F0	TCGA-P5-A5F0-D56613	23BCC949-2852-41F4-BDAF-D4952D034C99	2014-5-8	Lomustine	[Not Available]	Chemotherapy	89	NO	287	Partial Response	[Not Available]	[Not Available]	[Not Available]	[Not Available]	[Not Available]	[Not Available]	[Not Available]	[Not Available]	[Not Available]	[Not Available]	[Not Available]	[Not Available]	[Not Available]	[Not Applicable]	[Not Available]	NO
7EB5D055-E1C8-4B93-9205-A49A6E79DFD4	TCGA-P5-A5F0	TCGA-P5-A5F0-D59339	805459C3-71F0-4B2F-A213-299DB0870A26	2014-5-8	Vincristine	[Not Available]	Chemotherapy	89	NO	287	Partial Response	[Not Available]	[Not Available]	[Not Available]	[Not Available]	[Not Available]	[Not Available]	[Not Available]	[Not Available]	[Not Available]	[Not Available]	[Not Available]	[Not Available]	[Not Available]	[Not Applicable]	[Not Available]	NO
7EB5D055-E1C8-4B93-9205-A49A6E79DFD4	TCGA-P5-A5F0	TCGA-P5-A5F0-D59340	BBF4D2E7-E9D8-4C79-ABF5-15A7A8699D7C	2014-5-8	Procarbazine	[Not Available]	Chemotherapy	89	NO	287	Partial Response	[Not Available]	[Not Available]	[Not Available]	[Not Available]	[Not Available]	[Not Available]	[Not Available]	[Not Available]	[Not Available]	[Not Available]	[Not Available]	[Not Available]	[Not Available]	[Not Applicable]	[Not Available]	NO
C85FA637-941A-4A9A-8029-F5B44F3DA430	TCGA-P5-A5F2	TCGA-P5-A5F2-D56615	FEAA8647-2C75-47E9-A256-1C12969E38D6	2014-5-8	Mustophoran	[Not Available]	Chemotherapy	30	NO	242	Partial Response	[Not Available]	[Not Available]	[Not Available]	[Not Available]	[Not Available]	[Not Available]	[Not Available]	[Not Available]	[Not Available]	[Not Available]	[Not Available]	[Not Available]	[Not Available]	[Not Applicable]	[Not Available]	NO
C85FA637-941A-4A9A-8029-F5B44F3DA430	TCGA-P5-A5F2	TCGA-P5-A5F2-D59335	DA5506EB-D01F-4051-92F8-13CB90678F5C	2014-5-30	Avastin	[Not Available]	[Not Available]	30	NO	242	Partial Response	[Not Available]	[Not Available]	[Not Available]	[Not Available]	[Not Available]	[Not Available]	[Not Available]	[Not Available]	[Not Available]	[Not Available]	[Not Available]	[Not Available]	[Not Available]	[Not Applicable]	[Not Available]	NO
C85FA637-941A-4A9A-8029-F5B44F3DA430	TCGA-P5-A5F2	TCGA-P5-A5F2-D59336	4EC478D5-914A-4950-A014-60C5EEA852D3	2014-5-30	Themozolomide	[Not Available]	[Not Available]	30	NO	242	Partial Response	[Not Available]	[Not Available]	[Not Available]	[Not Available]	[Not Available]	[Not Available]	[Not Available]	[Not Available]	[Not Available]	[Not Available]	[Not Available]	[Not Available]	[Not Available]	[Not Applicable]	[Not Available]	NO
0557B788-5AED-4919-85EB-A503AD893D75	TCGA-P5-A5F4	TCGA-P5-A5F4-D56617	C4A58407-7379-4D51-A886-47543129C008	2014-5-8	Lomustine	[Not Available]	Chemotherapy	19	NO	231	Partial Response	[Not Available]	[Not Available]	[Not Available]	[Not Available]	[Not Available]	[Not Available]	[Not Available]	[Not Available]	[Not Available]	[Not Available]	[Not Available]	[Not Available]	[Not Available]	[Not Applicable]	[Not Available]	NO
0557B788-5AED-4919-85EB-A503AD893D75	TCGA-P5-A5F4	TCGA-P5-A5F4-D59337	0C98C338-FA72-4C9A-BFD2-670DEAE9811F	2014-5-30	Vincristine	[Not Available]	Chemotherapy	19	NO	231	Partial Response	[Not Available]	[Not Available]	[Not Available]	[Not Available]	[Not Available]	[Not Available]	[Not Available]	[Not Available]	[Not Available]	[Not Available]	[Not Available]	[Not Available]	[Not Available]	[Not Applicable]	[Not Available]	NO
0557B788-5AED-4919-85EB-A503AD893D75	TCGA-P5-A5F4	TCGA-P5-A5F4-D59338	8E938678-3A97-410C-9B50-05FB00B868A8	2014-5-30	Procarbazine	[Not Available]	Chemotherapy	19	NO	231	Partial Response	[Not Available]	[Not Available]	[Not Available]	[Not Available]	[Not Available]	[Not Available]	[Not Available]	[Not Available]	[Not Available]	[Not Available]	[Not Available]	[Not Available]	[Not Available]	[Not Applicable]	[Not Available]	NO
141F0546-F6F2-408F-AC86-07CA4AADF3D0	TCGA-P5-A72Z	TCGA-P5-A72Z-D69022	8591DB4B-A198-444D-BC08-90FEB7D6C77B	2014-12-24	Temozolomide	[Not Available]	Chemotherapy	270	YES	[Not Available]	[Not Applicable]	[Not Available]	[Not Available]	[Not Available]	[Not Available]	[Not Available]	[Not Available]	[Not Available]	[Not Available]	[Not Available]	[Not Available]	[Not Available]	[Not Available]	[Not Available]	[Not Applicable]	[Not Available]	NO
D81B9957-8C82-4006-B111-449FA9FB95ED	TCGA-P5-A733	TCGA-P5-A733-D69014	6CFB08AB-DEA8-40DD-BF6F-4B0DE746A072	2014-12-24	Temozolomide	[Not Available]	[Not Available]	97	NO	414	[Unknown]	[Not Available]	[Not Available]	[Not Available]	[Not Available]	[Not Available]	[Not Available]	[Not Available]	[Not Available]	[Not Available]	[Not Available]	[Not Available]	[Not Available]	[Not Available]	[Not Applicable]	[Not Available]	NO
505E9812-D13E-42D3-AEE2-55A85D6F4551	TCGA-QH-A65R	TCGA-QH-A65R-D46271	2B190C17-1558-498E-B160-A6E7434F0D02	2013-8-5	TEMOZOLOMIDE	[Not Available]	Chemotherapy	32	NO	430	Stable Disease	[Not Available]	[Not Available]	[Not Available]	[Not Available]	[Not Available]	[Not Available]	[Not Available]	[Not Available]	[Not Available]	[Not Available]	[Not Available]	[Not Available]	[Not Available]	[Not Applicable]	[Not Available]	NO
AD72E61E-51E3-4992-AC77-65E895935736	TCGA-QH-A65V	TCGA-QH-A65V-D47245	C19462BC-CC29-49EA-804E-A35C6FF34868	2013-8-29	PROCARBAZINE	[Not Available]	Chemotherapy	147	NO	327	Stable Disease	[Not Available]	[Not Available]	[Not Available]	[Not Available]	[Not Available]	[Not Available]	[Not Available]	[Not Available]	[Not Available]	[Not Available]	[Not Available]	[Not Available]	[Not Available]	[Not Applicable]	[Not Available]	NO
AD72E61E-51E3-4992-AC77-65E895935736	TCGA-QH-A65V	TCGA-QH-A65V-D47246	772815A6-D22C-478E-B754-DC60B27CFA26	2013-8-29	LOMUSTINE	[Not Available]	Chemotherapy	147	NO	307	Stable Disease	[Not Available]	[Not Available]	[Not Available]	[Not Available]	[Not Available]	[Not Available]	[Not Available]	[Not Available]	[Not Available]	[Not Available]	[Not Available]	[Not Available]	[Not Available]	[Not Applicable]	[Not Available]	NO
AD72E61E-51E3-4992-AC77-65E895935736	TCGA-QH-A65V	TCGA-QH-A65V-D47248	DC68F1EC-A84E-42E8-8F2E-BD8F195F5255	2013-8-29	VINCRISTINE	[Not Available]	Chemotherapy	147	NO	307	Stable Disease	[Not Available]	[Not Available]	[Not Available]	[Not Available]	[Not Available]	[Not Available]	[Not Available]	[Not Available]	[Not Available]	[Not Available]	[Not Available]	[Not Available]	[Not Available]	[Not Applicable]	[Not Available]	NO
451BAD4F-6D72-4526-9978-38E090FC479F	TCGA-QH-A65X	TCGA-QH-A65X-D52174	9E786304-7510-4EEB-ADD4-8C590CD16794	2013-12-9	temozolomide	[Not Available]	Chemotherapy	139	NO	143	Stable Disease	[Not Available]	[Not Available]	[Not Available]	[Not Available]	[Not Available]	[Not Available]	[Not Available]	[Not Available]	[Not Available]	[Not Available]	[Not Available]	[Not Available]	[Not Available]	[Not Applicable]	[Not Available]	NO
451BAD4F-6D72-4526-9978-38E090FC479F	TCGA-QH-A65X	TCGA-QH-A65X-D52175	BF362E39-FE1C-434A-9BD5-55034EA1D3AD	2013-12-9	lomustine	[Not Available]	Chemotherapy	237	NO	365	Stable Disease	[Not Available]	[Not Available]	[Not Available]	[Not Available]	[Not Available]	[Not Available]	[Not Available]	[Not Available]	[Not Available]	[Not Available]	[Not Available]	[Not Available]	[Not Available]	[Not Applicable]	[Not Available]	NO
451BAD4F-6D72-4526-9978-38E090FC479F	TCGA-QH-A65X	TCGA-QH-A65X-D52178	10F66F83-C03E-485A-8660-EBB562767B40	2013-12-9	vincristine	[Not Available]	Chemotherapy	237	NO	365	Stable Disease	[Not Available]	[Not Available]	[Not Available]	[Not Available]	[Not Available]	[Not Available]	[Not Available]	[Not Available]	[Not Available]	[Not Available]	[Not Available]	[Not Available]	[Not Available]	[Not Applicable]	[Not Available]	NO
451BAD4F-6D72-4526-9978-38E090FC479F	TCGA-QH-A65X	TCGA-QH-A65X-D52179	B81F99CB-649A-436E-B7B9-76FA0AA133B6	2013-12-9	Procarbazine	[Not Available]	Chemotherapy	244	NO	365	Stable Disease	[Not Available]	[Not Available]	[Not Available]	[Not Available]	[Not Available]	[Not Available]	[Not Available]	[Not Available]	[Not Available]	[Not Available]	[Not Available]	[Not Available]	[Not Available]	[Not Applicable]	[Not Available]	NO
C2F9DFF7-751B-4704-8E6E-F4F800297030	TCGA-QH-A65Z	TCGA-QH-A65Z-D47242	417D497C-BAB9-4E2D-8ADC-CAB6A66993E8	2013-8-29	VINCRISTINE	[Not Available]	Chemotherapy	36	NO	215	Stable Disease	[Not Available]	[Not Available]	[Not Available]	[Not Available]	[Not Available]	[Not Available]	[Not Available]	[Not Available]	[Not Available]	[Not Available]	[Not Available]	[Not Available]	[Not Available]	[Not Applicable]	[Not Available]	NO
C2F9DFF7-751B-4704-8E6E-F4F800297030	TCGA-QH-A65Z	TCGA-QH-A65Z-D47233	BEB98A3B-70E9-4079-AB18-C75B959D1697	2013-8-29	LOMUSTINE	[Not Available]	Chemotherapy	36	NO	295	Stable Disease	[Not Available]	[Not Available]	[Not Available]	[Not Available]	[Not Available]	[Not Available]	[Not Available]	[Not Available]	[Not Available]	[Not Available]	[Not Available]	[Not Available]	[Not Available]	[Not Applicable]	[Not Available]	NO
C2F9DFF7-751B-4704-8E6E-F4F800297030	TCGA-QH-A65Z	TCGA-QH-A65Z-D47227	035258F9-5274-43D9-ADF6-ECE0403B8F97	2013-8-29	procarbazine	[Not Available]	Chemotherapy	36	NO	315	Stable Disease	[Not Available]	[Not Available]	[Not Available]	[Not Available]	[Not Available]	[Not Available]	[Not Available]	[Not Available]	[Not Available]	[Not Available]	[Not Available]	[Not Available]	[Not Available]	[Not Applicable]	[Not Available]	NO
6D17C327-435A-4CBA-9626-3B5B7B7375BB	TCGA-QH-A6CS	TCGA-QH-A6CS-D46344	E9963102-9F44-402A-AB06-9BD4490D1441	2013-8-7	TEMOZOLOMIDE	[Not Available]	Chemotherapy	45	NO	423	Stable Disease	[Not Available]	[Not Available]	[Not Available]	[Not Available]	[Not Available]	[Not Available]	[Not Available]	[Not Available]	[Not Available]	[Not Available]	[Not Available]	[Not Available]	[Not Available]	[Not Applicable]	[Not Available]	NO
6D17C327-435A-4CBA-9626-3B5B7B7375BB	TCGA-QH-A6CS	TCGA-QH-A6CS-D67861	44465574-74DD-4C53-B1AE-CC241D2CD651	2014-11-13	fotemustine	[Not Available]	Chemotherapy	607	YES	[Not Available]	[Not Applicable]	[Not Available]	[Not Available]	[Not Available]	[Not Available]	[Not Available]	[Not Available]	[Not Available]	[Not Available]	[Not Available]	[Not Available]	[Not Available]	[Not Available]	[Not Available]	[Not Applicable]	[Not Available]	NO
76CB16F9-37BE-450E-B60A-5F0D0F1EC2BC	TCGA-QH-A6CU	TCGA-QH-A6CU-D60340	E0569F74-EC61-4BA1-9A60-F39D2FD52391	2014-6-6	Temozolomide	[Not Available]	Chemotherapy	399	YES	[Not Available]	[Not Applicable]	[Not Available]	[Not Available]	[Not Available]	[Not Available]	[Not Available]	[Not Available]	[Not Available]	[Not Available]	[Not Available]	[Not Available]	[Not Available]	[Not Available]	[Not Available]	[Not Applicable]	[Not Available]	NO
E1758D75-B2A0-4386-BD72-6B2421D4DA6B	TCGA-QH-A6CY	TCGA-QH-A6CY-D60334	670A7D1B-F8D3-4443-A785-8AE6F79B769F	2014-6-6	Temozolomide	[Not Available]	Chemotherapy	267	YES	[Not Available]	Stable Disease	[Not Available]	[Not Available]	[Not Available]	[Not Available]	[Not Available]	[Not Available]	[Not Available]	[Not Available]	[Not Available]	[Not Available]	[Not Available]	[Not Available]	[Not Available]	[Not Applicable]	[Not Available]	NO
976D067B-9D7F-4920-A04D-E831EDC6C2C2	TCGA-QH-A6X4	TCGA-QH-A6X4-D52186	66530FFA-1EDB-4819-9F1D-22E7BD5BAC7E	2013-12-9	temozolomide	[Not Available]	Chemotherapy	196	NO	342	Clinical Progressive Disease	[Not Available]	[Not Available]	[Not Available]	[Not Available]	[Not Available]	[Not Available]	[Not Available]	[Not Available]	[Not Available]	[Not Available]	[Not Available]	[Not Available]	[Not Available]	[Not Applicable]	[Not Available]	NO
D209CFFC-FE21-4AE7-B610-E5668EA84A3B	TCGA-QH-A6X8	TCGA-QH-A6X8-D52189	024FC6C6-A023-4C1A-B135-9288BDD54730	2013-12-9	temozolomide	[Not Available]	Chemotherapy	49	NO	292	Stable Disease	[Not Available]	[Not Available]	[Not Available]	[Not Available]	[Not Available]	[Not Available]	[Not Available]	[Not Available]	[Not Available]	[Not Available]	[Not Available]	[Not Available]	[Not Available]	[Not Applicable]	[Not Available]	NO
62088274-A45B-4616-B086-B0DDD64895F0	TCGA-QH-A6XC	TCGA-QH-A6XC-D52192	F6A33868-3D93-44CE-9CA8-270A5FCBAE74	2013-12-9	temozolomide	[Not Available]	Chemotherapy	103	NO	390	Clinical Progressive Disease	[Not Available]	[Not Available]	[Not Available]	[Not Available]	[Not Available]	[Not Available]	[Not Available]	[Not Available]	[Not Available]	[Not Available]	[Not Available]	[Not Available]	[Not Available]	[Not Applicable]	[Not Available]	NO
62088274-A45B-4616-B086-B0DDD64895F0	TCGA-QH-A6XC	TCGA-QH-A6XC-D67825	0B0F408C-2A81-4F43-9CA1-6DF6838B52BA	2014-11-12	lomustine	[Not Available]	Chemotherapy	466	YES	[Not Available]	[Not Applicable]	[Not Available]	[Not Available]	[Not Available]	[Not Available]	[Not Available]	[Not Available]	[Not Available]	[Not Available]	[Not Available]	[Not Available]	[Not Available]	[Not Available]	[Not Available]	[Not Applicable]	[Not Available]	NO
62088274-A45B-4616-B086-B0DDD64895F0	TCGA-QH-A6XC	TCGA-QH-A6XC-D67826	E8EBF11C-6633-4A34-AD2D-8A4C8D6E8267	2014-11-12	Procarbazine	[Not Available]	Chemotherapy	466	YES	[Not Available]	[Not Applicable]	[Not Available]	[Not Available]	[Not Available]	[Not Available]	[Not Available]	[Not Available]	[Not Available]	[Not Available]	[Not Available]	[Not Available]	[Not Available]	[Not Available]	[Not Available]	[Not Applicable]	[Not Available]	NO
62088274-A45B-4616-B086-B0DDD64895F0	TCGA-QH-A6XC	TCGA-QH-A6XC-D67827	F36FD59C-5D66-49E0-B8A1-7F5EED1D5496	2014-11-12	Vincristine	[Not Available]	Chemotherapy	466	YES	[Not Available]	[Not Applicable]	[Not Available]	[Not Available]	[Not Available]	[Not Available]	[Not Available]	[Not Available]	[Not Available]	[Not Available]	[Not Available]	[Not Available]	[Not Available]	[Not Available]	[Not Available]	[Not Applicable]	[Not Available]	NO
345D975C-E666-4614-81EB-5CCBB5BD2CF7	TCGA-QH-A870	TCGA-QH-A870-D68241	17ABE603-39E5-415F-B81D-B29E52C111BC	2014-11-14	temozolomide	[Not Available]	Chemotherapy	396	YES	[Not Available]	[Not Applicable]	[Not Available]	[Not Available]	[Not Available]	[Not Available]	[Not Available]	[Not Available]	[Not Available]	[Not Available]	[Not Available]	[Not Available]	[Not Available]	[Not Available]	[Not Available]	[Not Applicable]	[Not Available]	NO
41E4DC71-7767-44C2-9D38-110DCD37B451	TCGA-S9-A6TS	TCGA-S9-A6TS-D51943	7263A8F3-DF15-43AC-AFFB-AFC300FD85C3	2013-11-26	Carmustine	[Not Available]	Chemotherapy	1614	NO	1697	Clinical Progressive Disease	[Not Available]	[Not Available]	[Not Available]	[Not Available]	[Not Available]	[Not Available]	[Not Available]	[Not Available]	[Not Available]	[Not Available]	[Not Available]	[Not Available]	[Not Available]	[Not Applicable]	[Not Available]	NO
41E4DC71-7767-44C2-9D38-110DCD37B451	TCGA-S9-A6TS	TCGA-S9-A6TS-D51942	58259028-B8FE-40C9-81C8-A5710FB35B17	2013-11-26	Temozolamide	[Not Available]	Chemotherapy	1352	NO	1603	Clinical Progressive Disease	[Not Available]	[Not Available]	[Not Available]	[Not Available]	[Not Available]	[Not Available]	[Not Available]	[Not Available]	[Not Available]	[Not Available]	[Not Available]	[Not Available]	[Not Available]	[Not Applicable]	[Not Available]	NO
41E4DC71-7767-44C2-9D38-110DCD37B451	TCGA-S9-A6TS	TCGA-S9-A6TS-D51944	2130E3E9-86B7-4792-ABF1-36699EE70C58	2013-11-26	Bevacizumab	[Not Available]	Targeted Molecular therapy	1704	NO	1859	Clinical Progressive Disease	[Not Available]	[Not Available]	[Not Available]	[Not Available]	[Not Available]	[Not Available]	[Not Available]	[Not Available]	[Not Available]	[Not Available]	[Not Available]	[Not Available]	[Not Available]	[Not Applicable]	[Not Available]	NO
048056CD-39DD-4134-A58B-70BEBB3DD2FF	TCGA-S9-A6TV	TCGA-S9-A6TV-D54120	D2063D3F-C321-44EF-97BF-4C2A2430F264	2013-12-17	Temozolamide	[Not Available]	Chemotherapy	26	NO	68	Stable Disease	[Not Available]	[Not Available]	[Not Available]	[Not Available]	[Not Available]	[Not Available]	[Not Available]	[Not Available]	[Not Available]	[Not Available]	[Not Available]	[Not Available]	[Not Available]	[Not Applicable]	[Not Available]	NO
C45E02E5-7E3C-4F36-8B8D-F54617E8A436	TCGA-S9-A6TW	TCGA-S9-A6TW-D54121	CE62E6FD-96CE-4050-999D-5D133BB1CA4D	2013-12-17	Temozolomide	[Not Available]	Chemotherapy	25	NO	304	Stable Disease	[Not Available]	[Not Available]	[Not Available]	[Not Available]	[Not Available]	[Not Available]	[Not Available]	[Not Available]	[Not Available]	[Not Available]	[Not Available]	[Not Available]	[Not Available]	[Not Applicable]	[Not Available]	NO
432FE4A9-2CDC-4323-AFF0-59E2FDEDA194	TCGA-S9-A6TX	TCGA-S9-A6TX-D54122	79C328DC-965E-4B79-BE0D-C28DC492D171	2013-12-17	Temozolomide	[Not Available]	Chemotherapy	268	NO	856	Complete Response	[Not Available]	[Not Available]	[Not Available]	[Not Available]	[Not Available]	[Not Available]	[Not Available]	[Not Available]	[Not Available]	[Not Available]	[Not Available]	[Not Available]	[Not Available]	[Not Applicable]	[Not Available]	NO
DCBBACA6-A24B-4BED-95DE-314CFF71E436	TCGA-S9-A6TY	TCGA-S9-A6TY-D54129	B9AD9F54-7C56-4194-9F81-5B8774E9E3A2	2013-12-17	Temozolomide	[Not Available]	Chemotherapy	5	NO	274	Stable Disease	[Not Available]	[Not Available]	[Not Available]	[Not Available]	[Not Available]	[Not Available]	[Not Available]	[Not Available]	[Not Available]	[Not Available]	[Not Available]	[Not Available]	[Not Available]	[Not Applicable]	[Not Available]	NO
A343FBE3-147A-4656-9E90-5408298CA12C	TCGA-S9-A6U0	TCGA-S9-A6U0-D54135	E8308CBE-67F1-4074-B091-5B632DC7B1E5	2013-12-17	Temozolomide	[Not Available]	Chemotherapy	30	NO	64	Stable Disease	[Not Available]	[Not Available]	[Not Available]	[Not Available]	[Not Available]	[Not Available]	[Not Available]	[Not Available]	[Not Available]	[Not Available]	[Not Available]	[Not Available]	[Not Available]	[Not Applicable]	[Not Available]	NO
A343FBE3-147A-4656-9E90-5408298CA12C	TCGA-S9-A6U0	TCGA-S9-A6U0-D54136	DB7B276C-FD50-475A-B68F-9974D22DFA38	2013-12-17	Temozolomide	[Not Available]	Chemotherapy	96	NO	264	Stable Disease	[Not Available]	[Not Available]	[Not Available]	[Not Available]	[Not Available]	[Not Available]	[Not Available]	[Not Available]	[Not Available]	[Not Available]	[Not Available]	[Not Available]	[Not Available]	[Not Applicable]	[Not Available]	NO
A343FBE3-147A-4656-9E90-5408298CA12C	TCGA-S9-A6U0	TCGA-S9-A6U0-D65506	61FB2564-39E2-4F0F-B0B7-BE0E4D4F4ACD	2014-9-24	Bevacizumab	[Not Available]	Targeted Molecular therapy	698	YES	[Not Available]	[Not Applicable]	[Not Available]	[Not Available]	[Not Available]	[Not Available]	[Not Available]	[Not Available]	[Not Available]	[Not Available]	[Not Available]	[Not Available]	[Not Available]	[Not Available]	[Not Available]	[Not Applicable]	[Not Available]	NO
A343FBE3-147A-4656-9E90-5408298CA12C	TCGA-S9-A6U0	TCGA-S9-A6U0-D70003	75759921-173C-42B8-9F23-1ED2D3FA32FC	2015-1-26	Carmustine	[Not Available]	Chemotherapy	603	NO	[Not Available]	Clinical Progressive Disease	[Not Available]	[Not Available]	[Not Available]	[Not Available]	[Not Available]	[Not Available]	[Not Available]	[Not Available]	[Not Available]	[Not Available]	[Not Available]	[Not Available]	[Not Available]	[Not Applicable]	[Not Available]	NO
A343FBE3-147A-4656-9E90-5408298CA12C	TCGA-S9-A6U0	TCGA-S9-A6U0-D70005	DE7BF179-1B4B-4870-AFA3-F954B842FD71	2015-1-26	Teniposide	[Not Available]	Chemotherapy	603	NO	[Not Available]	Clinical Progressive Disease	[Not Available]	[Not Available]	[Not Available]	[Not Available]	[Not Available]	[Not Available]	[Not Available]	[Not Available]	[Not Available]	[Not Available]	[Not Available]	[Not Available]	[Not Available]	[Not Applicable]	[Not Available]	NO
A5E10E2E-5157-487B-88DC-6C70AD5E244A	TCGA-S9-A6U1	TCGA-S9-A6U1-D54137	DAF6DEBA-5874-4702-8C90-D11C9A811963	2013-12-17	Temozolomide	[Not Available]	Chemotherapy	1	NO	253	Complete Response	[Not Available]	[Not Available]	[Not Available]	[Not Available]	[Not Available]	[Not Available]	[Not Available]	[Not Available]	[Not Available]	[Not Available]	[Not Available]	[Not Available]	[Not Available]	[Not Applicable]	[Not Available]	NO
B10A9314-FD40-459E-97EA-AFFC636DCEEA	TCGA-S9-A6U8	TCGA-S9-A6U8-D65503	DA2DA54A-C52B-49DE-8153-D1D2207C107D	2014-9-24	Bevacizumab	[Not Available]	Targeted Molecular therapy	2832	NO	2988	[Unknown]	[Not Available]	[Not Available]	[Not Available]	[Not Available]	[Not Available]	[Not Available]	[Not Available]	[Not Available]	[Not Available]	[Not Available]	[Not Available]	[Not Available]	[Not Available]	[Not Applicable]	[Not Available]	NO
B10A9314-FD40-459E-97EA-AFFC636DCEEA	TCGA-S9-A6U8	TCGA-S9-A6U8-D67329	A70CE6B1-C8BE-460D-9896-3B76422807D9	2014-11-4	Temozolomide	[Not Available]	Chemotherapy	1995	NO	2200	Stable Disease	[Not Available]	[Not Available]	[Not Available]	[Not Available]	[Not Available]	[Not Available]	[Not Available]	[Not Available]	[Not Available]	[Not Available]	[Not Available]	[Not Available]	[Not Available]	[Not Applicable]	[Not Available]	NO
B10A9314-FD40-459E-97EA-AFFC636DCEEA	TCGA-S9-A6U8	TCGA-S9-A6U8-D67331	01F378FF-08BF-4C09-940D-608E205273E1	2014-11-4	Carmustin	[Not Available]	Chemotherapy	2720	NO	2762	Clinical Progressive Disease	[Not Available]	[Not Available]	[Not Available]	[Not Available]	[Not Available]	[Not Available]	[Not Available]	[Not Available]	[Not Available]	[Not Available]	[Not Available]	[Not Available]	[Not Available]	[Not Applicable]	[Not Available]	NO
B10A9314-FD40-459E-97EA-AFFC636DCEEA	TCGA-S9-A6U8	TCGA-S9-A6U8-D67333	50DE2066-0076-475B-9024-2CB0E175992A	2014-11-4	Temozolomide	[Not Available]	Chemotherapy	2787	NO	2794	Clinical Progressive Disease	[Not Available]	[Not Available]	[Not Available]	[Not Available]	[Not Available]	[Not Available]	[Not Available]	[Not Available]	[Not Available]	[Not Available]	[Not Available]	[Not Available]	[Not Available]	[Not Applicable]	[Not Available]	NO
3E4851CA-4D69-4035-A2DD-8ED6E70F1FFB	TCGA-S9-A6WD	TCGA-S9-A6WD-D54273	ABFA8D57-5DAF-4AB3-A26C-A1C0BD804AF3	2013-12-18	Temozolomide	[Not Available]	Chemotherapy	62	NO	322	Stable Disease	[Not Available]	[Not Available]	[Not Available]	[Not Available]	[Not Available]	[Not Available]	[Not Available]	[Not Available]	[Not Available]	[Not Available]	[Not Available]	[Not Available]	[Not Available]	[Not Applicable]	[Not Available]	NO
6D2C49C3-0721-4BD2-B39F-7872F2DE996D	TCGA-S9-A6WE	TCGA-S9-A6WE-D54274	E164A769-7AB9-4E57-BC46-B974EFBE174A	2013-12-18	Temozolamide	[Not Available]	Chemotherapy	8	NO	[Not Available]	[Not Available]	[Not Available]	[Not Available]	[Not Available]	[Not Available]	[Not Available]	[Not Available]	[Not Available]	[Not Available]	[Not Available]	[Not Available]	[Not Available]	[Not Available]	[Not Available]	[Not Applicable]	[Not Available]	NO
A1192DF3-7667-4D1E-A1A0-79F6CC827DCF	TCGA-S9-A6WG	TCGA-S9-A6WG-D54278	E826C6BB-BE8F-47ED-AB58-889FA1450494	2013-12-18	Temozolomide	[Not Available]	Chemotherapy	382	NO	386	Stable Disease	[Not Available]	[Not Available]	[Not Available]	[Not Available]	[Not Available]	[Not Available]	[Not Available]	[Not Available]	[Not Available]	[Not Available]	[Not Available]	[Not Available]	[Not Available]	[Not Applicable]	[Not Available]	NO
F79420CA-B0AE-417C-95F7-D28C35760202	TCGA-S9-A6WM	TCGA-S9-A6WM-D54283	E04F54CA-4188-438B-9469-AE68951B6396	2013-12-18	Temozolomide	[Not Available]	Chemotherapy	16	NO	64	Stable Disease	[Not Available]	[Not Available]	[Not Available]	[Not Available]	[Not Available]	[Not Available]	[Not Available]	[Not Available]	[Not Available]	[Not Available]	[Not Available]	[Not Available]	[Not Available]	[Not Applicable]	[Not Available]	NO
F79420CA-B0AE-417C-95F7-D28C35760202	TCGA-S9-A6WM	TCGA-S9-A6WM-D63844	4636DEAC-D69D-4A41-BD2A-2CEFFC48A682	2014-8-20	Bevacizumab	[Not Available]	Targeted Molecular therapy	524	YES	[Not Available]	[Not Applicable]	[Not Available]	[Not Available]	[Not Available]	[Not Available]	[Not Available]	[Not Available]	[Not Available]	[Not Available]	[Not Available]	[Not Available]	[Not Available]	[Not Available]	[Not Available]	[Not Applicable]	[Not Available]	NO
A418FE65-DFDD-4C84-B27C-B4567B50F457	TCGA-S9-A6WN	TCGA-S9-A6WN-D54288	0189105C-BCD7-4A93-8747-EB4C23CA296B	2013-12-18	Temozolomide	[Not Available]	Chemotherapy	42	NO	91	Stable Disease	[Not Available]	[Not Available]	[Not Available]	[Not Available]	[Not Available]	[Not Available]	[Not Available]	[Not Available]	[Not Available]	[Not Available]	[Not Available]	[Not Available]	[Not Available]	[Not Applicable]	[Not Available]	NO
A418FE65-DFDD-4C84-B27C-B4567B50F457	TCGA-S9-A6WN	TCGA-S9-A6WN-D63848	0D76F957-E4A4-48D7-91B5-14980A6F3A20	2014-8-20	Bevacizumab	[Not Available]	Targeted Molecular therapy	425	NO	805	Clinical Progressive Disease	[Not Available]	[Not Available]	[Not Available]	[Not Available]	[Not Available]	[Not Available]	[Not Available]	[Not Available]	[Not Available]	[Not Available]	[Not Available]	[Not Available]	[Not Available]	[Not Applicable]	[Not Available]	NO
A418FE65-DFDD-4C84-B27C-B4567B50F457	TCGA-S9-A6WN	TCGA-S9-A6WN-D72372	337FAAFA-E3B9-46CE-B37C-AB322DA11444	2015-6-9	Temozolomide	[Not Available]	Chemotherapy	317	NO	321	[Unknown]	[Not Available]	[Not Available]	[Not Available]	[Not Available]	[Not Available]	[Not Available]	[Not Available]	[Not Available]	[Not Available]	[Not Available]	[Not Available]	[Not Available]	[Not Available]	[Not Applicable]	[Not Available]	NO
A418FE65-DFDD-4C84-B27C-B4567B50F457	TCGA-S9-A6WN	TCGA-S9-A6WN-D72373	370B1B75-B283-4BF7-AD4C-7853B4A9F2E9	2015-6-9	Lomustin	[Not Available]	Chemotherapy	679	NO	805	Clinical Progressive Disease	[Not Available]	[Not Available]	[Not Available]	[Not Available]	[Not Available]	[Not Available]	[Not Available]	[Not Available]	[Not Available]	[Not Available]	[Not Available]	[Not Available]	[Not Available]	[Not Applicable]	[Not Available]	YES
A418FE65-DFDD-4C84-B27C-B4567B50F457	TCGA-S9-A6WN	TCGA-S9-A6WN-D72375	FFB8E833-2183-4A3F-ABB5-93C24C7B929B	2015-6-9	Pembrolizumab	[Not Available]	Targeted Molecular therapy	846	YES	[Not Available]	[Not Applicable]	[Not Available]	[Not Available]	[Not Available]	[Not Available]	[Not Available]	[Not Available]	[Not Available]	[Not Available]	[Not Available]	[Not Available]	[Not Available]	[Not Available]	[Not Available]	[Not Applicable]	[Not Available]	NO
081B6532-0ED4-445A-BECB-CB2290F4854D	TCGA-S9-A6WP	TCGA-S9-A6WP-D54293	95562946-2EC2-4DDA-87DE-5B8D4C2C3840	2013-12-18	Temozolomide	[Not Available]	Chemotherapy	19	YES	[Not Available]	[Not Available]	[Not Available]	[Not Available]	[Not Available]	[Not Available]	[Not Available]	[Not Available]	[Not Available]	[Not Available]	[Not Available]	[Not Available]	[Not Available]	[Not Available]	[Not Available]	[Not Applicable]	[Not Available]	NO
A80B0FAB-6189-497F-997F-77234B69179C	TCGA-S9-A7IX	TCGA-S9-A7IX-D54298	9A786DDE-D06C-4F38-98FE-C4CF7D576A4A	2013-12-18	Temozolomide	[Not Available]	Chemotherapy	350	NO	413	Clinical Progressive Disease	[Not Available]	[Not Available]	[Not Available]	[Not Available]	[Not Available]	[Not Available]	[Not Available]	[Not Available]	[Not Available]	[Not Available]	[Not Available]	[Not Available]	[Not Available]	[Not Applicable]	[Not Available]	NO
A80B0FAB-6189-497F-997F-77234B69179C	TCGA-S9-A7IX	TCGA-S9-A7IX-D54301	905CDC2A-789D-490F-9D2B-47831F8930B5	2013-12-18	Temozolomide	[Not Available]	Chemotherapy	437	NO	470	Clinical Progressive Disease	[Not Available]	[Not Available]	[Not Available]	[Not Available]	[Not Available]	[Not Available]	[Not Available]	[Not Available]	[Not Available]	[Not Available]	[Not Available]	[Not Available]	[Not Available]	[Not Applicable]	[Not Available]	NO
A80B0FAB-6189-497F-997F-77234B69179C	TCGA-S9-A7IX	TCGA-S9-A7IX-D55835	01CF6350-DFBA-43D6-B405-ACA07C137AC2	2014-1-16	Bevacizumab	[Not Available]	Targeted Molecular therapy	350	NO	413	Clinical Progressive Disease	[Not Available]	[Not Available]	[Not Available]	[Not Available]	[Not Available]	[Not Available]	[Not Available]	[Not Available]	[Not Available]	[Not Available]	[Not Available]	[Not Available]	[Not Available]	[Not Applicable]	[Not Available]	NO
A80B0FAB-6189-497F-997F-77234B69179C	TCGA-S9-A7IX	TCGA-S9-A7IX-D72343	F7CA28FD-A3F2-4A7A-86CC-6AFC4C01F159	2015-5-27	Lomustine	[Not Available]	Chemotherapy	589	NO	640	Clinical Progressive Disease	[Not Available]	[Not Available]	[Not Available]	[Not Available]	[Not Available]	[Not Available]	[Not Available]	[Not Available]	[Not Available]	[Not Available]	[Not Available]	[Not Available]	[Not Available]	[Not Applicable]	[Not Available]	NO
94B95C07-5F70-4A1B-B40F-DC13F6A160D5	TCGA-S9-A7IY	TCGA-S9-A7IY-D54303	AF8DF137-6656-4FF2-92A9-67F97531CC73	2013-12-18	Lomustine	[Not Available]	Chemotherapy	160	NO	383	[Unknown]	[Not Available]	[Not Available]	[Not Available]	[Not Available]	[Not Available]	[Not Available]	[Not Available]	[Not Available]	[Not Available]	[Not Available]	[Not Available]	[Not Available]	[Not Available]	[Not Applicable]	[Not Available]	NO
94B95C07-5F70-4A1B-B40F-DC13F6A160D5	TCGA-S9-A7IY	TCGA-S9-A7IY-D55868	1C2108F9-CDE5-4A43-8E7B-0965A28A76C0	2014-1-17	Procarbazine	[Not Available]	Chemotherapy	162	NO	383	[Unknown]	[Not Available]	[Not Available]	[Not Available]	[Not Available]	[Not Available]	[Not Available]	[Not Available]	[Not Available]	[Not Available]	[Not Available]	[Not Available]	[Not Available]	[Not Available]	[Not Applicable]	[Not Available]	NO
94B95C07-5F70-4A1B-B40F-DC13F6A160D5	TCGA-S9-A7IY	TCGA-S9-A7IY-D55869	4A8E784C-9AEA-416A-8597-E7C7FE05DA0C	2014-1-17	Vincristine	[Not Available]	Chemotherapy	162	NO	383	[Unknown]	[Not Available]	[Not Available]	[Not Available]	[Not Available]	[Not Available]	[Not Available]	[Not Available]	[Not Available]	[Not Available]	[Not Available]	[Not Available]	[Not Available]	[Not Available]	[Not Applicable]	[Not Available]	NO
01A13ABA-74A4-4895-A5AD-E5119925C202	TCGA-S9-A7IZ	TCGA-S9-A7IZ-D69999	B9C4EB70-267B-4314-9FE4-2BFE19D7C031	2015-1-26	Carmustine	[Not Available]	Chemotherapy	603	YES	[Not Available]	Stable Disease	[Not Available]	[Not Available]	[Not Available]	[Not Available]	[Not Available]	[Not Available]	[Not Available]	[Not Available]	[Not Available]	[Not Available]	[Not Available]	[Not Available]	[Not Available]	[Not Applicable]	[Not Available]	NO
01A13ABA-74A4-4895-A5AD-E5119925C202	TCGA-S9-A7IZ	TCGA-S9-A7IZ-D70000	DDFDB90E-229B-4832-9BC3-6F0B2284E684	2015-1-26	Teniposide	[Not Available]	Chemotherapy	603	YES	[Not Available]	Stable Disease	[Not Available]	[Not Available]	[Not Available]	[Not Available]	[Not Available]	[Not Available]	[Not Available]	[Not Available]	[Not Available]	[Not Available]	[Not Available]	[Not Available]	[Not Available]	[Not Applicable]	[Not Available]	NO
6A8241A8-D9EE-414B-89FD-4C3B9F181CC7	TCGA-S9-A7J0	TCGA-S9-A7J0-D54307	DA526546-EB02-46C7-B69F-63AC4DFD56AA	2013-12-18	Temozolomide	[Not Available]	Chemotherapy	59	NO	91	Stable Disease	[Not Available]	[Not Available]	[Not Available]	[Not Available]	[Not Available]	[Not Available]	[Not Available]	[Not Available]	[Not Available]	[Not Available]	[Not Available]	[Not Available]	[Not Available]	[Not Applicable]	[Not Available]	NO
6A8241A8-D9EE-414B-89FD-4C3B9F181CC7	TCGA-S9-A7J0	TCGA-S9-A7J0-D54310	C9C5DF99-F530-4B6D-9195-CC37B9204FBD	2013-12-18	Temozolomide	[Not Available]	Chemotherapy	126	YES	[Not Available]	[Not Available]	[Not Available]	[Not Available]	[Not Available]	[Not Available]	[Not Available]	[Not Available]	[Not Available]	[Not Available]	[Not Available]	[Not Available]	[Not Available]	[Not Available]	[Not Available]	[Not Applicable]	[Not Available]	NO
6A8241A8-D9EE-414B-89FD-4C3B9F181CC7	TCGA-S9-A7J0	TCGA-S9-A7J0-D65753	421479EA-E7D1-4071-8BBD-540D82CB1276	2014-9-30	Carmustine	[Not Available]	Chemotherapy	399	NO	443	Clinical Progressive Disease	[Not Available]	[Not Available]	[Not Available]	[Not Available]	[Not Available]	[Not Available]	[Not Available]	[Not Available]	[Not Available]	[Not Available]	[Not Available]	[Not Available]	[Not Available]	[Not Applicable]	[Not Available]	NO
6A8241A8-D9EE-414B-89FD-4C3B9F181CC7	TCGA-S9-A7J0	TCGA-S9-A7J0-D65754	A5356BD0-A2E0-4228-9FC0-DA26B028EAA5	2014-9-30	Bevacizumab	[Not Available]	Targeted Molecular therapy	490	NO	609	Clinical Progressive Disease	[Not Available]	[Not Available]	[Not Available]	[Not Available]	[Not Available]	[Not Available]	[Not Available]	[Not Available]	[Not Available]	[Not Available]	[Not Available]	[Not Available]	[Not Available]	[Not Applicable]	[Not Available]	NO
6A8241A8-D9EE-414B-89FD-4C3B9F181CC7	TCGA-S9-A7J0	TCGA-S9-A7J0-D72437	8AE0AFC4-FBE5-4DE9-B572-FE5E5E766EDA	2015-6-16	Irinotecan	[Not Available]	Chemotherapy	546	NO	609	Clinical Progressive Disease	[Not Available]	[Not Available]	[Not Available]	[Not Available]	[Not Available]	[Not Available]	[Not Available]	[Not Available]	[Not Available]	[Not Available]	[Not Available]	[Not Available]	[Not Available]	[Not Applicable]	[Not Available]	NO
194E8231-E8D4-477F-8C62-E11F2484ECCE	TCGA-S9-A7J2	TCGA-S9-A7J2-D54313	6C6D2716-FE6F-46D4-9E96-4D71B6C39880	2013-12-18	Lomustine	[Not Available]	Chemotherapy	62	YES	[Not Available]	[Not Available]	[Not Available]	[Not Available]	[Not Available]	[Not Available]	[Not Available]	[Not Available]	[Not Available]	[Not Available]	[Not Available]	[Not Available]	[Not Available]	[Not Available]	[Not Available]	[Not Applicable]	[Not Available]	NO
194E8231-E8D4-477F-8C62-E11F2484ECCE	TCGA-S9-A7J2	TCGA-S9-A7J2-D55870	37EB9F05-E168-4FD1-9867-222ABCFCA522	2014-1-17	Procarbazine	[Not Available]	Chemotherapy	62	YES	[Not Available]	[Not Available]	[Not Available]	[Not Available]	[Not Available]	[Not Available]	[Not Available]	[Not Available]	[Not Available]	[Not Available]	[Not Available]	[Not Available]	[Not Available]	[Not Available]	[Not Available]	[Not Applicable]	[Not Available]	NO
194E8231-E8D4-477F-8C62-E11F2484ECCE	TCGA-S9-A7J2	TCGA-S9-A7J2-D55871	F5C63655-7238-45FE-9889-E99852633505	2014-1-17	VINCRISTINE	[Not Available]	Chemotherapy	62	YES	[Not Available]	[Not Available]	[Not Available]	[Not Available]	[Not Available]	[Not Available]	[Not Available]	[Not Available]	[Not Available]	[Not Available]	[Not Available]	[Not Available]	[Not Available]	[Not Available]	[Not Available]	[Not Applicable]	[Not Available]	NO
032096A6-1923-44B9-A1CB-181BED041C8E	TCGA-S9-A7J3	TCGA-S9-A7J3-D54317	340DB40F-BC8C-4491-97EB-77052E2774E2	2013-12-18	Lomustine	[Not Available]	Chemotherapy	2	NO	177	Stable Disease	[Not Available]	[Not Available]	[Not Available]	[Not Available]	[Not Available]	[Not Available]	[Not Available]	[Not Available]	[Not Available]	[Not Available]	[Not Available]	[Not Available]	[Not Available]	[Not Applicable]	[Not Available]	NO
032096A6-1923-44B9-A1CB-181BED041C8E	TCGA-S9-A7J3	TCGA-S9-A7J3-D55872	AA5936A5-5DA4-4CD8-8BB0-B78072DC246F	2014-1-17	Procarbazine	[Not Available]	Chemotherapy	2	NO	177	Stable Disease	[Not Available]	[Not Available]	[Not Available]	[Not Available]	[Not Available]	[Not Available]	[Not Available]	[Not Available]	[Not Available]	[Not Available]	[Not Available]	[Not Available]	[Not Available]	[Not Applicable]	[Not Available]	NO
032096A6-1923-44B9-A1CB-181BED041C8E	TCGA-S9-A7J3	TCGA-S9-A7J3-D55873	66B33756-4A29-4BFE-953E-AAB81C2A11F5	2014-1-17	Vincristine	[Not Available]	Chemotherapy	2	NO	177	Stable Disease	[Not Available]	[Not Available]	[Not Available]	[Not Available]	[Not Available]	[Not Available]	[Not Available]	[Not Available]	[Not Available]	[Not Available]	[Not Available]	[Not Available]	[Not Available]	[Not Applicable]	[Not Available]	NO
765588AA-075F-477F-9C18-099D018D3A1B	TCGA-S9-A7QW	TCGA-S9-A7QW-D66224	8B394C53-188F-4E7E-A814-51B27B3B1898	2014-10-6	Temozolomide	[Not Available]	Chemotherapy	382	NO	592	Stable Disease	[Not Available]	[Not Available]	[Not Available]	[Not Available]	[Not Available]	[Not Available]	[Not Available]	[Not Available]	[Not Available]	[Not Available]	[Not Available]	[Not Available]	[Not Available]	[Not Applicable]	[Not Available]	YES
427F4D23-2B76-4A2A-A498-0C3473F57169	TCGA-S9-A7QX	TCGA-S9-A7QX-D52660	B1D7F4E1-8C4A-4A4E-8A0B-0A59C9CFDF41	2013-12-5	Temozolomide	[Not Available]	Chemotherapy	113	YES	[Not Available]	[Not Applicable]	[Not Available]	[Not Available]	[Not Available]	[Not Available]	[Not Available]	[Not Available]	[Not Available]	[Not Available]	[Not Available]	[Not Available]	[Not Available]	[Not Available]	[Not Available]	[Not Applicable]	[Not Available]	NO
94A2FF09-F7AC-4AEA-A2B2-0DC1B82AE635	TCGA-S9-A7QY	TCGA-S9-A7QY-D52662	18543B64-497C-49FA-A339-DE4E5F196698	2013-12-5	Temozolomide	[Not Available]	Chemotherapy	20	NO	372	Stable Disease	[Not Available]	[Not Available]	[Not Available]	[Not Available]	[Not Available]	[Not Available]	[Not Available]	[Not Available]	[Not Available]	[Not Available]	[Not Available]	[Not Available]	[Not Available]	[Not Applicable]	[Not Available]	NO
78A212BC-A740-46BF-A10D-0B9809A5BB3F	TCGA-S9-A7R1	TCGA-S9-A7R1-D52667	5BFE8996-358E-4F43-9550-08E976624A6C	2013-12-5	Temozolamide	[Not Available]	Chemotherapy	3801	NO	3835	Stable Disease	[Not Available]	[Not Available]	[Not Available]	[Not Available]	[Not Available]	[Not Available]	[Not Available]	[Not Available]	[Not Available]	[Not Available]	[Not Available]	[Not Available]	[Not Available]	[Not Applicable]	[Not Available]	NO
58650D08-7685-41DE-9AE0-21665F8F449F	TCGA-S9-A7R4	TCGA-S9-A7R4-D53375	E79715B3-C0A5-477E-B0D5-63850FCF96B2	2013-12-11	Temozolomide	[Not Available]	Chemotherapy	54	NO	161	Stable Disease	[Not Available]	[Not Available]	[Not Available]	[Not Available]	[Not Available]	[Not Available]	[Not Available]	[Not Available]	[Not Available]	[Not Available]	[Not Available]	[Not Available]	[Not Available]	[Not Applicable]	[Not Available]	NO
A6975EB0-CFA6-4B7A-BBE4-72BBDD3D3B6F	TCGA-S9-A7R7	TCGA-S9-A7R7-D54335	C0C32C24-B274-471E-80F8-E7962685C779	2013-12-18	Temozolomide	[Not Available]	Chemotherapy	144	NO	526	Stable Disease	[Not Available]	[Not Available]	[Not Available]	[Not Available]	[Not Available]	[Not Available]	[Not Available]	[Not Available]	[Not Available]	[Not Available]	[Not Available]	[Not Available]	[Not Available]	[Not Applicable]	[Not Available]	NO
A6975EB0-CFA6-4B7A-BBE4-72BBDD3D3B6F	TCGA-S9-A7R7	TCGA-S9-A7R7-D54336	86FE680F-EC70-47BB-A988-C5653F3519F8	2013-12-18	Temozolamide	[Not Available]	Chemotherapy	716	NO	1095	Stable Disease	[Not Available]	[Not Available]	[Not Available]	[Not Available]	[Not Available]	[Not Available]	[Not Available]	[Not Available]	[Not Available]	[Not Available]	[Not Available]	[Not Available]	[Not Available]	[Not Applicable]	[Not Available]	NO
A6975EB0-CFA6-4B7A-BBE4-72BBDD3D3B6F	TCGA-S9-A7R7	TCGA-S9-A7R7-D66256	C5D00225-BD0E-449C-B3C8-EFB43706B949	2014-10-7	Carmustine	[Not Available]	Chemotherapy	2720	NO	2847	Clinical Progressive Disease	[Not Available]	[Not Available]	[Not Available]	[Not Available]	[Not Available]	[Not Available]	[Not Available]	[Not Available]	[Not Available]	[Not Available]	[Not Available]	[Not Available]	[Not Available]	[Not Applicable]	[Not Available]	NO
7883E417-A793-4614-9528-6C2E9E44379F	TCGA-S9-A7R8	TCGA-S9-A7R8-D53396	0036ABAB-DE64-4562-AEED-BD2BD67FA6CE	2013-12-11	Temozolamide	[Not Available]	Chemotherapy	771	NO	786	Clinical Progressive Disease	[Not Available]	[Not Available]	[Not Available]	[Not Available]	[Not Available]	[Not Available]	[Not Available]	[Not Available]	[Not Available]	[Not Available]	[Not Available]	[Not Available]	[Not Available]	[Not Applicable]	[Not Available]	NO
7883E417-A793-4614-9528-6C2E9E44379F	TCGA-S9-A7R8	TCGA-S9-A7R8-D53398	953AA7F0-A050-4742-826F-20A6C094BC2C	2013-12-11	Nimustine	[Not Available]	Chemotherapy	803	NO	925	Clinical Progressive Disease	[Not Available]	[Not Available]	[Not Available]	[Not Available]	[Not Available]	[Not Available]	[Not Available]	[Not Available]	[Not Available]	[Not Available]	[Not Available]	[Not Available]	[Not Available]	[Not Applicable]	[Not Available]	NO
C4F522C9-BFF5-4899-8D27-C105DAB795A9	TCGA-S9-A89V	TCGA-S9-A89V-D55979	5E019CFD-373C-4B12-BEF4-3C1D3B482A9B	2014-1-23	Temozolomide	[Not Available]	Chemotherapy	12	NO	46	Clinical Progressive Disease	[Not Available]	[Not Available]	[Not Available]	[Not Available]	[Not Available]	[Not Available]	[Not Available]	[Not Available]	[Not Available]	[Not Available]	[Not Available]	[Not Available]	[Not Available]	[Not Applicable]	[Not Available]	NO
C4F522C9-BFF5-4899-8D27-C105DAB795A9	TCGA-S9-A89V	TCGA-S9-A89V-D55980	BB815198-62A3-4438-8B48-CC0D406E897A	2014-1-23	Temozolomide	[Not Available]	Chemotherapy	80	NO	222	Clinical Progressive Disease	[Not Available]	[Not Available]	[Not Available]	[Not Available]	[Not Available]	[Not Available]	[Not Available]	[Not Available]	[Not Available]	[Not Available]	[Not Available]	[Not Available]	[Not Available]	[Not Applicable]	[Not Available]	NO
CC8614C4-D535-4AD9-82F0-F4DC7AD11D0F	TCGA-S9-A89Z	TCGA-S9-A89Z-D55988	B5AC47E4-BDB2-40EC-8E75-8E0B6BBAF37A	2014-1-23	Temozolomide	[Not Available]	Chemotherapy	29	NO	308	Stable Disease	[Not Available]	[Not Available]	[Not Available]	[Not Available]	[Not Available]	[Not Available]	[Not Available]	[Not Available]	[Not Available]	[Not Available]	[Not Available]	[Not Available]	[Not Available]	[Not Applicable]	[Not Available]	YES
D13AC936-87A9-4164-BDAB-02CCF3908CFE	TCGA-TM-A7C3	TCGA-TM-A7C3-D52932	8BF19BF0-DF98-4865-9F48-EFFCAB78B2A5	2013-12-9	Temozolomide	[Not Available]	Chemotherapy	748	YES	[Not Available]	[Not Applicable]	[Not Available]	[Not Available]	[Not Available]	[Not Available]	[Not Available]	[Not Available]	[Not Available]	[Not Available]	[Not Available]	[Not Available]	[Not Available]	[Not Available]	[Not Available]	[Not Applicable]	[Not Available]	NO
EE6BF12F-8A73-49E2-B566-368B2B42165B	TCGA-TM-A84B	TCGA-TM-A84B-D56640	9FE9D101-9718-4241-B3BC-6459C9570FF0	2014-2-16	Temozolomide	[Not Available]	Chemotherapy	188	NO	338	Clinical Progressive Disease	[Not Available]	[Not Available]	[Not Available]	[Not Available]	[Not Available]	[Not Available]	[Not Available]	[Not Available]	[Not Available]	[Not Available]	[Not Available]	[Not Available]	[Not Available]	[Not Applicable]	[Not Available]	NO
8643437F-CD1B-47C8-86BD-87B6C2F80747	TCGA-TM-A84C	TCGA-TM-A84C-D56641	315CD50A-7BFA-4B52-8B0F-126DDC841902	2014-2-16	Temozolomide	[Not Available]	Chemotherapy	297	NO	459	Clinical Progressive Disease	[Not Available]	[Not Available]	[Not Available]	[Not Available]	[Not Available]	[Not Available]	[Not Available]	[Not Available]	[Not Available]	[Not Available]	[Not Available]	[Not Available]	[Not Available]	[Not Applicable]	[Not Available]	NO
B3720405-CE3F-49C7-A5D9-BBFFD06F6AEF	TCGA-TM-A84J	TCGA-TM-A84J-D56500	CD42B16D-E498-41D9-8798-158E92B765DD	2014-2-17	Temozolomide	[Not Available]	Chemotherapy	61	YES	[Not Available]	[Not Applicable]	[Not Available]	[Not Available]	[Not Available]	[Not Available]	[Not Available]	[Not Available]	[Not Available]	[Not Available]	[Not Available]	[Not Available]	[Not Available]	[Not Available]	[Not Available]	[Not Applicable]	[Not Available]	YES
B3720405-CE3F-49C7-A5D9-BBFFD06F6AEF	TCGA-TM-A84J	TCGA-TM-A84J-D56501	083ACA4E-16F2-4700-9A59-61D762064443	2014-2-17	Procarbazine	[Not Available]	Chemotherapy	476	YES	[Not Available]	[Not Applicable]	[Not Available]	[Not Available]	[Not Available]	[Not Available]	[Not Available]	[Not Available]	[Not Available]	[Not Available]	[Not Available]	[Not Available]	[Not Available]	[Not Available]	[Not Available]	[Not Applicable]	[Not Available]	YES
9B161C41-4F76-4ED1-B60F-2B093BC70EDB	TCGA-TM-A84L	TCGA-TM-A84L-D56507	E0E255CD-36AF-4A3B-8243-7A9B7A8F9521	2014-2-17	Temozolomide	[Not Available]	Chemotherapy	1066	NO	1185	Clinical Progressive Disease	[Not Available]	[Not Available]	[Not Available]	[Not Available]	[Not Available]	[Not Available]	[Not Available]	[Not Available]	[Not Available]	[Not Available]	[Not Available]	[Not Available]	[Not Available]	[Not Applicable]	[Not Available]	NO
61FF31A4-4FDC-476C-B456-2A2FED4BAE6B	TCGA-TM-A84M	TCGA-TM-A84M-D56522	796B3758-7F92-49E4-8FAB-5AF004C37379	2014-2-17	Procarbazine	[Not Available]	Chemotherapy	138	NO	264	Complete Response	[Not Available]	[Not Available]	[Not Available]	[Not Available]	[Not Available]	[Not Available]	[Not Available]	[Not Available]	[Not Available]	[Not Available]	[Not Available]	[Not Available]	[Not Available]	[Not Applicable]	[Not Available]	NO
61FF31A4-4FDC-476C-B456-2A2FED4BAE6B	TCGA-TM-A84M	TCGA-TM-A84M-D58912	B8E667B8-9536-4B24-9BD6-5E4A8C662574	2014-4-28	LOMUSTINE (CCNU)	[Not Available]	Chemotherapy	138	NO	264	Complete Response	[Not Available]	[Not Available]	[Not Available]	[Not Available]	[Not Available]	[Not Available]	[Not Available]	[Not Available]	[Not Available]	[Not Available]	[Not Available]	[Not Available]	[Not Available]	[Not Applicable]	[Not Available]	NO
61FF31A4-4FDC-476C-B456-2A2FED4BAE6B	TCGA-TM-A84M	TCGA-TM-A84M-D58913	12389314-83EC-4478-B017-CBE512918876	2014-4-28	VINCRISTINE	[Not Available]	Chemotherapy	138	NO	264	Complete Response	[Not Available]	[Not Available]	[Not Available]	[Not Available]	[Not Available]	[Not Available]	[Not Available]	[Not Available]	[Not Available]	[Not Available]	[Not Available]	[Not Available]	[Not Available]	[Not Applicable]	[Not Available]	NO
A66A3847-7570-4486-8845-86B6125104A2	TCGA-VM-A8C8	TCGA-VM-A8C8-D66844	AD48C107-E4BE-4D61-947F-A3A66DFAD1AB	2014-10-24	Temozolomide	[Not Available]	Chemotherapy	1282	NO	1431	Stable Disease	[Not Available]	[Not Available]	[Not Available]	[Not Available]	[Not Available]	[Not Available]	[Not Available]	[Not Available]	[Not Available]	[Not Available]	[Not Available]	[Not Available]	[Not Available]	[Not Applicable]	[Not Available]	NO
CDD1FD4C-3427-496C-8391-4AEB6730D3CC	TCGA-VM-A8CA	TCGA-VM-A8CA-D56923	D67720C8-8514-4D9F-9DF3-1F6C30C595DC	2014-2-26	temodar	[Not Available]	Chemotherapy	373	YES	[Not Available]	[Not Applicable]	[Not Available]	[Not Available]	[Not Available]	[Not Available]	[Not Available]	[Not Available]	[Not Available]	[Not Available]	[Not Available]	[Not Available]	[Not Available]	[Not Available]	[Not Available]	[Not Applicable]	[Not Available]	NO
66C52A31-6503-40B5-A55E-FA476EAF0567	TCGA-VM-A8CE	TCGA-VM-A8CE-D56930	AA881940-C510-48F7-B6A4-15DEB63B47FD	2014-2-26	temodar	[Not Available]	Chemotherapy	37	NO	349	Stable Disease	[Not Available]	[Not Available]	[Not Available]	[Not Available]	[Not Available]	[Not Available]	[Not Available]	[Not Available]	[Not Available]	[Not Available]	[Not Available]	[Not Available]	[Not Available]	[Not Applicable]	[Not Available]	NO
66C52A31-6503-40B5-A55E-FA476EAF0567	TCGA-VM-A8CE	TCGA-VM-A8CE-D66855	9B5668CC-DC75-4156-A200-F5D027115874	2014-10-24	Vincristine	[Not Available]	Chemotherapy	925	NO	986	Stable Disease	[Not Available]	[Not Available]	[Not Available]	[Not Available]	[Not Available]	[Not Available]	[Not Available]	[Not Available]	[Not Available]	[Not Available]	[Not Available]	[Not Available]	[Not Available]	[Not Applicable]	[Not Available]	NO
66C52A31-6503-40B5-A55E-FA476EAF0567	TCGA-VM-A8CE	TCGA-VM-A8CE-D66856	8D5F8F37-1A60-4079-8E31-EE3323D7B2C6	2014-10-24	Procarbazine	[Not Available]	Chemotherapy	898	YES	[Not Available]	[Not Applicable]	[Not Available]	[Not Available]	[Not Available]	[Not Available]	[Not Available]	[Not Available]	[Not Available]	[Not Available]	[Not Available]	[Not Available]	[Not Available]	[Not Available]	[Not Available]	[Not Applicable]	[Not Available]	NO
66C52A31-6503-40B5-A55E-FA476EAF0567	TCGA-VM-A8CE	TCGA-VM-A8CE-D66854	E095025B-7F6F-428B-9E8F-DF83D17C946F	2014-11-19	Lomustine	[Not Available]	Chemotherapy	918	YES	[Not Available]	[Not Applicable]	[Not Available]	[Not Available]	[Not Available]	[Not Available]	[Not Available]	[Not Available]	[Not Available]	[Not Available]	[Not Available]	[Not Available]	[Not Available]	[Not Available]	[Not Available]	[Not Applicable]	[Not Available]	NO
0073A136-D5F4-4FD6-88F9-711768F2ABC6	TCGA-VM-A8CF	TCGA-VM-A8CF-D56941	6AF8B596-1900-4064-83A0-438EF1CC6731	2014-4-30	Temodar	[Not Available]	Chemotherapy	41	NO	88	Stable Disease	[Not Available]	[Not Available]	[Not Available]	[Not Available]	[Not Available]	[Not Available]	[Not Available]	[Not Available]	[Not Available]	[Not Available]	[Not Available]	[Not Available]	[Not Available]	[Not Applicable]	[Not Available]	NO
10887E42-444D-49FC-AEE5-DD0E9FC4EA54	TCGA-VV-A829	TCGA-VV-A829-D57959	F31E4A15-F92E-476B-9296-0AE75CCA7F75	2014-3-31	Temodar	[Not Available]	Chemotherapy	0	NO	792	Stable Disease	[Not Available]	[Not Available]	[Not Available]	[Not Available]	[Not Available]	[Not Available]	[Not Available]	[Not Available]	[Not Available]	[Not Available]	[Not Available]	[Not Available]	[Not Available]	[Not Applicable]	[Not Available]	NO
284680B2-F961-402D-8740-E5F9E4FB4A98	TCGA-VV-A86M	TCGA-VV-A86M-D57956	4FB2666B-CE05-4669-AF85-AE4DB466E4E0	2014-3-31	Temozolomide	[Not Available]	Chemotherapy	122	YES	[Not Available]	[Not Applicable]	[Not Available]	[Not Available]	[Not Available]	[Not Available]	[Not Available]	[Not Available]	[Not Available]	[Not Available]	[Not Available]	[Not Available]	[Not Available]	[Not Available]	[Not Available]	[Not Applicable]	[Not Available]	NO
2C982CFB-4112-4E27-8293-25AA9E01FAAE	TCGA-VW-A7QS	TCGA-VW-A7QS-D60049	DBE5F77E-696B-49A2-B02B-31A1ACD8F5F0	2014-5-29	Temodar	[Not Available]	Chemotherapy	14	NO	595	Partial Response	[Not Available]	[Not Available]	[Not Available]	[Not Available]	[Not Available]	[Not Available]	[Not Available]	[Not Available]	[Not Available]	[Not Available]	[Not Available]	[Not Available]	[Not Available]	[Not Applicable]	[Not Available]	NO
4FB16AEE-DF08-441A-846B-558E0EFE8342	TCGA-VW-A8FI	TCGA-VW-A8FI-D57346	C5A6EC5D-6923-4747-B936-BDD1F1B6EEA3	2014-3-10	Temozolomide	[Not Available]	Chemotherapy	19	NO	78	[Unknown]	[Not Available]	[Not Available]	[Not Available]	[Not Available]	[Not Available]	[Not Available]	[Not Available]	[Not Available]	[Not Available]	[Not Available]	[Not Available]	[Not Available]	[Not Available]	[Not Applicable]	[Not Available]	NO
42156C6A-416E-4832-9C95-CEE6084B0910	TCGA-WH-A86K	TCGA-WH-A86K-D55918	0EA6C53F-4009-49B6-A854-8D10B5F7F352	2014-1-20	Temodar	[Not Available]	Chemotherapy	39	NO	84	Stable Disease	[Not Available]	[Not Available]	[Not Available]	[Not Available]	[Not Available]	[Not Available]	[Not Available]	[Not Available]	[Not Available]	[Not Available]	[Not Available]	[Not Available]	[Not Available]	[Not Applicable]	[Not Available]	NO
