# Supplementary material for: Developing a lncRNA Signature to Predict the Radiotherapy Response of Lower-Grade Gliomas Using Co-expression and ceRNA Network Analysis
Source: Front Oncol. 2021 Mar 9;11:622880. doi: 10.3389/fonc.2021.622880 (PMC7985253; doi:10.3389/fonc.2021.622880)
Supplement: Supplementary file 1 [file DataSheet_1.zip › clinical data/TCGA-LGG clinical data/original clinical data/nationwidechildrens.org_clinical_follow_up_v1.0_lgg.txt]

bcr_patient_uuid	bcr_patient_barcode	bcr_followup_barcode	bcr_followup_uuid	form_completion_date	followup_reason	followup_lost_to	radiation_treatment_adjuvant	pharmaceutical_tx_adjuvant	treatment_outcome_first_course	vital_status	last_contact_days_to	death_days_to	tumor_status	new_tumor_event_dx_indicator	new_tumor_event_dx_days_to	new_tumor_event_surgery	new_tumor_event_surgery_days_to_loco	new_tumor_event_surgery_met	new_tumor_event_surgery_days_to_met	new_tumor_event_radiation_tx	new_tumor_event_pharmaceutical_tx	treatment_outcome_at_tcga_followup	days_to_performance_status_assessment	ecog_score	karnofsky_score	new_neoplasm_event_type	patient_death_reason	performance_status_timing
bcr_patient_uuid	bcr_patient_barcode	bcr_followup_barcode	bcr_followup_uuid	form_completion_date	followup_case_report_form_submission_reason	lost_follow_up	radiation_therapy	postoperative_rx_tx	primary_therapy_outcome_success	vital_status	days_to_last_followup	days_to_death	person_neoplasm_cancer_status	new_tumor_event_after_initial_treatment	days_to_new_tumor_event_after_initial_treatment	additional_surgery_locoregional_procedure	days_to_additional_surgery_locoregional_procedure	additional_surgery_metastatic_procedure	days_to_additional_surgery_metastatic_procedure	additional_radiation_therapy	additional_pharmaceutical_therapy	followup_treatment_success	days_to_performance_status_assessment	eastern_cancer_oncology_group	karnofsky_performance_score	new_neoplasm_event_type	patient_death_reason	performance_status_scale_timing
CDE_ID:	CDE_ID:2003301	CDE_ID:	CDE_ID:	CDE_ID:	CDE_ID:3233305	CDE_ID:61333	CDE_ID:2005312	CDE_ID:3397567	CDE_ID:2786727	CDE_ID:5	CDE_ID:3008273	CDE_ID:3165475	CDE_ID:2759550	CDE_ID:3121376	CDE_ID:3392464	CDE_ID:3008755	CDE_ID:3408572	CDE_ID:3008757	CDE_ID:3408682	CDE_ID:3427615	CDE_ID:3427616	CDE_ID:3104050	CDE_ID:3479270	CDE_ID:88	CDE_ID:2003853	CDE_ID:3119721	CDE_ID:2554674	CDE_ID:2792763
334f715e-08dc-4a29-b8e4-b010b829c478	TCGA-CS-4938	TCGA-CS-4938-F21553	2ad8c8a7-ddb6-4ff1-8979-5416917b0504	2012-2-15	Scheduled Follow-up Submission	[Not Available]	NO	NO	Stable Disease	Alive	143	[Not Applicable]	WITH TUMOR	NO	[Not Available]	[Not Available]	[Not Available]	[Not Available]	[Not Available]	[Not Available]	[Not Available]	[Not Available]	[Not Available]	[Not Available]	[Not Available]	[Not Available]	[Not Available]	[Not Available]
334f715e-08dc-4a29-b8e4-b010b829c478	TCGA-CS-4938	TCGA-CS-4938-F71559	2BB62B6E-5B25-4708-A1F6-4382BB3B4FA5	2015-3-30	[Not Available]	NO	[Not Available]	[Not Available]	[Not Available]	Alive	3574	[Not Applicable]	WITH TUMOR	[Unknown]	[Not Available]	[Not Available]	[Not Available]	[Not Available]	[Not Available]	[Not Available]	[Not Available]	Stable Disease	[Not Available]	[Not Available]	[Not Available]	[Not Available]	[Not Available]	[Not Available]
fc222f23-b3b2-4ac0-bc61-e8e8fa5cc160	TCGA-CS-4941	TCGA-CS-4941-F10024	b217ab88-fe6e-4503-9f17-a4a6265b71a3	2011-3-16	[Not Available]	[Not Available]	YES	YES	Stable Disease	Dead	[Not Available]	234	WITH TUMOR	YES	9	YES	77	NO	77	YES	NO	Progressive Disease	82	1	90	[Not Available]	[Not Available]	Post-Adjuvant Therapy
230f5fa7-aa36-41ea-b40b-08f520767bd5	TCGA-CS-4942	TCGA-CS-4942-F10210	9efeae87-9e38-4c3d-b927-73c57986d68c	2011-3-14	[Not Available]	[Not Available]	YES	NO	Progressive Disease	Dead	[Not Available]	1335	WITH TUMOR	YES	1184	YES	1189	NO	1189	YES	YES	Progressive Disease	1226	2	70	[Not Available]	[Not Available]	Preoperative
952dfd5d-e65a-4307-b6a9-2ed2b0d2d9ce	TCGA-CS-4943	TCGA-CS-4943-F10324	0d866ea1-a604-4de4-996b-40d88d3705e1	2011-4-12	[Not Available]	[Not Available]	NO	YES	[Not Available]	Alive	552	[Not Applicable]	WITH TUMOR	NO	[Not Available]	[Not Available]	[Not Available]	[Not Available]	[Not Available]	[Not Available]	[Not Available]	[Not Available]	9	4	50	[Not Available]	[Not Available]	Preoperative
952dfd5d-e65a-4307-b6a9-2ed2b0d2d9ce	TCGA-CS-4943	TCGA-CS-4943-F71549	2D40131D-7718-4D0A-AACA-F72DAADCACDE	2015-3-26	[Not Available]	NO	[Not Available]	[Not Available]	[Not Available]	Dead	[Not Available]	1106	[Unknown]	[Unknown]	[Not Available]	[Not Available]	[Not Available]	[Not Available]	[Not Available]	[Not Available]	[Not Available]	[Not Applicable]	[Not Available]	[Not Available]	[Not Available]	[Not Available]	[Not Available]	[Not Available]
64cd17eb-c778-45e9-b994-02b68182e51b	TCGA-CS-4944	TCGA-CS-4944-F10062	8a06709f-b242-476c-91e3-2778cb413a93	2011-3-16	[Not Available]	[Not Available]	YES	NO	Stable Disease	Alive	323	[Not Applicable]	[Not Available]	[Not Available]	[Not Available]	[Not Available]	[Not Available]	[Not Available]	[Not Available]	[Not Available]	[Not Available]	[Not Available]	251	0	100	[Not Available]	[Not Available]	Pre-Adjuvant Therapy
64cd17eb-c778-45e9-b994-02b68182e51b	TCGA-CS-4944	TCGA-CS-4944-F71553	5A1EE9D3-37E7-4F88-B8BA-C5BD5D349C0B	2015-3-30	[Not Available]	NO	[Not Available]	[Not Available]	[Not Available]	Alive	1828	[Not Applicable]	WITH TUMOR	NO	[Not Available]	[Not Available]	[Not Available]	[Not Available]	[Not Available]	[Not Available]	[Not Available]	Progressive Disease	[Not Available]	[Not Available]	[Not Available]	[Not Available]	[Not Available]	[Not Available]
c6cf2b8e-40ed-4c9f-8419-d868bd5afe11	TCGA-CS-5390	TCGA-CS-5390-F10070	eb4805ac-bf42-42c6-b050-783b4d8b2d7b	2011-3-13	[Not Available]	[Not Available]	YES	YES	Complete Remission/Response	Alive	[Discrepancy]	[Not Applicable]	[Not Available]	NO	[Not Available]	[Not Available]	[Not Available]	[Not Available]	[Not Available]	[Not Available]	[Not Available]	Complete Remission/Response	1848	0	100	[Not Available]	[Not Available]	Post-Adjuvant Therapy
c6cf2b8e-40ed-4c9f-8419-d868bd5afe11	TCGA-CS-5390	TCGA-CS-5390-F71691	6F7F0C80-AF49-49AE-B5BB-76D8F2BE8B6D	2015-3-30	[Not Available]	NO	[Not Available]	[Not Available]	[Discrepancy]	Dead	[Not Available]	[Not Available]	WITH TUMOR	[Discrepancy]	[Not Available]	[Not Available]	[Not Available]	[Not Available]	[Not Available]	[Not Available]	[Not Available]	Stable Disease	[Not Available]	[Not Available]	[Not Available]	[Not Available]	[Not Available]	[Not Available]
e8d3d888-e5fc-4469-ad0b-2c1df6e04790	TCGA-CS-5393	TCGA-CS-5393-F10073	c6689b7e-d6ff-48a7-8f6d-831b0c2ca5e4	2011-3-13	[Not Available]	[Not Available]	YES	YES	Complete Remission/Response	Alive	1222	[Not Applicable]	TUMOR FREE	NO	[Not Available]	[Not Available]	[Not Available]	[Not Available]	[Not Available]	[Not Available]	[Not Available]	Complete Remission/Response	857	0	100	[Not Available]	[Not Available]	Post-Adjuvant Therapy
97bf8065-3e7d-4702-a426-24908f4d66a4	TCGA-CS-5394	TCGA-CS-5394-F10340	634883b5-62ce-4373-b103-2113e36fb8f5	2011-4-14	[Not Available]	[Not Available]	NO	NO	[Not Available]	Alive	3	[Not Applicable]	WITH TUMOR	[Not Available]	[Not Available]	[Not Available]	[Not Available]	[Not Available]	[Not Available]	[Not Available]	[Not Available]	[Not Available]	[Not Available]	[Not Available]	[Not Available]	[Not Available]	[Not Available]	[Not Available]
97bf8065-3e7d-4702-a426-24908f4d66a4	TCGA-CS-5394	TCGA-CS-5394-F71692	8EF7CB92-498C-4E6B-894D-8601FB82C667	2015-3-31	[Not Available]	YES	[Not Available]	[Not Available]	[Unknown]	Alive	8	[Not Applicable]	[Unknown]	[Unknown]	[Not Available]	[Not Available]	[Not Available]	[Not Available]	[Not Available]	[Not Available]	[Not Available]	[Unknown]	[Not Available]	[Not Available]	[Not Available]	[Not Available]	[Not Available]	[Not Available]
f86fa219-34e9-4812-8edf-2b66d7219779	TCGA-CS-5395	TCGA-CS-5395-F10075	2ecd9589-b572-4c74-85ae-d2a7649caac1	2011-3-13	[Not Available]	[Not Available]	YES	YES	Progressive Disease	Dead	[Not Available]	639	WITH TUMOR	YES	287	YES	287	YES	287	NO	NO	Progressive Disease	379	2	80	[Not Available]	[Not Available]	Preoperative
b6c2c9bd-625b-4a98-830c-49c344f6cb5f	TCGA-CS-5396	TCGA-CS-5396-F10208	711a9aa2-29f9-4edf-bcc2-b6fef47b0687	2011-3-13	[Not Available]	[Not Available]	YES	YES	Partial Remission/Response	Alive	303	[Not Applicable]	WITH TUMOR	NO	[Not Available]	NO	[Not Available]	NO	[Not Available]	NO	[Not Available]	[Not Available]	[Not Available]	1	90	[Not Available]	[Not Available]	Preoperative
b6c2c9bd-625b-4a98-830c-49c344f6cb5f	TCGA-CS-5396	TCGA-CS-5396-F71560	B006275C-7816-4EF9-9D75-D0DEE05D6055	2015-3-30	[Not Available]	NO	[Not Available]	[Not Available]	[Discrepancy]	Alive	1631	[Not Applicable]	WITH TUMOR	[Unknown]	[Not Available]	[Not Available]	[Not Available]	[Not Available]	[Not Available]	[Not Available]	[Not Available]	Stable Disease	[Not Available]	[Not Available]	[Not Available]	[Not Available]	[Not Available]	[Not Available]
bdfade49-9059-4665-beea-c55117ba6564	TCGA-CS-5397	TCGA-CS-5397-F17567	8b60680c-e1ed-4f73-8357-ae7dbf276aba	2011-9-23	[Not Available]	[Not Available]	YES	YES	Progressive Disease	Dead	[Not Available]	194	WITH TUMOR	NO	[Not Available]	[Not Available]	[Not Available]	[Not Available]	[Not Available]	[Not Available]	[Not Available]	[Not Available]	[Not Available]	[Not Available]	[Not Available]	[Not Available]	[Not Available]	[Not Available]
9ee6e821-3af2-42d7-9d14-f0ca455f338c	TCGA-CS-6186	TCGA-CS-6186-F18628	c5e1f0e5-935a-4953-9be3-5d333bcefd96	2011-11-18	Scheduled Follow-up Submission	[Not Available]	YES	YES	Progressive Disease	Dead	[Not Available]	538	WITH TUMOR	YES	188	YES	213	NO	[Not Available]	YES	YES	Progressive Disease	212	1	80	[Not Available]	[Not Available]	Post-Adjuvant Therapy
3f70c3e3-0131-466f-92aa-0a63ab3d4258	TCGA-CS-6188	TCGA-CS-6188-F17677	54a760d3-6ebb-4c37-9cfd-c88c2c6b6d33	2011-9-23	[Not Available]	[Not Available]	YES	YES	Progressive Disease	Alive	725	[Not Applicable]	WITH TUMOR	YES	647	NO	[Not Available]	NO	[Not Available]	NO	NO	[Not Available]	[Not Available]	[Not Available]	[Not Available]	[Not Available]	[Not Available]	[Not Available]
3f70c3e3-0131-466f-92aa-0a63ab3d4258	TCGA-CS-6188	TCGA-CS-6188-F71551	C4DB2EE9-0C57-4658-BFA3-40D738808E03	2015-3-26	[Not Available]	NO	[Not Available]	[Not Available]	[Not Available]	Dead	[Not Available]	814	[Unknown]	[Unknown]	[Not Available]	[Not Available]	[Not Available]	[Not Available]	[Not Available]	[Not Available]	[Not Available]	[Not Applicable]	[Not Available]	[Not Available]	[Not Available]	[Not Available]	[Not Available]	[Not Available]
42fe260f-520b-4fac-8c09-d2b31aed59fb	TCGA-CS-6290	TCGA-CS-6290-F17564	0786bd8d-9f0e-4497-9725-2f8c6999ce66	2011-10-13	[Not Available]	[Not Available]	YES	YES	Stable Disease	Alive	546	[Not Applicable]	WITH TUMOR	NO	[Not Available]	[Not Available]	[Not Available]	[Not Available]	[Not Available]	[Not Available]	[Not Available]	[Not Available]	[Not Available]	[Not Available]	[Not Available]	[Not Available]	[Not Available]	[Not Available]
42fe260f-520b-4fac-8c09-d2b31aed59fb	TCGA-CS-6290	TCGA-CS-6290-F71693	0F35EB61-F7BB-4020-A48F-292437017227	2015-3-30	[Not Available]	NO	[Not Available]	[Not Available]	[Not Available]	Dead	[Not Available]	1137	[Unknown]	[Unknown]	[Not Available]	[Not Available]	[Not Available]	[Not Available]	[Not Available]	[Not Available]	[Not Available]	[Not Applicable]	[Not Available]	[Not Available]	[Not Available]	[Not Available]	[Not Available]	[Not Available]
c16d9f69-26f9-4ec7-b2d5-ff9f7dacfe0f	TCGA-CS-6665	TCGA-CS-6665-F17572	271af954-7138-45e7-b648-fd33718d201e	2011-10-13	[Not Available]	[Not Available]	YES	YES	Stable Disease	Alive	378	[Not Applicable]	WITH TUMOR	NO	[Not Available]	[Not Available]	[Not Available]	[Not Available]	[Not Available]	[Not Available]	[Not Available]	[Not Available]	[Not Available]	[Not Available]	[Not Available]	[Not Available]	[Not Available]	[Not Available]
c16d9f69-26f9-4ec7-b2d5-ff9f7dacfe0f	TCGA-CS-6665	TCGA-CS-6665-F71561	05873FC2-528A-4B98-9E96-5AB567DC84FF	2015-3-30	[Not Available]	NO	[Not Available]	[Not Available]	Stable Disease	Alive	1568	[Not Applicable]	WITH TUMOR	[Unknown]	[Not Available]	[Not Available]	[Not Available]	[Not Available]	[Not Available]	[Not Available]	[Not Available]	Stable Disease	[Not Available]	[Not Available]	[Not Available]	[Not Available]	[Not Available]	[Not Available]
8cba230b-46db-4d35-8123-3879eba32402	TCGA-CS-6666	TCGA-CS-6666-F17577	19fe5289-f597-4775-bdb3-bbfd696290cf	2011-9-24	[Not Available]	[Not Available]	YES	YES	Stable Disease	Alive	258	[Not Applicable]	WITH TUMOR	NO	[Not Available]	[Not Available]	[Not Available]	[Not Available]	[Not Available]	[Not Available]	[Not Available]	[Not Available]	[Not Available]	[Not Available]	[Not Available]	[Not Available]	[Not Available]	[Not Available]
8cba230b-46db-4d35-8123-3879eba32402	TCGA-CS-6666	TCGA-CS-6666-F71562	02F1355A-8BB3-411F-9A9B-3DD296E3ED2F	2015-3-30	[Not Available]	NO	[Not Available]	[Not Available]	Complete Remission/Response	Alive	1428	[Not Applicable]	TUMOR FREE	NO	[Not Available]	[Not Available]	[Not Available]	[Not Available]	[Not Available]	[Not Available]	[Not Available]	Complete Remission/Response	[Not Available]	[Not Available]	[Not Available]	[Not Available]	[Not Available]	[Not Available]
ae081e4a-efa9-4b52-b15e-29085c0612d3	TCGA-CS-6667	TCGA-CS-6667-F17581	83b966e9-54f5-4f4a-9543-ce8cbf7c3d4e	2011-8-1	[Not Available]	[Not Available]	YES	NO	Stable Disease	Alive	230	[Not Applicable]	WITH TUMOR	NO	[Not Available]	[Not Available]	[Not Available]	[Not Available]	[Not Available]	[Not Available]	[Not Available]	[Not Available]	[Not Available]	[Not Available]	[Not Available]	[Not Available]	[Not Available]	[Not Available]
ae081e4a-efa9-4b52-b15e-29085c0612d3	TCGA-CS-6667	TCGA-CS-6667-F71563	2844E39E-9AC6-4776-9255-9894744DE265	2015-3-30	[Not Available]	NO	[Not Available]	[Not Available]	Stable Disease	Alive	1469	[Not Applicable]	WITH TUMOR	[Unknown]	[Not Available]	[Not Available]	[Not Available]	[Not Available]	[Not Available]	[Not Available]	[Not Available]	Stable Disease	[Not Available]	[Not Available]	[Not Available]	[Not Available]	[Not Available]	[Not Available]
a5d3f3fb-6541-419d-b47e-720d438f1bff	TCGA-CS-6668	TCGA-CS-6668-F17585	0784086b-0ae3-44bb-9026-2b201eefc939	2011-9-24	[Not Available]	[Not Available]	NO	YES	Stable Disease	Alive	244	[Not Applicable]	WITH TUMOR	NO	[Not Available]	[Not Available]	[Not Available]	[Not Available]	[Not Available]	[Not Available]	[Not Available]	[Not Available]	[Not Available]	[Not Available]	[Not Available]	[Not Available]	[Not Available]	[Not Available]
a5d3f3fb-6541-419d-b47e-720d438f1bff	TCGA-CS-6668	TCGA-CS-6668-F71564	ED411370-989E-4FBB-8752-316230C7BB72	2015-3-30	[Not Available]	NO	[Not Available]	[Not Available]	Stable Disease	Alive	1519	[Not Applicable]	WITH TUMOR	[Unknown]	[Not Available]	[Not Available]	[Not Available]	[Not Available]	[Not Available]	[Not Available]	[Not Available]	Stable Disease	[Not Available]	[Not Available]	[Not Available]	[Not Available]	[Not Available]	[Not Available]
dc5bdd21-b23f-400e-bbe2-4c98a517fc9e	TCGA-CS-6669	TCGA-CS-6669-F17589	9b9c3ee4-c1fe-4d40-9138-c4460fa8f867	2011-9-24	[Not Available]	[Not Available]	NO	YES	Stable Disease	Alive	225	[Not Applicable]	WITH TUMOR	NO	[Not Available]	[Not Available]	[Not Available]	[Not Available]	[Not Available]	[Not Available]	[Not Available]	[Not Available]	[Not Available]	[Not Available]	[Not Available]	[Not Available]	[Not Available]	[Not Available]
dc5bdd21-b23f-400e-bbe2-4c98a517fc9e	TCGA-CS-6669	TCGA-CS-6669-F71567	815C0801-FF73-48CA-B168-F547F8B2D8C8	2015-3-30	[Not Available]	NO	[Not Available]	[Not Available]	Stable Disease	Alive	1494	[Not Applicable]	WITH TUMOR	[Unknown]	[Not Available]	[Not Available]	[Not Available]	[Not Available]	[Not Available]	[Not Available]	[Not Available]	Stable Disease	[Not Available]	[Not Available]	[Not Available]	[Not Available]	[Not Available]	[Not Available]
60b30a95-3e4c-413a-9de6-16a5bca163c4	TCGA-CS-6670	TCGA-CS-6670-F19941	fe45d94e-c21a-489d-8f79-00788ffe5374	2012-1-5	[Not Available]	[Not Available]	[Discrepancy]	YES	[Discrepancy]	Alive	201	[Not Applicable]	WITH TUMOR	NO	[Not Available]	[Not Available]	[Not Available]	[Not Available]	[Not Available]	[Not Available]	[Not Available]	[Not Available]	[Not Available]	[Not Available]	[Not Available]	[Not Available]	[Not Available]	[Not Available]
60b30a95-3e4c-413a-9de6-16a5bca163c4	TCGA-CS-6670	TCGA-CS-6670-F71568	C1362E4E-22D7-4D8E-A0AA-3468D90992FC	2015-3-30	[Not Available]	NO	[Not Available]	[Not Available]	[Discrepancy]	Alive	1426	[Not Applicable]	WITH TUMOR	[Unknown]	[Not Available]	[Not Available]	[Not Available]	[Not Available]	[Not Available]	[Not Available]	[Not Available]	Progressive Disease	[Not Available]	[Not Available]	[Not Available]	[Not Available]	[Not Available]	[Not Available]
b7cd3b44-ef6a-4207-a44f-14f5b3b56ed4	TCGA-DB-5270	TCGA-DB-5270-F42829	00DEBF96-99E9-455F-AA34-9778258E5C41	2013-5-1	Scheduled Follow-up Submission	NO	NO	NO	Complete Remission/Response	Alive	3733	[Not Applicable]	TUMOR FREE	NO	[Not Available]	[Not Available]	[Not Available]	[Not Available]	[Not Available]	[Not Available]	[Not Available]	Complete Remission/Response	[Not Available]	[Not Available]	[Not Available]	[Not Available]	[Not Available]	[Not Available]
ae2db022-eb4f-4b65-89b6-9fd4439ddeef	TCGA-DB-5273	TCGA-DB-5273-F42830	BAD1B51F-5A85-4E0F-979B-99FD7B73E07D	2013-5-1	Scheduled Follow-up Submission	NO	YES	YES	Complete Remission/Response	Alive	2493	[Not Applicable]	[Not Available]	NO	[Not Available]	[Not Available]	[Not Available]	[Not Available]	[Not Available]	[Not Available]	[Not Available]	Complete Remission/Response	[Not Available]	[Not Available]	[Not Available]	[Not Available]	[Not Available]	[Not Available]
0b54cda4-7568-481e-b0c6-2c5c6de0026c	TCGA-DB-5274	TCGA-DB-5274-F42834	081411FB-911E-4C6F-809A-10D4CB0F9472	2013-5-1	Scheduled Follow-up Submission	NO	YES	YES	Complete Remission/Response	Alive	2289	[Not Applicable]	TUMOR FREE	NO	[Not Available]	[Not Available]	[Not Available]	[Not Available]	[Not Available]	[Not Available]	[Not Available]	Complete Remission/Response	[Not Available]	[Not Available]	[Not Available]	[Not Available]	[Not Available]	[Not Available]
bbfb5399-8d43-4b75-bf90-23ec142697d7	TCGA-DB-5275	TCGA-DB-5275-F42827	368BCE13-8513-48CC-90B3-950B84885368	2013-5-1	Scheduled Follow-up Submission	YES	YES	YES	Complete Remission/Response	Alive	1458	[Not Applicable]	[Not Available]	[Unknown]	[Not Available]	[Not Available]	[Not Available]	[Not Available]	[Not Available]	[Not Available]	[Not Available]	[Unknown]	[Not Available]	[Not Available]	[Not Available]	[Not Available]	[Not Available]	[Not Available]
bbfb5399-8d43-4b75-bf90-23ec142697d7	TCGA-DB-5275	TCGA-DB-5275-F67391	47AF9BF7-ED03-417E-BDCE-CC5AC12A0E32	2014-11-4	Scheduled Follow-up Submission	YES	YES	YES	Complete Remission/Response	[Not Available]	[Not Available]	[Not Applicable]	[Not Available]	[Not Available]	[Not Available]	[Not Available]	[Not Available]	[Not Available]	[Not Available]	[Not Available]	[Not Available]	[Unknown]	[Not Available]	[Not Available]	[Not Available]	[Not Available]	[Not Available]	[Not Available]
9d0c1552-00a7-4f0a-a04a-a82e721ee4e3	TCGA-DB-5276	TCGA-DB-5276-F42832	138C59E8-E941-4456-AC94-188D121ECC08	2013-5-1	Scheduled Follow-up Submission	NO	YES	YES	Complete Remission/Response	Alive	2218	[Not Applicable]	TUMOR FREE	NO	[Not Available]	[Not Available]	[Not Available]	[Not Available]	[Not Available]	[Not Available]	[Not Available]	Complete Remission/Response	[Not Available]	[Not Available]	[Not Available]	[Not Available]	[Not Available]	[Not Available]
d05079f2-9883-46e6-ad06-9e561f08d819	TCGA-DB-5277	TCGA-DB-5277-F42826	765F3A87-86CD-411A-8BD8-D62C04417C2A	2013-5-1	Scheduled Follow-up Submission	NO	YES	YES	Complete Remission/Response	Dead	[Not Available]	1547	WITH TUMOR	YES	1156	NO	[Not Available]	[Not Available]	[Not Available]	YES	YES	Progressive Disease	[Not Available]	[Not Available]	[Not Available]	[Not Available]	[Not Available]	[Not Available]
010aac75-3bfe-4bf2-b866-af0f2d92f125	TCGA-DB-5278	TCGA-DB-5278-F14232	5a466d77-8d24-4dfe-a5ea-7e01088a5c4b	2011-7-22	Additional New Tumor Event	[Not Available]	NO	NO	Stable Disease	Alive	1526	[Not Applicable]	WITH TUMOR	YES	507	YES	507	NO	[Not Available]	YES	NO	Stable Disease	[Not Available]	[Not Available]	[Not Available]	[Not Available]	[Not Available]	[Not Available]
010aac75-3bfe-4bf2-b866-af0f2d92f125	TCGA-DB-5278	TCGA-DB-5278-F67393	1F698A07-82BB-4D75-9329-2A0A9F3EE1B4	2014-11-7	Scheduled Follow-up Submission	NO	NO	NO	Stable Disease	Alive	2772	[Not Applicable]	[Unknown]	NO	[Not Available]	[Not Available]	[Not Available]	[Not Available]	[Not Available]	[Not Available]	[Not Available]	[Unknown]	[Not Available]	[Not Available]	[Not Available]	[Not Available]	[Not Available]	[Not Available]
85f77526-791e-47cd-904d-d1dbb49eaeab	TCGA-DB-5279	TCGA-DB-5279-F42833	EA9E13A8-9410-4718-B981-5230475F2A0B	2013-5-1	Scheduled Follow-up Submission	NO	NO	NO	Complete Remission/Response	Alive	1354	[Not Applicable]	TUMOR FREE	YES	695	NO	[Not Available]	[Not Available]	[Not Available]	YES	NO	Partial Remission/Response	[Not Available]	[Not Available]	[Not Available]	[Not Available]	[Not Available]	[Not Available]
85f77526-791e-47cd-904d-d1dbb49eaeab	TCGA-DB-5279	TCGA-DB-5279-F67396	F6748453-8698-495F-B546-37F0FDFE3E5D	2014-11-4	Scheduled Follow-up Submission	YES	NO	NO	Complete Remission/Response	[Not Available]	[Not Available]	[Not Applicable]	[Not Available]	[Not Available]	[Not Available]	[Not Available]	[Not Available]	[Not Available]	[Not Available]	[Not Available]	[Not Available]	Complete Remission/Response	[Not Available]	[Not Available]	[Not Available]	[Not Available]	[Not Available]	[Not Available]
4797c600-f024-42fe-b287-d919b24dcb79	TCGA-DB-5280	TCGA-DB-5280-F42831	8E9057ED-5296-44E9-8615-10D99718111D	2013-5-1	Scheduled Follow-up Submission	NO	NO	NO	Complete Remission/Response	Alive	1112	[Not Applicable]	TUMOR FREE	NO	[Not Available]	[Not Available]	[Not Available]	[Not Available]	[Not Available]	[Not Available]	[Not Available]	Complete Remission/Response	[Not Available]	[Not Available]	[Not Available]	[Not Available]	[Not Available]	[Not Available]
15a6ad18-a81c-4f5b-80ae-ef56ccf722f9	TCGA-DB-5281	TCGA-DB-5281-F42828	F80FF393-16E9-4239-87B2-06B6F50A4F0E	2013-5-1	Scheduled Follow-up Submission	NO	YES	YES	Stable Disease	Alive	2381	[Not Applicable]	WITH TUMOR	NO	[Not Available]	[Not Available]	[Not Available]	[Not Available]	[Not Available]	[Not Available]	[Not Available]	Stable Disease	[Not Available]	[Not Available]	[Not Available]	[Not Available]	[Not Available]	[Not Available]
5E0748F1-990B-43A9-9FF1-6A667CC228A8	TCGA-DB-A4X9	TCGA-DB-A4X9-F60941	8D548802-4FBE-478B-A044-4001DCF174F7	2014-6-19	Scheduled Follow-up Submission	NO	NO	NO	Complete Remission/Response	Alive	1412	[Not Applicable]	TUMOR FREE	NO	[Not Available]	[Not Available]	[Not Available]	[Not Available]	[Not Available]	[Not Available]	[Not Available]	Complete Remission/Response	[Not Available]	[Not Available]	[Not Available]	[Not Available]	[Not Available]	[Not Available]
AE61A71E-53A1-4884-A4A6-729744D1C309	TCGA-DB-A4XA	TCGA-DB-A4XA-F60947	509F3547-FF88-4F84-97F9-2DB4906E089D	2014-6-19	Scheduled Follow-up Submission	YES	YES	NO	Stable Disease	Alive	573	[Not Applicable]	[Unknown]	[Unknown]	[Not Available]	[Not Available]	[Not Available]	[Not Available]	[Not Available]	[Not Available]	[Not Available]	[Not Applicable]	[Not Available]	[Not Available]	[Not Available]	[Not Available]	[Not Available]	[Not Available]
FB6437F9-ADE8-4C33-A0D0-CEACB2BF784D	TCGA-DB-A4XB	TCGA-DB-A4XB-F60944	753DEB70-9A2F-4548-B069-6F2A4F484891	2014-6-19	Scheduled Follow-up Submission	NO	YES	YES	Stable Disease	Alive	919	[Not Applicable]	TUMOR FREE	NO	[Not Available]	[Not Available]	[Not Available]	[Not Available]	[Not Available]	[Not Available]	[Not Available]	Complete Remission/Response	[Not Available]	[Not Available]	[Not Available]	[Not Available]	[Not Available]	[Not Available]
33615113-791B-4286-A23A-AD3D1F8D4B09	TCGA-DB-A4XC	TCGA-DB-A4XC-F60948	F029B0DA-91E3-4DB9-AA52-FDCED115505E	2014-6-19	Scheduled Follow-up Submission	NO	YES	NO	Partial Remission/Response	Alive	1421	[Not Applicable]	TUMOR FREE	NO	[Not Available]	[Not Available]	[Not Available]	[Not Available]	[Not Available]	[Not Available]	[Not Available]	Stable Disease	[Not Available]	[Not Available]	[Not Available]	[Not Available]	[Not Available]	[Not Available]
1BFF1E07-4923-43D5-B2D3-CB46B6568EED	TCGA-DB-A4XD	TCGA-DB-A4XD-F60950	D94A5C65-553F-4D10-BACF-88FBB58FD04A	2014-6-19	Scheduled Follow-up Submission	NO	YES	YES	Complete Remission/Response	Alive	1210	[Not Applicable]	TUMOR FREE	NO	[Not Available]	[Not Available]	[Not Available]	[Not Available]	[Not Available]	[Not Available]	[Not Available]	Complete Remission/Response	[Not Available]	[Not Available]	[Not Available]	[Not Available]	[Not Available]	[Not Available]
1701F4AD-58C5-40D8-90C4-99E3ACAC0104	TCGA-DB-A4XE	TCGA-DB-A4XE-F60953	93A634BB-70DF-4FFF-A0D9-53E2FF401281	2014-6-19	Scheduled Follow-up Submission	NO	YES	NO	Complete Remission/Response	Alive	1139	[Not Applicable]	TUMOR FREE	NO	[Not Available]	[Not Available]	[Not Available]	[Not Available]	[Not Available]	[Not Available]	[Not Available]	Complete Remission/Response	[Not Available]	[Not Available]	[Not Available]	[Not Available]	[Not Available]	[Not Available]
40587B69-0F62-4A2A-88CB-1BD711377F19	TCGA-DB-A4XF	TCGA-DB-A4XF-F60956	1A4C3DB8-2034-4460-A326-7995E281CC7D	2014-6-19	Scheduled Follow-up Submission	NO	YES	YES	Stable Disease	Alive	1021	[Not Applicable]	TUMOR FREE	NO	[Not Available]	[Not Available]	[Not Available]	[Not Available]	[Not Available]	[Not Available]	[Not Available]	Complete Remission/Response	[Not Available]	[Not Available]	[Not Available]	[Not Available]	[Not Available]	[Not Available]
7704E4A8-C7AA-4288-B1ED-68C23ABBE924	TCGA-DB-A4XG	TCGA-DB-A4XG-F60957	B1BED398-FE7B-4E03-B96F-F2D0D6592C16	2014-6-19	Scheduled Follow-up Submission	YES	NO	YES	Stable Disease	Alive	2219	[Not Applicable]	WITH TUMOR	[Unknown]	[Not Available]	[Not Available]	[Not Available]	[Not Available]	[Not Available]	[Not Available]	[Not Available]	[Not Applicable]	[Not Available]	[Not Available]	[Not Available]	[Not Available]	[Not Available]	[Not Available]
5CCD86AB-2587-4F35-B96A-4F4320B10FB9	TCGA-DB-A4XH	TCGA-DB-A4XH-F60959	1997DE55-A0CA-450E-B3F7-C0F18130DCF7	2014-7-22	Scheduled Follow-up Submission	NO	NO	NO	Stable Disease	Alive	962	[Not Applicable]	TUMOR FREE	NO	[Not Available]	[Not Available]	[Not Available]	[Not Available]	[Not Available]	[Not Available]	[Not Available]	Complete Remission/Response	[Not Available]	[Not Available]	[Not Available]	[Not Available]	[Not Available]	[Not Available]
DA735A88-D811-49F1-9091-A097C59ED68E	TCGA-DB-A64L	TCGA-DB-A64L-F62609	08BAF95A-E982-4C89-893E-4F554939BEEE	2014-11-7	Scheduled Follow-up Submission	NO	NO	NO	Complete Remission/Response	Alive	736	[Not Applicable]	WITH TUMOR	YES	724	NO	[Not Available]	NO	[Not Available]	NO	NO	Stable Disease	[Not Available]	[Not Available]	[Not Available]	[Not Available]	[Not Available]	[Not Available]
0536F465-1650-4411-823C-C660BC7F3ADC	TCGA-DB-A64O	TCGA-DB-A64O-F62610	33D8CBBF-5F7A-40AD-A399-4E8E0F33F07B	2014-7-22	Scheduled Follow-up Submission	YES	YES	NO	Stable Disease	Dead	[Not Available]	775	[Unknown]	[Unknown]	[Not Available]	[Not Available]	[Not Available]	[Not Available]	[Not Available]	[Not Available]	[Not Available]	[Not Applicable]	[Not Available]	[Not Available]	[Not Available]	[Not Available]	[Not Available]	[Not Available]
12F02422-585D-4068-BBDE-BC279C6A89AB	TCGA-DB-A64P	TCGA-DB-A64P-F62612	16F9C7BF-68E8-4833-9FCF-60B56D6CF169	2014-7-22	Scheduled Follow-up Submission	NO	NO	YES	Complete Remission/Response	Alive	916	[Not Applicable]	TUMOR FREE	NO	[Not Available]	[Not Available]	[Not Available]	[Not Available]	[Not Available]	[Not Available]	[Not Available]	Complete Remission/Response	[Not Available]	[Not Available]	[Not Available]	[Not Available]	[Not Available]	[Not Available]
887DEF39-E212-490D-8849-2BC932FCEFF0	TCGA-DB-A64Q	TCGA-DB-A64Q-F62614	3C186FED-FD9C-48FA-8771-BADADB363934	2014-7-22	Scheduled Follow-up Submission	YES	NO	YES	Stable Disease	Alive	182	[Not Applicable]	TUMOR FREE	NO	[Not Available]	[Not Available]	[Not Available]	[Not Available]	[Not Available]	[Not Available]	[Not Available]	[Unknown]	[Not Available]	[Not Available]	[Not Available]	[Not Available]	[Not Available]	[Not Available]
67E9B426-72EB-4475-9689-EB75B22C4FD5	TCGA-DB-A64R	TCGA-DB-A64R-F62622	3BEDC66F-7D68-418F-A99D-BFC341FAA55C	2014-11-4	Scheduled Follow-up Submission	NO	NO	NO	Complete Remission/Response	Alive	955	[Not Applicable]	TUMOR FREE	NO	[Not Available]	[Not Available]	[Not Available]	[Not Available]	[Not Available]	[Not Available]	[Not Available]	Complete Remission/Response	[Not Available]	[Not Available]	[Not Available]	[Not Available]	[Not Available]	[Not Available]
66990A9D-8C40-4C56-B931-5C3826C3BC27	TCGA-DB-A64S	TCGA-DB-A64S-F67351	6DA0AB24-DCF6-47AC-BBE0-951428A76D50	2014-11-4	Scheduled Follow-up Submission	NO	NO	NO	Complete Remission/Response	Alive	835	[Not Applicable]	TUMOR FREE	NO	[Not Available]	[Not Available]	[Not Available]	[Not Available]	[Not Available]	[Not Available]	[Not Available]	Complete Remission/Response	[Not Available]	[Not Available]	[Not Available]	[Not Available]	[Not Available]	[Not Available]
99D396BB-5F51-4EE4-A149-244E8FCAF522	TCGA-DB-A64U	TCGA-DB-A64U-F67353	20D832BC-3520-4688-9943-77C0E0BFB20A	2014-11-4	Scheduled Follow-up Submission	YES	NO	NO	Complete Remission/Response	[Not Available]	[Not Available]	[Not Applicable]	[Not Available]	[Not Available]	[Not Available]	[Not Available]	[Not Available]	[Not Available]	[Not Available]	[Not Available]	[Not Available]	[Unknown]	[Not Available]	[Not Available]	[Not Available]	[Not Available]	[Not Available]	[Not Available]
176D89D7-F8F1-4A72-B45A-31CBE1632A30	TCGA-DB-A64V	TCGA-DB-A64V-F67368	F777C61F-6F0C-40BE-85BE-D8546781F0A3	2014-11-4	Scheduled Follow-up Submission	NO	NO	YES	Stable Disease	Alive	889	[Not Applicable]	TUMOR FREE	NO	[Not Available]	[Not Available]	[Not Available]	[Not Available]	[Not Available]	[Not Available]	[Not Available]	Complete Remission/Response	[Not Available]	[Not Available]	[Not Available]	[Not Available]	[Not Available]	[Not Available]
DF22BC30-96E2-42DE-9A39-2954DB49841D	TCGA-DB-A64W	TCGA-DB-A64W-F62623	D3CB1ABF-C616-4FFA-905C-9AAD4DF98857	2014-7-22	Scheduled Follow-up Submission	NO	YES	YES	Stable Disease	Dead	[Not Available]	438	TUMOR FREE	NO	[Not Available]	[Not Available]	[Not Available]	[Not Available]	[Not Available]	[Not Available]	[Not Available]	Stable Disease	[Not Available]	[Not Available]	[Not Available]	[Not Available]	[Not Available]	[Not Available]
9922DE10-9280-44C0-B86F-6D1CA7E55BF2	TCGA-DB-A64X	TCGA-DB-A64X-F67369	155F87B9-244C-41AB-BF60-543BE4C1B697	2014-11-7	Scheduled Follow-up Submission	NO	YES	YES	Stable Disease	Alive	563	[Not Applicable]	TUMOR FREE	NO	[Not Available]	[Not Available]	[Not Available]	[Not Available]	[Not Available]	[Not Available]	[Not Available]	Complete Remission/Response	[Not Available]	[Not Available]	[Not Available]	[Not Available]	[Not Available]	[Not Available]
5F853A88-811D-4EB4-914E-D90862C5D2A2	TCGA-DB-A75K	TCGA-DB-A75K-F67635	1FCCE610-271F-4A8F-A2AF-4ECBBD159903	2014-11-7	Scheduled Follow-up Submission	NO	YES	YES	Complete Remission/Response	Alive	368	[Not Applicable]	TUMOR FREE	NO	[Not Available]	[Not Available]	[Not Available]	[Not Available]	[Not Available]	[Not Available]	[Not Available]	Complete Remission/Response	[Not Available]	[Not Available]	[Not Available]	[Not Available]	[Not Available]	[Not Available]
BA62B5EB-E169-4B41-B949-E004D66E98A1	TCGA-DB-A75L	TCGA-DB-A75L-F67636	46EE5FFB-0D1C-4A81-BADF-87DC0A292907	2014-11-7	Scheduled Follow-up Submission	NO	YES	YES	Complete Remission/Response	Alive	342	[Not Applicable]	TUMOR FREE	NO	[Not Available]	[Not Available]	[Not Available]	[Not Available]	[Not Available]	[Not Available]	[Not Available]	Complete Remission/Response	[Not Available]	[Not Available]	[Not Available]	[Not Available]	[Not Available]	[Not Available]
0709DBCC-0828-4066-AA01-96F059E5FA97	TCGA-DB-A75M	TCGA-DB-A75M-F67637	D5662A52-3931-4845-AA8A-62BE5AD362CE	2014-11-7	Scheduled Follow-up Submission	NO	YES	YES	Complete Remission/Response	Alive	544	[Not Applicable]	TUMOR FREE	NO	[Not Available]	[Not Available]	[Not Available]	[Not Available]	[Not Available]	[Not Available]	[Not Available]	Complete Remission/Response	[Not Available]	[Not Available]	[Not Available]	[Not Available]	[Not Available]	[Not Available]
0C52A842-C220-486E-88DE-8A4FEC5D6A58	TCGA-DB-A75O	TCGA-DB-A75O-F67378	0BAEB720-45BF-4297-8225-7AB148471E75	2014-11-4	Scheduled Follow-up Submission	YES	[Unknown]	[Unknown]	Partial Remission/Response	[Not Available]	[Not Available]	[Not Applicable]	[Not Available]	[Not Available]	[Not Available]	[Not Available]	[Not Available]	[Not Available]	[Not Available]	[Not Available]	[Not Available]	[Unknown]	[Not Available]	[Not Available]	[Not Available]	[Not Available]	[Not Available]	[Not Available]
904371B0-1E2C-4CD7-A69D-29AE8C5FEC8B	TCGA-DB-A75P	TCGA-DB-A75P-F67380	CE19F9B8-A169-4C9C-8943-7BAC3D871664	2014-11-4	Scheduled Follow-up Submission	NO	NO	NO	Complete Remission/Response	Alive	492	[Not Applicable]	TUMOR FREE	NO	[Not Available]	[Not Available]	[Not Available]	[Not Available]	[Not Available]	[Not Available]	[Not Available]	Complete Remission/Response	[Not Available]	[Not Available]	[Not Available]	[Not Available]	[Not Available]	[Not Available]
2c03e8b9-8856-43a7-853d-5ec51a6e5330	TCGA-DH-5140	TCGA-DH-5140-F6484	a41295f7-4f68-4f98-a986-9a09ec569032	2010-12-8	[Not Available]	[Not Available]	YES	YES	Progressive Disease	Dead	[Not Available]	607	WITH TUMOR	NO	[Not Available]	[Not Available]	[Not Available]	[Not Available]	[Not Available]	[Not Available]	[Not Available]	Progressive Disease	259	1	90	[Not Available]	[Not Available]	[Not Available]
2cf49bac-dea1-45ff-9e1d-09f5a2ac5215	TCGA-DH-5141	TCGA-DH-5141-F6514	fbc28c13-d762-4fda-bcca-c71dad6d2b49	2010-12-8	[Not Available]	[Not Available]	YES	YES	Stable Disease	Alive	968	[Not Applicable]	[Not Available]	NO	[Not Available]	[Not Available]	[Not Available]	[Not Available]	[Not Available]	[Not Available]	[Not Available]	[Not Available]	[Not Available]	[Not Available]	[Not Available]	[Not Available]	[Not Available]	[Not Available]
2cf49bac-dea1-45ff-9e1d-09f5a2ac5215	TCGA-DH-5141	TCGA-DH-5141-F66668	F949EFBC-4B3F-4E66-AD99-9A6AAB796B10	2014-10-22	Scheduled Follow-up Submission	YES	YES	YES	Stable Disease	Alive	968	[Not Applicable]	[Not Available]	[Unknown]	[Not Available]	[Not Available]	[Not Available]	[Not Available]	[Not Available]	[Unknown]	[Unknown]	[Unknown]	[Not Available]	[Not Available]	[Not Available]	[Not Available]	[Not Available]	[Not Available]
5b744051-7355-4e15-b035-0621e709a5d7	TCGA-DH-5142	TCGA-DH-5142-F6539	80691eab-fcc9-4041-95b5-85b111b17bd1	2010-12-8	[Not Available]	[Not Available]	YES	YES	Stable Disease	Alive	922	[Not Applicable]	TUMOR FREE	NO	[Not Available]	[Not Available]	[Not Available]	[Not Available]	[Not Available]	[Not Available]	[Not Available]	Stable Disease	[Not Available]	0	90	[Not Available]	[Not Available]	Pre-Adjuvant Therapy
5b744051-7355-4e15-b035-0621e709a5d7	TCGA-DH-5142	TCGA-DH-5142-F66689	69870580-2062-412B-9F1E-5369310C1A7E	2014-10-22	Scheduled Follow-up Submission	YES	YES	YES	Stable Disease	Alive	1943	[Not Applicable]	WITH TUMOR	YES	1627	NO	[Not Available]	[Not Available]	[Not Available]	NO	YES	[Unknown]	[Not Available]	[Not Available]	[Not Available]	[Not Available]	[Not Available]	[Not Available]
dcd0856d-423a-40d7-8070-4c0988d61416	TCGA-DH-5143	TCGA-DH-5143-F6548	2cee9365-d26b-4421-8107-f30b2fa880fa	2010-12-8	[Not Available]	[Not Available]	YES	YES	Stable Disease	Alive	438	[Not Applicable]	WITH TUMOR	NO	[Not Available]	[Not Available]	[Not Available]	[Not Available]	[Not Available]	[Not Available]	[Not Available]	Stable Disease	13	1	80	[Not Available]	[Not Available]	Pre-Adjuvant Therapy
dcd0856d-423a-40d7-8070-4c0988d61416	TCGA-DH-5143	TCGA-DH-5143-F66710	E6754A9A-5C43-4B45-9D09-19EB5C1FA255	2014-10-22	Scheduled Follow-up Submission	YES	YES	YES	Stable Disease	Alive	1401	[Not Applicable]	[Unknown]	NO	[Not Available]	[Not Available]	[Not Available]	[Not Available]	[Not Available]	[Not Available]	[Not Available]	Stable Disease	[Not Available]	[Not Available]	[Not Available]	[Not Available]	[Not Available]	[Not Available]
083c0b78-88c2-4ec1-8a81-a0792b16e2cc	TCGA-DH-5144	TCGA-DH-5144-F6562	d3c9cc2a-b2c6-4f59-af0f-f0cdf0741590	2010-12-8	[Not Available]	[Not Available]	YES	NO	Complete Remission/Response	Alive	244	[Not Applicable]	TUMOR FREE	NO	[Not Available]	[Not Available]	[Not Available]	[Not Available]	[Not Available]	[Not Available]	[Not Available]	Stable Disease	19	0	100	[Not Available]	[Not Available]	Pre-Adjuvant Therapy
083c0b78-88c2-4ec1-8a81-a0792b16e2cc	TCGA-DH-5144	TCGA-DH-5144-F66726	4BF3BBE8-6690-43B3-B7A4-8AB0031D6FE8	2014-10-22	Scheduled Follow-up Submission	NO	YES	NO	Complete Remission/Response	Alive	748	[Not Applicable]	TUMOR FREE	NO	[Not Available]	[Not Available]	[Not Available]	[Not Available]	[Not Available]	[Not Available]	[Not Available]	Stable Disease	[Not Available]	[Not Available]	[Not Available]	[Not Available]	[Not Available]	[Not Available]
CB1E9916-C03F-405A-A797-15823DF09C8E	TCGA-DH-A66B	TCGA-DH-A66B-F60629	BE9F9613-9ED6-4A86-81B7-F7E20B3AF9A6	2014-6-13	Scheduled Follow-up Submission	NO	YES	YES	Stable Disease	Alive	1279	[Not Applicable]	WITH TUMOR	NO	[Not Available]	[Not Available]	[Not Available]	[Not Available]	[Not Available]	[Not Available]	[Not Available]	Stable Disease	[Not Available]	[Not Available]	[Not Available]	[Not Available]	[Not Available]	[Not Available]
F005FA99-7E4E-4308-B11C-83B25683B1FD	TCGA-DH-A66D	TCGA-DH-A66D-F60638	AF4868B2-0F73-4623-80D2-F8CEB32F271E	2014-6-13	Scheduled Follow-up Submission	NO	YES	YES	Stable Disease	Alive	846	[Not Applicable]	WITH TUMOR	NO	[Not Available]	[Not Available]	[Not Available]	[Not Available]	[Not Available]	[Not Available]	[Not Available]	Stable Disease	[Not Available]	[Not Available]	[Not Available]	[Not Available]	[Not Available]	[Not Available]
CFCD3835-BB09-400E-B7EB-55AC139D01F8	TCGA-DH-A66F	TCGA-DH-A66F-F61144	65D52AD5-AF5E-4045-BB46-F754B49607D1	2014-6-25	Scheduled Follow-up Submission	NO	NO	NO	Complete Remission/Response	Alive	523	[Not Applicable]	TUMOR FREE	NO	[Not Available]	[Not Available]	[Not Available]	[Not Available]	[Not Available]	[Not Available]	[Not Available]	Complete Remission/Response	[Not Available]	[Not Available]	[Not Available]	[Not Available]	[Not Available]	[Not Available]
CFCD3835-BB09-400E-B7EB-55AC139D01F8	TCGA-DH-A66F	TCGA-DH-A66F-F68872	E1383473-4F48-45D2-AA42-D8B000EC282C	2015-3-12	Scheduled Follow-up Submission	YES	NO	NO	Complete Remission/Response	Alive	523	[Not Applicable]	TUMOR FREE	[Unknown]	[Not Available]	[Not Available]	[Not Available]	[Not Available]	[Not Available]	[Not Available]	[Not Available]	[Unknown]	[Not Available]	[Not Available]	[Not Available]	[Not Available]	[Not Available]	[Not Available]
DA40E6D3-A2A9-4517-AAA2-AEF6C3892EBF	TCGA-DH-A66G	TCGA-DH-A66G-F61145	4E9F8444-C625-409F-96F4-FF30E0706D2F	2014-6-25	Scheduled Follow-up Submission	NO	YES	YES	Stable Disease	Alive	523	[Not Applicable]	WITH TUMOR	NO	[Not Available]	[Not Available]	[Not Available]	[Not Available]	[Not Available]	[Not Available]	[Not Available]	Partial Remission/Response	[Not Available]	[Not Available]	[Not Available]	[Not Available]	[Not Available]	[Not Available]
B37ABDC8-B9E3-4F1A-B16D-2E59442DB335	TCGA-DH-A7UR	TCGA-DH-A7UR-F63627	FA43A71B-A73F-426A-87D8-37FA2F73F395	2014-8-14	Scheduled Follow-up Submission	NO	YES	YES	Complete Remission/Response	Alive	1650	[Not Applicable]	TUMOR FREE	[Unknown]	[Not Available]	[Not Available]	[Not Available]	[Not Available]	[Not Available]	[Not Available]	[Not Available]	[Unknown]	[Not Available]	[Not Available]	[Not Available]	[Not Available]	[Not Available]	[Not Available]
B37ABDC8-B9E3-4F1A-B16D-2E59442DB335	TCGA-DH-A7UR	TCGA-DH-A7UR-F64479	E7F2D331-E4A6-4B1E-9622-54CCBA50AE58	2014-9-3	Scheduled Follow-up Submission	YES	[Not Available]	[Not Available]	[Not Available]	Alive	1650	[Not Applicable]	[Not Available]	NO	[Not Available]	[Not Available]	[Not Available]	[Not Available]	[Not Available]	[Not Available]	[Not Available]	[Unknown]	[Not Available]	[Not Available]	[Not Available]	[Not Available]	[Not Available]	[Not Available]
82FD02AB-D628-469F-8853-4C603CF04964	TCGA-DH-A7US	TCGA-DH-A7US-F68873	BED71572-299C-43F7-96B3-6CDE3F59B6EF	2014-12-22	Scheduled Follow-up Submission	NO	NO	NO	Stable Disease	Alive	399	[Not Applicable]	WITH TUMOR	NO	[Not Available]	[Not Available]	[Not Available]	[Not Available]	[Not Available]	[Not Available]	[Not Available]	Stable Disease	[Not Available]	[Not Available]	[Not Available]	[Not Available]	[Not Available]	[Not Available]
82FD02AB-D628-469F-8853-4C603CF04964	TCGA-DH-A7US	TCGA-DH-A7US-F70994	A3C5928A-3FF0-4774-A9DD-D41CA2A5A7BB	2015-3-12	Scheduled Follow-up Submission	NO	NO	NO	Stable Disease	Alive	706	[Not Applicable]	WITH TUMOR	NO	[Not Available]	[Not Available]	[Not Available]	[Not Available]	[Not Available]	[Not Available]	[Not Available]	Stable Disease	[Not Available]	[Not Available]	[Not Available]	[Not Available]	[Not Available]	[Not Available]
B2B57E93-2722-4546-9A0B-20155B86EDEF	TCGA-DH-A7UT	TCGA-DH-A7UT-F68874	62398C69-AEBF-4522-9E8C-20B1AAB0EB7E	2014-12-22	Scheduled Follow-up Submission	NO	YES	YES	Stable Disease	Alive	407	[Not Applicable]	WITH TUMOR	YES	404	NO	[Not Available]	[Not Available]	[Not Available]	[Unknown]	[Unknown]	Progressive Disease	[Not Available]	[Not Available]	[Not Available]	[Not Available]	[Not Available]	[Not Available]
B2B57E93-2722-4546-9A0B-20155B86EDEF	TCGA-DH-A7UT	TCGA-DH-A7UT-F70996	EEA9E46D-CCD4-4288-9DF1-7B3E6EF40F09	2015-3-12	Scheduled Follow-up Submission	NO	YES	YES	Stable Disease	Dead	[Not Available]	531	WITH TUMOR	YES	407	[Unknown]	[Not Available]	[Not Available]	[Not Available]	[Unknown]	[Unknown]	[Unknown]	[Not Available]	[Not Available]	[Not Available]	[Not Available]	[Not Available]	[Not Available]
977118C8-B446-4696-AA6E-9F1A1055E241	TCGA-DH-A7UU	TCGA-DH-A7UU-F63633	7A614BCC-BF48-4CB1-9643-B99F5B81CC5C	2014-8-14	Scheduled Follow-up Submission	NO	YES	YES	Stable Disease	Alive	105	[Not Applicable]	WITH TUMOR	[Unknown]	[Not Available]	[Not Available]	[Not Available]	[Not Available]	[Not Available]	[Not Available]	[Not Available]	[Unknown]	[Not Available]	[Not Available]	[Not Available]	[Not Available]	[Not Available]	[Not Available]
977118C8-B446-4696-AA6E-9F1A1055E241	TCGA-DH-A7UU	TCGA-DH-A7UU-F66738	320E802C-369C-48B8-8390-CE8B2C3428BD	2014-10-22	Scheduled Follow-up Submission	NO	YES	YES	Stable Disease	Alive	417	[Not Applicable]	WITH TUMOR	NO	[Not Available]	[Not Available]	[Not Available]	[Not Available]	[Not Available]	[Not Available]	[Not Available]	Stable Disease	[Not Available]	[Not Available]	[Not Available]	[Not Available]	[Not Available]	[Not Available]
3B19B5D1-13AF-4669-A082-1BD546048185	TCGA-DH-A7UV	TCGA-DH-A7UV-F68876	8EB6C9E8-AEF1-40BD-984B-3AE773C351DF	2014-12-22	Scheduled Follow-up Submission	NO	YES	YES	Stable Disease	Alive	566	[Not Applicable]	[Unknown]	NO	[Not Available]	[Not Available]	[Not Available]	[Not Available]	[Not Available]	[Not Available]	[Not Available]	Stable Disease	[Not Available]	[Not Available]	[Not Available]	[Not Available]	[Not Available]	[Not Available]
92a7c445-2217-400a-bdcd-df41502416b6	TCGA-DU-5847	TCGA-DU-5847-F14822	38b02ba4-bd07-481f-b559-58f7b4da7786	2011-5-25	[Not Available]	[Not Available]	YES	YES	Stable Disease	Alive	548	[Not Applicable]	WITH TUMOR	NO	[Not Available]	[Not Available]	[Not Available]	[Not Available]	[Not Available]	[Not Available]	[Not Available]	[Not Available]	[Not Available]	[Not Available]	[Not Available]	[Not Available]	[Not Available]	[Not Available]
5af8ada5-86b5-4832-8a8e-e975ecca5515	TCGA-DU-5849	TCGA-DU-5849-F14889	5c102075-8b52-424e-85b6-3b30d6984c57	2011-5-25	[Not Available]	[Not Available]	NO	YES	Stable Disease	Alive	443	[Not Applicable]	TUMOR FREE	NO	[Not Available]	[Not Available]	[Not Available]	[Not Available]	[Not Available]	[Not Available]	[Not Available]	[Not Available]	[Not Available]	[Not Available]	[Not Available]	[Not Available]	[Not Available]	[Not Available]
55c78413-d102-4113-930e-6d842862fe75	TCGA-DU-5851	TCGA-DU-5851-F15071	4f33c857-2431-4cdd-934a-07dff90c57c6	2011-8-8	[Not Available]	[Not Available]	YES	YES	Stable Disease	Alive	531	[Not Applicable]	WITH TUMOR	NO	[Not Available]	[Not Available]	[Not Available]	[Not Available]	[Not Available]	[Not Available]	[Not Available]	[Not Available]	[Not Available]	[Not Available]	[Not Available]	[Not Available]	[Not Available]	[Not Available]
9ed5af0e-c87f-46ff-81e7-9d3041b4034e	TCGA-DU-5852	TCGA-DU-5852-F17044	124ca139-52e7-4dfd-bcb4-95b84dd78c73	2011-9-26	[Not Available]	[Not Available]	NO	NO	Progressive Disease	Dead	[Not Available]	205	WITH TUMOR	YES	24	NO	[Not Available]	NO	[Not Available]	YES	YES	Progressive Disease	26	[Not Available]	50	[Not Available]	[Not Available]	Pre-Adjuvant Therapy
2d42dd0e-be3a-46ae-a635-c6f9c52f9fa2	TCGA-DU-5853	TCGA-DU-5853-F16881	0f5dbcc1-13b5-41f3-ab79-a2d171a8a790	2011-9-20	[Not Available]	[Not Available]	YES	YES	Stable Disease	Alive	407	[Not Applicable]	WITH TUMOR	NO	[Not Available]	[Not Available]	[Not Available]	[Not Available]	[Not Available]	[Not Available]	[Not Available]	[Not Available]	[Not Available]	[Not Available]	[Not Available]	[Not Available]	[Not Available]	[Not Available]
b95afb1a-a1df-4d85-ad34-191928e28a77	TCGA-DU-5854	TCGA-DU-5854-F14893	1acc95b2-82d8-43e5-900c-b0fab68bb879	2011-5-25	[Not Available]	[Not Available]	YES	YES	Progressive Disease	Alive	257	[Not Applicable]	WITH TUMOR	YES	202	NO	[Not Available]	NO	[Not Available]	NO	YES	[Not Available]	202	[Not Available]	100	[Not Available]	[Not Available]	Pre-Adjuvant Therapy
e326c1dd-2ef8-431b-a657-440aa3f35ff3	TCGA-DU-5855	TCGA-DU-5855-F14801	c73e9b0c-c10a-42c1-b6c6-4037fb64e030	2011-5-25	[Not Available]	[Not Available]	YES	YES	Stable Disease	Alive	207	[Not Applicable]	WITH TUMOR	NO	[Not Available]	[Not Available]	[Not Available]	[Not Available]	[Not Available]	[Not Available]	[Not Available]	[Not Available]	[Not Available]	[Not Available]	[Not Available]	[Not Available]	[Not Available]	[Not Available]
eb42625e-fbbb-4bee-bbe9-315b3ca2138a	TCGA-DU-5870	TCGA-DU-5870-F14719	480c2306-a5b6-4617-a0c2-a398f0b758d2	2011-7-27	[Not Available]	[Not Available]	YES	NO	Progressive Disease	Alive	5546	[Not Applicable]	WITH TUMOR	YES	4347	YES	4437	NO	[Not Available]	YES	YES	Stable Disease	4671	[Not Available]	70	[Not Available]	[Not Available]	Post-Adjuvant Therapy
ddfd76dc-15d6-4efc-85ea-31674161ebf3	TCGA-DU-5871	TCGA-DU-5871-F15057	73f162b3-7846-413f-bf2d-ed0c2459cea9	2011-5-27	[Not Available]	[Not Available]	YES	YES	Stable Disease	Alive	576	[Not Applicable]	TUMOR FREE	NO	[Not Available]	NO	[Not Available]	NO	[Not Available]	NO	NO	[Not Available]	[Not Available]	[Not Available]	[Not Available]	[Not Available]	[Not Available]	[Not Available]
48607130-c09a-491d-882f-7d2591d13182	TCGA-DU-5872	TCGA-DU-5872-F14771	09c6e4ae-0110-42e6-9289-2d594caefd9c	2011-6-20	[Not Available]	[Not Available]	YES	YES	Progressive Disease	Alive	532	[Not Applicable]	WITH TUMOR	YES	265	YES	283	NO	[Not Available]	NO	YES	Progressive Disease	[Not Available]	[Not Available]	[Not Available]	[Not Available]	[Not Available]	[Not Available]
1cc53ade-73c0-492b-a7dc-328269fd0e66	TCGA-DU-5874	TCGA-DU-5874-F14706	96553367-425c-44a7-83cd-c19184fd208f	2011-6-17	[Not Available]	[Not Available]	NO	YES	Stable Disease	Alive	461	[Not Applicable]	TUMOR FREE	NO	[Not Available]	[Not Available]	[Not Available]	[Not Available]	[Not Available]	[Not Available]	[Not Available]	[Not Available]	[Not Available]	[Not Available]	[Not Available]	[Not Available]	[Not Available]	[Not Available]
fcd9e1c4-bddb-4856-844c-03df48fba499	TCGA-DU-6392	TCGA-DU-6392-F14726	df4852ec-fb50-40b7-a8df-fb0bb7d7389f	2011-5-27	[Not Available]	[Not Available]	YES	YES	Progressive Disease	Alive	6423	[Not Applicable]	TUMOR FREE	YES	950	YES	950	YES	1055	NO	NO	Stable Disease	[Not Available]	[Not Available]	[Not Available]	[Not Available]	[Not Available]	[Not Available]
1937318f-a1bb-4f48-b8ec-4aadd406e52a	TCGA-DU-6393	TCGA-DU-6393-F14735	24a5127d-2573-44c6-be60-f6eabd62ee58	2011-5-27	[Not Available]	[Not Available]	YES	YES	[Not Available]	Dead	[Not Available]	1585	[Not Available]	[Not Available]	[Not Available]	[Not Available]	[Not Available]	[Not Available]	[Not Available]	[Not Available]	[Not Available]	[Not Available]	[Not Available]	[Not Available]	[Not Available]	[Not Available]	[Not Available]	[Not Available]
42cc9620-98fb-4164-a3b2-28d084ca5a03	TCGA-DU-6394	TCGA-DU-6394-F14761	08df9e55-ea0b-4445-9aed-a4c079e1a02f	2011-5-27	[Not Available]	[Not Available]	YES	YES	Progressive Disease	Dead	[Not Available]	682	WITH TUMOR	YES	353	NO	[Not Available]	NO	[Not Available]	YES	YES	Progressive Disease	[Not Available]	[Not Available]	[Not Available]	[Not Available]	[Not Available]	[Not Available]
6355cade-7b3a-43a8-9f1f-8e7bc45755a8	TCGA-DU-6395	TCGA-DU-6395-F14942	eee6dc78-da81-4907-9e6f-964cb40270b5	2011-5-26	[Not Available]	[Not Available]	YES	NO	Progressive Disease	Dead	[Not Available]	1491	WITH TUMOR	YES	1197	YES	1197	NO	[Not Available]	NO	YES	Progressive Disease	[Not Available]	[Not Available]	[Not Available]	[Not Available]	[Not Available]	[Not Available]
152eaa99-05f5-4d30-bfb1-494a9a900e49	TCGA-DU-6396	TCGA-DU-6396-F14916	1f867d72-0181-4137-b7fa-702450603912	2011-7-27	[Not Available]	[Not Available]	YES	YES	Progressive Disease	Dead	[Not Available]	2286	WITH TUMOR	YES	106	YES	169	NO	[Not Available]	YES	YES	Progressive Disease	[Not Available]	0	[Not Available]	[Not Available]	[Not Available]	Post-Adjuvant Therapy
e695b780-17f4-4e71-9120-7c6bcafaa3a7	TCGA-DU-6397	TCGA-DU-6397-F14794	2469c273-067e-4328-a6af-1c7f54be15d0	2011-5-26	[Not Available]	[Not Available]	YES	NO	Progressive Disease	Dead	[Not Available]	1401	WITH TUMOR	YES	837	YES	837	NO	[Not Available]	YES	YES	Progressive Disease	[Not Available]	[Not Available]	[Not Available]	[Not Available]	[Not Available]	[Not Available]
4ef429be-c345-4258-9b42-b56e215e1a2c	TCGA-DU-6399	TCGA-DU-6399-F14710	2498cad6-0235-4c94-af9c-f382ddc17c80	2011-5-31	[Not Available]	[Not Available]	YES	NO	Progressive Disease	Dead	[Not Available]	2000	WITH TUMOR	YES	1629	YES	1629	NO	[Not Available]	NO	NO	Progressive Disease	[Not Available]	[Not Available]	[Not Available]	[Not Available]	[Not Available]	[Not Available]
178ab87c-0582-4b02-bf6b-3a4c59a5ee1b	TCGA-DU-6400	TCGA-DU-6400-F14782	8b885145-23a0-4fd0-9dcf-efba57a0034c	2011-5-31	[Not Available]	[Not Available]	NO	NO	[Not Available]	Dead	[Not Available]	37	WITH TUMOR	NO	[Not Available]	[Not Available]	[Not Available]	[Not Available]	[Not Available]	[Not Available]	[Not Available]	[Not Available]	[Not Available]	[Not Available]	[Not Available]	[Not Available]	[Not Available]	[Not Available]
97cb8701-7d63-4142-b404-006fbb3ecb0b	TCGA-DU-6401	TCGA-DU-6401-F14751	b3218113-7ff8-4a85-a759-c7ce7489b35e	2011-5-31	[Not Available]	[Not Available]	YES	NO	Progressive Disease	Dead	[Not Available]	2660	WITH TUMOR	YES	1886	YES	2464	NO	[Not Available]	NO	YES	Progressive Disease	2454	[Not Available]	100	[Not Available]	[Not Available]	Preoperative
152f028e-ee29-40e0-8e75-5cafffacbd45	TCGA-DU-6402	TCGA-DU-6402-F14714	f77465a6-5d0d-48bf-9e84-1be6187e80c6	2011-5-31	[Not Available]	[Not Available]	YES	YES	Progressive Disease	Dead	[Not Available]	214	WITH TUMOR	YES	103	NO	[Not Available]	[Not Available]	[Not Available]	NO	NO	Progressive Disease	[Not Available]	[Not Available]	[Not Available]	[Not Available]	[Not Available]	[Not Available]
8daa29c0-f652-4130-a004-5183bbe30c63	TCGA-DU-6403	TCGA-DU-6403-F14743	b96fa671-bc3b-4d6b-bc72-7a414c3f44e3	2011-5-31	[Not Available]	[Not Available]	YES	YES	[Not Available]	Dead	[Not Available]	354	WITH TUMOR	[Not Available]	[Not Available]	[Not Available]	[Not Available]	[Not Available]	[Not Available]	[Not Available]	[Not Available]	[Not Available]	[Not Available]	[Not Available]	[Not Available]	[Not Available]	[Not Available]	[Not Available]
c0d47e0f-4918-4e06-9db6-201671b1259c	TCGA-DU-6404	TCGA-DU-6404-F14781	d834c45b-b07e-4d4e-9f2e-7edc6defca95	2011-5-31	[Not Available]	[Not Available]	YES	YES	Progressive Disease	Dead	[Not Available]	4068	WITH TUMOR	YES	1154	YES	1194	NO	[Not Available]	YES	YES	Progressive Disease	1398	[Not Available]	100	[Not Available]	[Not Available]	Post-Adjuvant Therapy
9239a22e-80b1-49a2-b0d5-cbab7e415254	TCGA-DU-6405	TCGA-DU-6405-F14683	652f7d7b-3e61-49f6-8c06-d9375279ac83	2011-6-20	[Not Available]	[Not Available]	YES	YES	Progressive Disease	Dead	[Not Available]	605	WITH TUMOR	YES	486	NO	[Not Available]	[Not Available]	[Not Available]	NO	YES	Progressive Disease	571	[Not Available]	60	[Not Available]	[Not Available]	Post-Adjuvant Therapy
c13a429c-99ea-478c-ae95-fa499b9ea9fa	TCGA-DU-6406	TCGA-DU-6406-F14899	cda322a9-4f3b-4055-bd7a-ba83d64b09b1	2011-6-1	[Not Available]	[Not Available]	YES	YES	[Not Available]	Dead	[Not Available]	512	[Not Available]	[Not Available]	[Not Available]	[Not Available]	[Not Available]	[Not Available]	[Not Available]	[Not Available]	[Not Available]	[Not Available]	[Not Available]	[Not Available]	[Not Available]	[Not Available]	[Not Available]	[Not Available]
70939245-41e0-4845-a473-5fef719b9828	TCGA-DU-6407	TCGA-DU-6407-F14950	122ac653-5846-4d93-aadf-3e1cd3689ac9	2011-6-20	[Not Available]	[Not Available]	YES	NO	Progressive Disease	Dead	[Not Available]	2875	WITH TUMOR	YES	2397	YES	2415	YES	2797	YES	YES	Progressive Disease	2838	[Not Available]	80	[Not Available]	[Not Available]	Pre-Adjuvant Therapy
14375753-a69f-41e0-b910-2bb8e84cc43a	TCGA-DU-6408	TCGA-DU-6408-F14907	40b6e555-e1db-4690-ac67-c773db93adb3	2011-6-20	[Not Available]	[Not Available]	YES	YES	Progressive Disease	Dead	[Not Available]	3470	[Not Available]	YES	2097	YES	2552	YES	2552	[Not Available]	YES	Progressive Disease	[Not Available]	[Not Available]	[Not Available]	[Not Available]	[Not Available]	[Not Available]
467a7e6a-8cba-4ef1-8afd-6c8eaccbc3df	TCGA-DU-6410	TCGA-DU-6410-F15160	edd4f60b-9a8c-4888-920f-3bcb76910ea0	2011-6-20	[Not Available]	[Not Available]	NO	YES	[Not Available]	Alive	242	[Not Applicable]	WITH TUMOR	NO	[Not Available]	[Not Available]	[Not Available]	[Not Available]	[Not Available]	[Not Available]	[Not Available]	[Not Available]	[Not Available]	[Not Available]	[Not Available]	[Not Available]	[Not Available]	[Not Available]
cd69d509-a652-4257-a8d3-767296bbb4ec	TCGA-DU-6542	TCGA-DU-6542-F18401	f49257c8-56b0-483d-874a-15dd18d27dfe	2011-11-8	[Not Available]	[Not Available]	YES	YES	Stable Disease	Alive	73	[Not Applicable]	WITH TUMOR	[Not Available]	[Not Available]	[Not Available]	[Not Available]	[Not Available]	[Not Available]	[Not Available]	[Not Available]	[Not Available]	[Not Available]	[Not Available]	[Not Available]	[Not Available]	[Not Available]	[Not Available]
cd69d509-a652-4257-a8d3-767296bbb4ec	TCGA-DU-6542	TCGA-DU-6542-F46623	5ED0B6CB-6EB7-4813-A49D-44C0AAE482F1	2013-8-13	Scheduled Follow-up Submission	YES	YES	YES	[Unknown]	[Not Available]	73	[Not Applicable]	[Unknown]	[Unknown]	[Not Available]	[Not Available]	[Not Available]	[Not Available]	[Not Available]	[Not Available]	[Not Available]	[Unknown]	[Not Available]	[Not Available]	[Not Available]	[Not Available]	[Not Available]	[Not Available]
215e117c-4d76-463c-8f8a-fd6a28d23929	TCGA-DU-7006	TCGA-DU-7006-F17927	cc30f65b-7abb-4d47-b0f3-c4c7757417b5	2011-10-25	[Not Available]	[Not Available]	YES	YES	Progressive Disease	Dead	[Not Available]	349	WITH TUMOR	[Not Available]	[Not Available]	[Not Available]	[Not Available]	[Not Available]	[Not Available]	[Not Available]	[Not Available]	[Not Available]	[Not Available]	[Not Available]	[Not Available]	[Not Available]	[Not Available]	[Not Available]
8e2dcc00-9f7e-4dee-b24d-43c8b30294c5	TCGA-DU-7007	TCGA-DU-7007-F17216	bfa51466-5aea-4999-94b1-107a64bd5d84	2011-9-28	[Not Available]	[Not Available]	[Not Available]	[Not Available]	[Not Available]	Dead	[Not Available]	1915	[Not Available]	NO	[Not Available]	[Not Available]	[Not Available]	[Not Available]	[Not Available]	[Not Available]	[Not Available]	[Not Available]	[Not Available]	[Not Available]	[Not Available]	[Not Available]	[Not Available]	[Not Available]
427c40f6-d1bd-49f2-b303-a975793b937e	TCGA-DU-7008	TCGA-DU-7008-F17219	3ec2ca78-3d7f-4361-b9c6-00d61be65fa5	2011-9-28	[Not Available]	[Not Available]	NO	YES	Progressive Disease	Alive	4752	[Not Applicable]	TUMOR FREE	YES	330	YES	330	NO	[Not Available]	YES	NO	Stable Disease	[Not Available]	[Not Available]	[Not Available]	[Not Available]	[Not Available]	[Not Available]
01c4ca12-ac08-41dd-9e4f-bfb0971688a2	TCGA-DU-7009	TCGA-DU-7009-F17078	2495d396-f1f7-4834-bbed-5e9f3150852a	2011-9-28	[Not Available]	[Not Available]	YES	NO	Progressive Disease	Alive	4206	[Not Applicable]	WITH TUMOR	YES	2960	YES	3091	NO	[Not Available]	NO	YES	Stable Disease	3274	[Not Available]	100	[Not Available]	[Not Available]	Post-Adjuvant Therapy
01c4ca12-ac08-41dd-9e4f-bfb0971688a2	TCGA-DU-7009	TCGA-DU-7009-F46593	917784DD-44CF-4D05-B374-ECFD634542A7	2013-8-12	Additional New Tumor Event	NO	YES	YES	Progressive Disease	Dead	[Not Available]	4695	WITH TUMOR	YES	2960	YES	3091	[Not Available]	[Not Available]	YES	YES	Progressive Disease	[Not Available]	[Not Available]	[Not Available]	[Not Available]	[Not Available]	[Not Available]
834e560a-a506-456d-baf2-a206ca058153	TCGA-DU-7010	TCGA-DU-7010-F17059	1927a2bd-f87a-43d3-9f98-d941d635d514	2011-9-28	[Not Available]	[Not Available]	YES	YES	Progressive Disease	Dead	[Not Available]	456	WITH TUMOR	YES	193	YES	193	NO	[Not Available]	[Not Available]	[Not Available]	Progressive Disease	[Not Available]	[Not Available]	[Not Available]	[Not Available]	[Not Available]	[Not Available]
cb598780-9e42-4167-b487-eec90ad4f36f	TCGA-DU-7011	TCGA-DU-7011-F17074	405c1282-118b-4f36-8e0b-1c876bb05263	2011-9-28	[Not Available]	[Not Available]	YES	[Not Available]	Stable Disease	Dead	[Not Available]	3200	WITH TUMOR	[Not Available]	[Not Available]	[Not Available]	[Not Available]	[Not Available]	[Not Available]	[Not Available]	[Not Available]	[Not Available]	[Not Available]	[Not Available]	[Not Available]	[Not Available]	[Not Available]	[Not Available]
c50c984f-316a-4f24-968d-618691c54c3d	TCGA-DU-7012	TCGA-DU-7012-F17089	e0d24c46-aa23-478e-9903-43b8a2699003	2011-9-28	[Not Available]	[Not Available]	YES	NO	Progressive Disease	Dead	[Not Available]	199	WITH TUMOR	NO	[Not Available]	[Not Available]	[Not Available]	[Not Available]	[Not Available]	NO	NO	Progressive Disease	[Not Available]	[Not Available]	[Not Available]	[Not Available]	[Not Available]	[Not Available]
d61b5d20-4d6d-4fdc-afe8-4b100b686eda	TCGA-DU-7013	TCGA-DU-7013-F17092	2ecfa536-7e1a-44e2-869f-10186c321f1c	2011-9-26	[Not Available]	[Not Available]	YES	YES	Progressive Disease	Dead	[Not Available]	269	WITH TUMOR	YES	187	NO	[Not Available]	NO	[Not Available]	NO	NO	Progressive Disease	211	[Not Available]	70	[Not Available]	[Not Available]	Post-Adjuvant Therapy
a776cfd0-db9f-450a-943c-5a9a80a75fb7	TCGA-DU-7014	TCGA-DU-7014-F17101	0574bb8a-fadd-4617-9cbd-7304da5a30f5	2011-9-26	[Not Available]	[Not Available]	YES	NO	Progressive Disease	Dead	[Not Available]	3571	WITH TUMOR	YES	3437	NO	[Not Available]	NO	[Not Available]	NO	NO	Progressive Disease	3558	[Not Available]	50	[Not Available]	[Not Available]	Pre-Adjuvant Therapy
ec82a00f-3909-4781-8ae2-e54cbc1ac7ac	TCGA-DU-7015	TCGA-DU-7015-F18631	5fb1e5fc-065b-46b0-9c59-f925f4349753	2011-11-8	[Not Available]	[Not Available]	NO	NO	Progressive Disease	Alive	2761	[Not Applicable]	WITH TUMOR	YES	591	YES	591	NO	[Not Available]	YES	YES	Progressive Disease	613	[Not Available]	90	[Not Available]	[Not Available]	Pre-Adjuvant Therapy
f18dab99-26b0-4727-89a9-7f16bd382356	TCGA-DU-7018	TCGA-DU-7018-F17070	18c378df-0866-422a-bffd-67bdd9e939e5	2011-9-23	[Not Available]	[Not Available]	NO	YES	Progressive Disease	Dead	[Not Available]	933	WITH TUMOR	YES	338	YES	844	NO	[Not Available]	NO	YES	Progressive Disease	343	[Not Available]	90	[Not Available]	[Not Available]	Pre-Adjuvant Therapy
1b43ff0c-cf13-4620-b5c7-7abd9129612f	TCGA-DU-7019	TCGA-DU-7019-F17096	bb5b9965-1de2-4ffe-b7ac-b9331e08d0c6	2011-9-26	[Not Available]	[Not Available]	YES	YES	Stable Disease	Alive	800	[Not Applicable]	TUMOR FREE	NO	[Not Available]	[Not Available]	[Not Available]	[Not Available]	[Not Available]	[Not Available]	[Not Available]	[Not Available]	[Not Available]	[Not Available]	[Not Available]	[Not Available]	[Not Available]	[Not Available]
e00a9855-c15e-46ef-988f-25ca64ec4717	TCGA-DU-7290	TCGA-DU-7290-F17541	ed99b09c-1744-4119-9c6c-d70386514d38	2011-10-11	[Not Available]	[Not Available]	NO	NO	[Not Available]	Dead	[Not Available]	315	WITH TUMOR	[Not Available]	[Not Available]	[Not Available]	[Not Available]	[Not Available]	[Not Available]	[Not Available]	[Not Available]	[Not Available]	[Not Available]	[Not Available]	[Not Available]	[Not Available]	[Not Available]	[Not Available]
145f87a3-5e86-4a87-8e49-b166a2271d02	TCGA-DU-7292	TCGA-DU-7292-F17515	1d9caf5d-2042-4b15-9a88-289bbebbec66	2011-10-5	[Not Available]	[Not Available]	YES	NO	Progressive Disease	Dead	[Not Available]	242	WITH TUMOR	YES	91	NO	[Not Available]	NO	[Not Available]	YES	YES	Progressive Disease	[Not Available]	[Not Available]	[Not Available]	[Not Available]	[Not Available]	[Not Available]
3f6ffb08-32a9-4555-bfd1-243b7f526105	TCGA-DU-7294	TCGA-DU-7294-F17513	e1cd788f-e2eb-41b5-859f-6b3c6fbd2fb6	2011-10-5	[Not Available]	[Not Available]	NO	NO	Stable Disease	Alive	2869	[Not Applicable]	TUMOR FREE	NO	[Not Available]	[Not Available]	[Not Available]	[Not Available]	[Not Available]	[Not Available]	[Not Available]	Stable Disease	[Not Available]	[Not Available]	[Not Available]	[Not Available]	[Not Available]	[Not Available]
292cf158-dd47-44a1-912b-73626095a0f7	TCGA-DU-7298	TCGA-DU-7298-F17497	85485a0d-903c-4718-94f5-7748a959ce70	2011-10-12	[Not Available]	[Not Available]	YES	YES	Progressive Disease	Dead	[Not Available]	576	WITH TUMOR	YES	200	YES	546	NO	[Not Available]	NO	NO	[Not Available]	[Not Available]	[Not Available]	[Not Available]	[Not Available]	[Not Available]	[Not Available]
81622da8-9f36-4ea3-b223-d831d8c10f87	TCGA-DU-7299	TCGA-DU-7299-F18389	c1eca6e5-7cfd-4d10-8898-6d9ebcaea438	2011-11-8	[Not Available]	[Not Available]	YES	YES	Progressive Disease	Dead	[Not Available]	1339	WITH TUMOR	YES	675	NO	[Not Available]	NO	[Not Available]	YES	YES	Progressive Disease	428	[Not Available]	90	[Not Available]	[Not Available]	Post-Adjuvant Therapy
a144e4e4-2877-4340-a2bf-524adbde8bc8	TCGA-DU-7300	TCGA-DU-7300-F17524	2f951115-86cf-435b-960a-65b8de6be64e	2011-10-9	[Not Available]	[Not Available]	NO	YES	Progressive Disease	Dead	[Not Available]	1886	WITH TUMOR	YES	317	NO	[Not Available]	NO	[Not Available]	YES	YES	Progressive Disease	317	[Not Available]	100	[Not Available]	[Not Available]	Post-Adjuvant Therapy
84ae73e4-3b39-4444-9bfb-3fc6057eab32	TCGA-DU-7301	TCGA-DU-7301-F17533	ea8ab6bb-4477-43b8-8e23-ada7f7feed8f	2011-10-12	[Not Available]	[Not Available]	YES	YES	Progressive Disease	Dead	[Not Available]	788	WITH TUMOR	YES	366	NO	[Not Available]	NO	[Not Available]	NO	YES	Progressive Disease	366	[Not Available]	60	[Not Available]	[Not Available]	Post-Adjuvant Therapy
5a769292-c3ce-4e18-b821-2bfe0e24978c	TCGA-DU-7302	TCGA-DU-7302-F17543	a62c9d32-d2f7-462c-9f09-c0f130a1af3f	2011-10-11	[Not Available]	[Not Available]	NO	YES	Progressive Disease	Alive	1834	[Not Applicable]	WITH TUMOR	YES	1374	NO	[Not Available]	NO	[Not Available]	NO	YES	Progressive Disease	1404	[Not Available]	70	[Not Available]	[Not Available]	Post-Adjuvant Therapy
d61710c1-8ac3-44e3-b567-66288a6ab731	TCGA-DU-7304	TCGA-DU-7304-F17502	a7ba4aac-768e-432c-b26f-b092c007e0ba	2011-10-4	[Not Available]	[Not Available]	YES	YES	Progressive Disease	Dead	[Not Available]	709	WITH TUMOR	YES	309	YES	332	NO	[Not Available]	NO	YES	Progressive Disease	350	[Not Available]	80	[Not Available]	[Not Available]	Post-Adjuvant Therapy
c35f36b1-ba3d-4eea-bf5a-c95480202176	TCGA-DU-7306	TCGA-DU-7306-F17490	6e1a0ca9-c080-44b1-a88a-7dfa09d517b0	2011-10-11	[Not Available]	[Not Available]	YES	YES	Progressive Disease	Alive	1277	[Not Applicable]	WITH TUMOR	YES	1250	NO	[Not Available]	NO	[Not Available]	NO	YES	[Not Available]	[Not Available]	[Not Available]	[Not Available]	[Not Available]	[Not Available]	[Not Available]
ca427acb-034e-42e2-961a-b9d5dc30b741	TCGA-DU-7309	TCGA-DU-7309-F17509	3cf8d1ae-19f1-44a9-a6f5-24f97ff367b6	2011-10-4	[Not Available]	[Not Available]	YES	YES	Stable Disease	Alive	84	[Not Applicable]	WITH TUMOR	NO	[Not Available]	NO	[Not Available]	NO	[Not Available]	NO	NO	[Not Available]	[Not Available]	[Not Available]	[Not Available]	[Not Available]	[Not Available]	[Not Available]
b9a3b647-61b3-4d98-90ca-e307ab50984a	TCGA-DU-8161	TCGA-DU-8161-F51985	241C113C-474E-4AAC-87D4-0913FE9BC491	2013-11-26	Scheduled Follow-up Submission	NO	YES	YES	Progressive Disease	Dead	[Not Available]	722	WITH TUMOR	YES	111	YES	113	[Not Available]	[Not Available]	NO	YES	Progressive Disease	[Not Available]	[Not Available]	[Not Available]	[Not Available]	[Not Available]	[Not Available]
6fab9c30-354b-4f99-9b60-6823c12b9b0a	TCGA-DU-8162	TCGA-DU-8162-F44364	584694E6-9683-451A-9294-B01A7D5713AE	2013-6-19	Scheduled Follow-up Submission	NO	YES	YES	Progressive Disease	Dead	[Not Available]	444	WITH TUMOR	YES	402	[Not Available]	[Not Available]	[Not Available]	[Not Available]	YES	NO	[Unknown]	[Not Available]	[Not Available]	[Not Available]	[Not Available]	[Not Available]	[Not Available]
c81d4681-c02f-4b33-abe0-b6ad7d61194d	TCGA-DU-8163	TCGA-DU-8163-F44371	94E1D857-1475-47C6-AE93-00E52633456A	2013-6-19	Scheduled Follow-up Submission	NO	YES	YES	Progressive Disease	Alive	629	[Not Applicable]	WITH TUMOR	YES	509	[Not Available]	[Not Available]	[Not Available]	[Not Available]	NO	YES	[Not Applicable]	[Not Available]	[Not Available]	[Not Available]	[Not Available]	[Not Available]	[Not Available]
f97a9afe-e54a-4ef0-b458-0c77f938552e	TCGA-DU-8164	TCGA-DU-8164-F44373	555B381F-9838-4DD0-85B9-4B67E76861A4	2013-6-19	Scheduled Follow-up Submission	NO	NO	YES	Stable Disease	Alive	651	[Not Applicable]	TUMOR FREE	NO	[Not Available]	[Not Available]	[Not Available]	[Not Available]	[Not Available]	[Not Available]	[Not Available]	Stable Disease	[Not Available]	[Not Available]	[Not Available]	[Not Available]	[Not Available]	[Not Available]
11dffe71-b516-41e8-9987-e0ff5d2356d1	TCGA-DU-8165	TCGA-DU-8165-F46668	D999C2B8-38BE-4D30-B3DE-39AFF2C5BE64	2013-8-13	Scheduled Follow-up Submission	NO	YES	YES	Stable Disease	Alive	582	[Not Applicable]	TUMOR FREE	NO	[Not Available]	[Not Available]	[Not Available]	[Not Available]	[Not Available]	[Not Available]	[Not Available]	Stable Disease	[Not Available]	[Not Available]	[Not Available]	[Not Available]	[Not Available]	[Not Available]
e488f613-f155-4e11-87d4-8c789ea81691	TCGA-DU-8166	TCGA-DU-8166-F46665	333C66B0-13E2-4F27-9C7E-1B5959F82CB8	2013-8-13	Scheduled Follow-up Submission	NO	YES	YES	Progressive Disease	Alive	516	[Not Applicable]	WITH TUMOR	YES	193	NO	[Not Available]	[Not Available]	[Not Available]	NO	YES	Stable Disease	[Not Available]	[Not Available]	[Not Available]	[Not Available]	[Not Available]	[Not Available]
58c82c76-9198-4c95-80f8-c043d1cea5eb	TCGA-DU-8167	TCGA-DU-8167-F44357	097A71A0-C88B-4D08-AA26-560E44DF8FAF	2013-6-19	Scheduled Follow-up Submission	NO	YES	NO	Stable Disease	Alive	471	[Not Applicable]	TUMOR FREE	NO	[Not Available]	[Not Available]	[Not Available]	[Not Available]	[Not Available]	[Not Available]	[Not Available]	Stable Disease	[Not Available]	[Not Available]	[Not Available]	[Not Available]	[Not Available]	[Not Available]
fc8828ae-484d-4fc8-a168-f8bc58ad65b9	TCGA-DU-8168	TCGA-DU-8168-F44360	7D1E6E45-9A92-4D08-A722-6097060DBBD6	2013-6-19	Scheduled Follow-up Submission	NO	YES	YES	Stable Disease	Alive	431	[Not Applicable]	TUMOR FREE	NO	[Not Available]	[Not Available]	[Not Available]	[Not Available]	[Not Available]	[Not Available]	[Not Available]	Stable Disease	[Not Available]	[Not Available]	[Not Available]	[Not Available]	[Not Available]	[Not Available]
669605F6-39A1-4F8C-81DC-39430FF5F892	TCGA-DU-A5TP	TCGA-DU-A5TP-F71612	A5AED1D9-C6DB-41DD-81E4-669F4CAE66A2	2015-3-27	Scheduled Follow-up Submission	NO	YES	YES	[Discrepancy]	Alive	1012	[Not Applicable]	TUMOR FREE	YES	203	[Not Available]	[Not Available]	[Not Available]	[Not Available]	NO	YES	Stable Disease	[Not Available]	[Not Available]	[Not Available]	[Not Available]	[Not Available]	[Not Available]
4BD8EBC1-6F6E-44A2-8544-106901A7BAE5	TCGA-DU-A5TR	TCGA-DU-A5TR-F71611	0D9DFD57-519F-4FE2-AC62-C27732C93B72	2015-3-27	Scheduled Follow-up Submission	NO	NO	YES	[Discrepancy]	Alive	908	[Not Applicable]	TUMOR FREE	YES	848	YES	848	[Not Available]	[Not Available]	NO	NO	Stable Disease	[Not Available]	[Not Available]	[Not Available]	[Not Available]	[Not Available]	[Not Available]
DD163547-43AD-4FE4-873E-83C4C6BE4465	TCGA-DU-A5TS	TCGA-DU-A5TS-F71496	C2CAA0D1-7B61-424E-B086-3AA4B95B92C3	2015-3-26	Scheduled Follow-up Submission	NO	YES	YES	Stable Disease	Alive	964	[Not Applicable]	TUMOR FREE	YES	551	NO	[Not Available]	NO	[Not Available]	NO	YES	Stable Disease	[Not Available]	[Not Available]	[Not Available]	[Not Available]	[Not Available]	[Not Available]
699D3BA1-94C8-409F-90C3-E7FE2F1CF825	TCGA-DU-A5TT	TCGA-DU-A5TT-F71494	D1DDE5CC-8BF5-46D5-A9F1-51F4FABA08FB	2015-3-26	Scheduled Follow-up Submission	NO	YES	YES	[Discrepancy]	Alive	743	[Not Applicable]	WITH TUMOR	YES	584	NO	[Not Available]	NO	[Not Available]	YES	NO	Progressive Disease	[Not Available]	[Not Available]	[Not Available]	[Not Available]	[Not Available]	[Not Available]
1C095C4A-DF97-402E-902C-FC83BCF8EF88	TCGA-DU-A5TU	TCGA-DU-A5TU-F71322	4D44056F-725F-462D-AD37-22D9CC011C84	2015-3-24	Scheduled Follow-up Submission	NO	YES	NO	Progressive Disease	Alive	796	[Not Applicable]	WITH TUMOR	YES	186	NO	[Not Available]	[Not Available]	[Not Available]	NO	YES	Stable Disease	[Not Available]	[Not Available]	[Not Available]	[Not Available]	[Not Available]	[Not Available]
4C167F09-D664-425F-BD84-6FF8C21B272B	TCGA-DU-A5TW	TCGA-DU-A5TW-F71321	17A68D60-5301-4640-BDFB-29F9E672E4C1	2015-3-24	Scheduled Follow-up Submission	NO	NO	NO	Progressive Disease	Alive	760	[Not Applicable]	WITH TUMOR	NO	[Not Available]	NO	[Not Available]	[Not Available]	[Not Available]	NO	NO	Progressive Disease	[Not Available]	[Not Available]	[Not Available]	[Not Available]	[Not Available]	[Not Available]
0167CF11-74BE-4701-AB9A-4E057D4BB545	TCGA-DU-A5TY	TCGA-DU-A5TY-F71302	3B48BFEF-E87E-44E1-9603-C3FEBB34D10A	2015-3-24	Scheduled Follow-up Submission	NO	YES	YES	[Discrepancy]	Dead	[Not Available]	1033	WITH TUMOR	YES	526	YES	536	YES	955	YES	YES	Progressive Disease	[Not Available]	[Not Available]	[Not Available]	[Not Available]	[Not Available]	[Not Available]
BAADDD76-277F-4C90-9CC2-0FECE30C9735	TCGA-DU-A6S2	TCGA-DU-A6S2-F71620	3A968595-C0A1-42BE-A3EC-D2FEF91A6A27	2015-3-27	Scheduled Follow-up Submission	NO	NO	NO	Stable Disease	Alive	777	[Not Applicable]	TUMOR FREE	NO	[Not Available]	[Not Available]	[Not Available]	[Not Available]	[Not Available]	NO	NO	Stable Disease	[Not Available]	[Not Available]	[Not Available]	[Not Available]	[Not Available]	[Not Available]
1E713E76-064D-46DC-A53C-20A17EB68341	TCGA-DU-A6S3	TCGA-DU-A6S3-F71619	FEF71773-3DC0-470F-BD4F-397E3C6F704C	2015-3-27	Scheduled Follow-up Submission	NO	NO	YES	Stable Disease	Alive	656	[Not Applicable]	TUMOR FREE	NO	[Not Available]	[Not Available]	[Not Available]	[Not Available]	[Not Available]	NO	NO	[Not Applicable]	[Not Available]	[Not Available]	[Not Available]	[Not Available]	[Not Available]	[Not Available]
3BAA0015-885C-487A-9076-236F404FEB3E	TCGA-DU-A6S6	TCGA-DU-A6S6-F71617	7BEEB7BC-8363-4B89-BEE4-871F140799D6	2015-3-27	Scheduled Follow-up Submission	NO	NO	YES	[Discrepancy]	Alive	2893	[Not Applicable]	TUMOR FREE	YES	2277	YES	2277	[Not Available]	[Not Available]	NO	YES	Stable Disease	[Not Available]	[Not Available]	[Not Available]	[Not Available]	[Not Available]	[Not Available]
A56C2083-33D5-4C98-B85F-3B68A3D80ADD	TCGA-DU-A6S7	TCGA-DU-A6S7-F71615	A24E0A8D-118E-4A0F-AC39-43AB0851392F	2015-3-27	Scheduled Follow-up Submission	NO	YES	YES	Stable Disease	Alive	638	[Not Applicable]	TUMOR FREE	NO	[Not Available]	[Not Available]	[Not Available]	[Not Available]	[Not Available]	NO	NO	Stable Disease	[Not Available]	[Not Available]	[Not Available]	[Not Available]	[Not Available]	[Not Available]
9CD3B3C6-2268-4E43-964B-B7A4DAF6FC6F	TCGA-DU-A6S8	TCGA-DU-A6S8-F71614	131A2AEA-4162-4D87-AA54-F00CBB2CFE07	2015-3-27	Scheduled Follow-up Submission	NO	NO	YES	Progressive Disease	Alive	678	[Not Applicable]	WITH TUMOR	YES	641	[Not Available]	[Not Available]	[Not Available]	[Not Available]	NO	NO	[Unknown]	[Not Available]	[Not Available]	[Not Available]	[Not Available]	[Not Available]	[Not Available]
C56FA247-AD97-4DCE-A2D3-9BDFC5DC7B1B	TCGA-DU-A76O	TCGA-DU-A76O-F71621	32357AA7-5D8E-4620-93FF-F77AC4DDC231	2015-3-27	Scheduled Follow-up Submission	YES	YES	YES	[Unknown]	Alive	522	[Not Applicable]	[Unknown]	[Unknown]	[Not Available]	[Not Available]	[Not Available]	[Not Available]	[Not Available]	[Unknown]	[Unknown]	[Unknown]	[Not Available]	[Not Available]	[Not Available]	[Not Available]	[Not Available]	[Not Available]
04E6E843-7F31-43DA-B111-280CE2BD1949	TCGA-DU-A7T8	TCGA-DU-A7T8-F71629	3E8CDE54-B7B1-47D6-8B6D-F534A7B09314	2015-3-27	Scheduled Follow-up Submission	NO	YES	YES	Progressive Disease	Dead	[Not Available]	4229	WITH TUMOR	YES	3009	YES	3028	YES	3759	NO	YES	Progressive Disease	[Not Available]	[Not Available]	[Not Available]	[Not Available]	[Not Available]	[Not Available]
EF12BFB7-4147-407F-84E9-586DBB10D583	TCGA-DU-A7TA	TCGA-DU-A7TA-F71628	A8405ACC-9E5A-4B72-A896-EF161B36A069	2015-3-27	Scheduled Follow-up Submission	NO	YES	YES	Stable Disease	Alive	2565	[Not Applicable]	TUMOR FREE	NO	[Not Available]	[Not Available]	[Not Available]	[Not Available]	[Not Available]	[Not Available]	[Not Available]	[Not Applicable]	[Not Available]	[Not Available]	[Not Available]	[Not Available]	[Not Available]	[Not Available]
D3D8987D-0A54-45F8-B9C9-17EC89FA864E	TCGA-DU-A7TB	TCGA-DU-A7TB-F71627	8C26065D-9F1C-40CC-9F9E-56B8D098E5A0	2015-3-27	Scheduled Follow-up Submission	NO	NO	YES	Progressive Disease	Alive	1567	[Not Applicable]	TUMOR FREE	YES	74	NO	[Not Available]	[Not Available]	[Not Available]	YES	YES	Stable Disease	[Not Available]	[Not Available]	[Not Available]	[Not Available]	[Not Available]	[Not Available]
5A3EF1CB-C98E-473A-B097-20307B04BC1B	TCGA-DU-A7TC	TCGA-DU-A7TC-F71626	3DFCCE21-3C7E-4AD7-A244-8063756CFE38	2015-3-27	Scheduled Follow-up Submission	NO	NO	NO	[Discrepancy]	Alive	1137	[Not Applicable]	WITH TUMOR	YES	1114	[Not Available]	[Not Available]	[Not Available]	[Not Available]	[Unknown]	[Unknown]	[Unknown]	[Not Available]	[Not Available]	[Not Available]	[Not Available]	[Not Available]	[Not Available]
BA910760-EBB5-41BA-81A1-C5355E3D3087	TCGA-DU-A7TJ	TCGA-DU-A7TJ-F71624	5F13BC9F-57F1-442E-82D1-89B3E5326D7F	2015-3-27	Scheduled Follow-up Submission	YES	[Unknown]	[Unknown]	[Unknown]	Alive	17	[Not Applicable]	[Unknown]	[Unknown]	[Not Available]	[Not Available]	[Not Available]	[Not Available]	[Not Available]	[Not Available]	[Not Available]	[Unknown]	[Not Available]	[Not Available]	[Not Available]	[Not Available]	[Not Available]	[Not Available]
837b51d0-e6b7-431b-a5f3-7615bdf12b67	TCGA-E1-5302	TCGA-E1-5302-F7572	49d1e588-b21e-4282-8b9b-9145b04e0084	2011-1-13	[Not Available]	[Not Available]	YES	YES	Stable Disease	Dead	[Not Available]	1525	WITH TUMOR	YES	1242	NO	[Not Available]	NO	[Not Available]	YES	YES	Progressive Disease	1254	[Not Available]	100	[Not Available]	[Not Available]	Post-Adjuvant Therapy
44a5c3b4-62a7-407b-b492-7069e1a43a26	TCGA-E1-5303	TCGA-E1-5303-F7453	28ffb925-5809-470b-8160-0cb66850cbcf	2011-1-19	[Not Available]	[Not Available]	YES	[Discrepancy]	Progressive Disease	Dead	[Not Available]	2052	WITH TUMOR	YES	156	NO	[Not Available]	NO	[Not Available]	NO	YES	Progressive Disease	582	[Not Available]	80	[Not Available]	[Not Available]	Post-Adjuvant Therapy
691d5202-90cc-4e08-83a3-0620a89d3a4b	TCGA-E1-5304	TCGA-E1-5304-F7470	5ef4a4c6-50e3-437b-b7f2-f2ea4366ad0e	2011-1-20	[Not Available]	[Not Available]	YES	YES	Stable Disease	Dead	[Not Available]	1251	WITH TUMOR	YES	903	YES	980	NO	[Not Available]	YES	[Not Available]	Stable Disease	160	[Not Available]	90	[Not Available]	[Not Available]	Post-Adjuvant Therapy
a0bc5147-d9b4-41fd-8df3-a241d23722e8	TCGA-E1-5305	TCGA-E1-5305-F16185	af6705c7-fde2-4237-9d64-946a169eb81b	2011-8-8	[Not Available]	[Not Available]	YES	[Discrepancy]	Stable Disease	Dead	[Not Available]	2433	WITH TUMOR	YES	1604	YES	1623	NO	[Not Available]	NO	YES	Progressive Disease	1631	[Not Available]	90	[Not Available]	[Not Available]	Post-Adjuvant Therapy
a6ee311c-0a7b-4f47-86f1-f2164b128f9c	TCGA-E1-5307	TCGA-E1-5307-F16198	c558db33-9c3f-4440-853e-a2bd6ea06a6b	2011-8-12	[Not Available]	[Not Available]	YES	YES	Stable Disease	Dead	[Not Available]	1762	WITH TUMOR	YES	1452	NO	[Not Available]	NO	[Not Available]	YES	YES	Progressive Disease	[Discrepancy]	[Not Available]	80	[Not Available]	[Not Available]	Pre-Adjuvant Therapy
0061e9ef-df6a-414e-af64-c88f8192e2d3	TCGA-E1-5311	TCGA-E1-5311-F7600	0874a41d-64ee-423d-a9ca-36d6969cb583	2011-1-25	[Not Available]	[Not Available]	YES	YES	Stable Disease	Dead	[Not Available]	4084	WITH TUMOR	YES	2602	YES	2602	NO	[Not Available]	YES	YES	Progressive Disease	-8	[Not Available]	100	[Not Available]	[Not Available]	Pre-Adjuvant Therapy
400b2fa3-baf7-4baa-99b4-88b9f25b5049	TCGA-E1-5318	TCGA-E1-5318-F7616	51a8dea9-1657-4ee3-9300-98ee3478d4ef	2011-1-26	[Not Available]	[Not Available]	YES	YES	Progressive Disease	Dead	2379	2379	WITH TUMOR	YES	362	YES	362	NO	[Not Available]	YES	YES	Stable Disease	362	[Not Available]	100	[Not Available]	[Not Available]	Pre-Adjuvant Therapy
84569c1a-6baa-4380-ae3c-707df1be4618	TCGA-E1-5319	TCGA-E1-5319-F16173	0d246892-36a7-42d9-a474-590ba523e9a8	2011-8-17	[Not Available]	[Not Available]	NO	NO	Stable Disease	Dead	[Not Available]	2907	WITH TUMOR	YES	923	YES	923	NO	[Not Available]	YES	YES	Stable Disease	952	[Not Available]	100	[Not Available]	[Not Available]	Pre-Adjuvant Therapy
5ea230a6-77aa-4aa5-867c-09651d481d8b	TCGA-E1-5322	TCGA-E1-5322-F7464	8f4b12a5-81a3-43a1-8f09-c09988dd0bb2	2011-1-27	[Not Available]	[Not Available]	[Discrepancy]	[Discrepancy]	Stable Disease	Dead	[Not Available]	3978	[Not Available]	YES	1085	YES	1085	NO	[Not Available]	YES	YES	Stable Disease	3305	[Not Available]	90	[Not Available]	[Not Available]	Post-Adjuvant Therapy
F842F756-CE78-4C99-BCF8-3BCE18A4D9EF	TCGA-E1-A7YE	TCGA-E1-A7YE-F61181	506DB1D9-781D-4EB4-9F12-61653CC2DFEF	2014-8-14	Additional New Tumor Event	NO	YES	YES	Stable Disease	Dead	[Not Available]	886	WITH TUMOR	YES	466	NO	[Not Available]	NO	[Not Available]	NO	YES	Progressive Disease	[Not Available]	[Not Available]	[Not Available]	[Not Available]	[Not Available]	[Not Available]
F842F756-CE78-4C99-BCF8-3BCE18A4D9EF	TCGA-E1-A7YE	TCGA-E1-A7YE-F61184	2BBDD640-B6A1-4138-A77B-F97E6AB61CD3	2014-8-14	Additional New Tumor Event	NO	YES	YES	Stable Disease	Dead	[Not Available]	886	WITH TUMOR	YES	694	NO	[Not Available]	NO	[Not Available]	NO	YES	Progressive Disease	[Not Available]	[Not Available]	[Not Available]	[Not Available]	[Not Available]	[Not Available]
F842F756-CE78-4C99-BCF8-3BCE18A4D9EF	TCGA-E1-A7YE	TCGA-E1-A7YE-F61187	9E8FBFC3-393C-428B-9C14-B57861F80314	2014-8-14	Additional New Tumor Event	NO	YES	YES	Stable Disease	Dead	[Not Available]	886	WITH TUMOR	YES	725	NO	[Not Available]	NO	[Not Available]	NO	YES	Progressive Disease	[Not Available]	[Not Available]	[Not Available]	[Not Available]	[Not Available]	[Not Available]
F842F756-CE78-4C99-BCF8-3BCE18A4D9EF	TCGA-E1-A7YE	TCGA-E1-A7YE-F61191	A4F44093-AC77-4B2C-9A41-73C8CDC928D0	2014-8-14	Additional New Tumor Event	NO	YES	YES	Stable Disease	Dead	[Not Available]	886	WITH TUMOR	YES	783	NO	[Not Available]	NO	[Not Available]	NO	YES	Progressive Disease	[Not Available]	[Not Available]	[Not Available]	[Not Available]	[Not Available]	[Not Available]
F842F756-CE78-4C99-BCF8-3BCE18A4D9EF	TCGA-E1-A7YE	TCGA-E1-A7YE-F61220	CADFFFAB-D13B-4F47-83EF-347F81FD2399	2014-8-14	Additional New Tumor Event	NO	YES	YES	Stable Disease	Dead	[Not Available]	886	WITH TUMOR	YES	846	NO	[Not Available]	NO	[Not Available]	NO	NO	Progressive Disease	[Not Available]	[Not Available]	[Not Available]	[Not Available]	[Not Available]	[Not Available]
9F469EDB-6B12-4EAB-BD6F-9C10034D4CB7	TCGA-E1-A7YH	TCGA-E1-A7YH-F61229	58B46977-C71C-4636-8A6D-6C2CDF578F85	2014-8-14	Additional New Tumor Event	NO	YES	YES	Stable Disease	Dead	[Not Available]	2835	WITH TUMOR	YES	752	NO	[Not Available]	NO	[Not Available]	NO	YES	Progressive Disease	[Not Available]	[Not Available]	[Not Available]	[Not Available]	[Not Available]	[Not Available]
9F469EDB-6B12-4EAB-BD6F-9C10034D4CB7	TCGA-E1-A7YH	TCGA-E1-A7YH-F61233	DDBAF497-C9B3-496E-9B1A-943D6589F588	2014-8-14	Additional New Tumor Event	NO	YES	YES	Stable Disease	Dead	[Not Available]	2835	WITH TUMOR	YES	840	NO	[Not Available]	NO	[Not Available]	NO	YES	Progressive Disease	[Not Available]	[Not Available]	[Not Available]	[Not Available]	[Not Available]	[Not Available]
9F469EDB-6B12-4EAB-BD6F-9C10034D4CB7	TCGA-E1-A7YH	TCGA-E1-A7YH-F61237	E924E65F-EADC-4F15-B4D0-F3980FA6DDF6	2014-8-14	Additional New Tumor Event	NO	YES	YES	Stable Disease	Dead	[Not Available]	2835	WITH TUMOR	YES	2789	NO	[Not Available]	NO	[Not Available]	NO	YES	Progressive Disease	[Not Available]	[Not Available]	[Not Available]	[Not Available]	[Not Available]	[Not Available]
9F469EDB-6B12-4EAB-BD6F-9C10034D4CB7	TCGA-E1-A7YH	TCGA-E1-A7YH-F61239	3A536445-56BA-4449-8C43-0A86AA7239D0	2014-8-14	Additional New Tumor Event	NO	YES	YES	Stable Disease	Dead	[Not Available]	2835	WITH TUMOR	YES	1629	NO	[Not Available]	NO	[Not Available]	NO	NO	Progressive Disease	[Not Available]	[Not Available]	[Not Available]	[Not Available]	[Not Available]	[Not Available]
BC6FBB3C-870D-40B5-983B-7C88705E020D	TCGA-E1-A7YJ	TCGA-E1-A7YJ-F61259	4E8E539B-5CB1-438B-A49D-733DAB7F089F	2014-8-15	Additional New Tumor Event	NO	YES	YES	Stable Disease	Dead	[Not Available]	592	WITH TUMOR	YES	573	NO	[Not Available]	NO	[Not Available]	NO	NO	Progressive Disease	[Not Available]	[Not Available]	[Not Available]	[Not Available]	[Not Available]	[Not Available]
BB4A30D5-4EBA-45DB-B05A-BD843044D508	TCGA-E1-A7YK	TCGA-E1-A7YK-F61287	D4C0543D-9C55-4B7C-875E-48141874E51D	2014-8-15	[Not Available]	[Not Available]	YES	YES	Stable Disease	Dead	[Not Available]	378	[Unknown]	[Unknown]	[Not Available]	[Not Available]	[Not Available]	[Not Available]	[Not Available]	[Not Available]	[Not Available]	[Unknown]	[Not Available]	[Not Available]	[Not Available]	[Not Available]	[Not Available]	[Not Available]
96D9249E-501C-49E0-9559-01DA978A9CA6	TCGA-E1-A7YL	TCGA-E1-A7YL-F61297	F735D699-ED76-4205-8144-14C9F12CC1E1	2014-8-15	Additional New Tumor Event	NO	YES	YES	Progressive Disease	Dead	[Not Available]	492	WITH TUMOR	YES	289	NO	[Not Available]	NO	[Not Available]	NO	YES	Progressive Disease	[Not Available]	[Not Available]	[Not Available]	[Not Available]	[Not Available]	[Not Available]
96D9249E-501C-49E0-9559-01DA978A9CA6	TCGA-E1-A7YL	TCGA-E1-A7YL-F61302	4D3F9102-D698-4946-BB09-D5EEAE3F350C	2014-8-15	Additional New Tumor Event	NO	YES	YES	Progressive Disease	Dead	[Not Available]	492	WITH TUMOR	YES	329	NO	[Not Available]	NO	[Not Available]	NO	NO	Progressive Disease	[Not Available]	[Not Available]	[Not Available]	[Not Available]	[Not Available]	[Not Available]
4250AC3C-C8B0-46CE-B9C8-7963BC386041	TCGA-E1-A7YM	TCGA-E1-A7YM-F61425	29BD014B-CD03-43CE-BFD1-13D9283FD4DC	2014-8-15	Additional New Tumor Event	NO	YES	YES	Progressive Disease	Dead	[Not Available]	648	WITH TUMOR	YES	497	NO	[Not Available]	NO	[Not Available]	NO	YES	Progressive Disease	[Not Available]	[Not Available]	[Not Available]	[Not Available]	[Not Available]	[Not Available]
BCC17E9A-6FE3-44FF-963C-D2D850A431F1	TCGA-E1-A7YN	TCGA-E1-A7YN-F61441	DCDF39DE-1439-4319-9DBC-9FF5E51E74F5	2014-8-15	Additional New Tumor Event	NO	YES	YES	Stable Disease	Dead	[Not Available]	727	WITH TUMOR	YES	420	NO	[Not Available]	NO	[Not Available]	NO	YES	Progressive Disease	[Not Available]	[Not Available]	[Not Available]	[Not Available]	[Not Available]	[Not Available]
BCC17E9A-6FE3-44FF-963C-D2D850A431F1	TCGA-E1-A7YN	TCGA-E1-A7YN-F61445	318B70C2-3AFA-496E-9A43-8A5B00F31DAA	2014-8-15	Additional New Tumor Event	NO	YES	YES	Stable Disease	Dead	[Not Available]	727	WITH TUMOR	YES	485	NO	[Not Available]	NO	[Not Available]	YES	YES	Progressive Disease	[Not Available]	[Not Available]	[Not Available]	[Not Available]	[Not Available]	[Not Available]
992452EE-8D9F-406B-9708-7BCB60062743	TCGA-E1-A7YO	TCGA-E1-A7YO-F61455	69737E95-FCF5-44D8-8CF7-D931A480A4BB	2014-8-15	Additional New Tumor Event	NO	NO	YES	Stable Disease	Dead	[Not Available]	2282	WITH TUMOR	YES	2192	NO	[Not Available]	NO	[Not Available]	NO	NO	Progressive Disease	[Not Available]	[Not Available]	[Not Available]	[Not Available]	[Not Available]	[Not Available]
75DBC8FB-4DB8-4764-824C-ECCF3A223884	TCGA-E1-A7YQ	TCGA-E1-A7YQ-F61543	619FD566-C9F3-4B08-AE43-260B227F61B9	2014-8-15	Additional New Tumor Event	NO	YES	YES	Stable Disease	Dead	[Not Available]	1578	WITH TUMOR	YES	1149	NO	[Not Available]	NO	[Not Available]	NO	NO	Progressive Disease	[Not Available]	[Not Available]	[Not Available]	[Not Available]	[Not Available]	[Not Available]
5E2539E0-2088-43DF-AD2A-F854D8BB6D30	TCGA-E1-A7YS	TCGA-E1-A7YS-F61561	957D7062-3ECD-4B67-B413-E807263BA805	2014-8-15	[Not Available]	NO	YES	YES	Stable Disease	Dead	[Not Available]	466	WITH TUMOR	NO	[Not Available]	[Not Available]	[Not Available]	[Not Available]	[Not Available]	[Not Available]	[Not Available]	Stable Disease	[Not Available]	[Not Available]	[Not Available]	[Not Available]	[Not Available]	[Not Available]
23C335F6-5749-4443-8AE8-61CCCBB137CB	TCGA-E1-A7YV	TCGA-E1-A7YV-F61582	643F9F6C-C7A6-451C-BEEC-701528EB2EF9	2014-8-15	Additional New Tumor Event	NO	YES	YES	Progressive Disease	Dead	[Not Available]	987	WITH TUMOR	YES	164	NO	[Not Available]	NO	[Not Available]	NO	YES	Progressive Disease	[Not Available]	[Not Available]	[Not Available]	[Not Available]	[Not Available]	[Not Available]
23C335F6-5749-4443-8AE8-61CCCBB137CB	TCGA-E1-A7YV	TCGA-E1-A7YV-F61584	2B2BF0C6-0775-4EA6-953F-1D460F858486	2014-8-15	Additional New Tumor Event	NO	YES	YES	Progressive Disease	Dead	[Not Available]	987	WITH TUMOR	YES	507	NO	[Not Available]	NO	[Not Available]	NO	YES	Progressive Disease	[Not Available]	[Not Available]	[Not Available]	[Not Available]	[Not Available]	[Not Available]
23C335F6-5749-4443-8AE8-61CCCBB137CB	TCGA-E1-A7YV	TCGA-E1-A7YV-F61588	D949EF3B-1F7C-4134-9C06-BB4FAB3BB937	2014-8-15	Additional New Tumor Event	NO	YES	YES	Progressive Disease	Dead	[Not Available]	987	WITH TUMOR	YES	832	NO	[Not Available]	NO	[Not Available]	NO	YES	Progressive Disease	[Not Available]	[Not Available]	[Not Available]	[Not Available]	[Not Available]	[Not Available]
23C335F6-5749-4443-8AE8-61CCCBB137CB	TCGA-E1-A7YV	TCGA-E1-A7YV-F61591	36203C12-FB1F-4FC3-BBE2-98A33274C325	2014-8-15	Additional New Tumor Event	NO	YES	YES	Progressive Disease	Dead	[Not Available]	987	WITH TUMOR	YES	888	NO	[Not Available]	NO	[Not Available]	NO	YES	Progressive Disease	[Not Available]	[Not Available]	[Not Available]	[Not Available]	[Not Available]	[Not Available]
23C335F6-5749-4443-8AE8-61CCCBB137CB	TCGA-E1-A7YV	TCGA-E1-A7YV-F61594	0C7350AA-C3EA-406C-9F2F-573EA87198CD	2014-8-15	Additional New Tumor Event	NO	YES	YES	Progressive Disease	Dead	[Not Available]	987	WITH TUMOR	YES	948	NO	[Not Available]	NO	[Not Available]	NO	NO	Progressive Disease	[Not Available]	[Not Available]	[Not Available]	[Not Available]	[Not Available]	[Not Available]
5EEF573E-6A44-4DC7-8AA7-B136863CE910	TCGA-E1-A7YW	TCGA-E1-A7YW-F61607	3A051725-ABC7-4A86-8712-034FEDE85000	2014-8-15	Additional New Tumor Event	NO	YES	YES	Progressive Disease	Dead	[Not Available]	1120	WITH TUMOR	YES	980	NO	[Not Available]	NO	[Not Available]	NO	YES	Progressive Disease	[Not Available]	[Not Available]	[Not Available]	[Not Available]	[Not Available]	[Not Available]
5EEF573E-6A44-4DC7-8AA7-B136863CE910	TCGA-E1-A7YW	TCGA-E1-A7YW-F61611	4CFD30D7-0351-465E-BE73-B9B9C1C5551D	2014-8-15	Additional New Tumor Event	NO	YES	YES	Progressive Disease	Dead	[Not Available]	1120	WITH TUMOR	YES	1085	NO	[Not Available]	NO	[Not Available]	NO	NO	Progressive Disease	[Not Available]	[Not Available]	[Not Available]	[Not Available]	[Not Available]	[Not Available]
5EEF573E-6A44-4DC7-8AA7-B136863CE910	TCGA-E1-A7YW	TCGA-E1-A7YW-F61613	3494EE98-57A6-4AD5-869C-51E3A70195C8	2014-8-15	Additional New Tumor Event	NO	YES	YES	Progressive Disease	Dead	[Not Available]	1120	WITH TUMOR	YES	613	NO	[Not Available]	NO	[Not Available]	YES	NO	Progressive Disease	[Not Available]	[Not Available]	[Not Available]	[Not Available]	[Not Available]	[Not Available]
722C172F-46E6-47A1-82E5-3207278DF89B	TCGA-E1-A7YY	TCGA-E1-A7YY-F61627	DF5886B5-A4D8-4A5A-AF4F-8261839A8CCB	2014-8-15	Additional New Tumor Event	NO	YES	YES	Stable Disease	Dead	[Not Available]	4445	WITH TUMOR	YES	2121	NO	[Not Available]	NO	[Not Available]	YES	NO	Progressive Disease	[Not Available]	[Not Available]	[Not Available]	[Not Available]	[Not Available]	[Not Available]
722C172F-46E6-47A1-82E5-3207278DF89B	TCGA-E1-A7YY	TCGA-E1-A7YY-F61628	6547A344-3ACF-4D74-8098-876AFDFDBD25	2014-8-15	Additional New Tumor Event	NO	YES	YES	Stable Disease	Dead	[Not Available]	4445	WITH TUMOR	YES	2380	NO	[Not Available]	NO	[Not Available]	NO	YES	Progressive Disease	[Not Available]	[Not Available]	[Not Available]	[Not Available]	[Not Available]	[Not Available]
722C172F-46E6-47A1-82E5-3207278DF89B	TCGA-E1-A7YY	TCGA-E1-A7YY-F61630	0C0555D4-D87B-477D-9187-DF6CA3F14391	2014-8-15	Additional New Tumor Event	NO	YES	YES	Stable Disease	Dead	[Not Available]	4445	WITH TUMOR	YES	2464	NO	[Not Available]	NO	[Not Available]	NO	YES	Progressive Disease	[Not Available]	[Not Available]	[Not Available]	[Not Available]	[Not Available]	[Not Available]
722C172F-46E6-47A1-82E5-3207278DF89B	TCGA-E1-A7YY	TCGA-E1-A7YY-F61632	876426C0-2C74-4646-82B9-96DB2F459442	2014-8-15	Additional New Tumor Event	NO	YES	YES	Stable Disease	Dead	[Not Available]	4445	WITH TUMOR	YES	3500	NO	[Not Available]	NO	[Not Available]	NO	YES	Progressive Disease	[Not Available]	[Not Available]	[Not Available]	[Not Available]	[Not Available]	[Not Available]
722C172F-46E6-47A1-82E5-3207278DF89B	TCGA-E1-A7YY	TCGA-E1-A7YY-F61634	6464AE58-0611-4391-A819-0430E4A684D6	2014-8-15	Additional New Tumor Event	NO	YES	YES	Stable Disease	Dead	[Not Available]	4445	WITH TUMOR	YES	4143	NO	[Not Available]	NO	[Not Available]	NO	YES	Progressive Disease	[Not Available]	[Not Available]	[Not Available]	[Not Available]	[Not Available]	[Not Available]
722C172F-46E6-47A1-82E5-3207278DF89B	TCGA-E1-A7YY	TCGA-E1-A7YY-F61637	3504AEFD-39BA-4F92-AED7-227C3617D0A9	2014-8-15	Additional New Tumor Event	NO	YES	YES	Stable Disease	Dead	[Not Available]	4445	WITH TUMOR	YES	4266	NO	[Not Available]	NO	[Not Available]	NO	YES	Progressive Disease	[Not Available]	[Not Available]	[Not Available]	[Not Available]	[Not Available]	[Not Available]
97FFBE14-9070-4A5A-8760-225A88834B40	TCGA-E1-A7Z2	TCGA-E1-A7Z2-F61680	878CFBAC-CA8A-41F6-968C-B0236CF5143B	2014-8-15	Additional New Tumor Event	NO	NO	YES	Progressive Disease	Dead	[Not Available]	398	WITH TUMOR	YES	269	NO	[Not Available]	NO	[Not Available]	YES	YES	Progressive Disease	[Not Available]	[Not Available]	[Not Available]	[Not Available]	[Not Available]	[Not Available]
3AC41CC6-5DFB-40A1-BD13-5DC7CA2BB6F3	TCGA-E1-A7Z3	TCGA-E1-A7Z3-F61696	C0A6C1C2-247A-4C11-B7C3-E029EDB6AA1B	2014-8-18	Additional New Tumor Event	NO	YES	YES	Progressive Disease	Dead	[Not Available]	2235	WITH TUMOR	YES	1810	NO	[Not Available]	NO	[Not Available]	YES	NO	Progressive Disease	[Not Available]	[Not Available]	[Not Available]	[Not Available]	[Not Available]	[Not Available]
3AC41CC6-5DFB-40A1-BD13-5DC7CA2BB6F3	TCGA-E1-A7Z3	TCGA-E1-A7Z3-F61701	8FF5D128-F31B-4C74-8CAF-C746F71968BC	2014-8-18	Additional New Tumor Event	NO	YES	YES	Progressive Disease	Dead	[Not Available]	2235	WITH TUMOR	YES	1921	NO	[Not Available]	NO	[Not Available]	NO	YES	Progressive Disease	[Not Available]	[Not Available]	[Not Available]	[Not Available]	[Not Available]	[Not Available]
3AC41CC6-5DFB-40A1-BD13-5DC7CA2BB6F3	TCGA-E1-A7Z3	TCGA-E1-A7Z3-F61703	6AE510DA-136A-4246-91B5-29C641A8380B	2014-8-18	Additional New Tumor Event	NO	YES	YES	Progressive Disease	Dead	[Not Available]	2235	WITH TUMOR	YES	2072	NO	[Not Available]	NO	[Not Available]	NO	[Unknown]	Progressive Disease	[Not Available]	[Not Available]	[Not Available]	[Not Available]	[Not Available]	[Not Available]
975E17C2-B93C-4D45-8A85-786F365E4A93	TCGA-E1-A7Z4	TCGA-E1-A7Z4-F61745	E8590421-9023-43E7-95BF-B1ABE453A53B	2014-8-18	Additional New Tumor Event	NO	YES	YES	Progressive Disease	Dead	[Not Available]	4412	WITH TUMOR	YES	973	NO	[Not Available]	[Unknown]	[Not Available]	NO	YES	Progressive Disease	[Not Available]	[Not Available]	[Not Available]	[Not Available]	[Not Available]	[Not Available]
975E17C2-B93C-4D45-8A85-786F365E4A93	TCGA-E1-A7Z4	TCGA-E1-A7Z4-F61747	F7738E55-C329-4EC0-BDBA-76CC64C0E8A0	2014-8-18	Additional New Tumor Event	NO	YES	YES	Progressive Disease	Dead	[Not Available]	4412	WITH TUMOR	YES	1099	NO	[Not Available]	NO	[Not Available]	NO	YES	Progressive Disease	[Not Available]	[Not Available]	[Not Available]	[Not Available]	[Not Available]	[Not Available]
975E17C2-B93C-4D45-8A85-786F365E4A93	TCGA-E1-A7Z4	TCGA-E1-A7Z4-F61750	E0E8D78B-9BC8-4429-BD02-28CB3A7AC1C5	2014-8-18	Additional New Tumor Event	NO	YES	YES	Progressive Disease	Dead	[Not Available]	4412	WITH TUMOR	YES	1169	NO	[Not Available]	NO	[Not Available]	NO	YES	Progressive Disease	[Not Available]	[Not Available]	[Not Available]	[Not Available]	[Not Available]	[Not Available]
975E17C2-B93C-4D45-8A85-786F365E4A93	TCGA-E1-A7Z4	TCGA-E1-A7Z4-F61752	45D130FD-979A-4A46-905B-9886A3DAD26D	2014-8-18	Additional New Tumor Event	NO	YES	YES	Progressive Disease	Dead	[Not Available]	4412	WITH TUMOR	YES	1262	NO	[Not Available]	NO	[Not Available]	NO	YES	Progressive Disease	[Not Available]	[Not Available]	[Not Available]	[Not Available]	[Not Available]	[Not Available]
975E17C2-B93C-4D45-8A85-786F365E4A93	TCGA-E1-A7Z4	TCGA-E1-A7Z4-F61755	81FB6004-B172-4336-89B4-96229C2FF220	2014-8-18	Additional New Tumor Event	NO	YES	YES	Progressive Disease	Dead	[Not Available]	4412	WITH TUMOR	YES	3485	NO	[Not Available]	NO	[Not Available]	NO	YES	Progressive Disease	[Not Available]	[Not Available]	[Not Available]	[Not Available]	[Not Available]	[Not Available]
975E17C2-B93C-4D45-8A85-786F365E4A93	TCGA-E1-A7Z4	TCGA-E1-A7Z4-F61757	FEF02454-9AA5-4331-9677-685208DAEB8D	2014-8-18	Additional New Tumor Event	NO	YES	YES	Progressive Disease	Dead	[Not Available]	4412	WITH TUMOR	YES	4047	NO	[Not Available]	NO	[Not Available]	NO	YES	Progressive Disease	[Not Available]	[Not Available]	[Not Available]	[Not Available]	[Not Available]	[Not Available]
975E17C2-B93C-4D45-8A85-786F365E4A93	TCGA-E1-A7Z4	TCGA-E1-A7Z4-F61760	B13971D1-089B-4932-8927-3841C5C6D801	2014-8-18	Additional New Tumor Event	NO	YES	YES	Progressive Disease	Dead	[Not Available]	4412	WITH TUMOR	YES	4138	NO	[Not Available]	NO	[Not Available]	YES	YES	Progressive Disease	[Not Available]	[Not Available]	[Not Available]	[Not Available]	[Not Available]	[Not Available]
975E17C2-B93C-4D45-8A85-786F365E4A93	TCGA-E1-A7Z4	TCGA-E1-A7Z4-F61765	E2E2D852-98D1-4DE3-B9C2-6C7E3C958A95	2014-8-18	Additional New Tumor Event	NO	YES	YES	Progressive Disease	Dead	[Not Available]	4412	WITH TUMOR	YES	4339	NO	[Not Available]	NO	[Not Available]	NO	NO	Progressive Disease	[Not Available]	[Not Available]	[Not Available]	[Not Available]	[Not Available]	[Not Available]
8B10F00F-FDE6-423D-BC36-027931359A5A	TCGA-E1-A7Z6	TCGA-E1-A7Z6-F61769	31873296-B979-4568-B1AF-A6EF6D2DE01B	2014-8-19	Additional New Tumor Event	NO	YES	YES	Progressive Disease	Dead	[Not Available]	984	WITH TUMOR	YES	872	NO	[Not Available]	NO	[Not Available]	YES	YES	Progressive Disease	[Not Available]	[Not Available]	[Not Available]	[Not Available]	[Not Available]	[Not Available]
8B10F00F-FDE6-423D-BC36-027931359A5A	TCGA-E1-A7Z6	TCGA-E1-A7Z6-F61776	B1286E73-5C72-4144-914D-479CF8F2ADF8	2014-8-19	Additional New Tumor Event	NO	YES	YES	Progressive Disease	Dead	[Not Available]	984	WITH TUMOR	YES	971	NO	[Not Available]	NO	[Not Available]	NO	NO	Progressive Disease	[Not Available]	[Not Available]	[Not Available]	[Not Available]	[Not Available]	[Not Available]
fc3b7596-f515-446f-81db-fed0154ca2c5	TCGA-EZ-7264	TCGA-EZ-7264-F34555	E28C6322-8BA1-4C6E-856C-923588E4766A	2012-8-22	Scheduled Follow-up Submission	NO	NO	NO	Stable Disease	Alive	436	[Not Applicable]	WITH TUMOR	NO	[Not Available]	[Not Available]	[Not Available]	[Not Available]	[Not Available]	[Not Available]	[Not Available]	Stable Disease	[Not Available]	[Not Available]	[Not Available]	[Not Available]	[Not Available]	[Not Available]
fc3b7596-f515-446f-81db-fed0154ca2c5	TCGA-EZ-7264	TCGA-EZ-7264-F66594	EE8FB968-30C3-4F87-8D30-7ACCEB586649	2014-10-21	Scheduled Follow-up Submission	NO	NO	NO	Stable Disease	Alive	1201	[Not Applicable]	WITH TUMOR	NO	[Not Available]	[Not Available]	[Not Available]	[Not Available]	[Not Available]	[Not Available]	[Not Available]	Stable Disease	[Not Available]	[Not Available]	[Not Available]	[Not Available]	[Not Available]	[Not Available]
784ECAA5-7FB8-402A-8240-396AAD96BE83	TCGA-F6-A8O3	TCGA-F6-A8O3-F67155	3B48D414-1DE9-49F6-8FB6-41883992302D	2014-11-24	Scheduled Follow-up Submission	YES	[Not Available]	[Not Available]	[Not Available]	[Not Available]	[Not Available]	[Not Applicable]	[Not Available]	[Not Available]	[Not Available]	[Not Available]	[Not Available]	[Not Available]	[Not Available]	[Not Available]	[Not Available]	[Not Available]	[Not Available]	[Not Available]	[Not Available]	[Not Available]	[Not Available]	[Not Available]
735B1100-07F6-43D4-B29C-46D0F025573F	TCGA-F6-A8O4	TCGA-F6-A8O4-F67156	1282C066-4D84-4ACB-A244-E2021A82547B	2014-11-24	Scheduled Follow-up Submission	YES	[Not Available]	[Not Available]	[Not Available]	[Not Available]	[Not Available]	[Not Applicable]	[Not Available]	[Not Available]	[Not Available]	[Not Available]	[Not Available]	[Not Available]	[Not Available]	[Not Available]	[Not Available]	[Not Available]	[Not Available]	[Not Available]	[Not Available]	[Not Available]	[Not Available]	[Not Available]
e09f93e1-1649-48fa-9e2e-d13ac6d50b97	TCGA-FG-5962	TCGA-FG-5962-F14101	a3f8fb99-0444-42b4-a650-05e6287c2d00	2011-7-21	Scheduled Follow-up Submission	[Not Available]	YES	YES	Stable Disease	Alive	787	[Not Applicable]	WITH TUMOR	NO	[Not Available]	[Not Available]	[Not Available]	[Not Available]	[Not Available]	[Not Available]	[Not Available]	Stable Disease	386	1	[Not Available]	[Not Available]	[Not Available]	Post-Adjuvant Therapy
e09f93e1-1649-48fa-9e2e-d13ac6d50b97	TCGA-FG-5962	TCGA-FG-5962-F32794	69588F28-C267-4B27-B101-8CBBFB2DCE39	2012-6-12	Scheduled Follow-up Submission	[Not Available]	YES	YES	Stable Disease	Alive	1099	[Not Applicable]	WITH TUMOR	NO	[Not Available]	[Not Available]	[Not Available]	[Not Available]	[Not Available]	[Not Available]	[Not Available]	Stable Disease	1099	1	[Not Available]	[Not Available]	[Not Available]	Post-Adjuvant Therapy
e09f93e1-1649-48fa-9e2e-d13ac6d50b97	TCGA-FG-5962	TCGA-FG-5962-F43040	AAC87B50-E045-4A2F-BD54-0035DF5825C5	2013-5-9	Scheduled Follow-up Submission	NO	YES	YES	Stable Disease	Alive	1453	[Not Applicable]	WITH TUMOR	NO	[Not Available]	[Not Available]	[Not Available]	[Not Available]	[Not Available]	[Not Available]	[Not Available]	Stable Disease	[Not Available]	[Not Available]	[Not Available]	[Not Available]	[Not Available]	[Not Available]
68f550ca-3a33-45e4-b1c9-14f99e543263	TCGA-FG-5963	TCGA-FG-5963-F9672	a711d2ed-a41e-479f-94fe-a18948de3473	2011-3-30	[Not Available]	[Not Available]	YES	NO	Progressive Disease	Alive	547	[Not Applicable]	WITH TUMOR	YES	395	YES	395	NO	[Not Available]	YES	YES	Progressive Disease	106	[Not Available]	90	[Not Available]	[Not Available]	Post-Adjuvant Therapy
68f550ca-3a33-45e4-b1c9-14f99e543263	TCGA-FG-5963	TCGA-FG-5963-F42259	E8210AB9-765A-4A6D-9E68-6E0965C8DB94	2013-5-7	Scheduled Follow-up Submission	NO	YES	YES	Progressive Disease	Dead	[Not Available]	775	WITH TUMOR	YES	497	NO	[Not Available]	[Not Available]	[Not Available]	NO	YES	Progressive Disease	[Not Available]	[Not Available]	[Not Available]	[Not Available]	[Not Available]	[Not Available]
648252da-dd86-48d1-ae75-4257e3142b0b	TCGA-FG-5964	TCGA-FG-5964-F10287	187830c2-5141-4767-8b5e-345de67ed2fa	2011-4-13	[Not Available]	[Not Available]	YES	NO	Stable Disease	Alive	378	[Not Applicable]	WITH TUMOR	NO	[Not Available]	[Not Available]	[Not Available]	[Not Available]	[Not Available]	[Not Available]	[Not Available]	Stable Disease	[Not Available]	[Not Available]	[Not Available]	[Not Available]	[Not Available]	[Not Available]
648252da-dd86-48d1-ae75-4257e3142b0b	TCGA-FG-5964	TCGA-FG-5964-F41576	03FDBD86-641E-4DBE-8250-E16CFD2B3654	2013-3-21	Scheduled Follow-up Submission	NO	YES	NO	Stable Disease	Alive	1045	[Not Applicable]	WITH TUMOR	NO	[Not Available]	[Not Available]	[Not Available]	[Not Available]	[Not Available]	[Not Available]	[Not Available]	Stable Disease	[Not Available]	[Not Available]	[Not Available]	[Not Available]	[Not Available]	[Not Available]
648252da-dd86-48d1-ae75-4257e3142b0b	TCGA-FG-5964	TCGA-FG-5964-F63736	93D99133-DD56-4FBF-A68D-2FDFC1A37683	2014-8-15	Scheduled Follow-up Submission	NO	YES	NO	Stable Disease	Alive	1588	[Not Applicable]	WITH TUMOR	NO	[Not Available]	[Not Available]	[Not Available]	[Not Available]	[Not Available]	[Not Available]	[Not Available]	Stable Disease	[Not Available]	[Not Available]	[Not Available]	[Not Available]	[Not Available]	[Not Available]
2cfc07f3-a31c-41a2-a9e3-b708d2421a78	TCGA-FG-5965	TCGA-FG-5965-F14153	6c1ab603-cefb-44f7-bafb-48e43040b60d	2011-7-22	Scheduled Follow-up Submission	[Not Available]	YES	NO	Stable Disease	Alive	979	[Not Applicable]	WITH TUMOR	YES	715	YES	765	NO	[Not Available]	NO	YES	Stable Disease	460	1	[Not Available]	[Not Available]	[Not Available]	Pre-Adjuvant Therapy
2cfc07f3-a31c-41a2-a9e3-b708d2421a78	TCGA-FG-5965	TCGA-FG-5965-F32837	39110350-93C7-456E-A8FE-73F98DB91C9C	2012-6-13	Additional New Tumor Event	[Not Available]	NO	YES	Progressive Disease	Dead	[Not Available]	1120	WITH TUMOR	YES	1035	YES	1069	NO	[Not Available]	NO	YES	Progressive Disease	[Not Available]	[Not Available]	[Not Available]	[Not Available]	[Not Available]	[Not Available]
dadd7428-9e4d-4652-9469-ab521b88d529	TCGA-FG-6688	TCGA-FG-6688-F14222	142ba9f8-8153-4f6c-9d29-d39f1ce2162c	2011-7-25	Scheduled Follow-up Submission	[Not Available]	YES	YES	Progressive Disease	Alive	221	[Not Applicable]	WITH TUMOR	NO	[Not Available]	[Not Available]	[Not Available]	[Not Available]	[Not Available]	[Not Available]	[Not Available]	Stable Disease	60	[Not Available]	80	[Not Available]	[Not Available]	Pre-Adjuvant Therapy
dadd7428-9e4d-4652-9469-ab521b88d529	TCGA-FG-6688	TCGA-FG-6688-F32791	2551C7FD-64C6-4688-A4C0-136A81A6A265	2012-6-12	Additional New Tumor Event	[Not Available]	YES	YES	Progressive Disease	Alive	571	[Not Applicable]	WITH TUMOR	YES	405	NO	[Not Available]	NO	[Not Available]	NO	YES	Stable Disease	405	[Not Available]	50	[Not Available]	[Not Available]	Post-Adjuvant Therapy
8d07b1e8-5d1d-4a43-b616-d29dd58ce5fe	TCGA-FG-6689	TCGA-FG-6689-F14671	84016ac2-b58a-4b81-8150-d6ddf3aeb1e8	2011-8-8	Scheduled Follow-up Submission	[Not Available]	YES	NO	Progressive Disease	Alive	190	[Not Applicable]	WITH TUMOR	YES	119	NO	[Not Available]	[Not Available]	[Not Available]	NO	NO	Progressive Disease	190	[Not Available]	90	[Not Available]	[Not Available]	Post-Adjuvant Therapy
8d07b1e8-5d1d-4a43-b616-d29dd58ce5fe	TCGA-FG-6689	TCGA-FG-6689-F32855	ACDB5A78-4A6F-4382-BFBA-BDFC64006D08	2012-6-14	Additional New Tumor Event	[Not Available]	YES	NO	Progressive Disease	Alive	454	[Not Applicable]	WITH TUMOR	YES	218	NO	[Not Available]	NO	[Not Available]	NO	YES	Stable Disease	[Not Available]	[Not Available]	[Not Available]	[Not Available]	[Not Available]	[Not Available]
8d07b1e8-5d1d-4a43-b616-d29dd58ce5fe	TCGA-FG-6689	TCGA-FG-6689-F43039	BF44E681-26E7-48E7-A3DE-351897A9F644	2013-5-20	Scheduled Follow-up Submission	YES	YES	NO	Progressive Disease	[Not Available]	[Not Available]	[Not Applicable]	WITH TUMOR	YES	218	NO	[Not Available]	[Not Available]	[Not Available]	[Unknown]	[Unknown]	[Unknown]	[Not Available]	[Not Available]	[Not Available]	[Not Available]	[Not Available]	[Not Available]
ad202887-88b3-4e0f-a4c3-7e135d4cb258	TCGA-FG-6690	TCGA-FG-6690-F15474	2da98bec-a2b3-4e27-8f10-cd1d23205528	2011-8-22	Scheduled Follow-up Submission	[Not Available]	YES	NO	Stable Disease	Alive	143	[Not Applicable]	WITH TUMOR	NO	[Not Available]	[Not Available]	[Not Available]	[Not Available]	[Not Available]	[Not Available]	[Not Available]	Stable Disease	-23	[Not Available]	90	[Not Available]	[Not Available]	Preoperative
ad202887-88b3-4e0f-a4c3-7e135d4cb258	TCGA-FG-6690	TCGA-FG-6690-F32857	282419D8-096B-4594-9188-959D226B53A6	2012-6-14	Scheduled Follow-up Submission	[Not Available]	YES	NO	Stable Disease	Alive	391	[Not Applicable]	WITH TUMOR	NO	[Not Available]	[Not Available]	[Not Available]	[Not Available]	[Not Available]	[Not Available]	[Not Available]	Stable Disease	[Not Available]	[Not Available]	[Not Available]	[Not Available]	[Not Available]	[Not Available]
ad202887-88b3-4e0f-a4c3-7e135d4cb258	TCGA-FG-6690	TCGA-FG-6690-F41567	3E399F42-4524-4AED-895A-0BE23E9EFD88	2013-3-21	Scheduled Follow-up Submission	NO	YES	NO	Stable Disease	Alive	760	[Not Applicable]	WITH TUMOR	NO	[Not Available]	[Not Available]	[Not Available]	[Not Available]	[Not Available]	[Not Available]	[Not Available]	Stable Disease	[Not Available]	[Not Available]	[Not Available]	[Not Available]	[Not Available]	[Not Available]
ad202887-88b3-4e0f-a4c3-7e135d4cb258	TCGA-FG-6690	TCGA-FG-6690-F63742	51D994FD-83FF-4B58-A03E-F9F378DAB196	2014-8-15	Scheduled Follow-up Submission	NO	YES	NO	Stable Disease	Alive	1294	[Not Applicable]	WITH TUMOR	NO	[Not Available]	[Not Available]	[Not Available]	[Not Available]	[Not Available]	[Not Available]	[Not Available]	Stable Disease	[Not Available]	[Not Available]	[Not Available]	[Not Available]	[Not Available]	[Not Available]
e4d9b696-3311-44e7-9191-fde56c080a00	TCGA-FG-6691	TCGA-FG-6691-F14674	6be6d043-d678-4396-b912-b64cbd2f3870	2011-8-8	Scheduled Follow-up Submission	[Not Available]	NO	NO	Complete Remission/Response	Alive	103	[Not Applicable]	TUMOR FREE	NO	[Not Available]	[Not Available]	[Not Available]	[Not Available]	[Not Available]	[Not Available]	[Not Available]	Complete Remission/Response	103	[Not Available]	90	[Not Available]	[Not Available]	Adjuvant therapy
e4d9b696-3311-44e7-9191-fde56c080a00	TCGA-FG-6691	TCGA-FG-6691-F32858	51A532EE-7CB4-4A3E-90EE-5001BF7C6E85	2012-6-14	Scheduled Follow-up Submission	[Not Available]	NO	NO	Complete Remission/Response	Alive	382	[Not Applicable]	TUMOR FREE	NO	[Not Available]	[Not Available]	[Not Available]	[Not Available]	[Not Available]	[Not Available]	[Not Available]	Complete Remission/Response	235	[Not Available]	80	[Not Available]	[Not Available]	Adjuvant therapy
e4d9b696-3311-44e7-9191-fde56c080a00	TCGA-FG-6691	TCGA-FG-6691-F41568	006941F5-55E9-4B42-BB1B-A9AED40CC7BD	2013-3-21	Scheduled Follow-up Submission	NO	NO	NO	Complete Remission/Response	Alive	729	[Not Applicable]	TUMOR FREE	NO	[Not Available]	[Not Available]	[Not Available]	[Not Available]	[Not Available]	[Not Available]	[Not Available]	Complete Remission/Response	[Not Available]	[Not Available]	[Not Available]	[Not Available]	[Not Available]	[Not Available]
e4d9b696-3311-44e7-9191-fde56c080a00	TCGA-FG-6691	TCGA-FG-6691-F63744	6547A7FC-CD36-46B1-9A5B-3504969EE398	2014-8-15	Scheduled Follow-up Submission	NO	NO	NO	Complete Remission/Response	Alive	1257	[Not Applicable]	WITH TUMOR	YES	913	YES	984	[Not Available]	[Not Available]	YES	YES	Stable Disease	[Not Available]	[Not Available]	[Not Available]	[Not Available]	[Not Available]	[Not Available]
5f10cd91-1e03-4016-b35a-8629a1a8fcc9	TCGA-FG-6692	TCGA-FG-6692-F32838	A9CF8A04-87B0-4216-85B8-65F8E08C1D20	2012-6-13	Scheduled Follow-up Submission	[Not Available]	YES	YES	Stable Disease	Alive	413	[Not Applicable]	WITH TUMOR	NO	[Not Available]	[Not Available]	[Not Available]	[Not Available]	[Not Available]	[Not Available]	[Not Available]	Stable Disease	413	1	[Not Available]	[Not Available]	[Not Available]	Adjuvant therapy
5f10cd91-1e03-4016-b35a-8629a1a8fcc9	TCGA-FG-6692	TCGA-FG-6692-F41569	3299F933-61B1-4CCC-8ECF-67E937CAFB99	2013-3-21	Scheduled Follow-up Submission	NO	YES	YES	Stable Disease	Dead	[Not Available]	561	[Unknown]	[Unknown]	[Not Available]	[Not Available]	[Not Available]	[Not Available]	[Not Available]	[Not Available]	[Not Available]	[Unknown]	[Not Available]	[Not Available]	[Not Available]	[Not Available]	[Not Available]	[Not Available]
2d860614-b772-46e2-b1cd-43bb3ead7255	TCGA-FG-7634	TCGA-FG-7634-F32955	E3D42E54-5519-4759-8312-7962366E7B78	2012-6-18	Scheduled Follow-up Submission	[Not Available]	NO	NO	Stable Disease	Alive	467	[Not Applicable]	WITH TUMOR	NO	[Not Available]	[Not Available]	[Not Available]	[Not Available]	[Not Available]	[Not Available]	[Not Available]	Stable Disease	[Not Available]	[Not Available]	[Not Available]	[Not Available]	[Not Available]	[Not Available]
2d860614-b772-46e2-b1cd-43bb3ead7255	TCGA-FG-7634	TCGA-FG-7634-F41580	57A86EA2-9217-487A-8EA2-094C2C3EA4A5	2013-3-21	Scheduled Follow-up Submission	YES	[Not Available]	[Not Available]	Stable Disease	Alive	467	[Not Applicable]	[Unknown]	[Unknown]	[Not Available]	[Not Available]	[Not Available]	[Not Available]	[Not Available]	[Not Available]	[Not Available]	[Unknown]	[Not Available]	[Not Available]	[Not Available]	[Not Available]	[Not Available]	[Not Available]
b342e980-8383-4f1b-bf57-4098c37a536c	TCGA-FG-7636	TCGA-FG-7636-F43425	DC5BAB9B-1C09-4D17-AB72-09C263DAAD11	2013-5-21	Scheduled Follow-up Submission	NO	YES	YES	Complete Remission/Response	Alive	544	[Not Applicable]	TUMOR FREE	NO	[Not Available]	[Not Available]	[Not Available]	[Not Available]	[Not Available]	[Not Available]	[Not Available]	Complete Remission/Response	[Not Available]	[Not Available]	[Not Available]	[Not Available]	[Not Available]	[Not Available]
c40ab957-fe46-43b1-992d-b4e2040a3f57	TCGA-FG-7637	TCGA-FG-7637-F32987	54453E51-BFD0-4138-BFC1-8B6F90F7CB32	2012-6-18	Scheduled Follow-up Submission	[Not Available]	NO	NO	Stable Disease	Alive	1020	[Not Applicable]	WITH TUMOR	NO	[Not Available]	[Not Available]	[Not Available]	[Not Available]	[Not Available]	[Not Available]	[Not Available]	Stable Disease	[Not Available]	[Not Available]	[Not Available]	[Not Available]	[Not Available]	[Not Available]
c40ab957-fe46-43b1-992d-b4e2040a3f57	TCGA-FG-7637	TCGA-FG-7637-F41579	07AB414A-C552-4199-898A-2279B5E9E8DF	2013-3-21	Scheduled Follow-up Submission	NO	NO	NO	Stable Disease	Alive	1219	[Not Applicable]	WITH TUMOR	NO	[Not Available]	[Not Available]	[Not Available]	[Not Available]	[Not Available]	[Not Available]	[Not Available]	Stable Disease	[Not Available]	[Not Available]	[Not Available]	[Not Available]	[Not Available]	[Not Available]
1f54d21e-752f-496d-8453-4b9b8738cbce	TCGA-FG-7638	TCGA-FG-7638-F43363	4BA9C02D-9340-448E-8E76-6453BB4EC917	2013-5-20	Scheduled Follow-up Submission	NO	YES	YES	Stable Disease	Alive	686	[Not Applicable]	WITH TUMOR	YES	407	NO	[Not Available]	[Not Available]	[Not Available]	NO	YES	Stable Disease	[Not Available]	[Not Available]	[Not Available]	[Not Available]	[Not Available]	[Not Available]
0f0d9a7f-dd85-48aa-b5b2-deff5bb6bdeb	TCGA-FG-7641	TCGA-FG-7641-F32993	9F7E7DAF-DC0D-4794-9511-19AD6B873E1C	2012-6-18	Scheduled Follow-up Submission	[Not Available]	NO	NO	Complete Remission/Response	Alive	313	[Not Applicable]	TUMOR FREE	NO	[Not Available]	[Not Available]	[Not Available]	[Not Available]	[Not Available]	[Not Available]	[Not Available]	Stable Disease	[Not Available]	[Not Available]	[Not Available]	[Not Available]	[Not Available]	[Not Available]
0f0d9a7f-dd85-48aa-b5b2-deff5bb6bdeb	TCGA-FG-7641	TCGA-FG-7641-F43341	406DB64F-89A9-450A-8BA3-CEB89A2DF64E	2013-5-17	Scheduled Follow-up Submission	NO	NO	NO	Complete Remission/Response	Alive	627	[Not Applicable]	TUMOR FREE	NO	[Not Available]	[Not Available]	[Not Available]	[Not Available]	[Not Available]	[Not Available]	[Not Available]	Stable Disease	[Not Available]	[Not Available]	[Not Available]	[Not Available]	[Not Available]	[Not Available]
b6f13250-31b3-46ad-b514-5a684f1094a9	TCGA-FG-7643	TCGA-FG-7643-F32953	481FF79C-513F-442B-A8B9-7E32C5D51C0D	2012-6-18	Additional New Tumor Event	[Not Available]	NO	NO	Stable Disease	Alive	293	[Not Applicable]	WITH TUMOR	YES	254	YES	286	NO	[Not Available]	NO	NO	Progressive Disease	[Not Available]	[Not Available]	[Not Available]	[Not Available]	[Not Available]	[Not Available]
b6f13250-31b3-46ad-b514-5a684f1094a9	TCGA-FG-7643	TCGA-FG-7643-F45156	1D1C9240-EA03-4F9A-8EEA-C96C482FBF72	2013-7-10	Scheduled Follow-up Submission	NO	NO	NO	Progressive Disease	Alive	611	[Not Applicable]	WITH TUMOR	YES	254	YES	286	[Not Available]	[Not Available]	NO	NO	Stable Disease	[Not Available]	[Not Available]	[Not Available]	[Not Available]	[Not Available]	[Not Available]
1159c88c-39d0-4c03-9c66-36af5340a67a	TCGA-FG-8181	TCGA-FG-8181-F43398	0678B69F-E4D4-49C4-AE92-E5A6003302C0	2013-5-20	Scheduled Follow-up Submission	NO	YES	YES	Stable Disease	Alive	394	[Not Applicable]	WITH TUMOR	NO	[Not Available]	[Not Available]	[Not Available]	[Not Available]	[Not Available]	[Not Available]	[Not Available]	Stable Disease	[Not Available]	[Not Available]	[Not Available]	[Not Available]	[Not Available]	[Not Available]
1159c88c-39d0-4c03-9c66-36af5340a67a	TCGA-FG-8181	TCGA-FG-8181-F64421	6C9E9000-C343-4750-AB64-17DB935BD178	2014-9-2	Scheduled Follow-up Submission	NO	YES	YES	Stable Disease	Alive	862	[Not Applicable]	WITH TUMOR	NO	[Not Available]	[Not Available]	[Not Available]	[Not Available]	[Not Available]	[Not Available]	[Not Available]	Stable Disease	[Not Available]	[Not Available]	[Not Available]	[Not Available]	[Not Available]	[Not Available]
6a0bcf0c-fa4c-4119-99d2-f722b781d20f	TCGA-FG-8182	TCGA-FG-8182-F43399	1BCD2558-21E9-4CBB-9EF5-E7C9AA44457B	2013-5-20	Scheduled Follow-up Submission	NO	NO	NO	Stable Disease	Alive	416	[Not Applicable]	WITH TUMOR	NO	[Not Available]	[Not Available]	[Not Available]	[Not Available]	[Not Available]	[Not Available]	[Not Available]	Stable Disease	[Not Available]	[Not Available]	[Not Available]	[Not Available]	[Not Available]	[Not Available]
fb3884df-3680-4c5b-8092-981007aeba03	TCGA-FG-8185	TCGA-FG-8185-F43366	32BB4429-3BDE-4A73-AA05-F3C427B314E6	2013-5-20	Scheduled Follow-up Submission	NO	YES	YES	Complete Remission/Response	Alive	433	[Not Applicable]	TUMOR FREE	NO	[Not Available]	[Not Available]	[Not Available]	[Not Available]	[Not Available]	[Not Available]	[Not Available]	Complete Remission/Response	[Not Available]	[Not Available]	[Not Available]	[Not Available]	[Not Available]	[Not Available]
dcd45077-f068-490b-bdcc-4d4a62285116	TCGA-FG-8186	TCGA-FG-8186-F42521	334FE4DD-8288-4A57-8DEA-11089B240612	2013-4-23	Scheduled Follow-up Submission	NO	YES	NO	Stable Disease	Alive	487	[Not Applicable]	WITH TUMOR	NO	[Not Available]	[Not Available]	[Not Available]	[Not Available]	[Not Available]	[Not Available]	[Not Available]	Stable Disease	[Not Available]	[Not Available]	[Not Available]	[Not Available]	[Not Available]	[Not Available]
0df37550-9421-4571-9844-51b457d7cb2b	TCGA-FG-8187	TCGA-FG-8187-F43456	29942C78-1077-4C04-98F2-C6CCD707C9D6	2013-5-22	Scheduled Follow-up Submission	NO	NO	NO	Complete Remission/Response	Alive	611	[Not Applicable]	TUMOR FREE	NO	[Not Available]	[Not Available]	[Not Available]	[Not Available]	[Not Available]	[Not Available]	[Not Available]	Stable Disease	[Not Available]	[Not Available]	[Not Available]	[Not Available]	[Not Available]	[Not Available]
106709ec-72df-44f0-8c71-87b7c755f8f0	TCGA-FG-8188	TCGA-FG-8188-F43454	E831A388-07D2-48D2-B7F5-C4605C7513CC	2013-5-22	Scheduled Follow-up Submission	NO	NO	NO	Stable Disease	Alive	455	[Not Applicable]	WITH TUMOR	YES	384	NO	[Not Available]	[Not Available]	[Not Available]	YES	NO	[Unknown]	[Not Available]	[Not Available]	[Not Available]	[Not Available]	[Not Available]	[Not Available]
5469c0e8-0c58-4870-b897-8fa0704599a7	TCGA-FG-8189	TCGA-FG-8189-F58503	9F37B92F-EFA9-424C-9FB8-FFDE8BE5A452	2014-4-11	Scheduled Follow-up Submission	NO	YES	YES	Stable Disease	Alive	685	[Not Applicable]	WITH TUMOR	NO	[Not Available]	[Not Available]	[Not Available]	[Not Available]	[Not Available]	[Not Available]	[Not Available]	Stable Disease	[Not Available]	[Not Available]	[Not Available]	[Not Available]	[Not Available]	[Not Available]
029b33b1-7ea9-4b77-a615-7eb0e3ebd5e7	TCGA-FG-8191	TCGA-FG-8191-F43401	CF41150A-13E4-4A10-A9C7-101098FE37A4	2013-5-20	Scheduled Follow-up Submission	NO	YES	YES	Stable Disease	Alive	472	[Not Applicable]	WITH TUMOR	NO	[Not Available]	[Not Available]	[Not Available]	[Not Available]	[Not Available]	[Not Available]	[Not Available]	Stable Disease	[Not Available]	[Not Available]	[Not Available]	[Not Available]	[Not Available]	[Not Available]
029b33b1-7ea9-4b77-a615-7eb0e3ebd5e7	TCGA-FG-8191	TCGA-FG-8191-F66698	391D5E18-E90E-40C5-8B31-10ADE0A7B74E	2014-10-22	Scheduled Follow-up Submission	NO	YES	YES	Stable Disease	Alive	992	[Not Applicable]	WITH TUMOR	NO	[Not Available]	[Not Available]	[Not Available]	[Not Available]	[Not Available]	[Not Available]	[Not Available]	Stable Disease	[Not Available]	[Not Available]	[Not Available]	[Not Available]	[Not Available]	[Not Available]
E30F1994-3622-43D0-BEC2-6D7E2D9881D2	TCGA-FG-A4MT	TCGA-FG-A4MT-F56666	DB10AE49-6308-48A2-B191-C910D14CD1B1	2014-2-17	Scheduled Follow-up Submission	NO	NO	NO	Complete Remission/Response	Alive	1164	[Not Applicable]	TUMOR FREE	YES	499	YES	647	[Not Available]	[Not Available]	YES	NO	Complete Remission/Response	[Not Available]	[Not Available]	[Not Available]	[Not Available]	[Not Available]	[Not Available]
7662940A-22DE-44D8-B59A-2F2B090EA6D5	TCGA-FG-A4MU	TCGA-FG-A4MU-F63739	262ECA62-AC01-45A8-A6A6-B817CC807285	2014-8-15	Scheduled Follow-up Submission	NO	[Unknown]	[Unknown]	[Unknown]	Alive	326	[Not Applicable]	[Unknown]	[Unknown]	[Not Available]	[Not Available]	[Not Available]	[Not Available]	[Not Available]	[Not Available]	[Not Available]	[Unknown]	[Not Available]	[Not Available]	[Not Available]	[Not Available]	[Not Available]	[Not Available]
DCE168B1-D2A9-4409-8437-AB382F6D7D31	TCGA-FG-A4MW	TCGA-FG-A4MW-F61644	773B1C98-4D21-44FC-96BF-6BFF866293B4	2014-7-2	Scheduled Follow-up Submission	NO	YES	YES	Stable Disease	Dead	[Not Available]	559	WITH TUMOR	YES	226	NO	[Not Available]	[Not Available]	[Not Available]	NO	YES	Progressive Disease	[Not Available]	[Not Available]	[Not Available]	[Not Available]	[Not Available]	[Not Available]
AD80A042-C4B4-445C-9678-1C2614422684	TCGA-FG-A4MX	TCGA-FG-A4MX-F57707	049E1DFF-D191-4967-9548-3E3B78F87196	2014-3-21	Scheduled Follow-up Submission	NO	YES	NO	Complete Remission/Response	Alive	569	[Not Applicable]	TUMOR FREE	NO	[Not Available]	[Not Available]	[Not Available]	[Not Available]	[Not Available]	[Not Available]	[Not Available]	Complete Remission/Response	[Not Available]	[Not Available]	[Not Available]	[Not Available]	[Not Available]	[Not Available]
FEBE2CE5-737B-43B8-BC70-4194FE3ED5FB	TCGA-FG-A4MY	TCGA-FG-A4MY-F58505	4B881BCA-EEBE-46A9-875B-AD192D8C630A	2014-4-11	Scheduled Follow-up Submission	NO	YES	NO	Stable Disease	Alive	721	[Not Applicable]	WITH TUMOR	NO	[Not Available]	[Not Available]	[Not Available]	[Not Available]	[Not Available]	[Not Available]	[Not Available]	Stable Disease	[Not Available]	[Not Available]	[Not Available]	[Not Available]	[Not Available]	[Not Available]
C031F2A5-A563-4D5B-BD62-49D4FA5ECA78	TCGA-FG-A60J	TCGA-FG-A60J-F61188	C8654DD0-C082-469D-9D72-B69021F6242D	2014-6-25	Scheduled Follow-up Submission	NO	NO	NO	Complete Remission/Response	Alive	449	[Not Applicable]	TUMOR FREE	[Unknown]	[Not Available]	[Not Available]	[Not Available]	[Not Available]	[Not Available]	[Not Available]	[Not Available]	[Unknown]	[Not Available]	[Not Available]	[Not Available]	[Not Available]	[Not Available]	[Not Available]
C031F2A5-A563-4D5B-BD62-49D4FA5ECA78	TCGA-FG-A60J	TCGA-FG-A60J-F65604	DA1C5F97-85AE-4FE3-BC40-B85D8BD73B7D	2014-9-25	Scheduled Follow-up Submission	YES	NO	NO	Complete Remission/Response	Alive	449	[Not Applicable]	TUMOR FREE	[Unknown]	[Not Available]	[Not Available]	[Not Available]	[Not Available]	[Not Available]	[Not Available]	[Not Available]	[Unknown]	[Not Available]	[Not Available]	[Not Available]	[Not Available]	[Not Available]	[Not Available]
A85AEBDA-B182-41BA-815A-3FF055E22829	TCGA-FG-A60K	TCGA-FG-A60K-F61189	20A6E795-01E4-4DFB-95FB-E30C2CA31502	2014-6-25	Scheduled Follow-up Submission	NO	NO	NO	Stable Disease	Alive	542	[Not Applicable]	WITH TUMOR	NO	[Not Available]	[Not Available]	[Not Available]	[Not Available]	[Not Available]	[Not Available]	[Not Available]	Stable Disease	[Not Available]	[Not Available]	[Not Available]	[Not Available]	[Not Available]	[Not Available]
738F5C96-EE44-4FD7-BB8C-E2B86F8053C8	TCGA-FG-A60L	TCGA-FG-A60L-F63166	F0264CBD-1035-46E1-86AF-C1678AF54ACF	2014-8-1	Scheduled Follow-up Submission	NO	NO	NO	Complete Remission/Response	Alive	499	[Not Applicable]	TUMOR FREE	NO	[Not Available]	[Not Available]	[Not Available]	[Not Available]	[Not Available]	[Not Available]	[Not Available]	Complete Remission/Response	[Not Available]	[Not Available]	[Not Available]	[Not Available]	[Not Available]	[Not Available]
738F5C96-EE44-4FD7-BB8C-E2B86F8053C8	TCGA-FG-A60L	TCGA-FG-A60L-F65511	B1194B59-2D87-422A-83A7-D2BDB36EFFC5	2014-9-24	Scheduled Follow-up Submission	NO	NO	NO	Complete Remission/Response	Alive	655	[Not Applicable]	TUMOR FREE	NO	[Not Available]	[Not Available]	[Not Available]	[Not Available]	[Not Available]	[Not Available]	[Not Available]	Complete Remission/Response	[Not Available]	[Not Available]	[Not Available]	[Not Available]	[Not Available]	[Not Available]
DA13446A-C4DC-4D02-80C8-410273925AC4	TCGA-FG-A6IZ	TCGA-FG-A6IZ-F63721	D2D7B214-DC45-4A3C-A45B-D5A79E9F6C6F	2014-8-15	Scheduled Follow-up Submission	NO	YES	NO	Complete Remission/Response	Alive	457	[Not Applicable]	TUMOR FREE	NO	[Not Available]	[Not Available]	[Not Available]	[Not Available]	[Not Available]	[Not Available]	[Not Available]	Complete Remission/Response	[Not Available]	[Not Available]	[Not Available]	[Not Available]	[Not Available]	[Not Available]
EA31C705-4CF8-48F5-8D13-E43563213C91	TCGA-FG-A6J1	TCGA-FG-A6J1-F63724	F39DBC46-888E-4D01-8286-4B18DC934090	2014-8-15	Scheduled Follow-up Submission	NO	YES	NO	Stable Disease	Alive	500	[Not Applicable]	WITH TUMOR	NO	[Not Available]	[Not Available]	[Not Available]	[Not Available]	[Not Available]	[Not Available]	[Not Available]	Stable Disease	[Not Available]	[Not Available]	[Not Available]	[Not Available]	[Not Available]	[Not Available]
AE4F0714-3B74-46C0-9C1B-F028C7CF2E62	TCGA-FG-A6J3	TCGA-FG-A6J3-F64032	53B1E960-0D9E-499F-A118-9E3B068B6EE2	2014-8-25	Scheduled Follow-up Submission	NO	YES	YES	Progressive Disease	Alive	677	[Not Applicable]	WITH TUMOR	NO	[Not Available]	[Not Available]	[Not Available]	[Not Available]	[Not Available]	[Not Available]	[Not Available]	Stable Disease	[Not Available]	[Not Available]	[Not Available]	[Not Available]	[Not Available]	[Not Available]
C6CEB220-282E-4EEF-8D36-4CE0A625CF7E	TCGA-FG-A70Y	TCGA-FG-A70Y-F57571	8F1ADBAD-5912-4EB7-91B5-0E9C49AAE28A	2014-3-20	Additional New Tumor Event	NO	NO	NO	Complete Remission/Response	Alive	868	[Not Applicable]	WITH TUMOR	YES	490	NO	[Not Available]	[Not Available]	[Not Available]	YES	YES	Stable Disease	[Not Available]	[Not Available]	[Not Available]	[Not Available]	[Not Available]	[Not Available]
C6CEB220-282E-4EEF-8D36-4CE0A625CF7E	TCGA-FG-A70Y	TCGA-FG-A70Y-F65608	004DFC49-ED1E-4D87-95F0-63B7ECE233E6	2014-9-25	Scheduled Follow-up Submission	YES	NO	NO	Complete Remission/Response	Alive	868	[Not Applicable]	WITH TUMOR	[Unknown]	[Not Available]	[Not Available]	[Not Available]	[Not Available]	[Not Available]	[Not Available]	[Not Available]	[Unknown]	[Not Available]	[Not Available]	[Not Available]	[Not Available]	[Not Available]	[Not Available]
98E82E98-341A-4BCA-92C0-23C65C1BF94F	TCGA-FG-A70Z	TCGA-FG-A70Z-F64424	B990E668-C29F-47DD-BB18-20831DD22249	2014-9-2	Scheduled Follow-up Submission	YES	YES	YES	Stable Disease	Alive	328	[Not Applicable]	WITH TUMOR	[Unknown]	[Not Available]	[Not Available]	[Not Available]	[Not Available]	[Not Available]	[Not Available]	[Not Available]	Stable Disease	[Not Available]	[Not Available]	[Not Available]	[Not Available]	[Not Available]	[Not Available]
5B199E7E-CC23-4065-88AD-FDFE3D0683D6	TCGA-FG-A710	TCGA-FG-A710-F64423	34A04B52-5A6A-4F51-87A7-DA7DB2BBDCFD	2014-9-2	Scheduled Follow-up Submission	NO	NO	YES	Stable Disease	Alive	1115	[Not Applicable]	WITH TUMOR	NO	[Not Available]	[Not Available]	[Not Available]	[Not Available]	[Not Available]	[Not Available]	[Not Available]	Stable Disease	[Not Available]	[Not Available]	[Not Available]	[Not Available]	[Not Available]	[Not Available]
1F5B6B07-45F5-4DA4-932A-DF9665F6C538	TCGA-FG-A711	TCGA-FG-A711-F52580	65F9ACB2-922B-4F17-8D92-41AC4F2638DD	2013-12-4	Additional New Tumor Event	NO	NO	NO	Progressive Disease	Alive	1329	[Not Applicable]	WITH TUMOR	YES	712	NO	[Not Available]	[Not Available]	[Not Available]	YES	YES	Progressive Disease	[Not Available]	[Not Available]	[Not Available]	[Not Available]	[Not Available]	[Not Available]
1F5B6B07-45F5-4DA4-932A-DF9665F6C538	TCGA-FG-A711	TCGA-FG-A711-F52584	F5FF9023-9AED-4A96-B07A-2213E7F02391	2013-12-4	Additional New Tumor Event	NO	NO	NO	Progressive Disease	Alive	1329	[Not Applicable]	WITH TUMOR	YES	969	NO	[Not Available]	[Not Available]	[Not Available]	YES	NO	Progressive Disease	[Not Available]	[Not Available]	[Not Available]	[Not Available]	[Not Available]	[Not Available]
1F5B6B07-45F5-4DA4-932A-DF9665F6C538	TCGA-FG-A711	TCGA-FG-A711-F52590	DB9790F4-678A-44FB-8C13-F80DC3C35639	2013-12-4	Additional New Tumor Event	NO	NO	NO	Progressive Disease	Alive	1329	[Not Applicable]	WITH TUMOR	YES	1097	NO	[Not Available]	[Not Available]	[Not Available]	NO	YES	Progressive Disease	[Not Available]	[Not Available]	[Not Available]	[Not Available]	[Not Available]	[Not Available]
1F5B6B07-45F5-4DA4-932A-DF9665F6C538	TCGA-FG-A711	TCGA-FG-A711-F52596	D0A5A970-4556-4EB9-80E2-A8D1CF767ACD	2013-12-4	Additional New Tumor Event	NO	NO	NO	Progressive Disease	Alive	1329	[Not Applicable]	WITH TUMOR	YES	1139	NO	[Not Available]	[Not Available]	[Not Available]	NO	YES	Progressive Disease	[Not Available]	[Not Available]	[Not Available]	[Not Available]	[Not Available]	[Not Available]
1F5B6B07-45F5-4DA4-932A-DF9665F6C538	TCGA-FG-A711	TCGA-FG-A711-F52599	2897362E-2AF6-4E60-9000-F70DEB4AA28E	2013-12-4	Additional New Tumor Event	NO	NO	NO	Progressive Disease	Alive	1329	[Not Applicable]	WITH TUMOR	YES	1195	NO	[Not Available]	[Not Available]	[Not Available]	NO	YES	Progressive Disease	[Not Available]	[Not Available]	[Not Available]	[Not Available]	[Not Available]	[Not Available]
1F5B6B07-45F5-4DA4-932A-DF9665F6C538	TCGA-FG-A711	TCGA-FG-A711-F65436	F3E1F0E6-5629-44E0-B482-993E9174A344	2014-9-23	Scheduled Follow-up Submission	NO	NO	NO	Progressive Disease	Dead	[Not Available]	1481	WITH TUMOR	YES	1277	NO	[Not Available]	[Not Available]	[Not Available]	NO	YES	Progressive Disease	[Not Available]	[Not Available]	[Not Available]	[Not Available]	[Not Available]	[Not Available]
FA878A23-CD20-44EF-B438-33033B5FB1FE	TCGA-FG-A713	TCGA-FG-A713-F70642	3E8AE03D-5E91-4545-9FA9-9C3B41E32E74	2015-2-27	Scheduled Follow-up Submission	NO	YES	NO	Complete Remission/Response	Alive	622	[Not Applicable]	TUMOR FREE	NO	[Not Available]	[Not Available]	[Not Available]	[Not Available]	[Not Available]	[Not Available]	[Not Available]	Complete Remission/Response	[Not Available]	[Not Available]	[Not Available]	[Not Available]	[Not Available]	[Not Available]
872A12B4-8CBD-49D2-AC98-D846587F5794	TCGA-FG-A87N	TCGA-FG-A87N-F65757	BFD62F6C-E95F-479D-957F-76C96B592D54	2014-9-30	Scheduled Follow-up Submission	NO	YES	YES	Stable Disease	Alive	413	[Not Applicable]	WITH TUMOR	NO	[Not Available]	[Not Available]	[Not Available]	[Not Available]	[Not Available]	[Not Available]	[Not Available]	Stable Disease	[Not Available]	[Not Available]	[Not Available]	[Not Available]	[Not Available]	[Not Available]
872A12B4-8CBD-49D2-AC98-D846587F5794	TCGA-FG-A87N	TCGA-FG-A87N-F70255	3698B490-581C-4BD4-A4F6-FA13F28009AA	2015-2-2	Scheduled Follow-up Submission	NO	YES	YES	Stable Disease	Alive	567	[Not Applicable]	WITH TUMOR	NO	[Not Available]	[Not Available]	[Not Available]	[Not Available]	[Not Available]	[Not Available]	[Not Available]	Stable Disease	[Not Available]	[Not Available]	[Not Available]	[Not Available]	[Not Available]	[Not Available]
7E17E6FD-ED83-471F-91E3-5934885C8E87	TCGA-FG-A87Q	TCGA-FG-A87Q-F72685	5E8A32C5-C877-4CA1-96BC-11EE08E7C35E	2015-7-31	Scheduled Follow-up Submission	YES	YES	YES	Complete Remission/Response	Alive	174	[Not Applicable]	[Not Available]	[Unknown]	[Not Available]	[Not Available]	[Not Available]	[Not Available]	[Not Available]	[Not Available]	[Not Available]	[Unknown]	[Not Available]	[Not Available]	[Not Available]	[Not Available]	[Not Available]	[Not Available]
5b9d7565-a933-449d-8ffa-ec5f82db2e77	TCGA-FN-7833	TCGA-FN-7833-F66000	09E158D4-2E7A-4C4F-B593-E2576EF592CC	2014-10-1	Scheduled Follow-up Submission	NO	YES	YES	Complete Remission/Response	Alive	837	[Not Applicable]	TUMOR FREE	NO	[Not Available]	[Not Available]	[Not Available]	[Not Available]	[Not Available]	[Not Available]	[Not Available]	Complete Remission/Response	[Not Available]	[Not Available]	[Not Available]	[Not Available]	[Not Available]	[Not Available]
f4a1fc14-0d32-4e77-a8a3-fd8fea82188a	TCGA-HT-7467	TCGA-HT-7467-F28641	f8acf925-2905-47a5-94a3-647e7f05c7e5	2012-2-27	Scheduled Follow-up Submission	[Not Available]	[Not Available]	[Not Available]	Complete Remission/Response	Alive	3	[Not Applicable]	TUMOR FREE	[Not Available]	[Not Available]	[Not Available]	[Not Available]	[Not Available]	[Not Available]	[Not Available]	[Not Available]	Complete Remission/Response	[Not Available]	[Not Available]	[Not Available]	[Not Available]	[Not Available]	[Not Available]
e6c55ba6-4c8a-4ea4-8dde-74d01915db02	TCGA-HT-7468	TCGA-HT-7468-F21233	f6007a1f-e3eb-427a-8e5b-38048663fb8e	2012-2-7	Scheduled Follow-up Submission	[Not Available]	NO	YES	Stable Disease	Alive	203	[Not Applicable]	TUMOR FREE	NO	[Not Available]	[Not Available]	[Not Available]	[Not Available]	[Not Available]	[Not Available]	[Not Available]	Stable Disease	203	[Not Available]	80	[Not Available]	[Not Available]	Post-Adjuvant Therapy
b9e2f4d1-866c-4c62-a9c8-8de7eb364a6e	TCGA-HT-7469	TCGA-HT-7469-F28780	A446AF91-E15F-4D1C-9A89-064D0E252BD4	2012-4-6	Additional New Tumor Event	[Not Available]	YES	YES	Progressive Disease	Dead	[Not Available]	351	WITH TUMOR	YES	92	YES	92	NO	[Not Available]	NO	YES	Progressive Disease	[Not Available]	[Not Available]	[Not Available]	[Not Available]	[Not Available]	[Not Available]
fee2114e-f723-4374-91f8-f1dcc6b3eaee	TCGA-HT-7470	TCGA-HT-7470-F29527	d13400b6-100b-45b1-8fdf-1ec11c38cb08	2012-3-16	Scheduled Follow-up Submission	[Not Available]	YES	YES	Complete Remission/Response	Alive	268	[Not Applicable]	TUMOR FREE	NO	[Not Available]	[Not Available]	[Not Available]	[Not Available]	[Not Available]	[Not Available]	[Not Available]	Complete Remission/Response	126	[Not Available]	90	[Not Available]	[Not Available]	[Not Available]
fee2114e-f723-4374-91f8-f1dcc6b3eaee	TCGA-HT-7470	TCGA-HT-7470-F66413	1B9B341E-9C63-4BA0-8D2D-DA8E55149B52	2014-10-14	Scheduled Follow-up Submission	NO	YES	YES	Progressive Disease	Dead	[Not Available]	1220	[Not Available]	NO	[Not Available]	[Not Available]	[Not Available]	[Not Available]	[Not Available]	[Not Available]	[Not Available]	Progressive Disease	[Not Available]	[Not Available]	[Not Available]	[Not Available]	[Not Available]	[Not Available]
48314732-5d1c-43e6-9878-5b58dfaeb06a	TCGA-HT-7471	TCGA-HT-7471-F50543	A96684B4-01E4-4FB2-8C27-B3851C9FC83E	2013-10-24	Scheduled Follow-up Submission	YES	[Not Available]	[Not Available]	[Not Available]	[Not Available]	[Not Available]	[Not Applicable]	[Not Available]	[Not Available]	[Not Available]	[Not Available]	[Not Available]	[Not Available]	[Not Available]	[Not Available]	[Not Available]	[Unknown]	[Not Available]	[Not Available]	[Not Available]	[Not Available]	[Not Available]	[Not Available]
482d4078-7576-48cf-bf7c-29014935fd47	TCGA-HT-7472	TCGA-HT-7472-F28774	2aa3d0e7-1e3a-4ced-b312-87e53c38bfa8	2012-3-1	Scheduled Follow-up Submission	[Not Available]	NO	NO	Stable Disease	Alive	1	[Not Applicable]	TUMOR FREE	NO	[Not Available]	[Not Available]	[Not Available]	[Not Available]	[Not Available]	[Not Available]	[Not Available]	Stable Disease	[Not Available]	[Not Available]	[Not Available]	[Not Available]	[Not Available]	[Not Available]
dbfaccb0-e8c0-48e8-9aef-570267574822	TCGA-HT-7473	TCGA-HT-7473-F29569	608746ac-e8a6-4b9f-ab45-bc33ab8c1d1f	2012-3-19	Scheduled Follow-up Submission	[Not Available]	YES	NO	Complete Remission/Response	Alive	503	[Not Applicable]	TUMOR FREE	NO	[Not Available]	[Not Available]	[Not Available]	[Not Available]	[Not Available]	[Not Available]	[Not Available]	[Not Available]	[Not Available]	[Not Available]	[Not Available]	[Not Available]	[Not Available]	[Not Available]
72aa812d-5daa-4bd7-9028-ec541b1f25bd	TCGA-HT-7474	TCGA-HT-7474-F28779	0c1eeecc-366a-4982-923e-0025d0ddc9c5	2012-3-1	Scheduled Follow-up Submission	[Not Available]	NO	NO	Stable Disease	Alive	114	[Not Applicable]	TUMOR FREE	NO	[Not Available]	[Not Available]	[Not Available]	[Not Available]	[Not Available]	[Not Available]	[Not Available]	Stable Disease	[Not Available]	[Not Available]	[Not Available]	[Not Available]	[Not Available]	[Not Available]
41456932-436e-4cdb-bfe8-97d089656786	TCGA-HT-7475	TCGA-HT-7475-F29411	0111db17-38a0-4f64-a70d-3b64b9ef196f	2012-3-16	Scheduled Follow-up Submission	[Not Available]	YES	YES	Complete Remission/Response	Alive	530	[Not Applicable]	TUMOR FREE	NO	[Not Available]	[Not Available]	[Not Available]	[Not Available]	[Not Available]	[Not Available]	[Not Available]	Complete Remission/Response	209	[Not Available]	70	[Not Available]	[Not Available]	Post-Adjuvant Therapy
27d0d3cb-16c0-4ba8-9662-95917f665004	TCGA-HT-7476	TCGA-HT-7476-F21240	b458719d-93c2-4787-8cc4-d347621d3f46	2012-2-7	Scheduled Follow-up Submission	[Not Available]	YES	YES	Stable Disease	Alive	199	[Not Applicable]	TUMOR FREE	NO	[Not Available]	[Not Available]	[Not Available]	[Not Available]	[Not Available]	[Not Available]	[Not Available]	[Not Available]	[Not Available]	[Not Available]	[Not Available]	[Not Available]	[Not Available]	[Not Available]
38f4b9f3-6709-40ff-9a81-5fa2111b1ce6	TCGA-HT-7477	TCGA-HT-7477-F45880	D2B0C5EB-642D-44DA-9710-8F25EF7126C5	2013-7-24	Scheduled Follow-up Submission	NO	YES	YES	Complete Remission/Response	Alive	738	[Not Applicable]	TUMOR FREE	NO	[Not Available]	[Not Available]	[Not Available]	[Not Available]	[Not Available]	[Not Available]	[Not Available]	Complete Remission/Response	[Not Available]	[Not Available]	[Not Available]	[Not Available]	[Not Available]	[Not Available]
4c3e709a-fd52-431c-8be5-3d9b1f80ecd2	TCGA-HT-7478	TCGA-HT-7478-F29409	f8d38ab2-1114-43d2-8692-afb44a702a69	2012-3-16	Scheduled Follow-up Submission	[Not Available]	YES	NO	Complete Remission/Response	Alive	194	[Not Applicable]	TUMOR FREE	NO	[Not Available]	[Not Available]	[Not Available]	[Not Available]	[Not Available]	[Not Available]	[Not Available]	Complete Remission/Response	[Not Available]	[Not Available]	[Not Available]	[Not Available]	[Not Available]	[Not Available]
a96fabfa-e830-476a-b2a1-899689570bd9	TCGA-HT-7479	TCGA-HT-7479-F29543	86783abf-eb1b-4d30-ad18-dd06802fa521	2012-3-19	Scheduled Follow-up Submission	[Not Available]	YES	YES	Complete Remission/Response	Alive	216	[Not Applicable]	TUMOR FREE	NO	[Not Available]	[Not Available]	[Not Available]	[Not Available]	[Not Available]	[Not Available]	[Not Available]	Complete Remission/Response	[Not Available]	[Not Available]	[Not Available]	[Not Available]	[Not Available]	[Not Available]
a96fabfa-e830-476a-b2a1-899689570bd9	TCGA-HT-7479	TCGA-HT-7479-F66425	7612BD19-3DFB-431D-BB36-188DBEFFB8CE	2014-10-14	Scheduled Follow-up Submission	NO	YES	YES	Complete Remission/Response	Alive	1227	[Not Applicable]	TUMOR FREE	YES	705	YES	705	[Not Available]	[Not Available]	NO	NO	Complete Remission/Response	[Not Available]	[Not Available]	[Not Available]	[Not Available]	[Not Available]	[Not Available]
325138ab-2947-4131-b40e-971f024723cc	TCGA-HT-7480	TCGA-HT-7480-F28787	5344f449-1933-42d6-965a-bc89183476ac	2012-3-1	Scheduled Follow-up Submission	[Not Available]	YES	YES	Stable Disease	Alive	2287	[Not Applicable]	WITH TUMOR	YES	1943	YES	1943	[Not Available]	[Not Available]	NO	YES	Progressive Disease	[Not Available]	[Not Available]	[Not Available]	[Not Available]	[Not Available]	[Not Available]
bff37de3-dc68-4e69-bdfc-8b524dd7774f	TCGA-HT-7481	TCGA-HT-7481-F29530	520b18e5-4f56-49dc-8420-77fbba2ef28b	2012-3-16	Scheduled Follow-up Submission	[Not Available]	NO	NO	Stable Disease	Alive	1800	[Not Applicable]	WITH TUMOR	YES	880	YES	880	[Not Available]	[Not Available]	YES	NO	Stable Disease	1524	[Not Available]	80	[Not Available]	[Not Available]	Pre-Adjuvant Therapy
bff37de3-dc68-4e69-bdfc-8b524dd7774f	TCGA-HT-7481	TCGA-HT-7481-F66422	535405F9-77D7-4D4C-AD65-9EBCE1216130	2014-10-14	Scheduled Follow-up Submission	NO	YES	NO	Partial Remission/Response	Alive	2918	[Not Applicable]	WITH TUMOR	YES	3071	YES	3071	[Not Available]	[Not Available]	NO	NO	Partial Remission/Response	[Not Available]	[Not Available]	[Not Available]	[Not Available]	[Not Available]	[Not Available]
448d3e3b-622c-4e79-bb1d-b5f2e92970e8	TCGA-HT-7482	TCGA-HT-7482-F29532	94431290-31f7-4884-adda-8c93aa2cef26	2012-3-9	Scheduled Follow-up Submission	[Not Available]	YES	NO	Partial Remission/Response	Alive	1826	[Not Applicable]	WITH TUMOR	YES	374	YES	377	[Not Available]	[Not Available]	YES	YES	Partial Remission/Response	388	[Not Available]	90	[Not Available]	[Not Available]	Post-Adjuvant Therapy
448d3e3b-622c-4e79-bb1d-b5f2e92970e8	TCGA-HT-7482	TCGA-HT-7482-F66423	A88A864D-8460-42DD-BF38-2303157EB899	2014-10-14	Scheduled Follow-up Submission	NO	YES	YES	Partial Remission/Response	Alive	3253	[Not Applicable]	TUMOR FREE	YES	374	YES	377	[Not Available]	[Not Available]	NO	NO	Complete Remission/Response	[Not Available]	[Not Available]	[Not Available]	[Not Available]	[Not Available]	[Not Available]
183dd089-e932-4be2-b252-0e8572e7da4e	TCGA-HT-7483	TCGA-HT-7483-F45917	D6D4A8CD-1727-421D-B42A-F02D776120B7	2013-7-25	Scheduled Follow-up Submission	NO	YES	YES	Complete Remission/Response	Alive	5255	[Not Applicable]	TUMOR FREE	NO	[Not Available]	[Not Available]	[Not Available]	[Not Available]	[Not Available]	[Not Available]	[Not Available]	Complete Remission/Response	[Not Available]	[Not Available]	[Not Available]	[Not Available]	[Not Available]	[Not Available]
8d06226e-500b-4172-ae96-c674913909e6	TCGA-HT-7485	TCGA-HT-7485-F28639	83c1c7af-2e20-42e9-83c9-c4d41ccf0e9e	2012-3-2	Scheduled Follow-up Submission	[Not Available]	NO	NO	Complete Remission/Response	Alive	122	[Not Applicable]	TUMOR FREE	NO	[Not Available]	[Not Available]	[Not Available]	[Not Available]	[Not Available]	[Not Available]	[Not Available]	Complete Remission/Response	[Not Available]	[Not Available]	[Not Available]	[Not Available]	[Not Available]	[Not Available]
e7fdf164-a85d-4ff5-9676-d2215ca35403	TCGA-HT-7601	TCGA-HT-7601-F29577	6573ba1b-39b9-48fd-ab97-ec82da48696c	2012-3-8	Scheduled Follow-up Submission	[Not Available]	YES	YES	Partial Remission/Response	Alive	153	[Not Applicable]	TUMOR FREE	NO	[Not Available]	[Not Available]	[Not Available]	[Not Available]	[Not Available]	[Not Available]	[Not Available]	[Not Available]	[Not Available]	[Not Available]	[Not Available]	[Not Available]	[Not Available]	[Not Available]
799e9106-e62e-4681-8861-137f474ee8b8	TCGA-HT-7602	TCGA-HT-7602-F29573	22c14639-d790-4df7-9b57-94252d8621e9	2012-3-16	Scheduled Follow-up Submission	[Not Available]	NO	NO	[Not Available]	Alive	908	[Not Applicable]	[Not Available]	[Not Available]	[Not Available]	[Not Available]	[Not Available]	[Not Available]	[Not Available]	[Not Available]	[Not Available]	[Not Available]	[Not Available]	[Not Available]	[Not Available]	[Not Available]	[Not Available]	[Not Available]
b435e88b-f105-4c65-b725-126e5a299113	TCGA-HT-7603	TCGA-HT-7603-F29571	5037ddb8-5cf9-4ac1-a8fb-dc23e5201eda	2012-3-7	Scheduled Follow-up Submission	[Not Available]	YES	NO	Complete Remission/Response	Alive	705	[Not Applicable]	TUMOR FREE	NO	[Not Available]	[Not Available]	[Not Available]	[Not Available]	[Not Available]	[Not Available]	[Not Available]	[Not Available]	[Not Available]	[Not Available]	[Not Available]	[Not Available]	[Not Available]	[Not Available]
019c5de9-74fd-48b7-95a3-227532e16c5a	TCGA-HT-7604	TCGA-HT-7604-F48641	2CE4063A-047F-4426-AE29-A345392E3CC9	2013-9-18	Scheduled Follow-up Submission	NO	YES	YES	Partial Remission/Response	Alive	3725	[Not Applicable]	[Unknown]	NO	[Not Available]	[Not Available]	[Not Available]	[Not Available]	[Not Available]	[Not Available]	[Not Available]	Partial Remission/Response	[Not Available]	[Not Available]	[Not Available]	[Not Available]	[Not Available]	[Not Available]
6b225409-09c0-4a51-8f42-8fefe3855c4d	TCGA-HT-7605	TCGA-HT-7605-F29603	37998990-790a-4fff-b085-411ac31a6810	2012-3-15	Scheduled Follow-up Submission	[Not Available]	NO	NO	[Not Available]	Alive	139	[Not Applicable]	[Not Available]	NO	[Not Available]	[Not Available]	[Not Available]	[Not Available]	[Not Available]	[Not Available]	[Not Available]	[Not Available]	[Not Available]	[Not Available]	[Not Available]	[Not Available]	[Not Available]	[Not Available]
ffcec8e5-9fd3-4b42-a7cb-74761f713cf4	TCGA-HT-7606	TCGA-HT-7606-F29692	abf3564f-8e72-4574-9fea-72c10581af01	2012-3-27	Scheduled Follow-up Submission	[Not Available]	YES	YES	Complete Remission/Response	Alive	526	[Not Applicable]	TUMOR FREE	NO	[Not Available]	[Not Available]	[Not Available]	[Not Available]	[Not Available]	[Not Available]	[Not Available]	[Not Available]	[Not Available]	[Not Available]	[Not Available]	[Not Available]	[Not Available]	[Not Available]
24ebd152-f8d7-44eb-af7f-8ee7f2e458e4	TCGA-HT-7607	TCGA-HT-7607-F35003	31E26DF5-C3E7-42FF-B16F-7CD61A7F386F	2012-9-12	Scheduled Follow-up Submission	NO	NO	NO	Progressive Disease	Dead	[Not Available]	96	WITH TUMOR	NO	[Not Available]	[Not Available]	[Not Available]	[Not Available]	[Not Available]	[Not Available]	[Not Available]	Progressive Disease	[Not Available]	[Not Available]	[Not Available]	[Not Available]	[Not Available]	[Not Available]
45b6d41b-3a1b-47e9-80e4-59355170aee7	TCGA-HT-7608	TCGA-HT-7608-F28803	2d43bc08-7f22-44da-be6a-63ec6d06c6ab	2012-3-1	Scheduled Follow-up Submission	[Not Available]	NO	NO	Stable Disease	Alive	671	[Not Applicable]	TUMOR FREE	NO	[Not Available]	[Not Available]	[Not Available]	[Not Available]	[Not Available]	[Not Available]	[Not Available]	Stable Disease	[Not Available]	[Not Available]	[Not Available]	[Not Available]	[Not Available]	[Not Available]
bfbc0d1e-2a0b-4c60-8a37-91e3ce4b79ee	TCGA-HT-7609	TCGA-HT-7609-F28823	b2709844-e682-4a18-ba98-90a7901fcaa1	2012-3-1	Scheduled Follow-up Submission	[Not Available]	YES	YES	Stable Disease	Alive	1399	[Not Applicable]	TUMOR FREE	NO	[Not Available]	[Not Available]	[Not Available]	[Not Available]	[Not Available]	[Not Available]	[Not Available]	Stable Disease	[Not Available]	[Not Available]	[Not Available]	[Not Available]	[Not Available]	[Not Available]
4839a058-fbca-44c7-bd61-81943b4d45d5	TCGA-HT-7610	TCGA-HT-7610-F28944	2b9085e1-8d09-4e4f-bb50-9b41abc637d1	2012-3-2	Scheduled Follow-up Submission	[Not Available]	NO	NO	Stable Disease	Alive	1706	[Not Applicable]	TUMOR FREE	YES	1205	YES	1205	[Not Available]	[Not Available]	YES	NO	Stable Disease	[Not Available]	[Not Available]	[Not Available]	[Not Available]	[Not Available]	[Not Available]
0ce8d92b-54e2-45d4-a551-0faf94a27d46	TCGA-HT-7611	TCGA-HT-7611-F51026	8818A585-8B73-4738-878E-8133AE74B098	2013-11-5	Scheduled Follow-up Submission	YES	[Not Available]	[Not Available]	[Not Available]	Alive	1752	[Not Applicable]	TUMOR FREE	[Unknown]	[Not Available]	[Not Available]	[Not Available]	[Not Available]	[Not Available]	[Not Available]	[Not Available]	[Unknown]	[Not Available]	[Not Available]	[Not Available]	[Not Available]	[Not Available]	[Not Available]
ab24cdc3-74a1-443f-831f-b7fb3821de6a	TCGA-HT-7616	TCGA-HT-7616-F28640	e5ca9901-4486-4be5-ad14-7964a482beaa	2012-2-27	Scheduled Follow-up Submission	[Not Available]	NO	NO	Progressive Disease	Dead	[Not Available]	7	WITH TUMOR	NO	[Not Available]	[Not Available]	[Not Available]	[Not Available]	[Not Available]	[Not Available]	[Not Available]	Progressive Disease	[Not Available]	[Not Available]	[Not Available]	[Not Available]	[Not Available]	[Not Available]
0d61bdbd-24b1-4885-a099-9e42ca7eedcd	TCGA-HT-7620	TCGA-HT-7620-F29125	8457027b-0643-4217-b0b8-49e4befa4ddf	2012-3-8	Scheduled Follow-up Submission	[Not Available]	YES	YES	Complete Remission/Response	Alive	434	[Not Applicable]	[Not Available]	YES	280	NO	[Not Available]	[Not Available]	[Not Available]	NO	YES	Progressive Disease	[Not Available]	[Not Available]	[Not Available]	[Not Available]	[Not Available]	[Not Available]
9ee268a7-fa71-4f3f-919f-cf4ee1de2658	TCGA-HT-7676	TCGA-HT-7676-F51023	1F76DF32-DF78-4FC4-AF9E-A95739C9A4C6	2013-11-5	Scheduled Follow-up Submission	YES	[Not Available]	[Not Available]	[Not Available]	Alive	5	[Not Applicable]	TUMOR FREE	[Unknown]	[Not Available]	[Not Available]	[Not Available]	[Not Available]	[Not Available]	[Not Available]	[Not Available]	[Unknown]	[Not Available]	[Not Available]	[Not Available]	[Not Available]	[Not Available]	[Not Available]
00b18ad6-ff70-41fe-8f4d-0763ac8f28b9	TCGA-HT-7677	TCGA-HT-7677-F28945	baa7ce11-be55-4690-a2e2-f95b312a2797	2012-3-2	Scheduled Follow-up Submission	[Not Available]	YES	YES	Stable Disease	Alive	494	[Not Applicable]	[Discrepancy]	NO	[Not Available]	[Not Available]	[Not Available]	[Not Available]	[Not Available]	[Not Available]	[Not Available]	Stable Disease	[Not Available]	[Not Available]	[Not Available]	[Not Available]	[Not Available]	[Not Available]
62e27075-7ddc-4f15-ac21-0a8244abb12d	TCGA-HT-7680	TCGA-HT-7680-F28949	6dbf58fb-bcc0-4b60-9447-efeeb1edbf97	2012-3-2	Scheduled Follow-up Submission	[Not Available]	NO	NO	Stable Disease	Alive	23	[Not Applicable]	TUMOR FREE	NO	[Not Available]	[Not Available]	[Not Available]	[Not Available]	[Not Available]	NO	NO	Stable Disease	[Not Available]	[Not Available]	[Not Available]	[Not Available]	[Not Available]	[Not Available]
fbe32b94-b3ba-4a56-aeba-4cffe8de2da4	TCGA-HT-7681	TCGA-HT-7681-F45882	90270A0E-EF04-4A7A-B25A-97BE90821D62	2013-7-24	Scheduled Follow-up Submission	NO	NO	NO	Complete Remission/Response	Alive	1359	[Not Applicable]	TUMOR FREE	NO	[Not Available]	[Not Available]	[Not Available]	[Not Available]	[Not Available]	[Not Available]	[Not Available]	Complete Remission/Response	[Not Available]	[Not Available]	[Not Available]	[Not Available]	[Not Available]	[Not Available]
b027ab77-70eb-4877-91a3-702064d9cc8b	TCGA-HT-7684	TCGA-HT-7684-F29412	01dfde1e-7373-4623-8db9-1c166eee0241	2012-3-16	Scheduled Follow-up Submission	[Not Available]	NO	NO	Complete Remission/Response	Alive	184	[Not Applicable]	TUMOR FREE	NO	[Not Available]	[Not Available]	[Not Available]	[Not Available]	[Not Available]	[Not Available]	[Not Available]	Complete Remission/Response	[Not Available]	[Not Available]	[Not Available]	[Not Available]	[Not Available]	[Not Available]
3d58ded1-b7cf-420c-ba59-5b424683f0df	TCGA-HT-7686	TCGA-HT-7686-F29415	417e0d62-a9b6-4c84-ab1e-cf8d83f8ea92	2012-3-16	Scheduled Follow-up Submission	[Not Available]	YES	YES	Complete Remission/Response	Alive	1300	[Not Applicable]	TUMOR FREE	NO	[Not Available]	[Not Available]	[Not Available]	[Not Available]	[Not Available]	[Not Available]	[Not Available]	Complete Remission/Response	231	[Not Available]	90	[Not Available]	[Not Available]	Post-Adjuvant Therapy
3f36cd97-eb22-47de-b447-5c96378e4a2b	TCGA-HT-7687	TCGA-HT-7687-F28642	331d5336-e632-48fa-afa7-637ce629b7c1	2012-2-27	Scheduled Follow-up Submission	[Not Available]	[Not Available]	[Not Available]	Stable Disease	Alive	3	[Not Applicable]	TUMOR FREE	[Not Available]	[Not Available]	[Not Available]	[Not Available]	[Not Available]	[Not Available]	[Not Available]	[Not Available]	[Not Available]	[Not Available]	[Not Available]	[Not Available]	[Not Available]	[Not Available]	[Not Available]
7740824e-905f-47a0-b235-54561ef58ba3	TCGA-HT-7688	TCGA-HT-7688-F29413	f6df6624-9873-4c36-a266-7828e85bf759	2012-3-16	Scheduled Follow-up Submission	[Not Available]	YES	YES	Complete Remission/Response	Alive	964	[Not Applicable]	TUMOR FREE	NO	[Not Available]	[Not Available]	[Not Available]	[Not Available]	[Not Available]	[Not Available]	[Not Available]	Complete Remission/Response	[Not Available]	[Not Available]	[Not Available]	[Not Available]	[Not Available]	[Not Available]
d58b535a-6c95-43bb-ad88-0600e6447537	TCGA-HT-7689	TCGA-HT-7689-F29648	e51861b5-7796-429e-83f5-55591edfe09f	2012-3-27	Scheduled Follow-up Submission	[Not Available]	YES	YES	Complete Remission/Response	Alive	455	[Not Applicable]	TUMOR FREE	NO	[Not Available]	[Not Available]	[Not Available]	[Not Available]	[Not Available]	[Not Available]	[Not Available]	[Not Available]	455	[Not Available]	70	[Not Available]	[Not Available]	Post-Adjuvant Therapy
e78e8845-9fba-48ba-8cf3-418429ea5f56	TCGA-HT-7690	TCGA-HT-7690-F29644	d0bfb7f9-e4a9-4094-9459-0e4f45e3a891	2012-3-15	Scheduled Follow-up Submission	[Not Available]	NO	NO	[Not Available]	Alive	3	[Not Applicable]	TUMOR FREE	NO	[Not Available]	[Not Available]	[Not Available]	[Not Available]	[Not Available]	[Not Available]	[Not Available]	[Not Available]	[Not Available]	[Not Available]	[Not Available]	[Not Available]	[Not Available]	[Not Available]
6a3e577a-4e07-4468-857a-79edbe6833cd	TCGA-HT-7691	TCGA-HT-7691-F29641	8faf3fd5-8d8f-4c08-bbf6-ea39d6da13f9	2012-3-27	Scheduled Follow-up Submission	[Not Available]	NO	NO	[Not Available]	Alive	3	[Not Applicable]	TUMOR FREE	NO	[Not Available]	[Not Available]	[Not Available]	[Not Available]	[Not Available]	[Not Available]	[Not Available]	[Not Available]	[Not Available]	[Not Available]	[Not Available]	[Not Available]	[Not Available]	[Not Available]
6a0b306b-f73d-45b2-93a6-b9bd625644a3	TCGA-HT-7692	TCGA-HT-7692-F29616	5cbaf3dd-0e68-4a8e-b1cf-3eacbb8d5a7c	2012-3-16	Scheduled Follow-up Submission	[Not Available]	YES	YES	Complete Remission/Response	Alive	90	[Not Applicable]	TUMOR FREE	NO	[Not Available]	[Not Available]	[Not Available]	[Not Available]	[Not Available]	[Not Available]	[Not Available]	[Not Available]	29	[Not Available]	100	[Not Available]	[Not Available]	[Not Available]
491ea65b-86c8-4686-99cf-f09505e20183	TCGA-HT-7693	TCGA-HT-7693-F29610	ec5c9624-543a-4497-9f96-2ddd8e899a06	2012-3-16	Scheduled Follow-up Submission	[Not Available]	YES	YES	Partial Remission/Response	Alive	533	[Not Applicable]	TUMOR FREE	NO	[Not Available]	[Not Available]	[Not Available]	[Not Available]	[Not Available]	[Not Available]	[Not Available]	[Not Available]	472	[Not Available]	90	[Not Available]	[Not Available]	Post-Adjuvant Therapy
49a87025-d0a4-44b3-b6ad-563bf9651093	TCGA-HT-7694	TCGA-HT-7694-F29607	5863990b-5374-4937-9010-a68122866939	2012-3-9	Scheduled Follow-up Submission	[Not Available]	YES	YES	Complete Remission/Response	Alive	210	[Not Applicable]	TUMOR FREE	NO	[Not Available]	[Not Available]	[Not Available]	[Not Available]	[Not Available]	[Not Available]	[Not Available]	[Not Available]	210	[Not Available]	90	[Not Available]	[Not Available]	Post-Adjuvant Therapy
5017c115-39b8-4c5c-8be6-2cb298d7c641	TCGA-HT-7695	TCGA-HT-7695-F29604	e79d4ac0-3668-4fde-91e0-684c587f2d21	2012-3-16	Scheduled Follow-up Submission	[Not Available]	YES	YES	Complete Remission/Response	Alive	442	[Not Applicable]	TUMOR FREE	NO	[Not Available]	[Not Available]	[Not Available]	[Not Available]	[Not Available]	[Not Available]	[Not Available]	[Not Available]	[Not Available]	[Not Available]	[Not Available]	[Not Available]	[Not Available]	[Not Available]
4a7d4805-09e3-4044-9800-73239f4d66d4	TCGA-HT-7854	TCGA-HT-7854-F21254	38A5E370-2CA1-4709-AEF9-8C78F3A3AACF	2012-2-7	Scheduled Follow-up Submission	[Not Available]	YES	NO	Stable Disease	Alive	292	[Not Applicable]	TUMOR FREE	NO	[Not Available]	[Not Available]	[Not Available]	[Not Available]	[Not Available]	[Not Available]	[Not Available]	Stable Disease	208	[Not Available]	100	[Not Available]	[Not Available]	Post-Adjuvant Therapy
4a7d4805-09e3-4044-9800-73239f4d66d4	TCGA-HT-7854	TCGA-HT-7854-F48001	D6E6FF39-FFE2-4774-AFD7-EDDC9E622283	2013-9-3	Scheduled Follow-up Submission	NO	YES	NO	[Unknown]	Alive	1201	[Not Applicable]	[Unknown]	YES	1147	[Not Available]	[Not Available]	YES	1191	NO	NO	[Unknown]	[Not Available]	[Not Available]	[Not Available]	[Not Available]	[Not Available]	[Not Available]
40343ebd-0d62-401e-83a4-6cdb57662ec0	TCGA-HT-7855	TCGA-HT-7855-F29420	15b69158-73b3-46d0-b878-05fde8a7f1c4	2012-3-16	Scheduled Follow-up Submission	[Not Available]	YES	YES	Complete Remission/Response	Alive	585	[Not Applicable]	TUMOR FREE	NO	[Not Available]	[Not Available]	[Not Available]	[Not Available]	[Not Available]	[Not Available]	[Not Available]	Complete Remission/Response	151	[Not Available]	80	[Not Available]	[Not Available]	Post-Adjuvant Therapy
c2c16878-b615-496c-8fcb-d49c97e15551	TCGA-HT-7856	TCGA-HT-7856-F29423	5d02bdc1-f460-4039-a270-6a7101a977b9	2012-3-16	Scheduled Follow-up Submission	[Not Available]	YES	YES	Complete Remission/Response	Alive	1189	[Not Applicable]	TUMOR FREE	NO	[Not Available]	[Not Available]	[Not Available]	[Not Available]	[Not Available]	[Not Available]	[Not Available]	Complete Remission/Response	383	[Not Available]	80	[Not Available]	[Not Available]	Adjuvant therapy
4e1606e5-f4c1-41a2-9f2c-ad0d02650070	TCGA-HT-7857	TCGA-HT-7857-F29669	baad7653-c89d-474a-95fe-3de3bd1cdaf3	2012-3-15	Scheduled Follow-up Submission	[Not Available]	NO	NO	[Not Available]	Alive	7	[Not Applicable]	TUMOR FREE	NO	[Not Available]	[Not Available]	[Not Available]	[Not Available]	[Not Available]	[Not Available]	[Not Available]	[Not Available]	[Not Available]	[Not Available]	[Not Available]	[Not Available]	[Not Available]	[Not Available]
b6951c37-377e-49b9-862c-968082e8682f	TCGA-HT-7858	TCGA-HT-7858-F29426	01d9aa5e-a5f0-4f07-b38e-fa1d6d242cfe	2012-3-16	Scheduled Follow-up Submission	[Not Available]	YES	NO	Complete Remission/Response	Alive	1540	[Not Applicable]	TUMOR FREE	NO	[Not Available]	[Not Available]	[Not Available]	[Not Available]	[Not Available]	[Not Available]	[Not Available]	Complete Remission/Response	673	[Not Available]	90	[Not Available]	[Not Available]	Post-Adjuvant Therapy
fea46eef-6b7f-44c3-93bf-2dec16bdeb79	TCGA-HT-7860	TCGA-HT-7860-F28643	1e6c9731-d20b-4753-b7d3-01ddfacc210b	2012-2-27	Scheduled Follow-up Submission	[Not Available]	[Not Available]	[Not Available]	[Not Available]	Alive	15	[Not Applicable]	TUMOR FREE	[Not Available]	[Not Available]	[Not Available]	[Not Available]	[Not Available]	[Not Available]	[Not Available]	[Not Available]	[Not Available]	[Not Available]	[Not Available]	[Not Available]	[Not Available]	[Not Available]	[Not Available]
c371e2b4-209f-40f3-a30c-51df8270b5de	TCGA-HT-7873	TCGA-HT-7873-F35010	7B5DA072-E9BC-4FBF-868B-68C84B21905C	2012-9-12	Scheduled Follow-up Submission	NO	YES	NO	Stable Disease	Alive	298	[Not Applicable]	WITH TUMOR	NO	[Not Available]	[Not Available]	[Not Available]	[Not Available]	[Not Available]	[Not Available]	[Not Available]	Stable Disease	[Not Available]	[Not Available]	[Not Available]	[Not Available]	[Not Available]	[Not Available]
c371e2b4-209f-40f3-a30c-51df8270b5de	TCGA-HT-7873	TCGA-HT-7873-F48004	7A1048C0-8594-48A5-AD64-0FBE19EEC940	2013-9-3	Scheduled Follow-up Submission	NO	YES	NO	Stable Disease	Alive	718	[Not Applicable]	WITH TUMOR	NO	[Not Available]	[Not Available]	[Not Available]	[Not Available]	[Not Available]	NO	NO	[Unknown]	[Not Available]	[Not Available]	[Not Available]	[Not Available]	[Not Available]	[Not Available]
775c04e6-a02d-44a4-86f7-496056edd249	TCGA-HT-7874	TCGA-HT-7874-F29422	e4694c1f-7591-4db8-aade-67d4600bc5d0	2012-3-16	Scheduled Follow-up Submission	[Not Available]	YES	YES	Complete Remission/Response	Alive	1130	[Not Applicable]	TUMOR FREE	NO	[Not Available]	[Not Available]	[Not Available]	[Not Available]	[Not Available]	[Not Available]	[Not Available]	Complete Remission/Response	[Not Available]	[Not Available]	[Not Available]	[Not Available]	[Not Available]	[Not Available]
40ae8507-c08a-45d5-9bbb-65d236c82319	TCGA-HT-7875	TCGA-HT-7875-F28953	cb96a53d-ffed-4904-8bf2-8a744902dcda	2012-3-2	Scheduled Follow-up Submission	[Not Available]	YES	NO	Stable Disease	Alive	10	[Not Applicable]	TUMOR FREE	NO	[Not Available]	[Not Available]	[Not Available]	[Not Available]	[Not Available]	[Not Available]	[Not Available]	Stable Disease	[Not Available]	[Not Available]	[Not Available]	[Not Available]	[Not Available]	[Not Available]
ea7f3ed6-e44b-49a1-8b5c-ce35539e7bdf	TCGA-HT-7877	TCGA-HT-7877-F29672	3ccd7a35-bec1-4c9d-90eb-27253a3deb4f	2012-3-19	Scheduled Follow-up Submission	[Not Available]	NO	NO	[Not Available]	Alive	4	[Not Applicable]	TUMOR FREE	NO	[Not Available]	[Not Available]	[Not Available]	[Not Available]	[Not Available]	[Not Available]	[Not Available]	[Not Available]	[Not Available]	[Not Available]	[Not Available]	[Not Available]	[Not Available]	[Not Available]
c916b9a4-008e-4d79-a50c-f15c3549fcf6	TCGA-HT-7879	TCGA-HT-7879-F29673	e2c73c00-8b17-4843-8269-721c0642001e	2012-3-19	Scheduled Follow-up Submission	[Not Available]	YES	YES	Complete Remission/Response	Alive	112	[Not Applicable]	TUMOR FREE	NO	[Not Available]	[Not Available]	[Not Available]	[Not Available]	[Not Available]	[Not Available]	[Not Available]	[Not Available]	[Not Available]	[Not Available]	[Not Available]	[Not Available]	[Not Available]	[Not Available]
4240c137-ee3a-474c-9426-470380cb41a2	TCGA-HT-7880	TCGA-HT-7880-F29680	929d8093-71d5-4f99-9a28-59beb307023f	2012-3-19	Scheduled Follow-up Submission	[Not Available]	NO	NO	[Not Available]	Alive	162	[Not Applicable]	TUMOR FREE	NO	[Not Available]	[Not Available]	[Not Available]	[Not Available]	[Not Available]	[Not Available]	[Not Available]	[Not Available]	[Not Available]	[Not Available]	[Not Available]	[Not Available]	[Not Available]	[Not Available]
275cb949-2f61-48c9-84f0-ba8ae4fa35c4	TCGA-HT-7881	TCGA-HT-7881-F29663	b6ac4bd8-6b05-4761-9d82-82c6716cca2a	2012-3-19	Scheduled Follow-up Submission	[Not Available]	YES	NO	Complete Remission/Response	Alive	89	[Not Applicable]	TUMOR FREE	NO	[Not Available]	[Not Available]	[Not Available]	[Not Available]	[Not Available]	[Not Available]	[Not Available]	Complete Remission/Response	[Not Available]	[Not Available]	[Not Available]	[Not Available]	[Not Available]	[Not Available]
275cb949-2f61-48c9-84f0-ba8ae4fa35c4	TCGA-HT-7881	TCGA-HT-7881-F66426	16C8114E-7798-4D8D-A4D3-83C0D4B99A57	2014-10-14	Scheduled Follow-up Submission	NO	YES	YES	Complete Remission/Response	Alive	1079	[Not Applicable]	TUMOR FREE	NO	[Not Available]	[Not Available]	[Not Available]	[Not Available]	[Not Available]	[Not Available]	[Not Available]	Complete Remission/Response	[Not Available]	[Not Available]	[Not Available]	[Not Available]	[Not Available]	[Not Available]
912d6455-0a50-4fde-b785-f6c09b00b7e4	TCGA-HT-7882	TCGA-HT-7882-F28952	af823bb6-e3bb-4b79-bde0-aa8fe642fb18	2012-3-2	Scheduled Follow-up Submission	[Not Available]	NO	NO	Progressive Disease	Dead	[Not Available]	113	WITH TUMOR	NO	[Not Available]	[Not Available]	[Not Available]	[Not Available]	[Not Available]	[Not Available]	[Not Available]	Progressive Disease	[Not Available]	[Not Available]	[Not Available]	[Not Available]	[Not Available]	[Not Available]
86aa5790-9afd-4653-926a-625516df1f56	TCGA-HT-7884	TCGA-HT-7884-F35005	AB65BCB6-8C94-4A94-A114-43967C477ACE	2012-9-12	Scheduled Follow-up Submission	NO	YES	YES	Stable Disease	Alive	343	[Not Applicable]	[Discrepancy]	NO	[Not Available]	[Not Available]	[Not Available]	[Not Available]	[Not Available]	[Not Available]	[Not Available]	Stable Disease	[Not Available]	[Not Available]	[Not Available]	[Not Available]	[Not Available]	[Not Available]
02194c0c-e2c1-4ea7-994a-07b61b2575e2	TCGA-HT-7902	TCGA-HT-7902-F28951	d028b4d0-1ca7-4f1d-818e-72dbef6901b8	2012-3-2	Scheduled Follow-up Submission	[Not Available]	NO	NO	Stable Disease	Alive	956	[Not Applicable]	TUMOR FREE	NO	[Not Available]	[Not Available]	[Not Available]	[Not Available]	[Not Available]	[Not Available]	[Not Available]	Stable Disease	[Not Available]	[Not Available]	[Not Available]	[Not Available]	[Not Available]	[Not Available]
114902c7-77b2-42ca-926b-6895e6db5e36	TCGA-HT-8010	TCGA-HT-8010-F32622	a50e614c-a87f-48d3-8084-96a63a9ea0f8	2012-6-4	Scheduled Follow-up Submission	[Not Available]	NO	NO	Stable Disease	Alive	50	[Not Applicable]	TUMOR FREE	NO	[Not Available]	[Not Available]	[Not Available]	[Not Available]	[Not Available]	[Not Available]	[Not Available]	Stable Disease	[Not Available]	[Not Available]	[Not Available]	[Not Available]	[Not Available]	[Not Available]
58de25d5-8a32-4412-866b-acac2e321bfa	TCGA-HT-8011	TCGA-HT-8011-F32623	78774b1f-2940-4bc7-af52-293e1f0d6a33	2012-6-4	Scheduled Follow-up Submission	[Not Available]	YES	YES	Stable Disease	Alive	494	[Not Applicable]	WITH TUMOR	YES	278	YES	278	NO	[Not Available]	NO	NO	Progressive Disease	[Not Available]	[Not Available]	[Not Available]	[Not Available]	[Not Available]	[Not Available]
9351b1ae-89e6-4091-934f-d50da06cd01d	TCGA-HT-8012	TCGA-HT-8012-F32626	fcdd61d8-65f9-4e94-afee-8d6a1fa757d2	2012-6-4	Scheduled Follow-up Submission	[Not Available]	NO	NO	Stable Disease	Alive	286	[Not Applicable]	WITH TUMOR	YES	133	YES	133	NO	[Not Available]	NO	NO	Stable Disease	[Not Available]	[Not Available]	[Not Available]	[Not Available]	[Not Available]	[Not Available]
e669a4b7-a494-490a-b78c-e664c59d0697	TCGA-HT-8013	TCGA-HT-8013-F32627	6ead80d0-4cf8-4010-ba95-6213237a3bc3	2012-6-4	Scheduled Follow-up Submission	[Not Available]	YES	YES	Stable Disease	Dead	[Not Available]	1933	WITH TUMOR	YES	1306	YES	1306	NO	[Not Available]	YES	YES	[Not Available]	1587	[Not Available]	70	[Not Available]	[Not Available]	Post-Adjuvant Therapy
80db28ec-ab3d-42a7-af88-b60fe8acb5b5	TCGA-HT-8018	TCGA-HT-8018-F45912	7C3529CD-D5D9-4A10-9EEB-C73F233DA2A1	2013-7-25	Scheduled Follow-up Submission	NO	YES	YES	Partial Remission/Response	Dead	[Not Available]	1152	[Unknown]	NO	[Not Available]	[Not Available]	[Not Available]	[Not Available]	[Not Available]	[Not Available]	[Not Available]	Progressive Disease	[Not Available]	[Not Available]	[Not Available]	[Not Available]	[Not Available]	[Not Available]
9d93834a-3bf0-41fd-8c74-5ac49a6e78cd	TCGA-HT-8019	TCGA-HT-8019-F46178	485491F5-BB92-4012-90C4-D172946DE695	2013-9-18	Scheduled Follow-up Submission	NO	YES	YES	Complete Remission/Response	Alive	1004	[Not Applicable]	TUMOR FREE	NO	[Not Available]	[Not Available]	[Not Available]	[Not Available]	[Not Available]	[Not Available]	[Not Available]	Complete Remission/Response	[Not Available]	[Not Available]	[Not Available]	[Not Available]	[Not Available]	[Not Available]
5de6fd84-ed02-4c27-9947-db57f05faf6d	TCGA-HT-8104	TCGA-HT-8104-F45987	ACB94785-7717-41C8-9914-F23EFFF407B3	2013-7-26	Scheduled Follow-up Submission	YES	[Not Available]	[Not Available]	[Not Available]	Alive	372	[Not Applicable]	TUMOR FREE	[Unknown]	[Not Available]	[Not Available]	[Not Available]	[Not Available]	[Not Available]	[Not Available]	[Not Available]	[Unknown]	[Not Available]	[Not Available]	[Not Available]	[Not Available]	[Not Available]	[Not Available]
d766c3af-f0b3-4791-a754-d6546d370f8f	TCGA-HT-8105	TCGA-HT-8105-F32624	457ae466-97a5-4fa0-9c9c-6cd550cd4d84	2012-6-4	Scheduled Follow-up Submission	[Not Available]	YES	NO	Stable Disease	Alive	190	[Not Applicable]	TUMOR FREE	NO	[Not Available]	[Not Available]	[Not Available]	[Not Available]	[Not Available]	[Not Available]	[Not Available]	Stable Disease	190	[Not Available]	70	[Not Available]	[Not Available]	[Not Available]
bae316e3-1fa4-4fa7-8ad6-a458857a85d4	TCGA-HT-8106	TCGA-HT-8106-F32632	cfde7285-8d0e-4079-9649-78ae297d9ef3	2012-6-4	Scheduled Follow-up Submission	[Not Available]	NO	NO	Stable Disease	Alive	3	[Not Applicable]	TUMOR FREE	NO	[Not Available]	[Not Available]	[Not Available]	[Not Available]	[Not Available]	[Not Available]	[Not Available]	Stable Disease	[Not Available]	[Not Available]	[Not Available]	[Not Available]	[Not Available]	[Not Available]
f2d3fea5-0d20-42d3-b918-adad715be4ee	TCGA-HT-8107	TCGA-HT-8107-F32633	f44397cb-1e2f-4fd5-bda9-d16644b49409	2012-6-4	Scheduled Follow-up Submission	[Not Available]	NO	NO	Stable Disease	Alive	14	[Not Applicable]	TUMOR FREE	NO	[Not Available]	[Not Available]	[Not Available]	[Not Available]	[Not Available]	[Not Available]	[Not Available]	Stable Disease	[Not Available]	[Not Available]	[Not Available]	[Not Available]	[Not Available]	[Not Available]
81fb338f-1023-49aa-ac0f-ba763a6cd68c	TCGA-HT-8108	TCGA-HT-8108-F32634	6ba76ca9-870b-4de0-9363-4e242cdf9218	2012-6-4	Scheduled Follow-up Submission	[Not Available]	NO	NO	Stable Disease	Alive	76	[Not Applicable]	TUMOR FREE	NO	[Not Available]	[Not Available]	[Not Available]	[Not Available]	[Not Available]	[Not Available]	[Not Available]	Stable Disease	[Not Available]	[Not Available]	[Not Available]	[Not Available]	[Not Available]	[Not Available]
c7b2833a-9fe8-49f6-b888-2d27b0516f5c	TCGA-HT-8109	TCGA-HT-8109-F45921	514C32A7-BD8D-4DE7-BA10-C98DB0C32233	2013-7-25	Scheduled Follow-up Submission	YES	YES	YES	[Unknown]	Alive	169	[Not Applicable]	[Unknown]	[Unknown]	[Not Available]	[Not Available]	[Not Available]	[Not Available]	[Not Available]	[Not Available]	[Not Available]	[Unknown]	[Not Available]	[Not Available]	[Not Available]	[Not Available]	[Not Available]	[Not Available]
ad1c5951-ca93-4102-889b-e28e2bcfea76	TCGA-HT-8110	TCGA-HT-8110-F43794	15409568-896E-4F94-AC2E-BE7C3DBC2045	2013-7-26	Scheduled Follow-up Submission	NO	YES	[Unknown]	Complete Remission/Response	Alive	419	[Not Applicable]	TUMOR FREE	NO	[Not Available]	[Not Available]	[Not Available]	[Not Available]	[Not Available]	[Not Available]	[Not Available]	Complete Remission/Response	[Not Available]	[Not Available]	[Not Available]	[Not Available]	[Not Available]	[Not Available]
975c76cd-f88a-4d88-93a4-fbf2cb9e2e3b	TCGA-HT-8111	TCGA-HT-8111-F32206	2b56ed8e-ae5b-40bf-8a4a-78c42163fa48	2012-5-17	Scheduled Follow-up Submission	[Not Available]	NO	NO	[Not Available]	Alive	7	[Not Applicable]	[Not Available]	[Not Available]	[Not Available]	[Not Available]	[Not Available]	[Not Available]	[Not Available]	[Not Available]	[Not Available]	[Not Available]	[Not Available]	[Not Available]	[Not Available]	[Not Available]	[Not Available]	[Not Available]
975c76cd-f88a-4d88-93a4-fbf2cb9e2e3b	TCGA-HT-8111	TCGA-HT-8111-F66396	FFCC98C8-E7F7-4031-A2FB-951886847383	2014-10-14	Scheduled Follow-up Submission	YES	[Not Available]	[Not Available]	[Not Available]	[Not Available]	[Not Available]	[Not Applicable]	[Not Available]	[Unknown]	[Not Available]	[Not Available]	[Not Available]	[Not Available]	[Not Available]	[Not Available]	[Not Available]	[Unknown]	[Not Available]	[Not Available]	[Not Available]	[Not Available]	[Not Available]	[Not Available]
9e621541-d603-4d2d-b86e-2834d3b9f9a5	TCGA-HT-8113	TCGA-HT-8113-F32197	2b8fda2e-0355-4690-bf02-889473499ac5	2012-5-17	Scheduled Follow-up Submission	[Not Available]	YES	YES	Complete Remission/Response	Alive	900	[Not Applicable]	TUMOR FREE	NO	[Not Available]	[Not Available]	[Not Available]	[Not Available]	[Not Available]	[Not Available]	[Not Available]	[Not Available]	102	[Not Available]	90	[Not Available]	[Not Available]	[Not Available]
0906ddde-02fa-417d-927b-1c400b189cac	TCGA-HT-8114	TCGA-HT-8114-F32196	3500d078-bcd9-49d3-80f3-e45ea0b4f8c1	2011-5-17	Scheduled Follow-up Submission	[Not Available]	YES	YES	Complete Remission/Response	Alive	118	[Not Applicable]	TUMOR FREE	NO	[Not Available]	[Not Available]	[Not Available]	[Not Available]	[Not Available]	[Not Available]	[Not Available]	[Not Available]	[Not Available]	[Not Available]	[Not Available]	[Not Available]	[Not Available]	[Not Available]
0906ddde-02fa-417d-927b-1c400b189cac	TCGA-HT-8114	TCGA-HT-8114-F66394	564A8AF9-E231-44BA-BF60-C33A65C09542	2014-10-14	Scheduled Follow-up Submission	NO	YES	YES	Complete Remission/Response	Alive	1040	[Not Applicable]	TUMOR FREE	NO	[Not Available]	[Not Available]	[Not Available]	[Not Available]	[Not Available]	[Not Available]	[Not Available]	Complete Remission/Response	[Not Available]	[Not Available]	[Not Available]	[Not Available]	[Not Available]	[Not Available]
9b288f0e-5155-4736-bc22-e0e801d8b738	TCGA-HT-8558	TCGA-HT-8558-F48474	266B3477-20CD-4D75-AE57-3C88CBF676B6	2013-9-13	Scheduled Follow-up Submission	YES	[Not Available]	[Not Available]	Complete Remission/Response	Alive	418	[Not Applicable]	TUMOR FREE	NO	[Not Available]	[Not Available]	[Not Available]	[Not Available]	[Not Available]	[Not Available]	[Not Available]	Complete Remission/Response	[Not Available]	[Not Available]	[Not Available]	[Not Available]	[Not Available]	[Not Available]
dd7b23a7-b41b-4670-9fc8-78895fb00cff	TCGA-HT-8563	TCGA-HT-8563-F61084	15AC3DED-B53B-4458-B1E1-E62FF1BFC992	2014-6-23	Scheduled Follow-up Submission	NO	YES	NO	Complete Remission/Response	Alive	860	[Not Applicable]	TUMOR FREE	NO	[Not Available]	[Not Available]	[Not Available]	[Not Available]	[Not Available]	[Not Available]	[Not Available]	Complete Remission/Response	[Not Available]	[Not Available]	[Not Available]	[Not Available]	[Not Available]	[Not Available]
f625e522-226b-450f-af94-dd2f5adb605e	TCGA-HT-8564	TCGA-HT-8564-F48467	E21930D3-7A78-4345-8CBE-0D4C8D4330C9	2013-9-13	Scheduled Follow-up Submission	NO	NO	YES	Progressive Disease	Alive	478	[Not Applicable]	WITH TUMOR	YES	120	[Not Available]	[Not Available]	[Not Available]	[Not Available]	NO	YES	Progressive Disease	[Not Available]	[Not Available]	[Not Available]	[Not Available]	[Not Available]	[Not Available]
6D020185-BDDE-4C43-9E38-71C6ED0C13D1	TCGA-HT-A4DS	TCGA-HT-A4DS-F61277	C66CB3E0-E464-481A-97B0-E841FA6F9560	2014-6-26	Scheduled Follow-up Submission	YES	[Not Available]	[Not Available]	[Not Available]	[Not Available]	[Not Available]	[Not Applicable]	[Not Available]	[Unknown]	[Not Available]	[Not Available]	[Not Available]	[Not Available]	[Not Available]	[Not Available]	[Not Available]	[Unknown]	[Not Available]	[Not Available]	[Not Available]	[Not Available]	[Not Available]	[Not Available]
274496D6-0A9B-45CA-876F-B91F7277963C	TCGA-HT-A4DV	TCGA-HT-A4DV-F61274	23007965-2DBF-464E-8178-F906CF6DAF4B	2014-6-26	Scheduled Follow-up Submission	NO	YES	YES	Partial Remission/Response	Alive	792	[Not Applicable]	TUMOR FREE	NO	[Not Available]	[Not Available]	[Not Available]	[Not Available]	[Not Available]	[Not Available]	[Not Available]	[Unknown]	[Not Available]	[Not Available]	[Not Available]	[Not Available]	[Not Available]	[Not Available]
618F2AA7-D1B6-430D-A157-D3D956EDEFBE	TCGA-HT-A5R5	TCGA-HT-A5R5-F61085	2FAA740F-0E6E-4FF6-87E2-57DB5C9FB215	2014-6-23	Scheduled Follow-up Submission	YES	[Not Available]	[Not Available]	[Not Available]	Alive	4	[Not Applicable]	[Not Available]	[Unknown]	[Not Available]	[Not Available]	[Not Available]	[Not Available]	[Not Available]	[Not Available]	[Not Available]	[Unknown]	[Not Available]	[Not Available]	[Not Available]	[Not Available]	[Not Available]	[Not Available]
7E41BABA-7EF6-4030-B595-D95CD96336B5	TCGA-HT-A5R7	TCGA-HT-A5R7-F61086	97459042-6A51-4558-A406-4929D88A3877	2014-6-23	Scheduled Follow-up Submission	NO	YES	YES	Complete Remission/Response	Alive	615	[Not Applicable]	TUMOR FREE	NO	[Not Available]	[Not Available]	[Not Available]	[Not Available]	[Not Available]	[Not Available]	[Not Available]	Complete Remission/Response	[Not Available]	[Not Available]	[Not Available]	[Not Available]	[Not Available]	[Not Available]
E117FCF4-2C01-4B4D-8FAF-5DE7D0E839F1	TCGA-HT-A5R9	TCGA-HT-A5R9-F61080	DF228E29-7F1C-4322-B95A-3EF860B0AAE7	2014-6-26	Scheduled Follow-up Submission	YES	[Not Available]	[Not Available]	[Not Available]	[Not Available]	[Not Available]	[Not Applicable]	[Not Available]	[Not Available]	[Not Available]	[Not Available]	[Not Available]	[Not Available]	[Not Available]	[Not Available]	[Not Available]	[Unknown]	[Not Available]	[Not Available]	[Not Available]	[Not Available]	[Not Available]	[Not Available]
5A2D3BFA-4BDD-417D-9796-E3699760114C	TCGA-HT-A5RA	TCGA-HT-A5RA-F61263	5FEE73BB-44AB-4D22-A1BA-6156B2D76DA4	2014-6-26	Scheduled Follow-up Submission	NO	YES	YES	Partial Remission/Response	Alive	832	[Not Applicable]	[Unknown]	NO	[Not Available]	[Not Available]	[Not Available]	[Not Available]	[Not Available]	[Not Available]	[Not Available]	Partial Remission/Response	[Not Available]	[Not Available]	[Not Available]	[Not Available]	[Not Available]	[Not Available]
04D56BED-98FB-45EB-8C90-95E69264DFE2	TCGA-HT-A5RB	TCGA-HT-A5RB-F61266	B068D2BC-9208-4B9A-B376-41AC8695869D	2014-6-26	Scheduled Follow-up Submission	YES	[Not Available]	[Not Available]	[Not Available]	[Not Available]	[Not Available]	[Not Applicable]	[Not Available]	[Not Available]	[Not Available]	[Not Available]	[Not Available]	[Not Available]	[Not Available]	[Not Available]	[Not Available]	[Unknown]	[Not Available]	[Not Available]	[Not Available]	[Not Available]	[Not Available]	[Not Available]
001AD307-4AD3-4F1D-B2FC-EFC032871C7E	TCGA-HT-A614	TCGA-HT-A614-F61087	95D27036-BB79-48BF-96AE-459308B69896	2014-6-23	Scheduled Follow-up Submission	YES	[Unknown]	[Unknown]	Partial Remission/Response	Alive	82	[Not Applicable]	WITH TUMOR	[Unknown]	[Not Available]	[Not Available]	[Not Available]	[Not Available]	[Not Available]	[Not Available]	[Not Available]	Partial Remission/Response	[Not Available]	[Not Available]	[Not Available]	[Not Available]	[Not Available]	[Not Available]
E89F7631-FDAC-4BE9-9997-70E400EFDC04	TCGA-HT-A615	TCGA-HT-A615-F61268	39689D3E-FECE-4F37-9C29-BA7F4A31A4E0	2014-6-26	Scheduled Follow-up Submission	NO	YES	NO	Complete Remission/Response	Alive	515	[Not Applicable]	TUMOR FREE	NO	[Not Available]	[Not Available]	[Not Available]	[Not Available]	[Not Available]	[Not Available]	[Not Available]	Complete Remission/Response	[Not Available]	[Not Available]	[Not Available]	[Not Available]	[Not Available]	[Not Available]
E89F7631-FDAC-4BE9-9997-70E400EFDC04	TCGA-HT-A615	TCGA-HT-A615-F66402	0BBC8CDA-183D-4CC2-9F38-CB22547CC40D	2014-10-14	Scheduled Follow-up Submission	NO	YES	NO	Complete Remission/Response	Alive	515	[Not Applicable]	TUMOR FREE	NO	[Not Available]	[Not Available]	[Not Available]	[Not Available]	[Not Available]	[Not Available]	[Not Available]	Complete Remission/Response	[Not Available]	[Not Available]	[Not Available]	[Not Available]	[Not Available]	[Not Available]
D43581A5-3D49-4263-862B-CA99D15EC03D	TCGA-HT-A616	TCGA-HT-A616-F61270	7B48D813-C3AE-4B87-8F6C-A51608B54A9C	2014-6-26	Scheduled Follow-up Submission	YES	[Not Available]	[Not Available]	[Not Available]	[Not Available]	[Not Available]	[Not Applicable]	[Not Available]	[Not Available]	[Not Available]	[Not Available]	[Not Available]	[Not Available]	[Not Available]	[Not Available]	[Not Available]	[Unknown]	[Not Available]	[Not Available]	[Not Available]	[Not Available]	[Not Available]	[Not Available]
E0F8E70A-AC91-4D3C-806C-BA9C14ED43AB	TCGA-HT-A617	TCGA-HT-A617-F61272	23ADCEC6-9F03-452C-9517-F9850B8B7E50	2014-6-26	Scheduled Follow-up Submission	YES	[Not Available]	[Not Available]	[Not Available]	[Not Available]	[Not Available]	[Not Applicable]	[Not Available]	[Unknown]	[Not Available]	[Not Available]	[Not Available]	[Not Available]	[Not Available]	[Not Available]	[Not Available]	[Unknown]	[Not Available]	[Not Available]	[Not Available]	[Not Available]	[Not Available]	[Not Available]
A4E2E507-7DDF-43DF-B959-FE451971AF1E	TCGA-HT-A618	TCGA-HT-A618-F61273	432C2426-FAE1-426A-A632-1DEE41F4A197	2014-6-26	Scheduled Follow-up Submission	NO	NO	NO	Complete Remission/Response	Alive	512	[Not Applicable]	TUMOR FREE	NO	[Not Available]	[Not Available]	[Not Available]	[Not Available]	[Not Available]	[Not Available]	[Not Available]	Complete Remission/Response	[Not Available]	[Not Available]	[Not Available]	[Not Available]	[Not Available]	[Not Available]
C13BAC88-C85B-4EE3-A51C-FD503CD7E726	TCGA-HT-A619	TCGA-HT-A619-F65111	1894921C-DB1C-4358-82CC-1BAA88E2D242	2014-9-18	Scheduled Follow-up Submission	NO	NO	YES	Complete Remission/Response	Alive	587	[Not Applicable]	TUMOR FREE	NO	[Not Available]	[Not Available]	[Not Available]	[Not Available]	[Not Available]	[Not Available]	[Not Available]	Complete Remission/Response	[Not Available]	[Not Available]	[Not Available]	[Not Available]	[Not Available]	[Not Available]
C13BAC88-C85B-4EE3-A51C-FD503CD7E726	TCGA-HT-A619	TCGA-HT-A619-F66412	618DA79F-9384-4DA9-86C4-137ED0EF6FCC	2014-10-14	Scheduled Follow-up Submission	NO	NO	YES	Complete Remission/Response	Alive	651	[Not Applicable]	TUMOR FREE	NO	[Not Available]	[Not Available]	[Not Available]	[Not Available]	[Not Available]	[Not Available]	[Not Available]	Complete Remission/Response	[Not Available]	[Not Available]	[Not Available]	[Not Available]	[Not Available]	[Not Available]
CF2A1B98-5693-4C04-9167-F85E69A88A4A	TCGA-HT-A61B	TCGA-HT-A61B-F61305	0DC07C0A-686E-4E73-847A-A5B80614CC2C	2014-6-26	Scheduled Follow-up Submission	NO	YES	YES	Complete Remission/Response	Alive	533	[Not Applicable]	TUMOR FREE	NO	[Not Available]	[Not Available]	[Not Available]	[Not Available]	[Not Available]	[Not Available]	[Not Available]	Complete Remission/Response	[Not Available]	[Not Available]	[Not Available]	[Not Available]	[Not Available]	[Not Available]
77396AE6-3838-47BF-AAAE-F9A0F401EC7F	TCGA-HT-A61C	TCGA-HT-A61C-F61306	2E264C8E-9312-48F4-A62B-9F307834DE3E	2014-7-15	Scheduled Follow-up Submission	NO	YES	YES	Complete Remission/Response	Dead	[Not Available]	537	WITH TUMOR	YES	476	YES	501	[Not Available]	[Not Available]	[Unknown]	[Unknown]	Progressive Disease	[Not Available]	[Not Available]	[Not Available]	[Not Available]	[Not Available]	[Not Available]
FDFF46A7-F92A-45CF-8756-6C73A406C923	TCGA-HT-A74H	TCGA-HT-A74H-F65103	C589DB9D-7A32-4BAC-B664-393197975B6A	2014-9-18	Scheduled Follow-up Submission	YES	[Not Available]	[Not Available]	[Not Available]	[Not Available]	[Not Available]	[Not Applicable]	[Not Available]	[Unknown]	[Not Available]	[Not Available]	[Not Available]	[Not Available]	[Not Available]	[Not Available]	[Not Available]	[Not Available]	[Not Available]	[Not Available]	[Not Available]	[Not Available]	[Not Available]	[Not Available]
559A8F6F-DD60-43B7-AE09-16CC4206064C	TCGA-HT-A74L	TCGA-HT-A74L-F65345	BFEB1178-726D-45D5-AB56-3FDD3EFDDB72	2014-9-22	Scheduled Follow-up Submission	NO	[Unknown]	[Unknown]	Partial Remission/Response	Alive	336	[Not Applicable]	WITH TUMOR	NO	[Not Available]	[Not Available]	[Not Available]	[Not Available]	[Not Available]	[Not Available]	[Not Available]	Partial Remission/Response	[Not Available]	[Not Available]	[Not Available]	[Not Available]	[Not Available]	[Not Available]
723CAD09-AA2D-4492-B19D-661B310E1C58	TCGA-HT-A74O	TCGA-HT-A74O-F63075	C0524DA4-BB43-462B-A48C-783387D53A16	2014-7-30	Scheduled Follow-up Submission	YES	[Not Available]	[Not Available]	[Not Available]	[Not Available]	[Not Available]	[Not Applicable]	[Not Available]	[Unknown]	[Not Available]	[Not Available]	[Not Available]	[Not Available]	[Not Available]	[Not Available]	[Not Available]	[Unknown]	[Not Available]	[Not Available]	[Not Available]	[Not Available]	[Not Available]	[Not Available]
55a67639-ed05-4143-af96-a377bc5489ee	TCGA-HW-7486	TCGA-HW-7486-F20185	48f7ad8a-519d-4053-9a38-8e9b7d4fcfdc	2012-1-6	Scheduled Follow-up Submission	[Not Available]	NO	YES	Stable Disease	Alive	609	[Not Applicable]	WITH TUMOR	NO	[Not Available]	[Not Available]	[Not Available]	[Not Available]	[Not Available]	[Not Available]	[Not Available]	[Not Available]	[Not Available]	[Not Available]	[Not Available]	[Not Available]	[Not Available]	[Not Available]
55a67639-ed05-4143-af96-a377bc5489ee	TCGA-HW-7486	TCGA-HW-7486-F35024	DBB8C9BE-873B-43D2-8DF5-9DC46E331D0F	2012-9-13	Scheduled Follow-up Submission	NO	NO	YES	Stable Disease	Alive	910	[Not Applicable]	WITH TUMOR	NO	[Not Available]	[Not Available]	[Not Available]	[Not Available]	[Not Available]	[Not Available]	[Not Available]	Stable Disease	[Not Available]	[Not Available]	[Not Available]	[Not Available]	[Not Available]	[Not Available]
55a67639-ed05-4143-af96-a377bc5489ee	TCGA-HW-7486	TCGA-HW-7486-F63120	D7EDBF5B-0DD3-42F7-9CFD-B0492BFE51D5	2014-7-31	Scheduled Follow-up Submission	NO	NO	YES	Stable Disease	Alive	1491	[Not Applicable]	WITH TUMOR	NO	[Not Available]	[Not Available]	[Not Available]	[Not Available]	[Not Available]	[Not Available]	[Not Available]	Stable Disease	[Not Available]	[Not Available]	[Not Available]	[Not Available]	[Not Available]	[Not Available]
55a67639-ed05-4143-af96-a377bc5489ee	TCGA-HW-7486	TCGA-HW-7486-F71504	F5635761-4654-43F5-B0E7-31D406CFDC05	2015-3-31	Scheduled Follow-up Submission	NO	NO	YES	Stable Disease	Alive	1721	[Not Applicable]	TUMOR FREE	NO	[Not Available]	[Not Available]	[Not Available]	[Not Available]	[Not Available]	[Not Available]	[Not Available]	Stable Disease	[Not Available]	[Not Available]	[Not Available]	[Not Available]	[Not Available]	[Not Available]
42251e02-b687-4bf1-a1b6-e3dd978542e4	TCGA-HW-7487	TCGA-HW-7487-F20201	fed2e776-d255-4c8e-9e91-4ee791cb1db0	2012-1-6	Scheduled Follow-up Submission	[Not Available]	NO	YES	Progressive Disease	Alive	409	[Not Applicable]	WITH TUMOR	NO	[Not Available]	[Not Available]	[Not Available]	[Not Available]	[Not Available]	[Not Available]	[Not Available]	[Not Available]	[Not Available]	[Not Available]	[Not Available]	[Not Available]	[Not Available]	[Not Available]
42251e02-b687-4bf1-a1b6-e3dd978542e4	TCGA-HW-7487	TCGA-HW-7487-F35025	484967C5-7342-4CFD-98DD-641422377DC2	2012-9-13	Scheduled Follow-up Submission	NO	NO	YES	Progressive Disease	Alive	605	[Not Applicable]	WITH TUMOR	NO	[Not Available]	[Not Available]	[Not Available]	[Not Available]	[Not Available]	[Not Available]	[Not Available]	Stable Disease	[Not Available]	[Not Available]	[Not Available]	[Not Available]	[Not Available]	[Not Available]
42251e02-b687-4bf1-a1b6-e3dd978542e4	TCGA-HW-7487	TCGA-HW-7487-F63122	56D5D5E3-5EEA-461C-BE0B-B08D8DB4C335	2014-7-31	Scheduled Follow-up Submission	NO	NO	YES	Progressive Disease	Alive	1382	[Not Applicable]	WITH TUMOR	YES	840	[Not Available]	[Not Available]	[Not Available]	[Not Available]	YES	YES	Progressive Disease	[Not Available]	[Not Available]	[Not Available]	[Not Available]	[Not Available]	[Not Available]
42251e02-b687-4bf1-a1b6-e3dd978542e4	TCGA-HW-7487	TCGA-HW-7487-F63127	AE0192F7-FC2F-4C56-BA5B-DC0F6810D570	2014-7-31	Additional New Tumor Event	NO	NO	YES	Progressive Disease	Alive	1382	[Not Applicable]	WITH TUMOR	YES	1356	[Not Available]	[Not Available]	[Not Available]	[Not Available]	NO	YES	[Unknown]	[Not Available]	[Not Available]	[Not Available]	[Not Available]	[Not Available]	[Not Available]
6957d45e-7ccb-457d-800d-c2a2037f4f01	TCGA-HW-7489	TCGA-HW-7489-F35026	1835F398-B5D0-411D-9C1E-EBB92CE834F2	2012-9-13	Scheduled Follow-up Submission	NO	NO	NO	Progressive Disease	Alive	253	[Not Applicable]	WITH TUMOR	NO	[Not Available]	[Not Available]	[Not Available]	[Not Available]	[Not Available]	[Not Available]	[Not Available]	Stable Disease	[Not Available]	[Not Available]	[Not Available]	[Not Available]	[Not Available]	[Not Available]
6957d45e-7ccb-457d-800d-c2a2037f4f01	TCGA-HW-7489	TCGA-HW-7489-F65183	216272E2-7AFF-4905-8D53-6ECF53800403	2014-9-19	Scheduled Follow-up Submission	NO	NO	NO	Progressive Disease	Dead	[Not Available]	1262	WITH TUMOR	NO	[Not Available]	[Not Available]	[Not Available]	[Not Available]	[Not Available]	[Not Available]	[Not Available]	[Not Applicable]	[Not Available]	[Not Available]	[Not Available]	[Not Available]	[Not Available]	[Not Available]
c3c41fd2-f0d7-4f46-9e18-cce4626538c2	TCGA-HW-7490	TCGA-HW-7490-F35029	367CE251-0386-40B4-814D-F8841ED31E36	2012-9-13	Scheduled Follow-up Submission	NO	NO	NO	Progressive Disease	Alive	585	[Not Applicable]	WITH TUMOR	NO	[Not Available]	[Not Available]	[Not Available]	[Not Available]	[Not Available]	[Not Available]	[Not Available]	Stable Disease	[Not Available]	[Not Available]	[Not Available]	[Not Available]	[Not Available]	[Not Available]
c3c41fd2-f0d7-4f46-9e18-cce4626538c2	TCGA-HW-7490	TCGA-HW-7490-F71515	33DD8C64-D014-4180-A302-7B74A4ACC84E	2015-3-31	Scheduled Follow-up Submission	NO	NO	NO	Progressive Disease	Alive	1387	[Not Applicable]	WITH TUMOR	NO	[Not Available]	[Not Available]	[Not Available]	[Not Available]	[Not Available]	[Not Available]	[Not Available]	Progressive Disease	[Not Available]	[Not Available]	[Not Available]	[Not Available]	[Not Available]	[Not Available]
a85fdb41-24c1-420d-8905-ec297f018bd9	TCGA-HW-7491	TCGA-HW-7491-F34886	3D8DE6B6-8CA8-42B6-839E-872D70DE2BF0	2012-9-13	Scheduled Follow-up Submission	NO	NO	YES	Progressive Disease	Alive	1222	[Not Applicable]	WITH TUMOR	NO	[Not Available]	[Not Available]	[Not Available]	[Not Available]	[Not Available]	[Not Available]	[Not Available]	Stable Disease	[Not Available]	[Not Available]	[Not Available]	[Not Available]	[Not Available]	[Not Available]
a85fdb41-24c1-420d-8905-ec297f018bd9	TCGA-HW-7491	TCGA-HW-7491-F71510	90E70DEF-3F70-4CD0-A7E2-39D61B6E79D8	2015-3-31	Scheduled Follow-up Submission	NO	NO	YES	Progressive Disease	Alive	2078	[Not Applicable]	WITH TUMOR	YES	2197	[Not Available]	[Not Available]	[Not Available]	[Not Available]	NO	NO	[Unknown]	[Not Available]	[Not Available]	[Not Available]	[Not Available]	[Not Available]	[Not Available]
debe24c5-e4df-4e80-82f6-8f40395aa9e6	TCGA-HW-7493	TCGA-HW-7493-F35016	EFA1541F-1FFB-4C8F-A466-BEEE014AD078	2012-9-13	Scheduled Follow-up Submission	NO	NO	NO	Stable Disease	Alive	1092	[Not Applicable]	WITH TUMOR	NO	[Not Available]	[Not Available]	[Not Available]	[Not Available]	[Not Available]	[Not Available]	[Not Available]	[Not Applicable]	[Not Available]	[Not Available]	[Not Available]	[Not Available]	[Not Available]	[Not Available]
debe24c5-e4df-4e80-82f6-8f40395aa9e6	TCGA-HW-7493	TCGA-HW-7493-F71516	3E1B09AB-B76A-4AF0-B24B-3F3B4B113EC0	2015-3-31	Scheduled Follow-up Submission	NO	YES	NO	Stable Disease	Alive	2107	[Not Applicable]	[Unknown]	NO	[Not Available]	[Not Available]	[Not Available]	[Not Available]	[Not Available]	[Not Available]	[Not Available]	Stable Disease	[Not Available]	[Not Available]	[Not Available]	[Not Available]	[Not Available]	[Not Available]
49967a57-7c12-46bb-8d71-cebbb17c9935	TCGA-HW-7495	TCGA-HW-7495-F35030	C77C5E98-BFD4-4143-80F2-88510E5479B1	2012-9-13	Scheduled Follow-up Submission	NO	NO	NO	Progressive Disease	Alive	131	[Not Applicable]	WITH TUMOR	NO	[Not Available]	[Not Available]	[Not Available]	[Not Available]	[Not Available]	[Not Available]	[Not Available]	Stable Disease	[Not Available]	[Not Available]	[Not Available]	[Not Available]	[Not Available]	[Not Available]
49967a57-7c12-46bb-8d71-cebbb17c9935	TCGA-HW-7495	TCGA-HW-7495-F66931	D0AEF044-2D9B-4D18-9BAE-026917A7332C	2014-10-28	Scheduled Follow-up Submission	NO	NO	NO	Progressive Disease	Alive	1078	[Not Applicable]	WITH TUMOR	NO	[Not Available]	[Not Available]	[Not Available]	[Not Available]	[Not Available]	[Not Available]	[Not Available]	Progressive Disease	[Not Available]	[Not Available]	[Not Available]	[Not Available]	[Not Available]	[Not Available]
bc3b4816-df1d-44ed-a8c6-f32c8e011a1f	TCGA-HW-8319	TCGA-HW-8319-F34777	812C654C-B01A-43C0-A41B-AFA0375F91A8	2012-8-30	Scheduled Follow-up Submission	NO	YES	YES	Progressive Disease	Alive	262	[Not Applicable]	WITH TUMOR	NO	[Not Available]	[Not Available]	[Not Available]	[Not Available]	[Not Available]	[Not Available]	[Not Available]	Stable Disease	[Not Available]	[Not Available]	[Not Available]	[Not Available]	[Not Available]	[Not Available]
bc3b4816-df1d-44ed-a8c6-f32c8e011a1f	TCGA-HW-8319	TCGA-HW-8319-F48677	53A20085-ECCB-4CC2-8F29-B0D6FDB7FEAC	2013-9-19	Scheduled Follow-up Submission	NO	YES	YES	Progressive Disease	Alive	660	[Not Applicable]	WITH TUMOR	NO	[Not Available]	[Not Available]	[Not Available]	[Not Available]	[Not Available]	[Not Available]	[Not Available]	Progressive Disease	[Not Available]	[Not Available]	[Not Available]	[Not Available]	[Not Available]	[Not Available]
bc3b4816-df1d-44ed-a8c6-f32c8e011a1f	TCGA-HW-8319	TCGA-HW-8319-F71526	61A5091C-7B98-4198-A87C-28DD46553F6D	2015-3-31	Scheduled Follow-up Submission	NO	YES	YES	Progressive Disease	Dead	[Not Available]	1209	WITH TUMOR	YES	997	[Not Available]	[Not Available]	[Not Available]	[Not Available]	NO	YES	[Unknown]	[Not Available]	[Not Available]	[Not Available]	[Not Available]	[Not Available]	[Not Available]
e3ed0c19-6acc-4be1-aae2-73fe73cc9f24	TCGA-HW-8320	TCGA-HW-8320-F34759	D8785593-0534-4B18-B285-E538D4F973B1	2012-8-30	Scheduled Follow-up Submission	NO	YES	YES	Stable Disease	Alive	272	[Not Applicable]	WITH TUMOR	NO	[Not Available]	[Not Available]	[Not Available]	[Not Available]	[Not Available]	[Not Available]	[Not Available]	Stable Disease	[Not Available]	[Not Available]	[Not Available]	[Not Available]	[Not Available]	[Not Available]
e3ed0c19-6acc-4be1-aae2-73fe73cc9f24	TCGA-HW-8320	TCGA-HW-8320-F48679	9584C9D2-E6B6-4DF4-8F6E-0356B155863A	2013-9-19	Scheduled Follow-up Submission	NO	YES	YES	Stable Disease	Alive	657	[Not Applicable]	WITH TUMOR	NO	[Not Available]	[Not Available]	[Not Available]	[Not Available]	[Not Available]	[Not Available]	[Not Available]	Stable Disease	[Not Available]	[Not Available]	[Not Available]	[Not Available]	[Not Available]	[Not Available]
e3ed0c19-6acc-4be1-aae2-73fe73cc9f24	TCGA-HW-8320	TCGA-HW-8320-F71522	96C444FF-7B7E-4C52-B276-F38E9E7A636B	2015-3-31	Scheduled Follow-up Submission	NO	YES	YES	Stable Disease	Alive	1217	[Not Applicable]	[Unknown]	NO	[Not Available]	[Not Available]	[Not Available]	[Not Available]	[Not Available]	[Not Available]	[Not Available]	Stable Disease	[Not Available]	[Not Available]	[Not Available]	[Not Available]	[Not Available]	[Not Available]
36cf458b-3c8e-48e7-92ab-aea1c698e417	TCGA-HW-8321	TCGA-HW-8321-F48683	6445FCA8-F9C3-475F-9B2E-4D2B425FB6D8	2013-9-19	Scheduled Follow-up Submission	NO	YES	YES	Stable Disease	Alive	596	[Not Applicable]	[Unknown]	NO	[Not Available]	[Not Available]	[Not Available]	[Not Available]	[Not Available]	[Not Available]	[Not Available]	Stable Disease	[Not Available]	[Not Available]	[Not Available]	[Not Available]	[Not Available]	[Not Available]
36cf458b-3c8e-48e7-92ab-aea1c698e417	TCGA-HW-8321	TCGA-HW-8321-F71520	8078843B-84D0-42AD-8E17-EA0F91748355	2015-3-31	Scheduled Follow-up Submission	NO	YES	YES	Stable Disease	Alive	1294	[Not Applicable]	[Unknown]	NO	[Not Available]	[Not Available]	[Not Available]	[Not Available]	[Not Available]	[Not Available]	[Not Available]	Stable Disease	[Not Available]	[Not Available]	[Not Available]	[Not Available]	[Not Available]	[Not Available]
6105c037-90f1-42d9-ac38-6e2252999a64	TCGA-HW-8322	TCGA-HW-8322-F48689	5A17EA03-519A-4417-8EBC-C35A6436CD66	2013-9-19	Scheduled Follow-up Submission	NO	NO	YES	Stable Disease	Alive	542	[Not Applicable]	WITH TUMOR	NO	[Not Available]	[Not Available]	[Not Available]	[Not Available]	[Not Available]	[Not Available]	[Not Available]	Progressive Disease	[Not Available]	[Not Available]	[Not Available]	[Not Available]	[Not Available]	[Not Available]
6105c037-90f1-42d9-ac38-6e2252999a64	TCGA-HW-8322	TCGA-HW-8322-F71499	2C14EA0E-5F06-4849-AEF9-357E34BD32FA	2015-3-31	Scheduled Follow-up Submission	NO	NO	YES	Stable Disease	Alive	758	[Not Applicable]	[Unknown]	NO	[Not Available]	[Not Available]	[Not Available]	[Not Available]	[Not Available]	[Not Available]	[Not Available]	Progressive Disease	[Not Available]	[Not Available]	[Not Available]	[Not Available]	[Not Available]	[Not Available]
8996DC64-8C5E-4E07-8ED8-2EB11C03626B	TCGA-HW-A5KJ	TCGA-HW-A5KJ-F59868	6B320E5B-9823-4C50-BBA8-9940D4E0B27C	2014-5-22	Scheduled Follow-up Submission	NO	YES	YES	Progressive Disease	Alive	619	[Not Applicable]	WITH TUMOR	YES	615	YES	615	NO	[Not Available]	NO	NO	Progressive Disease	[Not Available]	[Not Available]	[Not Available]	[Not Available]	[Not Available]	[Not Available]
8996DC64-8C5E-4E07-8ED8-2EB11C03626B	TCGA-HW-A5KJ	TCGA-HW-A5KJ-F65243	21BEB795-FDE8-4B00-A7D8-6D7B87A2C0E5	2014-9-23	Scheduled Follow-up Submission	NO	YES	YES	Progressive Disease	Alive	860	[Not Applicable]	WITH TUMOR	NO	[Not Available]	[Not Available]	[Not Available]	[Not Available]	[Not Available]	[Not Available]	[Not Available]	Progressive Disease	[Not Available]	[Not Available]	[Not Available]	[Not Available]	[Not Available]	[Not Available]
8996DC64-8C5E-4E07-8ED8-2EB11C03626B	TCGA-HW-A5KJ	TCGA-HW-A5KJ-F71524	B107795E-86A5-4E8D-AECC-BFA0F2E5F8C3	2015-3-31	Scheduled Follow-up Submission	NO	YES	YES	Progressive Disease	Dead	[Not Available]	962	WITH TUMOR	NO	[Not Available]	[Not Available]	[Not Available]	[Not Available]	[Not Available]	[Not Available]	[Not Available]	Stable Disease	[Not Available]	[Not Available]	[Not Available]	[Not Available]	[Not Available]	[Not Available]
8A94FF28-A74D-4FE2-B9C0-06C01F0A3FB6	TCGA-HW-A5KK	TCGA-HW-A5KK-F59869	B087AD19-40D2-4DA8-96BE-935B3B9845F3	2014-5-22	Scheduled Follow-up Submission	NO	YES	YES	Progressive Disease	Dead	[Not Available]	388	[Unknown]	NO	[Not Available]	[Not Available]	[Not Available]	[Not Available]	[Not Available]	[Not Available]	[Not Available]	[Unknown]	[Not Available]	[Not Available]	[Not Available]	[Not Available]	[Not Available]	[Not Available]
0639B753-4099-4CA4-ADB9-763069A614EF	TCGA-HW-A5KL	TCGA-HW-A5KL-F59871	55022EE1-B63C-4B94-AB2B-918A2EEFCD77	2014-5-22	Scheduled Follow-up Submission	NO	YES	YES	Stable Disease	Alive	633	[Not Applicable]	[Unknown]	NO	[Not Available]	[Not Available]	[Not Available]	[Not Available]	[Not Available]	[Not Available]	[Not Available]	[Unknown]	[Not Available]	[Not Available]	[Not Available]	[Not Available]	[Not Available]	[Not Available]
0639B753-4099-4CA4-ADB9-763069A614EF	TCGA-HW-A5KL	TCGA-HW-A5KL-F71508	39007937-D8BD-4815-8394-A31A3C501AFC	2015-3-31	Scheduled Follow-up Submission	NO	YES	YES	Stable Disease	Alive	878	[Not Applicable]	[Unknown]	NO	[Not Available]	[Not Available]	[Not Available]	[Not Available]	[Not Available]	[Not Available]	[Not Available]	Stable Disease	[Not Available]	[Not Available]	[Not Available]	[Not Available]	[Not Available]	[Not Available]
0DB80DFF-5586-4D9F-B253-DF82E6FD6901	TCGA-HW-A5KM	TCGA-HW-A5KM-F59872	A21EC243-977F-4520-84CF-86A0A0798873	2014-5-22	Scheduled Follow-up Submission	NO	NO	NO	Progressive Disease	Alive	630	[Not Applicable]	WITH TUMOR	NO	[Not Available]	[Not Available]	[Not Available]	[Not Available]	[Not Available]	[Not Available]	[Not Available]	Progressive Disease	[Not Available]	[Not Available]	[Not Available]	[Not Available]	[Not Available]	[Not Available]
a5f851c5-6130-4ea1-9f86-be59331a92f7	TCGA-IK-7675	TCGA-IK-7675-F33064	7861079D-6A1A-40A4-801B-8064AA218090	2012-6-19	Scheduled Follow-up Submission	[Not Available]	YES	NO	Progressive Disease	Dead	[Not Available]	578	WITH TUMOR	YES	123	[Not Available]	[Not Available]	[Not Available]	[Not Available]	[Not Available]	YES	Progressive Disease	[Not Available]	[Not Available]	[Not Available]	[Not Available]	[Not Available]	[Not Available]
a0b7c7c8-a6f2-41ba-9e61-9b7f8fbbbe1f	TCGA-IK-8125	TCGA-IK-8125-F33858	5F2476DE-8BAC-424D-8E74-93A87F9D8435	2012-7-20	Scheduled Follow-up Submission	[Not Available]	YES	YES	Complete Remission/Response	Alive	1120	[Not Applicable]	TUMOR FREE	NO	[Not Available]	[Not Available]	[Not Available]	[Not Available]	[Not Available]	[Not Available]	[Not Available]	Complete Remission/Response	1120	1	[Not Available]	[Not Available]	[Not Available]	Post-Adjuvant Therapy
a0b7c7c8-a6f2-41ba-9e61-9b7f8fbbbe1f	TCGA-IK-8125	TCGA-IK-8125-F40395	6540965A-4BA0-4DBA-8A76-CBA665EF28B5	2013-2-18	Scheduled Follow-up Submission	NO	YES	YES	Complete Remission/Response	Alive	1301	[Not Applicable]	TUMOR FREE	NO	[Not Available]	[Not Available]	[Not Available]	[Not Available]	[Not Available]	[Not Available]	[Not Available]	Complete Remission/Response	[Not Available]	[Not Available]	[Not Available]	[Not Available]	[Not Available]	[Not Available]
442DF188-B678-45BB-BD9D-7071ED8AAA5A	TCGA-KT-A74X	TCGA-KT-A74X-F69145	C727A596-5419-4239-87C0-F17471C31E25	2014-12-30	Scheduled Follow-up Submission	NO	YES	YES	Stable Disease	Alive	438	[Not Applicable]	WITH TUMOR	NO	[Not Available]	[Not Available]	[Not Available]	[Not Available]	[Not Available]	[Not Available]	[Not Available]	Stable Disease	[Not Available]	[Not Available]	[Not Available]	[Not Available]	[Not Available]	[Not Available]
77472095-030D-4679-921D-8E8E217956C5	TCGA-KT-A7W1	TCGA-KT-A7W1-F69146	9A7E8177-3F8B-4527-8538-A203602BD1A5	2014-12-30	Scheduled Follow-up Submission	NO	YES	YES	Progressive Disease	Alive	438	[Not Applicable]	TUMOR FREE	NO	[Not Available]	[Not Available]	[Not Available]	[Not Available]	[Not Available]	[Not Available]	[Not Available]	Stable Disease	[Not Available]	[Not Available]	[Not Available]	[Not Available]	[Not Available]	[Not Available]
D87742FD-FF94-4EF0-BBF4-5DD5A185A0E7	TCGA-P5-A5ET	TCGA-P5-A5ET-F69038	96CEF3FA-AAF8-4525-B223-CD3E9AC84B9E	2014-12-24	Scheduled Follow-up Submission	YES	[Not Available]	[Not Available]	[Not Available]	Alive	-10	[Not Applicable]	[Not Available]	[Unknown]	[Not Available]	[Not Available]	[Not Available]	[Not Available]	[Not Available]	[Not Available]	[Not Available]	[Unknown]	[Not Available]	[Not Available]	[Not Available]	[Not Available]	[Not Available]	[Not Available]
1AA6B9FF-7C97-47D9-923F-2BD83F20E531	TCGA-P5-A5EU	TCGA-P5-A5EU-F69039	83071394-4CC2-47AC-B866-07BA48B22797	2014-12-24	Scheduled Follow-up Submission	YES	[Not Available]	[Not Available]	[Not Available]	Alive	0	[Not Applicable]	[Not Available]	[Unknown]	[Not Available]	[Not Available]	[Not Available]	[Not Available]	[Not Available]	[Not Available]	[Not Available]	[Unknown]	[Not Available]	[Not Available]	[Not Available]	[Not Available]	[Not Available]	[Not Available]
D50E944A-3CE4-4632-A878-118499E143E3	TCGA-P5-A5EV	TCGA-P5-A5EV-F69040	012E7A89-9F25-4ECD-A153-B621EDA34526	2014-12-24	Scheduled Follow-up Submission	YES	[Not Available]	[Not Available]	[Not Available]	Alive	7	[Not Applicable]	[Not Available]	[Unknown]	[Not Available]	[Not Available]	[Not Available]	[Not Available]	[Not Available]	[Not Available]	[Not Available]	[Unknown]	[Not Available]	[Not Available]	[Not Available]	[Not Available]	[Not Available]	[Not Available]
6D02E00C-56A5-4433-9930-F036E2AA39AA	TCGA-P5-A5EW	TCGA-P5-A5EW-F69041	A19F1C6F-8887-4337-9936-67713224B969	2014-12-24	Scheduled Follow-up Submission	YES	[Not Available]	[Not Available]	[Not Available]	Alive	204	[Not Applicable]	[Not Available]	[Unknown]	[Not Available]	[Not Available]	[Not Available]	[Not Available]	[Not Available]	[Not Available]	[Not Available]	[Unknown]	[Not Available]	[Not Available]	[Not Available]	[Not Available]	[Not Available]	[Not Available]
1F13065A-40F7-455D-B8EB-F9A128722EAC	TCGA-P5-A5EX	TCGA-P5-A5EX-F69042	85CB3742-9457-45B1-831C-3BD285AEDBE7	2014-12-24	Scheduled Follow-up Submission	NO	YES	YES	Partial Remission/Response	Alive	243	[Not Applicable]	TUMOR FREE	NO	[Not Available]	[Not Available]	[Not Available]	[Not Available]	[Not Available]	[Not Available]	[Not Available]	[Not Applicable]	[Not Available]	[Not Available]	[Not Available]	[Not Available]	[Not Available]	[Not Available]
1F33AEBC-EDC1-42C5-BAA9-E4B0A06FCB26	TCGA-P5-A5EY	TCGA-P5-A5EY-F69043	C666A6D7-CD56-4729-9BE2-693819FEBB2A	2014-12-24	Scheduled Follow-up Submission	YES	[Not Available]	[Not Available]	[Not Available]	Alive	72	[Not Applicable]	[Not Available]	[Unknown]	[Not Available]	[Not Available]	[Not Available]	[Not Available]	[Not Available]	[Not Available]	[Not Available]	[Unknown]	[Not Available]	[Not Available]	[Not Available]	[Not Available]	[Not Available]	[Not Available]
82FF7A48-EA97-476E-9F4E-AACDEB6659BD	TCGA-P5-A5EZ	TCGA-P5-A5EZ-F69044	EB9BD751-31DB-45FB-B4EE-FDAA734975DF	2014-12-24	Scheduled Follow-up Submission	YES	[Not Available]	[Not Available]	[Not Available]	Alive	70	[Not Applicable]	[Not Available]	[Unknown]	[Not Available]	[Not Available]	[Not Available]	[Not Available]	[Not Available]	[Not Available]	[Not Available]	[Unknown]	[Not Available]	[Not Available]	[Not Available]	[Not Available]	[Not Available]	[Not Available]
7EB5D055-E1C8-4B93-9205-A49A6E79DFD4	TCGA-P5-A5F0	TCGA-P5-A5F0-F69045	5FF200EA-CC7D-41B7-82F0-6814B7181D40	2014-12-24	Scheduled Follow-up Submission	NO	YES	YES	Partial Remission/Response	Alive	287	[Not Applicable]	[Discrepancy]	[Unknown]	[Not Available]	[Not Available]	[Not Available]	[Not Available]	[Not Available]	[Not Available]	[Not Available]	[Not Applicable]	[Not Available]	[Not Available]	[Not Available]	[Not Available]	[Not Available]	[Not Available]
0611F5BC-89B5-44BD-B301-751FAAADB561	TCGA-P5-A5F1	TCGA-P5-A5F1-F69046	D66D7D73-A4EE-49B4-8428-0445AA6999FE	2014-12-24	Scheduled Follow-up Submission	YES	[Not Available]	[Not Available]	[Not Available]	Alive	179	[Not Applicable]	[Not Available]	[Unknown]	[Not Available]	[Not Available]	[Not Available]	[Not Available]	[Not Available]	[Not Available]	[Not Available]	[Unknown]	[Not Available]	[Not Available]	[Not Available]	[Not Available]	[Not Available]	[Not Available]
C85FA637-941A-4A9A-8029-F5B44F3DA430	TCGA-P5-A5F2	TCGA-P5-A5F2-F69047	F3A30DD0-7B51-45E5-AF2C-D07DDE25AAFB	2014-12-24	Scheduled Follow-up Submission	NO	NO	YES	Partial Remission/Response	Alive	242	[Not Applicable]	[Not Available]	[Unknown]	[Not Available]	[Not Available]	[Not Available]	[Not Available]	[Not Available]	[Not Available]	[Not Available]	[Not Applicable]	[Not Available]	[Not Available]	[Not Available]	[Not Available]	[Not Available]	[Not Available]
0557B788-5AED-4919-85EB-A503AD893D75	TCGA-P5-A5F4	TCGA-P5-A5F4-F69048	859103D0-1605-427C-8F1A-A9B796029808	2014-12-24	Scheduled Follow-up Submission	NO	YES	YES	Partial Remission/Response	Alive	231	[Not Applicable]	[Discrepancy]	[Unknown]	[Not Available]	[Not Available]	[Not Available]	[Not Available]	[Not Available]	[Not Available]	[Not Available]	[Not Applicable]	[Not Available]	[Not Available]	[Not Available]	[Not Available]	[Not Available]	[Not Available]
2E3B9F32-304E-454B-AC2C-FC72D2CCAA19	TCGA-P5-A5F6	TCGA-P5-A5F6-F69049	C9FF36A9-1928-4CC9-B832-D4E3535B9EF8	2014-12-24	Scheduled Follow-up Submission	YES	[Not Available]	[Not Available]	[Not Available]	Alive	39	[Not Applicable]	[Not Available]	[Unknown]	[Not Available]	[Not Available]	[Not Available]	[Not Available]	[Not Available]	[Not Available]	[Not Available]	[Not Applicable]	[Not Available]	[Not Available]	[Not Available]	[Not Available]	[Not Available]	[Not Available]
49D5ACBB-D75C-4485-B456-6B50667FEF99	TCGA-P5-A72U	TCGA-P5-A72U-F69015	A660818C-7861-416E-A69A-D3A5249D7F8F	2014-12-24	Additional New Tumor Event	NO	NO	NO	Complete Remission/Response	Alive	7	[Not Applicable]	[Not Available]	NO	[Not Available]	[Not Available]	[Not Available]	[Not Available]	[Not Available]	[Not Available]	[Not Available]	[Not Available]	[Not Available]	[Not Available]	[Not Available]	[Not Available]	[Not Available]	[Not Available]
59012B43-AB0B-42C3-AED3-94E224A3DFA7	TCGA-P5-A72W	TCGA-P5-A72W-F69016	A9CF3F16-71CE-459A-96F4-D5CAE4A9C4CB	2014-12-24	Scheduled Follow-up Submission	NO	YES	[Unknown]	[Unknown]	Alive	317	[Not Applicable]	[Not Available]	NO	[Not Available]	[Not Available]	[Not Available]	[Not Available]	[Not Available]	[Not Available]	[Not Available]	[Unknown]	[Not Available]	[Not Available]	[Not Available]	[Not Available]	[Not Available]	[Not Available]
2FB951F1-00A0-4CAF-AC93-096056E77B1F	TCGA-P5-A72X	TCGA-P5-A72X-F69018	D593A359-3F6D-42C9-B67B-1FA9A9A8F2EF	2014-12-24	Scheduled Follow-up Submission	NO	YES	[Unknown]	[Unknown]	Alive	403	[Not Applicable]	[Not Available]	[Unknown]	[Not Available]	[Not Available]	[Not Available]	[Not Available]	[Not Available]	[Not Available]	[Not Available]	[Unknown]	[Not Available]	[Not Available]	[Not Available]	[Not Available]	[Not Available]	[Not Available]
141F0546-F6F2-408F-AC86-07CA4AADF3D0	TCGA-P5-A72Z	TCGA-P5-A72Z-F69020	3150BD46-CE53-43C6-AB49-00BFFFDEFF84	2014-12-24	Scheduled Follow-up Submission	NO	YES	YES	[Unknown]	Alive	354	[Not Applicable]	[Not Available]	[Unknown]	[Not Available]	[Not Available]	[Not Available]	[Not Available]	[Not Available]	[Not Available]	[Not Available]	[Unknown]	[Not Available]	[Not Available]	[Not Available]	[Not Available]	[Not Available]	[Not Available]
446D76DF-3E78-4272-A942-CED0DE27C794	TCGA-P5-A730	TCGA-P5-A730-F69023	90E089B7-AB1C-4884-9506-E7D1081B8640	2014-12-24	Scheduled Follow-up Submission	NO	NO	NO	Complete Remission/Response	Alive	333	[Not Applicable]	[Not Available]	NO	[Not Available]	[Not Available]	[Not Available]	[Not Available]	[Not Available]	[Not Available]	[Not Available]	[Not Available]	[Not Available]	[Not Available]	[Not Available]	[Not Available]	[Not Available]	[Not Available]
335BC811-8BDC-4F66-BDD0-703B7CC7464B	TCGA-P5-A731	TCGA-P5-A731-F69010	43180EA8-2B76-4335-B421-AEA6A02D260E	2014-12-24	Scheduled Follow-up Submission	NO	YES	NO	[Unknown]	Alive	274	[Not Applicable]	[Not Available]	[Unknown]	[Not Available]	[Not Available]	[Not Available]	[Not Available]	[Not Available]	[Not Available]	[Not Available]	[Unknown]	[Not Available]	[Not Available]	[Not Available]	[Not Available]	[Not Available]	[Not Available]
D81B9957-8C82-4006-B111-449FA9FB95ED	TCGA-P5-A733	TCGA-P5-A733-F69012	BCE7FE93-0CC5-4B03-B45C-2D01B5E229FC	2014-12-24	Scheduled Follow-up Submission	NO	YES	YES	[Unknown]	Alive	414	[Not Applicable]	[Not Available]	[Unknown]	[Not Available]	[Not Available]	[Not Available]	[Not Available]	[Not Available]	[Not Available]	[Not Available]	[Unknown]	[Not Available]	[Not Available]	[Not Available]	[Not Available]	[Not Available]	[Not Available]
A3822B5E-D794-4126-B31F-C70E1CC47F22	TCGA-P5-A735	TCGA-P5-A735-F69024	0BFD6EB5-B542-4461-8DEA-1C3875E82587	2014-12-24	Scheduled Follow-up Submission	NO	NO	NO	Complete Remission/Response	Alive	292	[Not Applicable]	TUMOR FREE	[Unknown]	[Not Available]	[Not Available]	[Not Available]	[Not Available]	[Not Available]	[Not Available]	[Not Available]	Complete Remission/Response	[Not Available]	[Not Available]	[Not Available]	[Not Available]	[Not Available]	[Not Available]
AC3779F6-CC8B-428B-9531-03562A614515	TCGA-P5-A736	TCGA-P5-A736-F69025	3072CE7C-431C-49FA-B6CA-B85A11744A65	2014-12-24	Scheduled Follow-up Submission	NO	YES	NO	Complete Remission/Response	Alive	230	[Not Applicable]	TUMOR FREE	[Unknown]	[Not Available]	[Not Available]	[Not Available]	[Not Available]	[Not Available]	[Not Available]	[Not Available]	Complete Remission/Response	[Not Available]	[Not Available]	[Not Available]	[Not Available]	[Not Available]	[Not Available]
1B77D1E8-0A02-41DE-A408-DCF33A43407A	TCGA-P5-A737	TCGA-P5-A737-F69027	42B97363-B0BB-4444-8433-09A362EA85E1	2014-12-24	Scheduled Follow-up Submission	NO	NO	NO	[Not Applicable]	Alive	372	[Not Applicable]	[Unknown]	[Unknown]	[Not Available]	[Not Available]	[Not Available]	[Not Available]	[Not Available]	[Not Available]	[Not Available]	[Not Applicable]	[Not Available]	[Not Available]	[Not Available]	[Not Available]	[Not Available]	[Not Available]
EEF15B5C-5FBE-482A-B3B0-DD091888A6A2	TCGA-P5-A77W	TCGA-P5-A77W-F69028	2C6950F9-8C92-4DC0-8DF0-F8984EDD6958	2014-12-24	Scheduled Follow-up Submission	NO	NO	NO	[Not Applicable]	Alive	584	[Not Applicable]	[Unknown]	[Unknown]	[Not Available]	[Not Available]	[Not Available]	[Not Available]	[Not Available]	[Not Available]	[Not Available]	[Not Applicable]	[Not Available]	[Not Available]	[Not Available]	[Not Available]	[Not Available]	[Not Available]
878CED76-3144-4141-896F-50E3E863DF36	TCGA-P5-A77X	TCGA-P5-A77X-F69029	45EA1014-D5C2-4D78-8440-B7157D0F0DDE	2014-12-24	Scheduled Follow-up Submission	NO	YES	NO	Complete Remission/Response	Alive	105	[Not Applicable]	TUMOR FREE	[Unknown]	[Not Available]	[Not Available]	[Not Available]	[Not Available]	[Not Available]	[Not Available]	[Not Available]	Complete Remission/Response	[Not Available]	[Not Available]	[Not Available]	[Not Available]	[Not Available]	[Not Available]
E661E157-C6BC-4024-9905-97954759AAD6	TCGA-P5-A780	TCGA-P5-A780-F69031	A132E193-F5BB-45F6-905F-8909A039B244	2014-12-24	Scheduled Follow-up Submission	NO	YES	[Unknown]	Complete Remission/Response	Alive	72	[Not Applicable]	TUMOR FREE	[Unknown]	[Not Available]	[Not Available]	[Not Available]	[Not Available]	[Not Available]	[Not Available]	[Not Available]	Complete Remission/Response	[Not Available]	[Not Available]	[Not Available]	[Not Available]	[Not Available]	[Not Available]
3C6DC0EB-E94B-4293-B665-F3CBA04FC8DE	TCGA-P5-A781	TCGA-P5-A781-F69033	E9A6EFAD-B1E8-42EE-AF9F-CECA0957904F	2014-12-24	Scheduled Follow-up Submission	NO	YES	NO	Complete Remission/Response	Alive	134	[Not Applicable]	TUMOR FREE	[Unknown]	[Not Available]	[Not Available]	[Not Available]	[Not Available]	[Not Available]	[Not Available]	[Not Available]	Complete Remission/Response	[Not Available]	[Not Available]	[Not Available]	[Not Available]	[Not Available]	[Not Available]
505E9812-D13E-42D3-AEE2-55A85D6F4551	TCGA-QH-A65R	TCGA-QH-A65R-F59571	0FE6ACFC-9A2B-49F6-9EAF-DB1F644290C7	2014-6-10	Scheduled Follow-up Submission	NO	YES	YES	Partial Remission/Response	Alive	461	[Not Applicable]	WITH TUMOR	NO	[Not Available]	[Not Available]	[Not Available]	[Not Available]	[Not Available]	[Not Available]	[Not Available]	Stable Disease	[Not Available]	[Not Available]	[Not Available]	[Not Available]	[Not Available]	[Not Available]
92EBE72E-508D-4547-B14B-B8E02E6233CA	TCGA-QH-A65S	TCGA-QH-A65S-F42106	05F17A8A-EDDA-4973-8CDA-3A93E912104E	2014-11-14	Scheduled Follow-up Submission	NO	NO	NO	Partial Remission/Response	Alive	77	[Not Applicable]	[Discrepancy]	NO	[Not Available]	[Not Available]	[Not Available]	[Not Available]	[Not Available]	NO	NO	Partial Remission/Response	[Not Available]	[Not Available]	[Not Available]	[Not Available]	[Not Available]	[Not Available]
AD72E61E-51E3-4992-AC77-65E895935736	TCGA-QH-A65V	TCGA-QH-A65V-F59561	3023153A-E583-4554-B403-477E60A9CEC4	2014-5-15	Scheduled Follow-up Submission	NO	NO	YES	Stable Disease	Alive	384	[Not Applicable]	WITH TUMOR	NO	[Not Available]	NO	[Not Available]	[Not Available]	[Not Available]	NO	NO	[Not Applicable]	[Not Available]	[Not Available]	[Not Available]	[Not Available]	[Not Available]	[Not Available]
451BAD4F-6D72-4526-9978-38E090FC479F	TCGA-QH-A65X	TCGA-QH-A65X-F67754	1F25CD1E-428B-42DF-945A-5A915D44049E	2014-11-11	Scheduled Follow-up Submission	NO	YES	YES	Stable Disease	Alive	482	[Not Applicable]	TUMOR FREE	NO	[Not Available]	[Not Available]	[Not Available]	[Not Available]	[Not Available]	[Not Available]	[Not Available]	Stable Disease	[Not Available]	[Not Available]	[Not Available]	[Not Available]	[Not Available]	[Not Available]
C2F9DFF7-751B-4704-8E6E-F4F800297030	TCGA-QH-A65Z	TCGA-QH-A65Z-F59568	99C52DD6-0D3E-4C46-A3E1-4DC2F0E54DE7	2014-6-10	Scheduled Follow-up Submission	NO	YES	YES	Stable Disease	Alive	427	[Not Applicable]	TUMOR FREE	NO	[Not Available]	[Not Available]	[Not Available]	[Not Available]	[Not Available]	NO	NO	[Not Applicable]	[Not Available]	[Not Available]	[Not Available]	[Not Available]	[Not Available]	[Not Available]
6D17C327-435A-4CBA-9626-3B5B7B7375BB	TCGA-QH-A6CS	TCGA-QH-A6CS-F67755	387EAFBA-366D-4314-B9FF-9E949D4F3EBF	2014-11-13	Scheduled Follow-up Submission	NO	YES	YES	Stable Disease	Alive	588	[Not Applicable]	WITH TUMOR	YES	498	NO	[Not Available]	[Not Available]	[Not Available]	NO	YES	[Unknown]	[Not Available]	[Not Available]	[Not Available]	[Not Available]	[Not Available]	[Not Available]
76CB16F9-37BE-450E-B60A-5F0D0F1EC2BC	TCGA-QH-A6CU	TCGA-QH-A6CU-F60341	01C0BF10-31DF-4233-ADB1-04756C3B7DFF	2014-6-6	Scheduled Follow-up Submission	NO	YES	YES	Stable Disease	Alive	451	[Not Applicable]	TUMOR FREE	NO	[Not Available]	NO	[Not Available]	[Not Available]	[Not Available]	NO	NO	Stable Disease	[Not Available]	[Not Available]	[Not Available]	[Not Available]	[Not Available]	[Not Available]
29E95C77-F55B-42E1-B81E-EAB4BB3CF803	TCGA-QH-A6CV	TCGA-QH-A6CV-F60218	70A70972-137D-40D1-89E8-AACCCB9AD568	2014-6-6	Scheduled Follow-up Submission	NO	YES	NO	Stable Disease	Alive	442	[Not Applicable]	WITH TUMOR	NO	[Not Available]	NO	[Not Available]	[Not Available]	[Not Available]	NO	NO	Stable Disease	[Not Available]	[Not Available]	[Not Available]	[Not Available]	[Not Available]	[Not Available]
FE5C5C11-EF39-4907-9A70-67F37BB62FD7	TCGA-QH-A6CW	TCGA-QH-A6CW-F60337	D0EE6C9D-B9BF-4D05-9D17-8E26525F3FC4	2014-6-6	Scheduled Follow-up Submission	NO	NO	NO	Partial Remission/Response	Alive	414	[Not Applicable]	TUMOR FREE	NO	[Not Available]	NO	[Not Available]	[Not Available]	[Not Available]	NO	NO	Partial Remission/Response	[Not Available]	[Not Available]	[Not Available]	[Not Available]	[Not Available]	[Not Available]
CF29547A-305B-4E6E-8342-36AAC0850065	TCGA-QH-A6CX	TCGA-QH-A6CX-F60335	C455304E-F1C8-444F-A22F-82B3E161B057	2014-6-6	Scheduled Follow-up Submission	NO	YES	NO	Progressive Disease	Dead	[Not Available]	372	WITH TUMOR	YES	273	NO	[Not Available]	[Not Available]	[Not Available]	NO	NO	[Not Applicable]	[Not Available]	[Not Available]	[Not Available]	[Not Available]	[Not Available]	[Not Available]
E1758D75-B2A0-4386-BD72-6B2421D4DA6B	TCGA-QH-A6CY	TCGA-QH-A6CY-F60215	2C2B9A3A-F971-4EA8-8EBC-64D524428000	2014-6-6	Scheduled Follow-up Submission	NO	YES	YES	Stable Disease	Alive	408	[Not Applicable]	WITH TUMOR	NO	[Not Available]	[Not Available]	[Not Available]	[Not Available]	[Not Available]	[Not Available]	[Not Available]	Stable Disease	[Not Available]	[Not Available]	[Not Available]	[Not Available]	[Not Available]	[Not Available]
B4F4C9B5-BC50-4F35-A7DA-FD011C3B2C02	TCGA-QH-A6CZ	TCGA-QH-A6CZ-F60216	6C5CF2CB-E23F-4BB2-AF28-E07457CC2F43	2014-6-3	Scheduled Follow-up Submission	NO	NO	NO	Stable Disease	Alive	279	[Not Applicable]	TUMOR FREE	NO	[Not Available]	NO	[Not Available]	[Not Available]	[Not Available]	NO	NO	Stable Disease	[Not Available]	[Not Available]	[Not Available]	[Not Available]	[Not Available]	[Not Available]
B60FCE04-9779-42C0-8161-D29D8A1D7C64	TCGA-QH-A6X3	TCGA-QH-A6X3-F67748	94F8F675-8373-4F83-B1D9-DB09536BD306	2014-11-11	Scheduled Follow-up Submission	NO	NO	NO	Complete Remission/Response	Alive	313	[Not Applicable]	TUMOR FREE	NO	[Not Available]	[Not Available]	[Not Available]	[Not Available]	[Not Available]	[Not Available]	[Not Available]	Complete Remission/Response	[Not Available]	[Not Available]	[Not Available]	[Not Available]	[Not Available]	[Not Available]
976D067B-9D7F-4920-A04D-E831EDC6C2C2	TCGA-QH-A6X4	TCGA-QH-A6X4-F67744	72B8568B-9EB3-4A59-B6F0-212EAEBCDB3B	2014-11-11	Scheduled Follow-up Submission	NO	YES	YES	Complete Remission/Response	Alive	442	[Not Applicable]	TUMOR FREE	NO	[Not Available]	[Not Available]	[Not Available]	[Not Available]	[Not Available]	[Not Available]	[Not Available]	Complete Remission/Response	[Not Available]	[Not Available]	[Not Available]	[Not Available]	[Not Available]	[Not Available]
ED833BE3-0E9B-4C9B-B6D5-1098F08265A0	TCGA-QH-A6X5	TCGA-QH-A6X5-F67745	32789522-AAAB-4CF4-A943-F0D84F619E1E	2014-11-11	Scheduled Follow-up Submission	NO	NO	NO	[Unknown]	Alive	497	[Not Applicable]	[Unknown]	[Unknown]	[Not Available]	[Not Available]	[Not Available]	[Not Available]	[Not Available]	[Not Available]	[Not Available]	[Unknown]	[Not Available]	[Not Available]	[Not Available]	[Not Available]	[Not Available]	[Not Available]
D209CFFC-FE21-4AE7-B610-E5668EA84A3B	TCGA-QH-A6X8	TCGA-QH-A6X8-F67753	A7E4AF59-6E8F-4C35-A001-B2F9304893EB	2014-11-11	Scheduled Follow-up Submission	NO	YES	YES	Stable Disease	Alive	509	[Not Applicable]	WITH TUMOR	NO	[Not Available]	[Not Available]	[Not Available]	[Not Available]	[Not Available]	[Not Available]	[Not Available]	Stable Disease	[Not Available]	[Not Available]	[Not Available]	[Not Available]	[Not Available]	[Not Available]
1CA2E1B3-E3EB-4740-A69A-800E3EB60787	TCGA-QH-A6X9	TCGA-QH-A6X9-F67996	D32F81E0-E807-4561-B725-7B5D276A9CB5	2014-11-13	Scheduled Follow-up Submission	NO	NO	NO	[Unknown]	Alive	58	[Not Applicable]	[Unknown]	NO	[Not Available]	[Not Available]	[Not Available]	[Not Available]	[Not Available]	[Not Available]	[Not Available]	[Unknown]	[Not Available]	[Not Available]	[Not Available]	[Not Available]	[Not Available]	[Not Available]
4289A50B-C6BE-495E-9826-53AEB67B6A22	TCGA-QH-A6XA	TCGA-QH-A6XA-F67837	498861CB-8AE0-4DAA-8DDA-EB9A529A8AAE	2014-11-12	Scheduled Follow-up Submission	NO	NO	NO	Complete Remission/Response	Alive	502	[Not Applicable]	TUMOR FREE	NO	[Not Available]	[Not Available]	[Not Available]	[Not Available]	[Not Available]	[Not Available]	[Not Available]	Complete Remission/Response	[Not Available]	[Not Available]	[Not Available]	[Not Available]	[Not Available]	[Not Available]
62088274-A45B-4616-B086-B0DDD64895F0	TCGA-QH-A6XC	TCGA-QH-A6XC-F67756	E380B62D-492A-4675-BC38-C474EC318248	2014-11-12	Scheduled Follow-up Submission	NO	YES	YES	[Discrepancy]	Alive	508	[Not Applicable]	WITH TUMOR	YES	438	YES	440	[Not Available]	[Not Available]	YES	YES	[Unknown]	[Not Available]	[Not Available]	[Not Available]	[Not Available]	[Not Available]	[Not Available]
A96BCA45-ECC7-44F6-ACB6-48B0CEC3DE4D	TCGA-QH-A86X	TCGA-QH-A86X-F67829	141FF06B-0B90-43FA-BACB-DC729D4C533C	2014-11-12	Scheduled Follow-up Submission	NO	NO	NO	Complete Remission/Response	Alive	337	[Not Applicable]	TUMOR FREE	NO	[Not Available]	[Not Available]	[Not Available]	[Not Available]	[Not Available]	[Not Available]	[Not Available]	Complete Remission/Response	[Not Available]	[Not Available]	[Not Available]	[Not Available]	[Not Available]	[Not Available]
345D975C-E666-4614-81EB-5CCBB5BD2CF7	TCGA-QH-A870	TCGA-QH-A870-F67994	06EDC827-0874-466D-A0FA-9A8E0361EBD5	2014-11-14	Scheduled Follow-up Submission	NO	NO	NO	Complete Remission/Response	Alive	395	[Not Applicable]	WITH TUMOR	YES	335	NO	[Not Available]	[Not Available]	[Not Available]	NO	YES	Progressive Disease	[Not Available]	[Not Available]	[Not Available]	[Not Available]	[Not Available]	[Not Available]
739CC9F1-71BE-4F81-A5D1-EDA673903E45	TCGA-RY-A83X	TCGA-RY-A83X-F69371	D1FF61B1-0207-44B7-8D81-BD3EA2A2AC5B	2015-1-7	Scheduled Follow-up Submission	NO	NO	NO	[Not Applicable]	Alive	939	[Not Applicable]	[Not Available]	NO	[Not Available]	[Not Available]	[Not Available]	[Not Available]	[Not Available]	[Not Available]	[Not Available]	Stable Disease	[Not Available]	[Not Available]	[Not Available]	[Not Available]	[Not Available]	[Not Available]
172701CF-709B-4E8F-B2FA-E2690A9E272D	TCGA-RY-A83Y	TCGA-RY-A83Y-F69684	B7EDDC6A-64ED-415B-BA25-42AC2A57104D	2015-1-15	Scheduled Follow-up Submission	YES	[Not Available]	[Not Available]	[Not Available]	[Not Available]	[Not Available]	[Not Applicable]	[Not Available]	[Not Available]	[Not Available]	[Not Available]	[Not Available]	[Not Available]	[Not Available]	[Not Available]	[Not Available]	[Unknown]	[Not Available]	[Not Available]	[Not Available]	[Not Available]	[Not Available]	[Not Available]
145C3685-F6DE-4669-8EC4-6C3431A90532	TCGA-RY-A83Z	TCGA-RY-A83Z-F69683	7FFE6D88-3A4E-4CC6-85C0-81A47066F754	2015-1-15	Scheduled Follow-up Submission	YES	[Not Available]	[Not Available]	[Not Available]	[Not Available]	[Not Available]	[Not Applicable]	[Not Available]	[Not Available]	[Not Available]	[Not Available]	[Not Available]	[Not Available]	[Not Available]	[Not Available]	[Not Available]	[Unknown]	[Not Available]	[Not Available]	[Not Available]	[Not Available]	[Not Available]	[Not Available]
738143B3-2D82-42F0-9FD4-8CBABC9C9B4F	TCGA-RY-A840	TCGA-RY-A840-F69714	62C23FD3-D088-4DBA-8444-DB73F572BC0D	2015-1-16	Scheduled Follow-up Submission	NO	NO	YES	Stable Disease	Alive	854	[Not Applicable]	WITH TUMOR	NO	[Not Available]	[Not Available]	[Not Available]	[Not Available]	[Not Available]	[Not Available]	[Not Available]	Stable Disease	[Not Available]	[Not Available]	[Not Available]	[Not Available]	[Not Available]	[Not Available]
1F2F3BF6-ACDD-4A72-8C33-230DE40910EB	TCGA-RY-A843	TCGA-RY-A843-F69739	7694306A-668D-469A-8334-666FBEB3F8EB	2015-1-16	Scheduled Follow-up Submission	YES	[Not Available]	[Not Available]	[Not Available]	Alive	63	[Not Applicable]	[Not Available]	[Unknown]	[Not Available]	[Not Available]	[Not Available]	[Not Available]	[Not Available]	[Not Available]	[Not Available]	Stable Disease	[Not Available]	[Not Available]	[Not Available]	[Not Available]	[Not Available]	[Not Available]
36615695-921C-4C8A-93D6-6C788079BEAE	TCGA-RY-A845	TCGA-RY-A845-F69753	841FBC5A-C059-46D9-9B81-FECE85329AD8	2015-1-16	Scheduled Follow-up Submission	NO	NO	NO	[Not Applicable]	Alive	596	[Not Applicable]	TUMOR FREE	NO	[Not Available]	[Not Available]	[Not Available]	[Not Available]	[Not Available]	[Not Available]	[Not Available]	[Not Applicable]	[Not Available]	[Not Available]	[Not Available]	[Not Available]	[Not Available]	[Not Available]
FFF304A2-113F-499D-A88C-9D3660C348D9	TCGA-RY-A847	TCGA-RY-A847-F69806	C6397C70-0482-41A4-987F-5E5A473DB207	2015-1-20	Scheduled Follow-up Submission	NO	NO	NO	[Not Applicable]	Alive	933	[Not Applicable]	[Not Available]	NO	[Not Available]	[Not Available]	[Not Available]	[Not Available]	[Not Available]	[Not Available]	[Not Available]	Stable Disease	[Not Available]	[Not Available]	[Not Available]	[Not Available]	[Not Available]	[Not Available]
41E4DC71-7767-44C2-9D38-110DCD37B451	TCGA-S9-A6TS	TCGA-S9-A6TS-F51945	74B6FEC2-31FE-4373-93A8-2FA1CD37B9BE	2013-11-26	Scheduled Follow-up Submission	NO	YES	NO	Progressive Disease	Dead	[Not Available]	1891	WITH TUMOR	YES	1324	YES	1324	[Not Available]	[Not Available]	NO	YES	Progressive Disease	[Not Available]	[Not Available]	[Not Available]	[Not Available]	[Not Available]	[Not Available]
688FC346-A14D-4859-8727-057CD0A0B880	TCGA-S9-A6TU	TCGA-S9-A6TU-F63758	0BB2FB53-2C6E-452B-85E8-2C506EEF2C1F	2014-8-18	Additional New Tumor Event	NO	NO	NO	Partial Remission/Response	Alive	2650	[Not Applicable]	WITH TUMOR	YES	2650	NO	[Not Available]	[Not Available]	[Not Available]	NO	NO	Progressive Disease	[Not Available]	[Not Available]	[Not Available]	[Not Available]	[Not Available]	[Not Available]
048056CD-39DD-4134-A58B-70BEBB3DD2FF	TCGA-S9-A6TV	TCGA-S9-A6TV-F67222	A33D1658-C2DB-47BB-BF53-04E59CD75E27	2014-11-3	Scheduled Follow-up Submission	YES	YES	YES	Complete Remission/Response	Alive	571	[Not Applicable]	TUMOR FREE	[Unknown]	[Not Available]	[Not Available]	[Not Available]	[Not Available]	[Not Available]	[Not Available]	[Not Available]	[Unknown]	[Not Available]	[Not Available]	[Not Available]	[Not Available]	[Not Available]	[Not Available]
C45E02E5-7E3C-4F36-8B8D-F54617E8A436	TCGA-S9-A6TW	TCGA-S9-A6TW-F63103	A569F2B3-7F15-4579-B8DC-59536DBD1FB2	2014-7-31	Additional New Tumor Event	NO	NO	YES	Partial Remission/Response	Alive	1151	[Not Applicable]	TUMOR FREE	YES	861	YES	1018	[Not Available]	[Not Available]	YES	NO	Complete Remission/Response	[Not Available]	[Not Available]	[Not Available]	[Not Available]	[Not Available]	[Not Available]
C45E02E5-7E3C-4F36-8B8D-F54617E8A436	TCGA-S9-A6TW	TCGA-S9-A6TW-F69523	FEC5BB13-A2E8-46F8-B571-27DEAD8E9C6B	2015-1-13	Scheduled Follow-up Submission	NO	NO	YES	Partial Remission/Response	Alive	1250	[Not Applicable]	TUMOR FREE	NO	[Not Available]	[Not Available]	[Not Available]	[Not Available]	[Not Available]	[Not Available]	[Not Available]	Complete Remission/Response	[Not Available]	[Not Available]	[Not Available]	[Not Available]	[Not Available]	[Not Available]
432FE4A9-2CDC-4323-AFF0-59E2FDEDA194	TCGA-S9-A6TX	TCGA-S9-A6TX-F62924	91D5E826-F407-414E-B1BA-ED1C5334A4AC	2014-7-29	Scheduled Follow-up Submission	NO	NO	YES	Complete Remission/Response	Alive	1049	[Not Applicable]	WITH TUMOR	NO	[Not Available]	[Not Available]	[Not Available]	[Not Available]	[Not Available]	[Not Available]	[Not Available]	Partial Remission/Response	[Not Available]	[Not Available]	[Not Available]	[Not Available]	[Not Available]	[Not Available]
432FE4A9-2CDC-4323-AFF0-59E2FDEDA194	TCGA-S9-A6TX	TCGA-S9-A6TX-F69524	6BF62AEC-FDE0-4175-A8B3-48A31F3789DF	2015-1-13	Scheduled Follow-up Submission	NO	NO	YES	Complete Remission/Response	Alive	1245	[Not Applicable]	WITH TUMOR	NO	[Not Available]	[Not Available]	[Not Available]	[Not Available]	[Not Available]	[Not Available]	[Not Available]	Partial Remission/Response	[Not Available]	[Not Available]	[Not Available]	[Not Available]	[Not Available]	[Not Available]
DCBBACA6-A24B-4BED-95DE-314CFF71E436	TCGA-S9-A6TY	TCGA-S9-A6TY-F62929	EC8D9DEB-D61F-4DC5-9CEB-60911357995D	2014-7-29	Scheduled Follow-up Submission	NO	NO	YES	Partial Remission/Response	Alive	953	[Not Applicable]	WITH TUMOR	NO	[Not Available]	[Not Available]	[Not Available]	[Not Available]	[Not Available]	[Not Available]	[Not Available]	Stable Disease	[Not Available]	[Not Available]	[Not Available]	[Not Available]	[Not Available]	[Not Available]
DCBBACA6-A24B-4BED-95DE-314CFF71E436	TCGA-S9-A6TY	TCGA-S9-A6TY-F69979	7C0F957F-C722-4E99-A2AC-ECC1180A0DB6	2015-1-26	Scheduled Follow-up Submission	NO	NO	YES	Partial Remission/Response	Alive	1076	[Not Applicable]	WITH TUMOR	NO	[Not Available]	[Not Available]	[Not Available]	[Not Available]	[Not Available]	[Not Available]	[Not Available]	Stable Disease	[Not Available]	[Not Available]	[Not Available]	[Not Available]	[Not Available]	[Not Available]
B297C4DC-EC58-4392-908A-586E81D57EF0	TCGA-S9-A6TZ	TCGA-S9-A6TZ-F63759	1210ED73-346A-4862-96D4-FAD472D23511	2014-8-18	Scheduled Follow-up Submission	NO	NO	NO	Partial Remission/Response	Alive	873	[Not Applicable]	WITH TUMOR	NO	[Not Available]	[Not Available]	[Not Available]	[Not Available]	[Not Available]	[Not Available]	[Not Available]	Stable Disease	[Not Available]	[Not Available]	[Not Available]	[Not Available]	[Not Available]	[Not Available]
B297C4DC-EC58-4392-908A-586E81D57EF0	TCGA-S9-A6TZ	TCGA-S9-A6TZ-F69980	22F17F80-0D24-4889-90F7-1F2867C444FB	2015-1-26	Scheduled Follow-up Submission	NO	NO	NO	Partial Remission/Response	Alive	1120	[Not Applicable]	WITH TUMOR	NO	[Not Available]	[Not Available]	[Not Available]	[Not Available]	[Not Available]	[Not Available]	[Not Available]	Stable Disease	[Not Available]	[Not Available]	[Not Available]	[Not Available]	[Not Available]	[Not Available]
A343FBE3-147A-4656-9E90-5408298CA12C	TCGA-S9-A6U0	TCGA-S9-A6U0-F65505	E6AAFF5B-8B77-45E0-B9DA-B6AE02E6C64E	2014-9-24	Additional New Tumor Event	NO	YES	YES	Partial Remission/Response	Alive	698	[Not Applicable]	WITH TUMOR	YES	692	[Not Available]	[Not Available]	[Not Available]	[Not Available]	NO	YES	Progressive Disease	[Not Available]	[Not Available]	[Not Available]	[Not Available]	[Not Available]	[Not Available]
A343FBE3-147A-4656-9E90-5408298CA12C	TCGA-S9-A6U0	TCGA-S9-A6U0-F72340	311F9CE3-EB25-4E54-A3B3-081A1852C1EE	2015-5-27	Scheduled Follow-up Submission	NO	YES	YES	Partial Remission/Response	Dead	[Not Available]	742	WITH TUMOR	NO	[Not Available]	[Not Available]	[Not Available]	[Not Available]	[Not Available]	[Not Available]	[Not Available]	Progressive Disease	[Not Available]	[Not Available]	[Not Available]	[Not Available]	[Not Available]	[Not Available]
A5E10E2E-5157-487B-88DC-6C70AD5E244A	TCGA-S9-A6U1	TCGA-S9-A6U1-F63760	67CE99F0-7B27-4F16-97D4-A8E6784C6E6B	2014-8-18	Scheduled Follow-up Submission	NO	NO	YES	Complete Remission/Response	Alive	536	[Not Applicable]	TUMOR FREE	NO	[Not Available]	[Not Available]	[Not Available]	[Not Available]	[Not Available]	[Not Available]	[Not Available]	Complete Remission/Response	[Not Available]	[Not Available]	[Not Available]	[Not Available]	[Not Available]	[Not Available]
A5E10E2E-5157-487B-88DC-6C70AD5E244A	TCGA-S9-A6U1	TCGA-S9-A6U1-F69560	F3A4A89B-CAE9-46CE-B976-C258A8BCC331	2015-1-14	Scheduled Follow-up Submission	NO	NO	YES	Complete Remission/Response	Alive	785	[Not Applicable]	TUMOR FREE	NO	[Not Available]	[Not Available]	[Not Available]	[Not Available]	[Not Available]	[Not Available]	[Not Available]	Complete Remission/Response	[Not Available]	[Not Available]	[Not Available]	[Not Available]	[Not Available]	[Not Available]
41FBB9F1-4A13-48AB-8649-0608C89CDD9F	TCGA-S9-A6U2	TCGA-S9-A6U2-F62930	D7605DAC-EA70-4CDE-A78C-93C34384D691	2014-7-29	Scheduled Follow-up Submission	NO	YES	NO	Partial Remission/Response	Alive	719	[Not Applicable]	WITH TUMOR	NO	[Not Available]	[Not Available]	[Not Available]	[Not Available]	[Not Available]	[Not Available]	[Not Available]	Stable Disease	[Not Available]	[Not Available]	[Not Available]	[Not Available]	[Not Available]	[Not Available]
41FBB9F1-4A13-48AB-8649-0608C89CDD9F	TCGA-S9-A6U2	TCGA-S9-A6U2-F69983	5C5198F1-AE6F-4D1D-81A5-FF00BD8C15A2	2015-1-26	Scheduled Follow-up Submission	NO	YES	NO	Partial Remission/Response	Alive	908	[Not Applicable]	WITH TUMOR	NO	[Not Available]	[Not Available]	[Not Available]	[Not Available]	[Not Available]	[Not Available]	[Not Available]	Stable Disease	[Not Available]	[Not Available]	[Not Available]	[Not Available]	[Not Available]	[Not Available]
621424EC-67BC-4C42-B0AD-64C5654B5AD9	TCGA-S9-A6U5	TCGA-S9-A6U5-F62932	16B4B4CE-88A3-4F93-9EDD-7996245DDB89	2014-7-29	Scheduled Follow-up Submission	NO	NO	NO	Complete Remission/Response	Alive	992	[Not Applicable]	TUMOR FREE	NO	[Not Available]	[Not Available]	[Not Available]	[Not Available]	[Not Available]	NO	NO	Stable Disease	[Not Available]	[Not Available]	[Not Available]	[Not Available]	[Not Available]	[Not Available]
8ED09A8A-3284-4A1B-B369-E25D2FAB0F61	TCGA-S9-A6U6	TCGA-S9-A6U6-F67224	128E5C5A-A168-4BB1-B88E-EA04AC0F0A70	2014-11-3	Scheduled Follow-up Submission	NO	YES	NO	Complete Remission/Response	Alive	489	[Not Applicable]	TUMOR FREE	NO	[Not Available]	[Not Available]	[Not Available]	[Not Available]	[Not Available]	[Not Available]	[Not Available]	Complete Remission/Response	[Not Available]	[Not Available]	[Not Available]	[Not Available]	[Not Available]	[Not Available]
8ED09A8A-3284-4A1B-B369-E25D2FAB0F61	TCGA-S9-A6U6	TCGA-S9-A6U6-F72342	696B1232-17D7-451C-B9F5-CB0EB01B56B4	2015-5-27	Scheduled Follow-up Submission	NO	YES	NO	Complete Remission/Response	Alive	1069	[Not Applicable]	[Unknown]	[Unknown]	[Not Available]	[Not Available]	[Not Available]	[Not Available]	[Not Available]	[Not Available]	[Not Available]	[Unknown]	[Not Available]	[Not Available]	[Not Available]	[Not Available]	[Not Available]	[Not Available]
B10A9314-FD40-459E-97EA-AFFC636DCEEA	TCGA-S9-A6U8	TCGA-S9-A6U8-F65495	ABC7E671-7584-4D6A-BDE7-B180552B3D64	2014-9-24	Scheduled Follow-up Submission	NO	NO	NO	Partial Remission/Response	Dead	[Not Available]	2988	WITH TUMOR	YES	367	[Not Available]	[Not Available]	[Not Available]	[Not Available]	NO	NO	Progressive Disease	[Not Available]	[Not Available]	[Not Available]	[Not Available]	[Not Available]	[Not Available]
38ECA720-AD68-43A7-8A1C-F79F838D5D03	TCGA-S9-A6U9	TCGA-S9-A6U9-F62934	CC0E7418-63FE-435E-B3B1-60F28589AF2E	2014-7-29	Scheduled Follow-up Submission	NO	YES	NO	Partial Remission/Response	Alive	2918	[Not Applicable]	WITH TUMOR	NO	[Not Available]	[Not Available]	[Not Available]	[Not Available]	[Not Available]	NO	NO	Stable Disease	[Not Available]	[Not Available]	[Not Available]	[Not Available]	[Not Available]	[Not Available]
E6B7420F-4315-46A8-AED5-5C47CCE5DED3	TCGA-S9-A6UA	TCGA-S9-A6UA-F51947	BA3390FC-13C2-4F4A-80E3-59AC6AAD4299	2013-11-26	Scheduled Follow-up Submission	NO	NO	NO	Progressive Disease	Dead	[Not Available]	178	WITH TUMOR	YES	161	NO	[Not Available]	[Not Available]	[Not Available]	NO	NO	Progressive Disease	[Not Available]	[Not Available]	[Not Available]	[Not Available]	[Not Available]	[Not Available]
DD85DBB2-31C3-4BC2-9DFF-3BD27C79A9AD	TCGA-S9-A6UB	TCGA-S9-A6UB-F63761	CFA58D11-9D10-4D94-A2D6-01BCE7952DF8	2014-8-18	Scheduled Follow-up Submission	NO	NO	NO	Complete Remission/Response	Alive	3236	[Not Applicable]	TUMOR FREE	NO	[Not Available]	[Not Available]	[Not Available]	[Not Available]	[Not Available]	[Not Available]	[Not Available]	Stable Disease	[Not Available]	[Not Available]	[Not Available]	[Not Available]	[Not Available]	[Not Available]
DD85DBB2-31C3-4BC2-9DFF-3BD27C79A9AD	TCGA-S9-A6UB	TCGA-S9-A6UB-F69985	CEFE444E-F00B-46CA-8FE1-E6ACD5D007D1	2015-1-26	Scheduled Follow-up Submission	NO	NO	NO	Complete Remission/Response	Alive	3236	[Not Applicable]	TUMOR FREE	NO	[Not Available]	[Not Available]	[Not Available]	[Not Available]	[Not Available]	[Not Available]	[Not Available]	Stable Disease	[Not Available]	[Not Available]	[Not Available]	[Not Available]	[Not Available]	[Not Available]
DD85DBB2-31C3-4BC2-9DFF-3BD27C79A9AD	TCGA-S9-A6UB	TCGA-S9-A6UB-F71262	5A8501B0-1662-40EF-9E8E-664B05E4592E	2015-3-24	Scheduled Follow-up Submission	YES	NO	NO	Complete Remission/Response	Alive	3236	[Not Applicable]	TUMOR FREE	NO	[Not Available]	[Not Available]	[Not Available]	[Not Available]	[Not Available]	[Not Available]	[Not Available]	Stable Disease	[Not Available]	[Not Available]	[Not Available]	[Not Available]	[Not Available]	[Not Available]
DD85DBB2-31C3-4BC2-9DFF-3BD27C79A9AD	TCGA-S9-A6UB	TCGA-S9-A6UB-F72418	358540A0-96C2-4774-AE5D-C82FB555FE22	2015-6-15	Scheduled Follow-up Submission	NO	NO	NO	Complete Remission/Response	Alive	3761	[Not Applicable]	[Unknown]	[Unknown]	[Not Available]	[Not Available]	[Not Available]	[Not Available]	[Not Available]	[Not Available]	[Not Available]	[Unknown]	[Not Available]	[Not Available]	[Not Available]	[Not Available]	[Not Available]	[Not Available]
3E4851CA-4D69-4035-A2DD-8ED6E70F1FFB	TCGA-S9-A6WD	TCGA-S9-A6WD-F62935	CD513468-EFB5-4482-8D2F-882FF11F5B6D	2014-7-29	Scheduled Follow-up Submission	NO	NO	YES	Partial Remission/Response	Alive	2114	[Not Applicable]	WITH TUMOR	NO	[Not Available]	[Not Available]	[Not Available]	[Not Available]	[Not Available]	NO	NO	Stable Disease	[Not Available]	[Not Available]	[Not Available]	[Not Available]	[Not Available]	[Not Available]
3E4851CA-4D69-4035-A2DD-8ED6E70F1FFB	TCGA-S9-A6WD	TCGA-S9-A6WD-F69986	2F07981F-D7E3-463A-A87F-A1C565D4CD91	2015-1-26	Scheduled Follow-up Submission	NO	NO	YES	Partial Remission/Response	Alive	2289	[Not Applicable]	WITH TUMOR	NO	[Not Available]	[Not Available]	[Not Available]	[Not Available]	[Not Available]	[Not Available]	[Not Available]	Stable Disease	[Not Available]	[Not Available]	[Not Available]	[Not Available]	[Not Available]	[Not Available]
6D2C49C3-0721-4BD2-B39F-7872F2DE996D	TCGA-S9-A6WE	TCGA-S9-A6WE-F67225	725BCE31-0E9D-4C21-BC79-1EE2A41FD808	2014-11-3	Scheduled Follow-up Submission	YES	NO	YES	Partial Remission/Response	Alive	2208	[Not Applicable]	WITH TUMOR	[Unknown]	[Not Available]	[Not Available]	[Not Available]	[Not Available]	[Not Available]	[Unknown]	[Unknown]	[Unknown]	[Not Available]	[Not Available]	[Not Available]	[Not Available]	[Not Available]	[Not Available]
6D2C49C3-0721-4BD2-B39F-7872F2DE996D	TCGA-S9-A6WE	TCGA-S9-A6WE-F69987	D0AE820D-8138-41F1-8DB8-6C84416F2A65	2015-1-26	Scheduled Follow-up Submission	YES	NO	YES	Partial Remission/Response	Alive	2208	[Not Applicable]	WITH TUMOR	[Unknown]	[Not Available]	[Not Available]	[Not Available]	[Not Available]	[Not Available]	[Unknown]	[Unknown]	[Unknown]	[Not Available]	[Not Available]	[Not Available]	[Not Available]	[Not Available]	[Not Available]
6D2C49C3-0721-4BD2-B39F-7872F2DE996D	TCGA-S9-A6WE	TCGA-S9-A6WE-F71263	438EEE07-92A2-48EF-BDFA-8D83BEAB7792	2015-3-24	Scheduled Follow-up Submission	YES	NO	YES	Partial Remission/Response	Alive	2208	[Not Applicable]	WITH TUMOR	[Unknown]	[Not Available]	[Not Available]	[Not Available]	[Not Available]	[Not Available]	[Unknown]	[Unknown]	[Unknown]	[Not Available]	[Not Available]	[Not Available]	[Not Available]	[Not Available]	[Not Available]
6D2C49C3-0721-4BD2-B39F-7872F2DE996D	TCGA-S9-A6WE	TCGA-S9-A6WE-F72356	E6ECB56D-713D-48FD-BF58-612FF8BC7DD8	2015-6-2	Scheduled Follow-up Submission	NO	NO	YES	Partial Remission/Response	Alive	4113	[Not Applicable]	WITH TUMOR	[Unknown]	[Not Available]	[Not Available]	[Not Available]	[Not Available]	[Not Available]	[Not Available]	[Not Available]	[Unknown]	[Not Available]	[Not Available]	[Not Available]	[Not Available]	[Not Available]	[Not Available]
A1192DF3-7667-4D1E-A1A0-79F6CC827DCF	TCGA-S9-A6WG	TCGA-S9-A6WG-F63112	35DDA639-59D0-42F9-988C-A2C3395A8C73	2014-7-31	Scheduled Follow-up Submission	NO	YES	YES	Progressive Disease	Alive	2437	[Not Applicable]	WITH TUMOR	NO	[Not Available]	[Not Available]	[Not Available]	[Not Available]	[Not Available]	[Not Available]	[Not Available]	Stable Disease	[Not Available]	[Not Available]	[Not Available]	[Not Available]	[Not Available]	[Not Available]
A1192DF3-7667-4D1E-A1A0-79F6CC827DCF	TCGA-S9-A6WG	TCGA-S9-A6WG-F69988	3DE16DB7-B964-4A49-ADB0-D9D1086EBD3C	2015-1-26	Scheduled Follow-up Submission	NO	YES	YES	Progressive Disease	Alive	2602	[Not Applicable]	WITH TUMOR	NO	[Not Available]	[Not Available]	[Not Available]	[Not Available]	[Not Available]	[Not Available]	[Not Available]	Stable Disease	[Not Available]	[Not Available]	[Not Available]	[Not Available]	[Not Available]	[Not Available]
0BDE34DD-DAE9-4533-98EF-F5A61A11E7C4	TCGA-S9-A6WH	TCGA-S9-A6WH-F63114	BE50ADA6-92F8-4664-8D4B-98ECE5FAC585	2014-7-31	Scheduled Follow-up Submission	NO	YES	NO	Partial Remission/Response	Alive	987	[Not Applicable]	WITH TUMOR	NO	[Not Available]	[Not Available]	[Not Available]	[Not Available]	[Not Available]	[Not Available]	[Not Available]	Stable Disease	[Not Available]	[Not Available]	[Not Available]	[Not Available]	[Not Available]	[Not Available]
0BDE34DD-DAE9-4533-98EF-F5A61A11E7C4	TCGA-S9-A6WH	TCGA-S9-A6WH-F69989	9A7F0212-3FA1-48CD-B585-4A0CB61F7407	2015-1-26	Scheduled Follow-up Submission	NO	YES	NO	Partial Remission/Response	Alive	1173	[Not Applicable]	WITH TUMOR	NO	[Not Available]	[Not Available]	[Not Available]	[Not Available]	[Not Available]	[Not Available]	[Not Available]	Stable Disease	[Not Available]	[Not Available]	[Not Available]	[Not Available]	[Not Available]	[Not Available]
0B283F95-DBD4-4C36-9201-2198A90EE0D6	TCGA-S9-A6WI	TCGA-S9-A6WI-F63762	B3F7FE1D-25BE-4DC5-ADCB-C6923364F0A1	2014-8-18	Scheduled Follow-up Submission	NO	YES	NO	Partial Remission/Response	Alive	2585	[Not Applicable]	WITH TUMOR	NO	[Not Available]	[Not Available]	[Not Available]	[Not Available]	[Not Available]	NO	NO	Stable Disease	[Not Available]	[Not Available]	[Not Available]	[Not Available]	[Not Available]	[Not Available]
D62D871B-4612-4BF4-B53C-9DD431E507A0	TCGA-S9-A6WL	TCGA-S9-A6WL-F67227	714A88DA-1BF3-46E9-9462-DEF3E2AB2FF2	2014-11-3	Scheduled Follow-up Submission	NO	NO	NO	Progressive Disease	Alive	946	[Not Applicable]	WITH TUMOR	NO	[Not Available]	[Not Available]	[Not Available]	[Not Available]	[Not Available]	YES	NO	[Unknown]	[Not Available]	[Not Available]	[Not Available]	[Not Available]	[Not Available]	[Not Available]
F79420CA-B0AE-417C-95F7-D28C35760202	TCGA-S9-A6WM	TCGA-S9-A6WM-F63843	C0AF2FB7-C8B4-41A8-831B-C1935CFB038E	2014-8-20	Additional New Tumor Event	NO	YES	YES	Partial Remission/Response	Alive	604	[Not Applicable]	WITH TUMOR	YES	505	NO	[Not Available]	[Not Available]	[Not Available]	NO	YES	Progressive Disease	[Not Available]	[Not Available]	[Not Available]	[Not Available]	[Not Available]	[Not Available]
A418FE65-DFDD-4C84-B27C-B4567B50F457	TCGA-S9-A6WN	TCGA-S9-A6WN-F63847	36B26A45-7E31-4622-A43D-C0D3404EF19B	2014-8-20	Additional New Tumor Event	NO	YES	YES	Progressive Disease	Alive	484	[Not Applicable]	WITH TUMOR	YES	303	NO	[Not Available]	[Not Available]	[Not Available]	NO	YES	Stable Disease	[Not Available]	[Not Available]	[Not Available]	[Not Available]	[Not Available]	[Not Available]
A418FE65-DFDD-4C84-B27C-B4567B50F457	TCGA-S9-A6WN	TCGA-S9-A6WN-F69990	C92AC1B3-8FFC-42EF-9F50-90B93BC53A9E	2015-1-26	Additional New Tumor Event	NO	YES	YES	Progressive Disease	Alive	659	[Not Applicable]	WITH TUMOR	YES	679	[Not Available]	[Not Available]	[Not Available]	[Not Available]	NO	NO	Progressive Disease	[Not Available]	[Not Available]	[Not Available]	[Not Available]	[Not Available]	[Not Available]
A418FE65-DFDD-4C84-B27C-B4567B50F457	TCGA-S9-A6WN	TCGA-S9-A6WN-F72374	CCB6E31F-0B10-4B2B-B301-5488CE7FDA7A	2015-6-9	Additional New Tumor Event	NO	YES	YES	Progressive Disease	Alive	805	[Not Applicable]	WITH TUMOR	YES	805	[Not Available]	[Not Available]	[Not Available]	[Not Available]	NO	YES	Progressive Disease	[Not Available]	[Not Available]	[Not Available]	[Not Available]	[Not Available]	[Not Available]
A2202233-4A83-4163-9532-B6EDB9941453	TCGA-S9-A6WO	TCGA-S9-A6WO-F65749	C0325AEC-ABC6-414B-AAEB-80E8FABE51E9	2014-9-30	Scheduled Follow-up Submission	NO	NO	NO	Progressive Disease	Alive	566	[Not Applicable]	WITH TUMOR	NO	[Not Available]	[Not Available]	[Not Available]	[Not Available]	[Not Available]	NO	NO	Stable Disease	[Not Available]	[Not Available]	[Not Available]	[Not Available]	[Not Available]	[Not Available]
081B6532-0ED4-445A-BECB-CB2290F4854D	TCGA-S9-A6WP	TCGA-S9-A6WP-F62937	C673F00E-5339-41E2-83F4-D9CA71FD9715	2014-7-29	Scheduled Follow-up Submission	NO	NO	YES	Partial Remission/Response	Alive	461	[Not Applicable]	WITH TUMOR	NO	[Not Available]	[Not Available]	[Not Available]	[Not Available]	[Not Available]	[Not Available]	[Not Available]	Stable Disease	[Not Available]	[Not Available]	[Not Available]	[Not Available]	[Not Available]	[Not Available]
081B6532-0ED4-445A-BECB-CB2290F4854D	TCGA-S9-A6WP	TCGA-S9-A6WP-F69994	F724C120-F46F-41A3-B207-79CCD61E2975	2015-1-26	Scheduled Follow-up Submission	NO	NO	YES	Partial Remission/Response	Alive	567	[Not Applicable]	WITH TUMOR	NO	[Not Available]	[Not Available]	[Not Available]	[Not Available]	[Not Available]	[Not Available]	[Not Available]	Stable Disease	[Not Available]	[Not Available]	[Not Available]	[Not Available]	[Not Available]	[Not Available]
14E6C57D-D78E-4660-A21F-4F90A4503080	TCGA-S9-A6WQ	TCGA-S9-A6WQ-F62938	B80D0531-29A0-491C-9B3C-6947219F52D7	2014-7-29	Scheduled Follow-up Submission	NO	NO	NO	Partial Remission/Response	Alive	428	[Not Applicable]	WITH TUMOR	NO	[Not Available]	[Not Available]	[Not Available]	[Not Available]	[Not Available]	NO	NO	Stable Disease	[Not Available]	[Not Available]	[Not Available]	[Not Available]	[Not Available]	[Not Available]
CC451E2A-FA85-42D7-B7AF-9FC0166945FA	TCGA-S9-A7IQ	TCGA-S9-A7IQ-F65750	4612FF68-D0CE-463A-B03E-A108EF77C9C8	2014-9-30	Scheduled Follow-up Submission	NO	NO	NO	Partial Remission/Response	Alive	1099	[Not Applicable]	WITH TUMOR	NO	[Not Available]	[Not Available]	[Not Available]	[Not Available]	[Not Available]	NO	NO	Stable Disease	[Not Available]	[Not Available]	[Not Available]	[Not Available]	[Not Available]	[Not Available]
F6A81D81-7DF4-4273-8A86-E0CD3B8B1DF5	TCGA-S9-A7IS	TCGA-S9-A7IS-F51948	4D7A1F89-459C-482B-BF97-B1BB43944B4A	2013-11-26	Scheduled Follow-up Submission	NO	YES	NO	Progressive Disease	Dead	[Not Available]	241	WITH TUMOR	NO	[Not Available]	[Not Available]	[Not Available]	[Not Available]	[Not Available]	[Not Available]	[Not Available]	Progressive Disease	[Not Available]	[Not Available]	[Not Available]	[Not Available]	[Not Available]	[Not Available]
A80B0FAB-6189-497F-997F-77234B69179C	TCGA-S9-A7IX	TCGA-S9-A7IX-F64649	C10CF272-A056-4488-9215-D13C9474A036	2014-9-9	Additional New Tumor Event	NO	YES	NO	Progressive Disease	Alive	679	[Not Applicable]	WITH TUMOR	YES	679	[Not Available]	[Not Available]	[Not Available]	[Not Available]	[Unknown]	[Unknown]	Progressive Disease	[Not Available]	[Not Available]	[Not Available]	[Not Available]	[Not Available]	[Not Available]
A80B0FAB-6189-497F-997F-77234B69179C	TCGA-S9-A7IX	TCGA-S9-A7IX-F69996	FBD9D228-88F2-430A-A175-4A6E3BECDF45	2015-1-26	Additional New Tumor Event	NO	YES	NO	Progressive Disease	Alive	679	[Not Applicable]	WITH TUMOR	YES	679	[Not Available]	[Not Available]	[Not Available]	[Not Available]	[Unknown]	[Unknown]	Progressive Disease	[Not Available]	[Not Available]	[Not Available]	[Not Available]	[Not Available]	[Not Available]
A80B0FAB-6189-497F-997F-77234B69179C	TCGA-S9-A7IX	TCGA-S9-A7IX-F71264	9E7F1B53-B0DB-43AE-AE7A-67E6B159689A	2015-3-24	Scheduled Follow-up Submission	NO	YES	NO	Progressive Disease	Alive	679	[Not Applicable]	WITH TUMOR	NO	[Not Available]	[Not Available]	[Not Available]	[Not Available]	[Not Available]	[Unknown]	[Unknown]	Progressive Disease	[Not Available]	[Not Available]	[Not Available]	[Not Available]	[Not Available]	[Not Available]
A80B0FAB-6189-497F-997F-77234B69179C	TCGA-S9-A7IX	TCGA-S9-A7IX-F72344	B307B3A0-BF5D-4EDE-A8BE-FD2E71121E79	2015-5-27	Scheduled Follow-up Submission	NO	YES	NO	Progressive Disease	Dead	[Not Available]	819	WITH TUMOR	[Unknown]	[Not Available]	[Not Available]	[Not Available]	[Not Available]	[Not Available]	[Not Available]	[Not Available]	[Unknown]	[Not Available]	[Not Available]	[Not Available]	[Not Available]	[Not Available]	[Not Available]
94B95C07-5F70-4A1B-B40F-DC13F6A160D5	TCGA-S9-A7IY	TCGA-S9-A7IY-F65751	8932CE6F-4465-4EAC-ACC1-149A3A2C72F5	2014-9-30	Scheduled Follow-up Submission	NO	YES	YES	Partial Remission/Response	Alive	715	[Not Applicable]	WITH TUMOR	NO	[Not Available]	[Not Available]	[Not Available]	[Not Available]	[Not Available]	NO	NO	Partial Remission/Response	[Not Available]	[Not Available]	[Not Available]	[Not Available]	[Not Available]	[Not Available]
01A13ABA-74A4-4895-A5AD-E5119925C202	TCGA-S9-A7IZ	TCGA-S9-A7IZ-F62947	452E4698-B415-4DA8-A766-31E1EFFE9CB7	2014-7-29	Scheduled Follow-up Submission	NO	YES	NO	Partial Remission/Response	Alive	217	[Not Applicable]	WITH TUMOR	NO	[Not Available]	[Not Available]	[Not Available]	[Not Available]	[Not Available]	[Not Available]	[Not Available]	Stable Disease	[Not Available]	[Not Available]	[Not Available]	[Not Available]	[Not Available]	[Not Available]
01A13ABA-74A4-4895-A5AD-E5119925C202	TCGA-S9-A7IZ	TCGA-S9-A7IZ-F69998	305847F9-F721-44D5-B465-AE1DF8FCC32F	2015-1-26	Additional New Tumor Event	NO	YES	NO	Partial Remission/Response	Alive	608	[Not Applicable]	WITH TUMOR	YES	467	[Not Available]	[Not Available]	[Not Available]	[Not Available]	NO	YES	Stable Disease	[Not Available]	[Not Available]	[Not Available]	[Not Available]	[Not Available]	[Not Available]
6A8241A8-D9EE-414B-89FD-4C3B9F181CC7	TCGA-S9-A7J0	TCGA-S9-A7J0-F65752	5C44FD0A-3E71-4109-82D2-8052860C24FF	2014-9-30	Additional New Tumor Event	NO	YES	YES	Partial Remission/Response	Alive	609	[Not Applicable]	WITH TUMOR	YES	390	[Not Available]	[Not Available]	[Not Available]	[Not Available]	NO	YES	Progressive Disease	[Not Available]	[Not Available]	[Not Available]	[Not Available]	[Not Available]	[Not Available]
33BEDFB7-33FB-479D-B997-50C3284C0AC9	TCGA-S9-A7J1	TCGA-S9-A7J1-F65755	DDAA34D4-1BDD-4D3C-A4F4-1D0A8AAF1BB1	2014-9-30	Scheduled Follow-up Submission	NO	NO	NO	Partial Remission/Response	Alive	249	[Not Applicable]	WITH TUMOR	[Unknown]	[Not Available]	[Not Available]	[Not Available]	[Not Available]	[Not Available]	[Not Available]	[Not Available]	[Unknown]	[Not Available]	[Not Available]	[Not Available]	[Not Available]	[Not Available]	[Not Available]
33BEDFB7-33FB-479D-B997-50C3284C0AC9	TCGA-S9-A7J1	TCGA-S9-A7J1-F70006	96E5E63A-9910-4B02-A5BA-F4C2E5A6334C	2015-1-26	Scheduled Follow-up Submission	NO	NO	NO	Partial Remission/Response	Alive	249	[Not Applicable]	WITH TUMOR	[Unknown]	[Not Available]	[Not Available]	[Not Available]	[Not Available]	[Not Available]	[Not Available]	[Not Available]	[Unknown]	[Not Available]	[Not Available]	[Not Available]	[Not Available]	[Not Available]	[Not Available]
33BEDFB7-33FB-479D-B997-50C3284C0AC9	TCGA-S9-A7J1	TCGA-S9-A7J1-F71265	F3A0E147-5762-4ED3-A1DB-CBDFFCD24CEF	2015-3-24	Scheduled Follow-up Submission	YES	NO	NO	Partial Remission/Response	Alive	249	[Not Applicable]	WITH TUMOR	[Unknown]	[Not Available]	[Not Available]	[Not Available]	[Not Available]	[Not Available]	[Not Available]	[Not Available]	[Unknown]	[Not Available]	[Not Available]	[Not Available]	[Not Available]	[Not Available]	[Not Available]
194E8231-E8D4-477F-8C62-E11F2484ECCE	TCGA-S9-A7J2	TCGA-S9-A7J2-F67229	CAFF3CB5-9818-44B4-813B-88A828B54001	2014-11-3	Scheduled Follow-up Submission	YES	NO	YES	Partial Remission/Response	Alive	62	[Not Applicable]	WITH TUMOR	[Unknown]	[Not Available]	[Not Available]	[Not Available]	[Not Available]	[Not Available]	[Not Available]	[Not Available]	[Unknown]	[Not Available]	[Not Available]	[Not Available]	[Not Available]	[Not Available]	[Not Available]
194E8231-E8D4-477F-8C62-E11F2484ECCE	TCGA-S9-A7J2	TCGA-S9-A7J2-F70007	F8352C7D-BB52-4B61-94DE-F8D34F56CEAE	2015-1-26	Scheduled Follow-up Submission	YES	NO	YES	Partial Remission/Response	Alive	62	[Not Applicable]	WITH TUMOR	[Unknown]	[Not Available]	[Not Available]	[Not Available]	[Not Available]	[Not Available]	[Not Available]	[Not Available]	[Unknown]	[Not Available]	[Not Available]	[Not Available]	[Not Available]	[Not Available]	[Not Available]
194E8231-E8D4-477F-8C62-E11F2484ECCE	TCGA-S9-A7J2	TCGA-S9-A7J2-F71266	2A1E837B-0A03-4DBA-B82C-D740B12C1218	2015-3-24	Scheduled Follow-up Submission	YES	NO	YES	Partial Remission/Response	Alive	62	[Not Applicable]	WITH TUMOR	[Unknown]	[Not Available]	[Not Available]	[Not Available]	[Not Available]	[Not Available]	[Not Available]	[Not Available]	[Unknown]	[Not Available]	[Not Available]	[Not Available]	[Not Available]	[Not Available]	[Not Available]
032096A6-1923-44B9-A1CB-181BED041C8E	TCGA-S9-A7J3	TCGA-S9-A7J3-F67230	74F5BFF2-9C9C-4951-AB24-CA825A819786	2014-11-3	Scheduled Follow-up Submission	NO	YES	YES	Partial Remission/Response	Alive	518	[Not Applicable]	WITH TUMOR	NO	[Not Available]	[Not Available]	[Not Available]	[Not Available]	[Not Available]	[Not Available]	[Not Available]	Stable Disease	[Not Available]	[Not Available]	[Not Available]	[Not Available]	[Not Available]	[Not Available]
032096A6-1923-44B9-A1CB-181BED041C8E	TCGA-S9-A7J3	TCGA-S9-A7J3-F70008	0089861F-AB99-4D41-AC07-534421090472	2015-1-26	Scheduled Follow-up Submission	NO	YES	YES	Partial Remission/Response	Alive	629	[Not Applicable]	WITH TUMOR	NO	[Not Available]	[Not Available]	[Not Available]	[Not Available]	[Not Available]	[Not Available]	[Not Available]	Stable Disease	[Not Available]	[Not Available]	[Not Available]	[Not Available]	[Not Available]	[Not Available]
765588AA-075F-477F-9C18-099D018D3A1B	TCGA-S9-A7QW	TCGA-S9-A7QW-F66223	8226519D-C3E5-4F45-BB25-B894AF661FE6	2014-10-6	Additional New Tumor Event	NO	YES	NO	Complete Remission/Response	Alive	458	[Not Applicable]	WITH TUMOR	YES	382	[Not Available]	[Not Available]	[Not Available]	[Not Available]	NO	YES	Stable Disease	[Not Available]	[Not Available]	[Not Available]	[Not Available]	[Not Available]	[Not Available]
427F4D23-2B76-4A2A-A498-0C3473F57169	TCGA-S9-A7QX	TCGA-S9-A7QX-F66225	DB4AAFC8-EA6D-4A3E-85DC-3189E934DE73	2014-10-6	Scheduled Follow-up Submission	NO	YES	YES	Partial Remission/Response	Alive	399	[Not Applicable]	WITH TUMOR	NO	[Not Available]	[Not Available]	[Not Available]	[Not Available]	[Not Available]	[Not Available]	[Not Available]	Stable Disease	[Not Available]	[Not Available]	[Not Available]	[Not Available]	[Not Available]	[Not Available]
427F4D23-2B76-4A2A-A498-0C3473F57169	TCGA-S9-A7QX	TCGA-S9-A7QX-F70010	1155528D-1A06-4524-B3D6-03B730B52201	2015-1-26	Scheduled Follow-up Submission	NO	YES	YES	Partial Remission/Response	Alive	564	[Not Applicable]	WITH TUMOR	NO	[Not Available]	[Not Available]	[Not Available]	[Not Available]	[Not Available]	[Not Available]	[Not Available]	Stable Disease	[Not Available]	[Not Available]	[Not Available]	[Not Available]	[Not Available]	[Not Available]
94A2FF09-F7AC-4AEA-A2B2-0DC1B82AE635	TCGA-S9-A7QY	TCGA-S9-A7QY-F62949	0C9747C7-5BEE-4C5D-B274-5CC1ADDCDE9A	2014-7-29	Scheduled Follow-up Submission	NO	NO	YES	Partial Remission/Response	Alive	863	[Not Applicable]	WITH TUMOR	NO	[Not Available]	[Not Available]	[Not Available]	[Not Available]	[Not Available]	NO	NO	Stable Disease	[Not Available]	[Not Available]	[Not Available]	[Not Available]	[Not Available]	[Not Available]
79627774-078D-4056-84B3-F1F370F643E0	TCGA-S9-A7QZ	TCGA-S9-A7QZ-F67231	7CA980BE-F325-45E3-A264-AF6FB29C1EC9	2014-11-3	Scheduled Follow-up Submission	NO	NO	NO	Partial Remission/Response	Alive	396	[Not Applicable]	WITH TUMOR	NO	[Not Available]	[Not Available]	[Not Available]	[Not Available]	[Not Available]	[Not Available]	[Not Available]	Stable Disease	[Not Available]	[Not Available]	[Not Available]	[Not Available]	[Not Available]	[Not Available]
79627774-078D-4056-84B3-F1F370F643E0	TCGA-S9-A7QZ	TCGA-S9-A7QZ-F70012	539375DA-594D-4EFC-9245-D8E25CF5C960	2015-1-26	Additional New Tumor Event	NO	NO	NO	Partial Remission/Response	Alive	826	[Not Applicable]	WITH TUMOR	YES	774	YES	826	[Not Available]	[Not Available]	NO	NO	Partial Remission/Response	[Not Available]	[Not Available]	[Not Available]	[Not Available]	[Not Available]	[Not Available]
78A212BC-A740-46BF-A10D-0B9809A5BB3F	TCGA-S9-A7R1	TCGA-S9-A7R1-F67312	0FBDCD7F-54A2-4EF8-A5CE-B06309EFF200	2014-11-4	Scheduled Follow-up Submission	NO	YES	NO	Partial Remission/Response	Dead	[Not Available]	5166	WITH TUMOR	NO	[Not Available]	[Not Available]	[Not Available]	[Not Available]	[Not Available]	NO	NO	[Unknown]	[Not Available]	[Not Available]	[Not Available]	[Not Available]	[Not Available]	[Not Available]
B7395082-415B-4AB3-BF1E-59D0F4E4B488	TCGA-S9-A7R3	TCGA-S9-A7R3-F62951	82ABE6E7-E150-4011-9359-D9DB6C13375F	2014-7-29	Scheduled Follow-up Submission	NO	NO	NO	Partial Remission/Response	Alive	3013	[Not Applicable]	TUMOR FREE	NO	[Not Available]	[Not Available]	[Not Available]	[Not Available]	[Not Available]	NO	NO	Stable Disease	[Not Available]	[Not Available]	[Not Available]	[Not Available]	[Not Available]	[Not Available]
58650D08-7685-41DE-9AE0-21665F8F449F	TCGA-S9-A7R4	TCGA-S9-A7R4-F67313	D96D1118-4B6D-45E9-BA74-43A6C21D2B05	2014-11-4	Scheduled Follow-up Submission	NO	YES	YES	Partial Remission/Response	Alive	914	[Not Applicable]	WITH TUMOR	NO	[Not Available]	[Not Available]	[Not Available]	[Not Available]	[Not Available]	[Unknown]	[Unknown]	[Unknown]	[Not Available]	[Not Available]	[Not Available]	[Not Available]	[Not Available]	[Not Available]
A6975EB0-CFA6-4B7A-BBE4-72BBDD3D3B6F	TCGA-S9-A7R7	TCGA-S9-A7R7-F66258	6DEC1C68-865E-4A6A-876B-7CB0FA0244D6	2014-10-7	Additional New Tumor Event	NO	YES	NO	Progressive Disease	Alive	3000	[Not Applicable]	WITH TUMOR	YES	2894	YES	2976	[Not Available]	[Not Available]	YES	YES	Progressive Disease	[Not Available]	[Not Available]	[Not Available]	[Not Available]	[Not Available]	[Not Available]
C4F522C9-BFF5-4899-8D27-C105DAB795A9	TCGA-S9-A89V	TCGA-S9-A89V-F67315	9DA4BF2E-513F-4634-B0FE-F6CA8E288BEC	2014-11-4	Additional New Tumor Event	NO	YES	YES	Progressive Disease	Alive	569	[Not Applicable]	WITH TUMOR	YES	221	[Not Available]	[Not Available]	[Not Available]	[Not Available]	[Unknown]	[Unknown]	[Unknown]	[Not Available]	[Not Available]	[Not Available]	[Not Available]	[Not Available]	[Not Available]
CC8614C4-D535-4AD9-82F0-F4DC7AD11D0F	TCGA-S9-A89Z	TCGA-S9-A89Z-F67318	BB11C41A-2B33-430E-AAF2-834C23ACFB30	2014-11-4	Scheduled Follow-up Submission	NO	YES	YES	Partial Remission/Response	Alive	364	[Not Applicable]	WITH TUMOR	NO	[Not Available]	[Not Available]	[Not Available]	[Not Available]	[Not Available]	NO	YES	Partial Remission/Response	[Not Available]	[Not Available]	[Not Available]	[Not Available]	[Not Available]	[Not Available]
CC8614C4-D535-4AD9-82F0-F4DC7AD11D0F	TCGA-S9-A89Z	TCGA-S9-A89Z-F70013	374911A8-1351-47A0-A8D2-E7FB54E1FD39	2015-1-26	Scheduled Follow-up Submission	NO	YES	YES	Partial Remission/Response	Alive	448	[Not Applicable]	WITH TUMOR	NO	[Not Available]	[Not Available]	[Not Available]	[Not Available]	[Not Available]	NO	NO	Partial Remission/Response	[Not Available]	[Not Available]	[Not Available]	[Not Available]	[Not Available]	[Not Available]
CC8614C4-D535-4AD9-82F0-F4DC7AD11D0F	TCGA-S9-A89Z	TCGA-S9-A89Z-F71267	CDDFE9F2-2196-451D-8644-B742B29B53D8	2015-3-24	Scheduled Follow-up Submission	NO	YES	YES	Partial Remission/Response	Alive	448	[Not Applicable]	WITH TUMOR	NO	[Not Available]	[Not Available]	[Not Available]	[Not Available]	[Not Available]	[Not Available]	[Not Available]	Partial Remission/Response	[Not Available]	[Not Available]	[Not Available]	[Not Available]	[Not Available]	[Not Available]
CC8614C4-D535-4AD9-82F0-F4DC7AD11D0F	TCGA-S9-A89Z	TCGA-S9-A89Z-F72341	2B6B53EF-7DDF-41DF-A8F0-5793D00B5CD9	2015-5-27	Scheduled Follow-up Submission	NO	YES	YES	Partial Remission/Response	Alive	623	[Not Applicable]	WITH TUMOR	NO	[Not Available]	[Not Available]	[Not Available]	[Not Available]	[Not Available]	[Not Available]	[Not Available]	Stable Disease	[Not Available]	[Not Available]	[Not Available]	[Not Available]	[Not Available]	[Not Available]
D13AC936-87A9-4164-BDAB-02CCF3908CFE	TCGA-TM-A7C3	TCGA-TM-A7C3-F52933	3A6F60F1-0AD1-4F3A-9811-B68430E4553C	2013-12-9	Additional New Tumor Event	NO	NO	NO	Complete Remission/Response	Alive	1504	[Not Applicable]	WITH TUMOR	YES	1323	YES	1323	[Not Available]	[Not Available]	NO	YES	Partial Remission/Response	[Not Available]	[Not Available]	[Not Available]	[Not Available]	[Not Available]	[Not Available]
D13AC936-87A9-4164-BDAB-02CCF3908CFE	TCGA-TM-A7C3	TCGA-TM-A7C3-F63557	59E3E503-1E3B-4676-99A4-89038E61C060	2014-8-12	Scheduled Follow-up Submission	NO	NO	NO	Complete Remission/Response	Dead	[Not Available]	1666	WITH TUMOR	NO	[Not Available]	[Not Available]	[Not Available]	[Not Available]	[Not Available]	[Not Available]	[Not Available]	Progressive Disease	[Not Available]	[Not Available]	[Not Available]	[Not Available]	[Not Available]	[Not Available]
F5416DC4-D161-4776-9827-E4CEAF42D19F	TCGA-TM-A7C4	TCGA-TM-A7C4-F63553	968EF754-2879-4EEC-801E-671426D58A1C	2014-8-12	Scheduled Follow-up Submission	NO	NO	NO	Complete Remission/Response	Alive	1470	[Not Applicable]	TUMOR FREE	NO	[Not Available]	[Not Available]	[Not Available]	[Not Available]	[Not Available]	[Not Available]	[Not Available]	Complete Remission/Response	[Not Available]	[Not Available]	[Not Available]	[Not Available]	[Not Available]	[Not Available]
84D80BCF-DA24-4B93-BFE3-3D2D53B8B07D	TCGA-TM-A7C5	TCGA-TM-A7C5-F63554	6543512D-4F4B-4543-AB50-20CFFAA555EE	2014-8-12	Scheduled Follow-up Submission	NO	NO	NO	Complete Remission/Response	Alive	1500	[Not Applicable]	TUMOR FREE	NO	[Not Available]	[Not Available]	[Not Available]	[Not Available]	[Not Available]	[Not Available]	[Not Available]	Complete Remission/Response	[Not Available]	[Not Available]	[Not Available]	[Not Available]	[Not Available]	[Not Available]
288F6C7E-D96F-4BE1-8312-77C67F75C467	TCGA-TM-A7CA	TCGA-TM-A7CA-F63555	89B2D176-FE10-4DD6-941E-0CA6F7F09778	2014-8-12	Scheduled Follow-up Submission	NO	NO	NO	Complete Remission/Response	Alive	1058	[Not Applicable]	TUMOR FREE	NO	[Not Available]	[Not Available]	[Not Available]	[Not Available]	[Not Available]	[Not Available]	[Not Available]	Complete Remission/Response	[Not Available]	[Not Available]	[Not Available]	[Not Available]	[Not Available]	[Not Available]
033C1F48-9225-4159-B23B-7042272877DA	TCGA-TM-A7CF	TCGA-TM-A7CF-F63556	7A5C176B-2617-483A-95F3-CEF1784F1077	2014-8-12	Scheduled Follow-up Submission	NO	NO	NO	Complete Remission/Response	Alive	1688	[Not Applicable]	WITH TUMOR	NO	[Not Available]	[Not Available]	[Not Available]	[Not Available]	[Not Available]	[Not Available]	[Not Available]	Progressive Disease	[Not Available]	[Not Available]	[Not Available]	[Not Available]	[Not Available]	[Not Available]
033C1F48-9225-4159-B23B-7042272877DA	TCGA-TM-A7CF	TCGA-TM-A7CF-F70345	1599E163-8C0F-47C1-952B-D139A24BBE04	2015-2-5	Scheduled Follow-up Submission	NO	YES	YES	Complete Remission/Response	Alive	1989	[Not Applicable]	WITH TUMOR	NO	[Not Available]	[Not Available]	[Not Available]	[Not Available]	[Not Available]	[Not Available]	[Not Available]	Stable Disease	[Not Available]	[Not Available]	[Not Available]	[Not Available]	[Not Available]	[Not Available]
EE6BF12F-8A73-49E2-B566-368B2B42165B	TCGA-TM-A84B	TCGA-TM-A84B-F65302	4D87D51A-CC16-4DA8-AD00-C539B51E8352	2014-9-22	Scheduled Follow-up Submission	NO	NO	YES	Progressive Disease	Dead	[Not Available]	758	WITH TUMOR	NO	[Not Available]	[Not Available]	[Not Available]	[Not Available]	[Not Available]	[Not Available]	[Not Available]	Progressive Disease	[Not Available]	[Not Available]	[Not Available]	[Not Available]	[Not Available]	[Not Available]
8643437F-CD1B-47C8-86BD-87B6C2F80747	TCGA-TM-A84C	TCGA-TM-A84C-F64988	2FA0705B-BA34-4CD6-B6AB-052EA1B76EA9	2014-9-17	Scheduled Follow-up Submission	NO	NO	YES	Progressive Disease	Dead	[Not Available]	492	WITH TUMOR	NO	[Not Available]	[Not Available]	[Not Available]	[Not Available]	[Not Available]	[Not Available]	[Not Available]	Progressive Disease	[Not Available]	[Not Available]	[Not Available]	[Not Available]	[Not Available]	[Not Available]
3B68B6FF-7EFB-4D53-8BD8-C76CD68AB7C0	TCGA-TM-A84F	TCGA-TM-A84F-F65393	7A2F0583-AFE6-4B50-B39F-539DE8BEA9F1	2014-10-8	Scheduled Follow-up Submission	NO	YES	NO	Complete Remission/Response	Alive	1796	[Not Applicable]	TUMOR FREE	NO	[Not Available]	[Not Available]	[Not Available]	[Not Available]	[Not Available]	[Not Available]	[Not Available]	Complete Remission/Response	[Not Available]	[Not Available]	[Not Available]	[Not Available]	[Not Available]	[Not Available]
63F4AA26-DEC0-4309-8B75-6446A7241527	TCGA-TM-A84G	TCGA-TM-A84G-F65394	7B7538D1-BA60-4CF3-8792-7F94039ED93A	2014-9-23	Scheduled Follow-up Submission	NO	YES	NO	Complete Remission/Response	Alive	1236	[Not Applicable]	TUMOR FREE	NO	[Not Available]	[Not Available]	[Not Available]	[Not Available]	[Not Available]	[Not Available]	[Not Available]	Complete Remission/Response	[Not Available]	[Not Available]	[Not Available]	[Not Available]	[Not Available]	[Not Available]
EDBF86E5-3F55-4DDF-A97F-3E9DC607E53D	TCGA-TM-A84H	TCGA-TM-A84H-F65389	5A82732F-308E-48C3-84C0-5B4C557E3A04	2014-9-22	Scheduled Follow-up Submission	NO	YES	NO	Complete Remission/Response	Alive	926	[Not Applicable]	TUMOR FREE	NO	[Not Available]	[Not Available]	[Not Available]	[Not Available]	[Not Available]	[Not Available]	[Not Available]	Complete Remission/Response	[Not Available]	[Not Available]	[Not Available]	[Not Available]	[Not Available]	[Not Available]
71EC4C84-4AEF-4C1F-AB07-DC264C5C0602	TCGA-TM-A84I	TCGA-TM-A84I-F65390	DCF5D427-FC5F-469F-B9ED-BB49B442224B	2014-9-22	Scheduled Follow-up Submission	NO	YES	NO	Complete Remission/Response	Alive	854	[Not Applicable]	TUMOR FREE	NO	[Not Available]	[Not Available]	[Not Available]	[Not Available]	[Not Available]	[Not Available]	[Not Available]	Complete Remission/Response	[Not Available]	[Not Available]	[Not Available]	[Not Available]	[Not Available]	[Not Available]
B3720405-CE3F-49C7-A5D9-BBFFD06F6AEF	TCGA-TM-A84J	TCGA-TM-A84J-F65391	94BCB671-EA3B-4207-BC7D-04DF2C874AFB	2014-9-30	Scheduled Follow-up Submission	NO	YES	YES	Progressive Disease	Alive	735	[Not Applicable]	WITH TUMOR	YES	454	[Not Available]	[Not Available]	[Not Available]	[Not Available]	NO	YES	Progressive Disease	[Not Available]	[Not Available]	[Not Available]	[Not Available]	[Not Available]	[Not Available]
9B161C41-4F76-4ED1-B60F-2B093BC70EDB	TCGA-TM-A84L	TCGA-TM-A84L-F56505	AF440F5F-AEF8-4546-9799-12C20775FF78	2014-2-17	Scheduled Follow-up Submission	NO	NO	NO	Complete Remission/Response	Dead	[Not Available]	1242	WITH TUMOR	YES	1045	YES	1045	[Not Available]	[Not Available]	YES	YES	Progressive Disease	[Not Available]	[Not Available]	[Not Available]	[Not Available]	[Not Available]	[Not Available]
61FF31A4-4FDC-476C-B456-2A2FED4BAE6B	TCGA-TM-A84M	TCGA-TM-A84M-F65392	BEEB7ACA-80A5-49B5-9B1D-930C4589576F	2014-9-23	Scheduled Follow-up Submission	NO	YES	YES	Complete Remission/Response	Alive	754	[Not Applicable]	TUMOR FREE	NO	[Not Available]	[Not Available]	[Not Available]	[Not Available]	[Not Available]	[Not Available]	[Not Available]	Complete Remission/Response	[Not Available]	[Not Available]	[Not Available]	[Not Available]	[Not Available]	[Not Available]
8839F236-BC04-416F-84D4-50F67FB338DC	TCGA-TM-A84O	TCGA-TM-A84O-F65303	FA6E84D3-ED73-4CD3-A559-C203150B434E	2014-9-22	Scheduled Follow-up Submission	NO	YES	NO	Complete Remission/Response	Dead	[Not Available]	1011	WITH TUMOR	NO	[Not Available]	[Not Available]	[Not Available]	[Not Available]	[Not Available]	[Not Available]	[Not Available]	Progressive Disease	[Not Available]	[Not Available]	[Not Available]	[Not Available]	[Not Available]	[Not Available]
FCF14E9D-4671-453D-B8E0-5008E916F56D	TCGA-TM-A84Q	TCGA-TM-A84Q-F65305	81BCC4FF-5990-442E-AE66-7393835A6AAC	2014-9-22	Scheduled Follow-up Submission	NO	YES	NO	Complete Remission/Response	Alive	772	[Not Applicable]	TUMOR FREE	YES	455	[Not Available]	[Not Available]	[Not Available]	[Not Available]	NO	NO	Complete Remission/Response	[Not Available]	[Not Available]	[Not Available]	[Not Available]	[Not Available]	[Not Available]
21BBE030-8DBB-47EB-A670-13EB57C12159	TCGA-TM-A84R	TCGA-TM-A84R-F65388	4B7BD017-308D-4AFA-A914-C7F9498DF88F	2014-9-22	Scheduled Follow-up Submission	NO	NO	NO	Complete Remission/Response	Alive	566	[Not Applicable]	TUMOR FREE	NO	[Not Available]	[Not Available]	[Not Available]	[Not Available]	[Not Available]	[Not Available]	[Not Available]	Complete Remission/Response	[Not Available]	[Not Available]	[Not Available]	[Not Available]	[Not Available]	[Not Available]
CD50AEA8-A5DB-48D3-AD28-CBE9F9E75AE3	TCGA-TM-A84S	TCGA-TM-A84S-F65304	1A084D7C-F83C-4D02-95AE-B049B9968F6D	2014-9-22	Scheduled Follow-up Submission	NO	NO	NO	Complete Remission/Response	Alive	454	[Not Applicable]	TUMOR FREE	NO	[Not Available]	[Not Available]	[Not Available]	[Not Available]	[Not Available]	[Not Available]	[Not Available]	Complete Remission/Response	[Not Available]	[Not Available]	[Not Available]	[Not Available]	[Not Available]	[Not Available]
F9052682-B689-4696-9AB9-3F55976B43EE	TCGA-TM-A84T	TCGA-TM-A84T-F65306	5EA90894-4C4E-4D53-9F39-8814A10380EC	2014-9-22	Scheduled Follow-up Submission	NO	NO	NO	Stable Disease	Alive	724	[Not Applicable]	WITH TUMOR	NO	[Not Available]	[Not Available]	[Not Available]	[Not Available]	[Not Available]	[Not Available]	[Not Available]	Stable Disease	[Not Available]	[Not Available]	[Not Available]	[Not Available]	[Not Available]	[Not Available]
F5268956-789D-4B22-8F19-A3AC9353D33D	TCGA-TQ-A7RF	TCGA-TQ-A7RF-F61331	AD08CBCD-1218-42A0-8B1C-A0B67D521BFD	2015-2-19	[Not Available]	NO	YES	YES	Partial Remission/Response	Alive	650	[Not Applicable]	WITH TUMOR	NO	[Not Available]	[Not Available]	[Not Available]	[Not Available]	[Not Available]	[Not Available]	[Not Available]	[Unknown]	[Not Available]	[Not Available]	[Not Available]	[Not Available]	[Not Available]	[Not Available]
619E18C1-09B9-468C-816D-6789C0BEF0A8	TCGA-TQ-A7RG	TCGA-TQ-A7RG-F65500	A81604C3-CCBB-45BE-8DCE-6C26ED7466BA	2015-2-19	[Not Available]	NO	NO	YES	Partial Remission/Response	Alive	599	[Not Applicable]	WITH TUMOR	NO	[Not Available]	[Not Available]	[Not Available]	[Not Available]	[Not Available]	[Not Available]	[Not Available]	[Unknown]	[Not Available]	[Not Available]	[Not Available]	[Not Available]	[Not Available]	[Not Available]
6EF2D9AB-F72E-48CF-92B8-F3159D28160C	TCGA-TQ-A7RH	TCGA-TQ-A7RH-F65502	75BCBC59-D184-4059-9905-FA4F08ED5E72	2014-9-25	[Not Available]	NO	YES	YES	Partial Remission/Response	Alive	486	[Not Applicable]	WITH TUMOR	NO	[Not Available]	[Not Available]	[Not Available]	[Not Available]	[Not Available]	[Not Available]	[Not Available]	[Unknown]	[Not Available]	[Not Available]	[Not Available]	[Not Available]	[Not Available]	[Not Available]
7989B7FB-B9D9-4D3F-9352-CD0C1F28D828	TCGA-TQ-A7RI	TCGA-TQ-A7RI-F65497	8AC5DBD0-C2F5-4D12-8D00-1299B2D3877A	2014-9-25	[Not Available]	YES	NO	NO	[Unknown]	Alive	62	[Not Applicable]	TUMOR FREE	[Unknown]	[Not Available]	[Not Available]	[Not Available]	[Not Available]	[Not Available]	[Not Available]	[Not Available]	[Unknown]	[Not Available]	[Not Available]	[Not Available]	[Not Available]	[Not Available]	[Not Available]
DF78E63D-4387-4177-B24F-F0E2C6C7AC32	TCGA-TQ-A7RJ	TCGA-TQ-A7RJ-F65494	F6BCC566-0F0C-4000-9923-DAA50081990A	2014-9-25	[Not Available]	NO	YES	YES	Stable Disease	Alive	1229	[Not Applicable]	WITH TUMOR	NO	[Not Available]	[Not Available]	[Not Available]	[Not Available]	[Not Available]	[Not Available]	[Not Available]	[Unknown]	[Not Available]	[Not Available]	[Not Available]	[Not Available]	[Not Available]	[Not Available]
2F8C789E-BBD8-4753-A48B-6894C21162F8	TCGA-TQ-A7RK	TCGA-TQ-A7RK-F61519	27807EBA-1E55-4B8C-8770-B870A32F8DBD	2014-6-30	Additional New Tumor Event	NO	NO	NO	Complete Remission/Response	Alive	1341	[Not Applicable]	[Not Available]	YES	858	YES	882	[Not Available]	[Not Available]	YES	YES	Complete Remission/Response	[Not Available]	[Not Available]	[Not Available]	[Not Available]	[Not Available]	[Not Available]
3431A71C-FABF-440C-B11C-8ACFEE04724F	TCGA-TQ-A7RM	TCGA-TQ-A7RM-F65552	5D3A3CB1-13ED-44FB-9983-628A221F4AA6	2015-2-17	Scheduled Follow-up Submission	NO	YES	YES	Partial Remission/Response	Alive	1116	[Not Applicable]	WITH TUMOR	NO	[Not Available]	[Not Available]	[Not Available]	[Not Available]	[Not Available]	[Not Available]	[Not Available]	Partial Remission/Response	[Not Available]	[Not Available]	[Not Available]	[Not Available]	[Not Available]	[Not Available]
C05F9E21-B8FA-4537-9AE7-39D6FC9D7933	TCGA-TQ-A7RN	TCGA-TQ-A7RN-F65559	7A00CED6-5D8F-4C42-9152-C23E89659C38	2015-2-17	Scheduled Follow-up Submission	NO	YES	YES	Partial Remission/Response	Alive	1026	[Not Applicable]	WITH TUMOR	NO	[Not Available]	[Not Available]	[Not Available]	[Not Available]	[Not Available]	[Not Available]	[Not Available]	Partial Remission/Response	[Not Available]	[Not Available]	[Not Available]	[Not Available]	[Not Available]	[Not Available]
D698946E-57DD-4FF2-B5FA-7A1D15C828BE	TCGA-TQ-A7RO	TCGA-TQ-A7RO-F65562	CDCF07AB-5645-49B0-8D75-746D885074F4	2015-2-17	Scheduled Follow-up Submission	NO	NO	NO	Partial Remission/Response	Alive	949	[Not Applicable]	WITH TUMOR	NO	[Not Available]	[Not Available]	[Not Available]	[Not Available]	[Not Available]	[Not Available]	[Not Available]	Partial Remission/Response	[Not Available]	[Not Available]	[Not Available]	[Not Available]	[Not Available]	[Not Available]
7116CE06-D730-40E4-92D7-AEF1F869B1D5	TCGA-TQ-A7RP	TCGA-TQ-A7RP-F65564	6DAD6A02-3546-4A38-A3E8-6A717F6A7E3C	2015-2-17	Scheduled Follow-up Submission	YES	YES	YES	Partial Remission/Response	Alive	914	[Not Applicable]	WITH TUMOR	NO	[Not Available]	[Not Available]	[Not Available]	[Not Available]	[Not Available]	[Not Available]	[Not Available]	Partial Remission/Response	[Not Available]	[Not Available]	[Not Available]	[Not Available]	[Not Available]	[Not Available]
E2B1D161-D8CC-4EBA-87AC-9449C6CD2977	TCGA-TQ-A7RQ	TCGA-TQ-A7RQ-F65566	B55DC7A5-0261-448E-BAC7-C088D6398FB8	2014-10-30	Scheduled Follow-up Submission	NO	NO	YES	Complete Remission/Response	Alive	795	[Not Applicable]	TUMOR FREE	NO	[Not Available]	[Not Available]	[Not Available]	[Not Available]	[Not Available]	[Not Available]	[Not Available]	Complete Remission/Response	[Not Available]	[Not Available]	[Not Available]	[Not Available]	[Not Available]	[Not Available]
607B1F22-B744-43C5-91F7-FC69142BA30E	TCGA-TQ-A7RR	TCGA-TQ-A7RR-F65569	5F8388ED-1130-458F-AF45-67B79FD0B180	2014-10-30	Scheduled Follow-up Submission	NO	YES	YES	Partial Remission/Response	Alive	787	[Not Applicable]	TUMOR FREE	NO	[Not Available]	[Not Available]	[Not Available]	[Not Available]	[Not Available]	[Not Available]	[Not Available]	Partial Remission/Response	[Not Available]	[Not Available]	[Not Available]	[Not Available]	[Not Available]	[Not Available]
44553E34-5111-40A8-B76A-254751BE3F87	TCGA-TQ-A7RS	TCGA-TQ-A7RS-F65577	EA77D613-48FF-4BF1-94CD-FA307913CC74	2014-10-30	Scheduled Follow-up Submission	YES	NO	NO	Complete Remission/Response	Alive	-1	[Not Applicable]	TUMOR FREE	NO	[Not Available]	[Not Available]	[Not Available]	[Not Available]	[Not Available]	[Not Available]	[Not Available]	Complete Remission/Response	[Not Available]	[Not Available]	[Not Available]	[Not Available]	[Not Available]	[Not Available]
B19DCBC2-B0D4-4759-9213-1A5B99DF7E76	TCGA-TQ-A7RU	TCGA-TQ-A7RU-F65649	12A918FB-6FB0-4529-B6F6-DE42B7F4558A	2014-10-30	Scheduled Follow-up Submission	NO	NO	NO	Partial Remission/Response	Alive	1032	[Not Applicable]	WITH TUMOR	NO	[Not Available]	[Not Available]	[Not Available]	[Not Available]	[Not Available]	[Not Available]	[Not Available]	Partial Remission/Response	[Not Available]	[Not Available]	[Not Available]	[Not Available]	[Not Available]	[Not Available]
5A3EDEB6-133E-4116-9F80-2485BD70754D	TCGA-TQ-A7RV	TCGA-TQ-A7RV-F61501	272B03C4-304B-4E33-8FB8-12263770C603	2014-10-7	Scheduled Follow-up Submission	NO	NO	NO	Partial Remission/Response	Alive	1868	[Not Applicable]	WITH TUMOR	YES	530	[Not Available]	[Not Available]	[Not Available]	1141	YES	YES	Progressive Disease	[Not Available]	[Not Available]	[Not Available]	[Not Available]	[Not Available]	[Not Available]
F878BF8D-70EB-4B74-BF74-BDF63CB9BFAE	TCGA-TQ-A7RW	TCGA-TQ-A7RW-F65651	864BB89E-7976-44A9-99ED-710106FC9E68	2014-9-26	Scheduled Follow-up Submission	NO	YES	YES	Progressive Disease	Dead	[Not Available]	821	WITH TUMOR	YES	511	YES	[Discrepancy]	[Not Available]	[Not Available]	YES	YES	Progressive Disease	[Not Available]	[Not Available]	[Not Available]	[Not Available]	[Not Available]	[Not Available]
135A149A-D153-465E-AA58-06D47BB18E00	TCGA-TQ-A8XE	TCGA-TQ-A8XE-F61509	F3754645-96AC-473E-9A67-2C4D330C979C	2014-6-30	Additional New Tumor Event	NO	NO	NO	Partial Remission/Response	Dead	[Not Available]	954	WITH TUMOR	YES	455	NO	[Not Available]	[Not Available]	[Not Available]	YES	YES	Progressive Disease	[Not Available]	[Not Available]	[Not Available]	[Not Available]	[Not Available]	[Not Available]
A66A3847-7570-4486-8845-86B6125104A2	TCGA-VM-A8C8	TCGA-VM-A8C8-F66843	1A624A25-8814-43CE-BA84-B57AE1250927	2014-10-24	Scheduled Follow-up Submission	NO	YES	YES	[Unknown]	Alive	1309	[Not Applicable]	WITH TUMOR	NO	[Not Available]	[Not Available]	[Not Available]	[Not Available]	[Not Available]	NO	NO	Stable Disease	[Not Available]	[Not Available]	[Not Available]	[Not Available]	[Not Available]	[Not Available]
A66A3847-7570-4486-8845-86B6125104A2	TCGA-VM-A8C8	TCGA-VM-A8C8-F69643	7BAAA8C8-C7CA-4DF0-8820-F8FFF6C964F3	2015-1-15	Scheduled Follow-up Submission	NO	YES	YES	[Unknown]	Alive	1397	[Not Applicable]	[Unknown]	NO	[Not Available]	[Not Available]	[Not Available]	[Not Available]	[Not Available]	NO	NO	[Unknown]	[Not Available]	[Not Available]	[Not Available]	[Not Available]	[Not Available]	[Not Available]
50975570-C0D5-4EE7-9226-40B3DB1BDE84	TCGA-VM-A8C9	TCGA-VM-A8C9-F66845	ED6577E0-4F69-4A00-A87E-C0E6DCC270EC	2014-10-24	Scheduled Follow-up Submission	NO	NO	NO	Complete Remission/Response	Alive	915	[Not Applicable]	[Unknown]	NO	[Not Available]	[Not Available]	[Not Available]	[Not Available]	[Not Available]	NO	NO	Stable Disease	[Not Available]	[Not Available]	[Not Available]	[Not Available]	[Not Available]	[Not Available]
50975570-C0D5-4EE7-9226-40B3DB1BDE84	TCGA-VM-A8C9	TCGA-VM-A8C9-F70437	CC4D8248-4B2D-4D0B-B674-4366E004D3F4	2015-2-16	Scheduled Follow-up Submission	NO	NO	NO	Complete Remission/Response	Alive	1314	[Not Applicable]	TUMOR FREE	NO	[Not Available]	[Not Available]	[Not Available]	[Not Available]	[Not Available]	NO	NO	Complete Remission/Response	[Not Available]	[Not Available]	[Not Available]	[Not Available]	[Not Available]	[Not Available]
CDD1FD4C-3427-496C-8391-4AEB6730D3CC	TCGA-VM-A8CA	TCGA-VM-A8CA-F63647	C4D981CB-2394-491F-B2A5-3BCD1D1A07A1	2014-10-24	Scheduled Follow-up Submission	YES	[Unknown]	[Unknown]	[Unknown]	Alive	411	[Not Applicable]	WITH TUMOR	[Unknown]	[Not Available]	[Not Available]	[Not Available]	[Not Available]	[Not Available]	[Not Available]	[Not Available]	[Unknown]	[Not Available]	[Not Available]	[Not Available]	[Not Available]	[Not Available]	[Not Available]
33600812-1894-4471-A365-75AE4D990B72	TCGA-VM-A8CB	TCGA-VM-A8CB-F66847	1B51F626-4FDD-4893-A8F3-14328116C2E0	2014-10-24	Scheduled Follow-up Submission	YES	[Unknown]	[Unknown]	[Unknown]	Alive	3	[Not Applicable]	TUMOR FREE	[Unknown]	[Not Available]	[Not Available]	[Not Available]	[Not Available]	[Not Available]	[Not Available]	[Not Available]	[Unknown]	[Not Available]	[Not Available]	[Not Available]	[Not Available]	[Not Available]	[Not Available]
B3F0DECE-94E8-4EAF-91BC-4B3F4DAE12D2	TCGA-VM-A8CD	TCGA-VM-A8CD-F66848	E15EC510-C27B-4560-86DE-FD340727DC9F	2014-10-24	Scheduled Follow-up Submission	NO	YES	NO	[Unknown]	Dead	[Not Available]	240	WITH TUMOR	NO	[Not Available]	[Not Available]	[Not Available]	[Not Available]	[Not Available]	NO	NO	[Not Applicable]	[Not Available]	[Not Available]	[Not Available]	[Not Available]	[Not Available]	[Not Available]
66C52A31-6503-40B5-A55E-FA476EAF0567	TCGA-VM-A8CE	TCGA-VM-A8CE-F66852	5E70801E-BB60-4932-BA0F-F99A7D00699A	2014-10-24	Scheduled Follow-up Submission	NO	NO	YES	[Unknown]	Alive	1093	[Not Applicable]	[Unknown]	NO	[Not Available]	[Not Available]	[Not Available]	[Not Available]	[Not Available]	NO	NO	[Unknown]	[Not Available]	[Not Available]	[Not Available]	[Not Available]	[Not Available]	[Not Available]
66C52A31-6503-40B5-A55E-FA476EAF0567	TCGA-VM-A8CE	TCGA-VM-A8CE-F69636	26C67B96-9A8A-45A1-87B9-2021D7E38227	2015-1-15	Scheduled Follow-up Submission	NO	NO	YES	[Unknown]	Alive	1191	[Not Applicable]	[Unknown]	NO	[Not Available]	[Not Available]	[Not Available]	[Not Available]	[Not Available]	NO	NO	[Unknown]	[Not Available]	[Not Available]	[Not Available]	[Not Available]	[Not Available]	[Not Available]
0073A136-D5F4-4FD6-88F9-711768F2ABC6	TCGA-VM-A8CF	TCGA-VM-A8CF-F66857	F2EEC069-0622-4000-AA45-164C54A37387	2014-10-24	Scheduled Follow-up Submission	NO	YES	YES	[Unknown]	Alive	609	[Not Applicable]	TUMOR FREE	NO	[Not Available]	[Not Available]	[Not Available]	[Not Available]	[Not Available]	[Not Available]	[Not Available]	Stable Disease	[Not Available]	[Not Available]	[Not Available]	[Not Available]	[Not Available]	[Not Available]
484DD45B-A16C-4650-BAC9-832FBE4D96EB	TCGA-VM-A8CH	TCGA-VM-A8CH-F69641	6886FEAA-2D0A-410A-AB6C-4E99EE4FF100	2015-1-15	Scheduled Follow-up Submission	NO	NO	NO	Complete Remission/Response	Alive	714	[Not Applicable]	[Unknown]	NO	[Not Available]	[Not Available]	[Not Available]	[Not Available]	[Not Available]	[Not Available]	[Not Available]	[Not Applicable]	[Not Available]	[Not Available]	[Not Available]	[Not Available]	[Not Available]	[Not Available]
10887E42-444D-49FC-AEE5-DD0E9FC4EA54	TCGA-VV-A829	TCGA-VV-A829-F65521	574F7E56-9B17-4C8E-92AE-D1931B459A87	2014-10-2	Scheduled Follow-up Submission	NO	YES	YES	Stable Disease	Alive	1127	[Not Applicable]	TUMOR FREE	NO	[Not Available]	[Not Available]	[Not Available]	[Not Available]	[Not Available]	[Not Available]	[Not Available]	Complete Remission/Response	[Not Available]	[Not Available]	[Not Available]	[Not Available]	[Not Available]	[Not Available]
284680B2-F961-402D-8740-E5F9E4FB4A98	TCGA-VV-A86M	TCGA-VV-A86M-F66128	1DF7F259-4EB4-4B05-B15D-10DBAFA71DDA	2014-10-2	Scheduled Follow-up Submission	NO	YES	YES	[Unknown]	Alive	487	[Not Applicable]	TUMOR FREE	NO	[Not Available]	[Not Available]	[Not Available]	[Not Available]	[Not Available]	[Not Available]	[Not Available]	Complete Remission/Response	[Not Available]	[Not Available]	[Not Available]	[Not Available]	[Not Available]	[Not Available]
732DF38E-D32C-4D63-AC97-AD655E2E5732	TCGA-W9-A837	TCGA-W9-A837-F66176	37A74666-7CA6-41F5-9F3C-9BAC4C363477	2014-10-3	Scheduled Follow-up Submission	NO	NO	NO	Stable Disease	Alive	1553	[Not Applicable]	WITH TUMOR	NO	[Not Available]	[Not Available]	[Not Available]	[Not Available]	[Not Available]	[Not Available]	[Not Available]	Stable Disease	[Not Available]	[Not Available]	[Not Available]	[Not Available]	[Not Available]	[Not Available]
42156C6A-416E-4832-9C95-CEE6084B0910	TCGA-WH-A86K	TCGA-WH-A86K-F67062	84B642E4-93E8-4660-9CCB-39CC9CC9275B	2014-11-4	Scheduled Follow-up Submission	NO	NO	NO	Stable Disease	Alive	405	[Not Applicable]	WITH TUMOR	NO	[Not Available]	[Not Available]	[Not Available]	[Not Available]	[Not Available]	[Not Available]	[Not Available]	Stable Disease	[Not Available]	[Not Available]	[Not Available]	[Not Available]	[Not Available]	[Not Available]
CB041720-0EFA-4EB6-A9A5-B6E138BB1A99	TCGA-WY-A85B	TCGA-WY-A85B-F65769	5D885388-BDF0-454E-B0E9-8F6AF4809367	2015-1-22	Scheduled Follow-up Submission	NO	NO	NO	Complete Remission/Response	Alive	1393	[Not Applicable]	TUMOR FREE	NO	[Not Available]	[Not Available]	[Not Available]	[Not Available]	[Not Available]	[Not Available]	[Not Available]	[Not Applicable]	[Not Available]	[Not Available]	[Not Available]	[Not Available]	[Not Available]	[Not Available]
F62BE2B8-88C4-4A7E-8C80-8176FB5F6C56	TCGA-WY-A85C	TCGA-WY-A85C-F65786	2962BA57-7459-4F6A-A8DA-3CEBD18670FF	2015-1-22	Scheduled Follow-up Submission	NO	YES	YES	Progressive Disease	Alive	1426	[Not Applicable]	WITH TUMOR	YES	1261	YES	1337	[Not Available]	[Not Available]	[Unknown]	[Unknown]	Progressive Disease	[Not Available]	[Not Available]	[Not Available]	[Not Available]	[Not Available]	[Not Available]
2272DFF7-A509-496F-B500-467C1BCE2F79	TCGA-WY-A85E	TCGA-WY-A85E-F65805	2B1154F4-669D-456D-BC7D-48436E2A8734	2015-1-22	Scheduled Follow-up Submission	NO	NO	NO	Partial Remission/Response	Alive	633	[Not Applicable]	WITH TUMOR	YES	532	YES	536	[Not Available]	[Not Available]	YES	YES	Progressive Disease	[Not Available]	[Not Available]	[Not Available]	[Not Available]	[Not Available]	[Not Available]
