# Supplementary material for: Developing a lncRNA Signature to Predict the Radiotherapy Response of Lower-Grade Gliomas Using Co-expression and ceRNA Network Analysis
Source: Front Oncol. 2021 Mar 9;11:622880. doi: 10.3389/fonc.2021.622880 (PMC7985253; doi:10.3389/fonc.2021.622880)
Supplement: Supplementary file 1 [file DataSheet_1.zip › clinical data/TCGA-LGG clinical data/original clinical data/nationwidechildrens.org_clinical_nte_lgg.txt]

bcr_patient_uuid	bcr_patient_barcode	new_tumor_event_dx_days_to	new_tumor_event_surgery	new_tumor_event_surgery_days_to_loco	new_tumor_event_surgery_met	new_tumor_event_surgery_days_to_met	new_tumor_event_radiation_tx	new_tumor_event_pharmaceutical_tx
bcr_patient_uuid	bcr_patient_barcode	days_to_new_tumor_event_after_initial_treatment	additional_surgery_locoregional_procedure	days_to_additional_surgery_locoregional_procedure	additional_surgery_metastatic_procedure	days_to_additional_surgery_metastatic_procedure	additional_radiation_therapy	additional_pharmaceutical_therapy
CDE_ID:	CDE_ID:2003301	CDE_ID:3392464	CDE_ID:3008755	CDE_ID:3408572	CDE_ID:3008757	CDE_ID:3408682	CDE_ID:3427615	CDE_ID:3427616
5E0748F1-990B-43A9-9FF1-6A667CC228A8	TCGA-DB-A4X9	501	YES	518	NO	[Not Available]	NO	NO
40587B69-0F62-4A2A-88CB-1BD711377F19	TCGA-DB-A4XF	468	NO	[Not Available]	NO	[Not Available]	[Unknown]	YES
0536F465-1650-4411-823C-C660BC7F3ADC	TCGA-DB-A64O	430	NO	[Not Available]	NO	[Not Available]	NO	YES
76E54EF6-1799-4FD9-BEC3-0EA960E8461E	TCGA-DH-A669	260	YES	426	[Not Available]	[Not Available]	YES	YES
669605F6-39A1-4F8C-81DC-39430FF5F892	TCGA-DU-A5TP	203	YES	203	[Not Available]	[Not Available]	NO	NO
4C167F09-D664-425F-BD84-6FF8C21B272B	TCGA-DU-A5TW	[Not Available]	[Not Available]	[Not Available]	NO	[Not Available]	[Not Available]	[Not Available]
3BAA0015-885C-487A-9076-236F404FEB3E	TCGA-DU-A6S6	2267	YES	2267	[Not Available]	[Not Available]	NO	YES
30BF5895-0671-4FB1-A96D-857847FCF7B0	TCGA-DU-A76K	203	YES	203	[Not Available]	[Not Available]	NO	YES
395798C5-3136-4A30-8557-A67A3ABDECAF	TCGA-DU-A76L	410	YES	441	NO	[Not Available]	NO	YES
823F571A-3CFD-465D-95FD-187A398CCF6F	TCGA-DU-A76R	338	YES	344	[Not Available]	[Not Available]	YES	YES
04E6E843-7F31-43DA-B111-280CE2BD1949	TCGA-DU-A7T8	3028	YES	3028	[Not Available]	[Not Available]	NO	YES
D3D8987D-0A54-45F8-B9C9-17EC89FA864E	TCGA-DU-A7TB	74	NO	[Not Available]	NO	[Not Available]	YES	YES
E349D8AA-BB82-4CE8-B14C-61216289F25B	TCGA-DU-A7TD	188	YES	188	[Not Available]	[Not Available]	NO	NO
0EFAF8F9-177C-4FFB-B03F-F0316ADF5DC1	TCGA-DU-A7TI	822	YES	840	NO	[Not Available]	NO	YES
457EC7F6-8612-4641-AAEF-8A7F2C44C30C	TCGA-E1-A7YD	284	NO	[Not Available]	[Not Available]	[Not Available]	NO	YES
F842F756-CE78-4C99-BCF8-3BCE18A4D9EF	TCGA-E1-A7YE	188	YES	237	YES	237	[Unknown]	YES
9F469EDB-6B12-4EAB-BD6F-9C10034D4CB7	TCGA-E1-A7YH	689	NO	[Not Available]	NO	[Not Available]	NO	YES
5795A884-B62A-46A9-81D6-F24058424660	TCGA-E1-A7YI	56	NO	[Not Available]	NO	[Not Available]	NO	NO
BC6FBB3C-870D-40B5-983B-7C88705E020D	TCGA-E1-A7YJ	516	NO	[Not Available]	[Not Available]	[Not Available]	NO	YES
96D9249E-501C-49E0-9559-01DA978A9CA6	TCGA-E1-A7YL	91	NO	[Not Available]	NO	[Not Available]	NO	YES
4250AC3C-C8B0-46CE-B9C8-7963BC386041	TCGA-E1-A7YM	88	NO	[Not Available]	NO	[Not Available]	NO	YES
BCC17E9A-6FE3-44FF-963C-D2D850A431F1	TCGA-E1-A7YN	420	NO	[Not Available]	NO	[Not Available]	NO	NO
992452EE-8D9F-406B-9708-7BCB60062743	TCGA-E1-A7YO	1977	[Not Available]	[Not Available]	[Not Available]	[Not Available]	NO	YES
75DBC8FB-4DB8-4764-824C-ECCF3A223884	TCGA-E1-A7YQ	580	NO	[Not Available]	NO	[Not Available]	NO	NO
23C335F6-5749-4443-8AE8-61CCCBB137CB	TCGA-E1-A7YV	97	NO	[Not Available]	NO	[Not Available]	NO	YES
5EEF573E-6A44-4DC7-8AA7-B136863CE910	TCGA-E1-A7YW	409	NO	[Not Available]	NO	[Not Available]	NO	YES
722C172F-46E6-47A1-82E5-3207278DF89B	TCGA-E1-A7YY	958	NO	[Not Available]	[Not Available]	[Not Available]	NO	YES
97FFBE14-9070-4A5A-8760-225A88834B40	TCGA-E1-A7Z2	213	YES	215	NO	[Not Available]	NO	YES
3AC41CC6-5DFB-40A1-BD13-5DC7CA2BB6F3	TCGA-E1-A7Z3	1569	YES	1656	NO	[Not Available]	NO	YES
975E17C2-B93C-4D45-8A85-786F365E4A93	TCGA-E1-A7Z4	846	YES	883	NO	[Not Available]	NO	YES
8B10F00F-FDE6-423D-BC36-027931359A5A	TCGA-E1-A7Z6	294	NO	[Not Available]	NO	[Not Available]	NO	YES
E30F1994-3622-43D0-BEC2-6D7E2D9881D2	TCGA-FG-A4MT	499	YES	637	[Not Available]	[Not Available]	YES	NO
AE4F0714-3B74-46C0-9C1B-F028C7CF2E62	TCGA-FG-A6J3	285	YES	340	[Not Available]	[Not Available]	NO	YES
C6CEB220-282E-4EEF-8D36-4CE0A625CF7E	TCGA-FG-A70Y	490	NO	[Not Available]	[Not Available]	[Not Available]	YES	YES
1F5B6B07-45F5-4DA4-932A-DF9665F6C538	TCGA-FG-A711	347	NO	[Not Available]	[Not Available]	[Not Available]	NO	YES
f625e522-226b-450f-af94-dd2f5adb605e	TCGA-HT-8564	120	YES	120	[Not Available]	[Not Available]	YES	YES
E0F8E70A-AC91-4D3C-806C-BA9C14ED43AB	TCGA-HT-A617	395	YES	395	[Not Available]	[Not Available]	[Unknown]	[Unknown]
77472095-030D-4679-921D-8E8E217956C5	TCGA-KT-A7W1	84	YES	102	NO	[Not Available]	NO	NO
41E4DC71-7767-44C2-9D38-110DCD37B451	TCGA-S9-A6TS	1324	YES	1324	[Not Available]	[Not Available]	NO	YES
688FC346-A14D-4859-8727-057CD0A0B880	TCGA-S9-A6TU	1475	YES	1504	[Not Available]	[Not Available]	NO	NO
432FE4A9-2CDC-4323-AFF0-59E2FDEDA194	TCGA-S9-A6TX	856	NO	[Not Available]	[Not Available]	[Not Available]	YES	NO
B297C4DC-EC58-4392-908A-586E81D57EF0	TCGA-S9-A6TZ	552	NO	[Not Available]	[Not Available]	[Not Available]	YES	NO
B10A9314-FD40-459E-97EA-AFFC636DCEEA	TCGA-S9-A6U8	367	NO	[Not Available]	[Not Available]	[Not Available]	YES	NO
E6B7420F-4315-46A8-AED5-5C47CCE5DED3	TCGA-S9-A6UA	161	NO	[Not Available]	[Not Available]	[Not Available]	NO	NO
D62D871B-4612-4BF4-B53C-9DD431E507A0	TCGA-S9-A6WL	240	NO	[Not Available]	[Not Available]	[Not Available]	YES	NO
A2202233-4A83-4163-9532-B6EDB9941453	TCGA-S9-A6WO	187	[Not Available]	[Not Available]	[Not Available]	[Not Available]	YES	NO
A80B0FAB-6189-497F-997F-77234B69179C	TCGA-S9-A7IX	350	NO	[Not Available]	NO	[Not Available]	YES	YES
78A212BC-A740-46BF-A10D-0B9809A5BB3F	TCGA-S9-A7R1	3637	YES	3637	NO	[Not Available]	YES	YES
B7395082-415B-4AB3-BF1E-59D0F4E4B488	TCGA-S9-A7R3	970	YES	970	NO	[Not Available]	NO	NO
A6975EB0-CFA6-4B7A-BBE4-72BBDD3D3B6F	TCGA-S9-A7R7	144	NO	[Not Available]	NO	[Not Available]	NO	YES
7883E417-A793-4614-9528-6C2E9E44379F	TCGA-S9-A7R8	698	YES	698	YES	698	YES	YES
C4F522C9-BFF5-4899-8D27-C105DAB795A9	TCGA-S9-A89V	129	YES	129	[Not Available]	[Not Available]	NO	NO
D13AC936-87A9-4164-BDAB-02CCF3908CFE	TCGA-TM-A7C3	713	YES	713	[Not Available]	[Not Available]	YES	YES
033C1F48-9225-4159-B23B-7042272877DA	TCGA-TM-A7CF	924	YES	924	[Not Available]	[Not Available]	[Unknown]	[Unknown]
B3720405-CE3F-49C7-A5D9-BBFFD06F6AEF	TCGA-TM-A84J	454	YES	454	[Not Available]	[Not Available]	NO	YES
9B161C41-4F76-4ED1-B60F-2B093BC70EDB	TCGA-TM-A84L	987	YES	987	[Not Available]	[Not Available]	NO	NO
FCF14E9D-4671-453D-B8E0-5008E916F56D	TCGA-TM-A84Q	455	YES	455	[Not Available]	[Not Available]	NO	NO
2F8C789E-BBD8-4753-A48B-6894C21162F8	TCGA-TQ-A7RK	858	YES	882	[Not Available]	[Not Available]	YES	YES
5A3EDEB6-133E-4116-9F80-2485BD70754D	TCGA-TQ-A7RV	530	NO	[Not Available]	NO	[Not Available]	YES	NO
F878BF8D-70EB-4B74-BF74-BDF63CB9BFAE	TCGA-TQ-A7RW	511	YES	511	NO	[Not Available]	YES	YES
135A149A-D153-465E-AA58-06D47BB18E00	TCGA-TQ-A8XE	455	NO	[Not Available]	[Not Available]	[Not Available]	YES	YES
A66A3847-7570-4486-8845-86B6125104A2	TCGA-VM-A8C8	456	NO	[Not Available]	NO	[Not Available]	NO	NO
66C52A31-6503-40B5-A55E-FA476EAF0567	TCGA-VM-A8CE	815	NO	[Not Available]	NO	[Not Available]	YES	NO
42156C6A-416E-4832-9C95-CEE6084B0910	TCGA-WH-A86K	[Not Available]	[Not Available]	[Not Available]	[Not Available]	[Not Available]	NO	NO
F62BE2B8-88C4-4A7E-8C80-8176FB5F6C56	TCGA-WY-A85C	809	YES	819	[Not Available]	[Not Available]	YES	YES
0D5A4C63-C3FB-4295-A433-D90CDBFC4ED6	TCGA-WY-A85D	887	[Not Available]	922	[Not Available]	[Not Available]	YES	YES
2272DFF7-A509-496F-B500-467C1BCE2F79	TCGA-WY-A85E	532	[Not Available]	536	[Not Available]	[Not Available]	YES	YES
