# Supplementary material for: Developing a lncRNA Signature to Predict the Radiotherapy Response of Lower-Grade Gliomas Using Co-expression and ceRNA Network Analysis
Source: Front Oncol. 2021 Mar 9;11:622880. doi: 10.3389/fonc.2021.622880 (PMC7985253; doi:10.3389/fonc.2021.622880)
Supplement: Supplementary file 1 [file DataSheet_1.zip › clinical data/TCGA-LGG clinical data/original clinical data/nationwidechildrens.org_clinical_patient_lgg.txt]

bcr_patient_uuid	bcr_patient_barcode	form_completion_date	histologic_diagnosis	tumor_grade	laterality	tumor_site	supratentorial_localization	prospective_collection	retrospective_collection	gender	birth_days_to	race	ethnicity	history_other_malignancy	history_neoadjuvant_treatment	initial_pathologic_dx_year	history_ionizing_rt_to_head	history_seizures	history_headaches	symp_changes_mental_status	symp_changes_visual	symp_changes_sensory	symp_changes_motor_movement	related_symptom_first_present	first_symptom_longest_duration	history_asthma	history_eczema	histor_hay_fever	history_dust_mold_allergy	asthma_eczema_allergy_first_dx	allergy_food_dx_indicator	allergy_food_dx_type	allergy_food_dx_age	allergy_animals_insects_dx_indicator	allergy_animals_insects_dx_type	allergy_animals_insects_dx_age	history_neoadjuvant_steroid_tx	history_neoadjuvant_medication	vital_status	last_contact_days_to	death_days_to	tumor_status	family_history_cancer_indicator	family_history_brain_tumor	idh1_mutation_test_indicator	idh1_mutation_test_method	idh1_mutation_found	inherited_genetic_syndrome_indicator	inherited_genetic_syndrome_specified
bcr_patient_uuid	bcr_patient_barcode	form_completion_date	histological_type	neoplasm_histologic_grade	laterality	tumor_location	supratentorial_localization	tissue_prospective_collection_indicator	tissue_retrospective_collection_indicator	gender	days_to_birth	race	ethnicity	other_dx	history_of_neoadjuvant_treatment	year_of_initial_pathologic_diagnosis	history_ionizing_rt_to_head	seizure_history	headache_history	mental_status_changes	visual_changes	sensory_changes	motor_movement_changes	first_presenting_symptom	first_presenting_symptom_longest_duration	asthma_history	eczema_history	hay_fever_history	mold_or_dust_allergy_history	first_diagnosis_age_asth_ecz_hay_fev_mold_dust	food_allergy_history	food_allergy_types	first_diagnosis_age_of_food_allergy	animal_insect_allergy_history	animal_insect_allergy_types	first_diagnosis_age_of_animal_insect_allergy	preoperative_corticosteroids	preoperative_antiseizure_meds	vital_status	days_to_last_followup	days_to_death	person_neoplasm_cancer_status	family_history_of_cancer	family_history_of_primary_brain_tumor	ldh1_mutation_tested	ldh1_mutation_test_method	ldh1_mutation_found	inherited_genetic_syndrome_found	inherited_genetic_syndrome_result
CDE_ID:	CDE_ID:2003301	CDE_ID:	CDE_ID:3081934	CDE_ID:2785839	CDE_ID:827	CDE_ID:3139375	CDE_ID:3133891	CDE_ID:3088492	CDE_ID:3088528	CDE_ID:2200604	CDE_ID:3008233	CDE_ID:2192199	CDE_ID:2192217	CDE_ID:3382736	CDE_ID:3382737	CDE_ID:2896960	CDE_ID:3120926	CDE_ID:3121333	CDE_ID:3121345	CDE_ID:3121352	CDE_ID:3121359	CDE_ID:3121365	CDE_ID:3120991	CDE_ID:3133911	CDE_ID:3121001	CDE_ID:3133921	CDE_ID:3133925	CDE_ID:3133930	CDE_ID:3133934	CDE_ID:3121273	CDE_ID:3121278	CDE_ID:3121280	CDE_ID:3121301	CDE_ID:3121314	CDE_ID:3121316	CDE_ID:3121318	CDE_ID:3121323	CDE_ID:3121328	CDE_ID:5	CDE_ID:3008273	CDE_ID:3165475	CDE_ID:2759550	CDE_ID:2436860	CDE_ID:3133957	CDE_ID:3133962	CDE_ID:3133963	CDE_ID:3133967	CDE_ID:3133971	CDE_ID:3133974
334f715e-08dc-4a29-b8e4-b010b829c478	TCGA-CS-4938	2012-2-15	Astrocytoma	G2	Right	Supratentorial, Frontal Lobe	Cerebral Cortex	NO	YES	FEMALE	-11509	WHITE	NOT HISPANIC OR LATINO	No	No	2005	NO	YES	NO	NO	NO	NO	NO	Seizures	> 181 Days	NO	NO	NO	NO	[Not Available]	NO	[Not Available]	[Not Available]	YES	Dog, Cat	12 - 20 Years	NO	NO	Alive	143	[Not Applicable]	[Not Available]	YES	YES	NO	[Not Available]	[Not Available]	[Not Available]	[Not Available]
fc222f23-b3b2-4ac0-bc61-e8e8fa5cc160	TCGA-CS-4941	2011-4-5	Astrocytoma	G3	Right	Supratentorial, Frontal Lobe	Cerebral Cortex	NO	YES	MALE	-24578	WHITE	NOT HISPANIC OR LATINO	No	No	2005	NO	[Not Available]	YES	[Not Available]	[Not Available]	[Not Available]	[Not Available]	Headaches	0 - 30 Days	NO	NO	NO	NO	[Not Available]	NO	[Not Available]	[Not Available]	NO	[Not Available]	[Not Available]	[Not Available]	[Not Available]	Dead	[Not Available]	234	WITH TUMOR	[Not Available]	[Not Available]	NO	[Not Available]	[Not Available]	NO	[Not Available]
230f5fa7-aa36-41ea-b40b-08f520767bd5	TCGA-CS-4942	2011-3-15	Astrocytoma	G3	Right	Supratentorial, Frontal Lobe	White Matter	NO	YES	FEMALE	-16297	BLACK OR AFRICAN AMERICAN	[Not Available]	No	No	2006	NO	YES	NO	YES	NO	YES	YES	Mental Status Changes	0 - 30 Days	NO	NO	NO	NO	[Not Available]	NO	[Not Available]	[Not Available]	NO	[Not Available]	[Not Available]	NO	NO	Dead	[Not Available]	1335	WITH TUMOR	NO	NO	NO	[Not Available]	[Not Available]	NO	[Not Available]
952dfd5d-e65a-4307-b6a9-2ed2b0d2d9ce	TCGA-CS-4943	2011-3-16	Astrocytoma	G3	Left	Supratentorial, Frontal Lobe	Cerebral Cortex	NO	YES	MALE	-13565	WHITE	[Not Available]	No	No	2009	NO	YES	YES	[Not Available]	[Not Available]	[Not Available]	[Not Available]	Seizures	> 181 Days	[Not Available]	[Not Available]	[Not Available]	[Not Available]	[Not Available]	[Not Available]	[Not Available]	[Not Available]	[Not Available]	[Not Available]	[Not Available]	[Not Available]	YES	Alive	481	[Not Applicable]	WITH TUMOR	[Not Available]	[Not Available]	NO	[Not Available]	[Not Available]	[Not Available]	[Not Available]
64cd17eb-c778-45e9-b994-02b68182e51b	TCGA-CS-4944	2011-4-6	Astrocytoma	G2	Right	Supratentorial, Temporal Lobe	Cerebral Cortex	NO	YES	MALE	-18494	WHITE	[Not Available]	No	No	2010	NO	[Not Available]	NO	YES	NO	NO	NO	Mental Status Changes	[Not Available]	[Not Available]	[Not Available]	[Not Available]	[Not Available]	[Not Available]	[Not Available]	[Not Available]	[Not Available]	[Not Available]	[Not Available]	[Not Available]	[Not Available]	[Not Available]	Alive	323	[Not Applicable]	WITH TUMOR	[Not Available]	[Not Available]	NO	[Not Available]	[Not Available]	NO	[Not Available]
c6cf2b8e-40ed-4c9f-8419-d868bd5afe11	TCGA-CS-5390	2011-3-16	Oligodendroglioma	G2	Right	Supratentorial, Parietal Lobe	Cerebral Cortex	NO	YES	FEMALE	-17460	WHITE	[Not Available]	No	No	2005	NO	NO	[Not Available]	NO	[Not Available]	YES	YES	Sensory Changes	[Not Available]	NO	NO	NO	NO	[Not Available]	[Not Available]	[Not Available]	[Not Available]	[Not Available]	[Not Available]	[Not Available]	NO	[Not Available]	Alive	[Discrepancy]	[Not Applicable]	TUMOR FREE	NO	NO	NO	[Not Available]	[Not Available]	[Not Available]	[Not Available]
e8d3d888-e5fc-4469-ad0b-2c1df6e04790	TCGA-CS-5393	2011-3-16	Astrocytoma	G3	Left	Supratentorial, Temporal Lobe	Cerebral Cortex	NO	YES	MALE	-14418	WHITE	[Not Available]	No	No	2008	YES	NO	YES	NO	NO	NO	NO	Headaches	91 - 180 Days	NO	NO	[Not Available]	[Not Available]	[Not Available]	[Not Available]	[Not Available]	[Not Available]	[Not Available]	[Not Available]	[Not Available]	[Not Available]	NO	Alive	857	[Not Applicable]	TUMOR FREE	[Not Available]	NO	NO	[Not Available]	[Not Available]	[Not Available]	[Not Available]
97bf8065-3e7d-4702-a426-24908f4d66a4	TCGA-CS-5394	2011-4-13	Astrocytoma	G3	Left	Supratentorial, Frontal Lobe	Cerebral Cortex	NO	YES	MALE	-14920	WHITE	[Not Available]	No	No	2005	NO	YES	NO	NO	NO	NO	NO	Seizures	0 - 30 Days	NO	NO	NO	NO	[Not Available]	NO	[Not Available]	[Not Available]	NO	[Not Available]	[Not Available]	YES	YES	Alive	3	[Not Applicable]	[Not Available]	[Not Available]	[Not Available]	[Not Available]	[Not Available]	[Not Available]	[Not Available]	[Not Available]
f86fa219-34e9-4812-8edf-2b66d7219779	TCGA-CS-5395	2011-3-13	Oligodendroglioma	G2	Right	Supratentorial, Parietal Lobe	Cerebral Cortex	NO	YES	MALE	-15848	BLACK OR AFRICAN AMERICAN	[Not Available]	No	No	2007	NO	[Not Available]	[Not Available]	[Not Available]	[Not Available]	[Not Available]	[Not Available]	[Not Available]	[Not Available]	[Not Available]	[Not Available]	[Not Available]	[Not Available]	[Not Available]	[Not Available]	[Not Available]	[Not Available]	[Not Available]	[Not Available]	[Not Available]	[Not Available]	[Not Available]	Dead	[Not Available]	639	WITH TUMOR	[Not Available]	[Not Available]	NO	[Not Available]	[Not Available]	[Not Available]	[Not Available]
b6c2c9bd-625b-4a98-830c-49c344f6cb5f	TCGA-CS-5396	2011-3-17	Oligodendroglioma	G3	Right	Supratentorial, Frontal Lobe	Cerebral Cortex	NO	YES	FEMALE	-19399	WHITE	NOT HISPANIC OR LATINO	No	No	2010	NO	NO	YES	NO	[Not Available]	[Not Available]	NO	Headaches	[Not Available]	NO	NO	[Not Available]	[Not Available]	[Not Available]	[Not Available]	[Not Available]	[Not Available]	[Not Available]	[Not Available]	[Not Available]	[Not Available]	[Not Available]	Alive	303	[Not Applicable]	WITH TUMOR	YES	YES	NO	[Not Available]	[Not Available]	NO	[Not Available]
bdfade49-9059-4665-beea-c55117ba6564	TCGA-CS-5397	2011-9-23	Astrocytoma	G3	Left	Supratentorial, Temporal Lobe	Cerebral Cortex	NO	YES	FEMALE	-19866	WHITE	NOT HISPANIC OR LATINO	No	No	2010	NO	NO	NO	NO	NO	YES	YES	Sensory Changes	[Not Available]	NO	NO	NO	NO	[Not Available]	NO	[Not Available]	[Not Available]	NO	[Not Available]	[Not Available]	NO	NO	Dead	[Not Available]	194	WITH TUMOR	YES	NO	NO	[Not Available]	[Not Available]	[Not Available]	[Not Available]
9ee6e821-3af2-42d7-9d14-f0ca455f338c	TCGA-CS-6186	2011-11-18	Oligoastrocytoma	G3	Right	Supratentorial, Frontal Lobe	Cerebral Cortex	NO	YES	MALE	-21321	WHITE	NOT HISPANIC OR LATINO	No	No	2009	NO	YES	NO	NO	NO	NO	NO	Seizures	0 - 30 Days	NO	NO	NO	NO	[Not Available]	NO	[Not Available]	[Not Available]	NO	[Not Available]	[Not Available]	NO	NO	Dead	[Not Available]	538	WITH TUMOR	NO	NO	NO	[Not Available]	[Not Available]	NO	[Not Available]
3f70c3e3-0131-466f-92aa-0a63ab3d4258	TCGA-CS-6188	2011-9-23	Astrocytoma	G3	Right	Supratentorial, Temporal Lobe	Cerebral Cortex	NO	YES	MALE	-17729	WHITE	NOT HISPANIC OR LATINO	No	No	2009	NO	YES	NO	NO	NO	NO	NO	Seizures	0 - 30 Days	NO	NO	NO	NO	[Not Available]	NO	[Not Available]	[Not Available]	NO	[Not Available]	[Not Available]	NO	NO	Alive	725	[Not Applicable]	WITH TUMOR	YES	YES	NO	[Not Available]	[Not Available]	[Not Available]	[Not Available]
42fe260f-520b-4fac-8c09-d2b31aed59fb	TCGA-CS-6290	2011-9-7	Astrocytoma	G3	Left	Supratentorial, Temporal Lobe	Cerebral Cortex	NO	YES	MALE	-11666	[Not Available]	[Not Available]	No	No	2009	NO	YES	NO	NO	NO	NO	NO	Seizures	0 - 30 Days	NO	NO	NO	NO	[Not Available]	NO	[Not Available]	[Not Available]	NO	[Not Available]	[Not Available]	NO	NO	Alive	546	[Not Applicable]	[Not Available]	YES	NO	NO	[Not Available]	[Not Available]	[Not Available]	[Not Available]
c16d9f69-26f9-4ec7-b2d5-ff9f7dacfe0f	TCGA-CS-6665	2011-9-24	Astrocytoma	G3	Right	Supratentorial, Temporal Lobe	Cerebral Cortex	NO	YES	FEMALE	-18977	WHITE	NOT HISPANIC OR LATINO	Yes	No	2010	NO	YES	NO	NO	NO	NO	NO	Seizures	0 - 30 Days	NO	NO	NO	NO	[Not Available]	YES	Hazelnuts	[Not Available]	NO	[Not Available]	[Not Available]	NO	NO	Alive	378	[Not Applicable]	WITH TUMOR	NO	NO	NO	[Not Available]	[Not Available]	[Not Available]	[Not Available]
8cba230b-46db-4d35-8123-3879eba32402	TCGA-CS-6666	2011-9-24	Astrocytoma	G3	Right	Supratentorial, Parietal Lobe	Cerebral Cortex	NO	YES	MALE	-8340	WHITE	NOT HISPANIC OR LATINO	No	No	2010	NO	NO	YES	NO	NO	NO	NO	Headaches	[Not Available]	NO	NO	NO	NO	[Not Available]	NO	[Not Available]	[Not Available]	NO	[Not Available]	[Not Available]	NO	NO	Alive	258	[Not Applicable]	WITH TUMOR	YES	NO	NO	[Not Available]	[Not Available]	[Not Available]	[Not Available]
ae081e4a-efa9-4b52-b15e-29085c0612d3	TCGA-CS-6667	2011-9-24	Astrocytoma	G2	Left	Supratentorial, Parietal Lobe	Cerebral Cortex	NO	YES	FEMALE	-14375	WHITE	NOT HISPANIC OR LATINO	No	No	2010	NO	NO	NO	NO	NO	YES	YES	Motor/Movement Changes	91 - 180 Days	NO	NO	YES	YES	[Not Available]	NO	[Not Available]	[Not Available]	NO	[Not Available]	[Not Available]	NO	NO	Alive	230	[Not Applicable]	WITH TUMOR	YES	NO	NO	[Not Available]	[Not Available]	[Not Available]	[Not Available]
a5d3f3fb-6541-419d-b47e-720d438f1bff	TCGA-CS-6668	2011-9-24	Oligodendroglioma	G2	Left	Supratentorial, Frontal Lobe	Cerebral Cortex	NO	YES	FEMALE	-20836	WHITE	NOT HISPANIC OR LATINO	No	No	2011	NO	YES	NO	NO	NO	NO	YES	Seizures	> 181 Days	NO	NO	NO	NO	[Not Available]	NO	[Not Available]	[Not Available]	NO	[Not Available]	[Not Available]	NO	NO	Alive	244	[Not Applicable]	WITH TUMOR	YES	NO	NO	[Not Available]	[Not Available]	[Not Available]	[Not Available]
dc5bdd21-b23f-400e-bbe2-4c98a517fc9e	TCGA-CS-6669	2011-9-24	Oligodendroglioma	G2	Right	Supratentorial, Temporal Lobe	Cerebral Cortex	NO	YES	FEMALE	-9809	WHITE	[Not Available]	No	No	2011	NO	YES	YES	NO	NO	NO	NO	Headaches	31 - 90 Days	NO	NO	NO	NO	[Not Available]	NO	[Not Available]	[Not Available]	NO	[Not Available]	[Not Available]	NO	NO	Alive	225	[Not Applicable]	WITH TUMOR	YES	NO	NO	[Not Available]	[Not Available]	[Not Available]	[Not Available]
60b30a95-3e4c-413a-9de6-16a5bca163c4	TCGA-CS-6670	2012-1-5	Oligodendroglioma	G3	Right	Supratentorial, Temporal Lobe	Cerebral Cortex	[Not Available]	[Not Available]	MALE	-16066	WHITE	NOT HISPANIC OR LATINO	Yes	Yes	2011	NO	NO	YES	NO	NO	NO	NO	Headaches	31 - 90 Days	NO	NO	NO	NO	[Not Available]	NO	[Not Available]	[Not Available]	NO	[Not Available]	[Not Available]	NO	NO	Alive	201	[Not Applicable]	WITH TUMOR	NO	NO	NO	[Not Available]	[Not Available]	[Not Available]	[Not Available]
b7cd3b44-ef6a-4207-a44f-14f5b3b56ed4	TCGA-DB-5270	2011-5-3	Oligoastrocytoma	G3	Left	Supratentorial, Frontal Lobe	Cerebral Cortex	NO	YES	FEMALE	-13904	WHITE	NOT HISPANIC OR LATINO	No	No	2002	NO	YES	NO	NO	NO	NO	NO	Seizures	0 - 30 Days	NO	NO	NO	NO	[Not Available]	NO	[Not Available]	[Not Available]	YES	Bee/Wasp	[Not Available]	NO	YES	Alive	2977	[Not Applicable]	TUMOR FREE	[Not Available]	NO	NO	[Not Available]	[Not Available]	NO	[Not Available]
ae2db022-eb4f-4b65-89b6-9fd4439ddeef	TCGA-DB-5273	2011-5-3	Astrocytoma	G3	Right	Supratentorial, Frontal Lobe	Cerebral Cortex	NO	YES	MALE	-12152	WHITE	NOT HISPANIC OR LATINO	No	No	2006	NO	YES	NO	NO	NO	NO	YES	Seizures	0 - 30 Days	NO	NO	NO	NO	[Not Available]	NO	[Not Available]	[Not Available]	NO	[Not Available]	[Not Available]	NO	YES	Alive	1809	[Not Applicable]	TUMOR FREE	NO	NO	NO	[Not Available]	[Not Available]	NO	[Not Available]
0b54cda4-7568-481e-b0c6-2c5c6de0026c	TCGA-DB-5274	2011-6-30	Oligoastrocytoma	G3	Left	Supratentorial, Frontal Lobe	Cerebral Cortex	NO	YES	FEMALE	-13680	WHITE	NOT HISPANIC OR LATINO	No	No	2006	NO	NO	YES	NO	NO	NO	NO	Headaches	31 - 90 Days	NO	NO	NO	NO	[Not Available]	NO	[Not Available]	[Not Available]	[Not Available]	[Not Available]	[Not Available]	YES	YES	Alive	1726	[Not Applicable]	TUMOR FREE	NO	NO	[Not Available]	[Not Available]	[Not Available]	NO	[Not Available]
bbfb5399-8d43-4b75-bf90-23ec142697d7	TCGA-DB-5275	2011-6-30	Oligoastrocytoma	G3	Right	Supratentorial, Temporal Lobe	Cerebral Cortex	NO	YES	MALE	-13371	WHITE	NOT HISPANIC OR LATINO	No	No	2006	NO	NO	YES	YES	NO	NO	NO	Headaches	[Not Available]	NO	NO	NO	NO	[Not Available]	YES	lactose containing products	[Not Available]	NO	[Not Available]	[Not Available]	NO	NO	Alive	1458	[Not Applicable]	TUMOR FREE	NO	NO	[Not Available]	[Not Available]	[Not Available]	NO	[Not Available]
9d0c1552-00a7-4f0a-a04a-a82e721ee4e3	TCGA-DB-5276	2011-7-22	Oligoastrocytoma	G3	Left	Supratentorial, Frontal Lobe	Cerebral Cortex	NO	YES	MALE	-11738	WHITE	NOT HISPANIC OR LATINO	No	No	2007	NO	YES	NO	NO	NO	NO	NO	Seizures	0 - 30 Days	NO	NO	NO	NO	[Not Available]	NO	[Not Available]	[Not Available]	[Not Available]	[Not Available]	[Not Available]	YES	YES	Alive	1595	[Not Applicable]	TUMOR FREE	NO	NO	[Not Available]	[Not Available]	[Not Available]	NO	[Not Available]
d05079f2-9883-46e6-ad06-9e561f08d819	TCGA-DB-5277	2011-7-22	Astrocytoma	G3	Left	Supratentorial, Frontal Lobe	Cerebral Cortex	NO	YES	MALE	-12725	WHITE	NOT HISPANIC OR LATINO	No	No	2007	NO	YES	YES	NO	NO	NO	NO	Seizures	0 - 30 Days	NO	YES	YES	YES	[Not Available]	YES	seafood	[Not Available]	[Not Available]	[Not Available]	[Not Available]	NO	YES	Alive	1419	[Not Applicable]	WITH TUMOR	YES	NO	[Not Available]	[Not Available]	[Not Available]	NO	[Not Available]
010aac75-3bfe-4bf2-b866-af0f2d92f125	TCGA-DB-5278	2011-7-22	Oligodendroglioma	G2	Left	Supratentorial, Frontal Lobe	Cerebral Cortex	NO	YES	MALE	-6480	WHITE	NOT HISPANIC OR LATINO	No	No	2007	NO	YES	NO	YES	NO	NO	YES	Seizures	> 181 Days	NO	NO	NO	NO	[Not Available]	NO	[Not Available]	[Not Available]	NO	[Not Available]	[Not Available]	NO	YES	Alive	1526	[Not Applicable]	WITH TUMOR	NO	NO	[Not Available]	[Not Available]	[Not Available]	NO	[Not Available]
85f77526-791e-47cd-904d-d1dbb49eaeab	TCGA-DB-5279	2011-7-22	Oligodendroglioma	G2	Right	Supratentorial, Frontal Lobe	Cerebral Cortex	NO	YES	MALE	-21908	[Not Available]	[Not Available]	No	No	2007	NO	YES	NO	NO	NO	NO	NO	Seizures	> 181 Days	NO	NO	NO	NO	[Not Available]	NO	[Not Available]	[Not Available]	NO	[Not Available]	[Not Available]	YES	YES	Alive	1354	[Not Applicable]	TUMOR FREE	NO	NO	[Not Available]	[Not Available]	[Not Available]	NO	[Not Available]
4797c600-f024-42fe-b287-d919b24dcb79	TCGA-DB-5280	2011-7-23	Oligoastrocytoma	G2	Right	Supratentorial, Frontal Lobe	Cerebral Cortex	NO	YES	MALE	-15836	WHITE	NOT HISPANIC OR LATINO	No	No	2007	NO	YES	NO	NO	NO	NO	NO	Seizures	0 - 30 Days	NO	NO	NO	NO	[Not Available]	NO	[Not Available]	[Not Available]	NO	[Not Available]	[Not Available]	NO	YES	Alive	404	[Not Applicable]	TUMOR FREE	NO	NO	[Not Available]	[Not Available]	[Not Available]	NO	[Not Available]
15a6ad18-a81c-4f5b-80ae-ef56ccf722f9	TCGA-DB-5281	2011-7-24	Oligoastrocytoma	G3	Left	Supratentorial, Frontal Lobe	Deep Gray (e.g.basal ganglia, thalamus)	NO	YES	MALE	-22342	WHITE	NOT HISPANIC OR LATINO	No	No	2006	NO	YES	NO	YES	NO	NO	NO	Seizures	91 - 180 Days	NO	NO	NO	NO	[Not Available]	NO	[Not Available]	[Not Available]	NO	[Not Available]	[Not Available]	NO	YES	Alive	1614	[Not Applicable]	WITH TUMOR	NO	NO	NO	[Not Available]	[Not Available]	NO	[Not Available]
5E0748F1-990B-43A9-9FF1-6A667CC228A8	TCGA-DB-A4X9	2013-2-21	Oligoastrocytoma	G2	Left	Supratentorial, Temporal Lobe	Cerebral Cortex	YES	NO	FEMALE	-12131	WHITE	NOT HISPANIC OR LATINO	No	No	2010	NO	YES	NO	NO	NO	NO	NO	Seizures	> 181 Days	NO	NO	NO	NO	[Not Available]	[Unknown]	[Not Available]	[Not Available]	[Unknown]	[Not Available]	[Not Available]	NO	YES	Alive	915	[Not Applicable]	TUMOR FREE	YES	NO	YES	IHC	YES	NO	[Not Available]
AE61A71E-53A1-4884-A4A6-729744D1C309	TCGA-DB-A4XA	2013-2-21	Oligoastrocytoma	G2	Left	Supratentorial, Parietal Lobe	Cerebral Cortex	YES	NO	MALE	-11195	WHITE	NOT HISPANIC OR LATINO	No	No	2012	NO	YES	NO	NO	NO	NO	NO	Seizures	> 181 Days	NO	NO	NO	NO	[Not Available]	NO	[Not Available]	[Not Available]	NO	[Not Available]	[Not Available]	NO	YES	Alive	313	[Not Applicable]	WITH TUMOR	NO	NO	YES	IHC	YES	NO	[Not Available]
FB6437F9-ADE8-4C33-A0D0-CEACB2BF784D	TCGA-DB-A4XB	2013-2-21	Astrocytoma	G3	Left	Supratentorial, Parietal Lobe	Cerebral Cortex	YES	NO	MALE	-13990	WHITE	NOT HISPANIC OR LATINO	No	No	2011	NO	YES	NO	NO	NO	NO	NO	Seizures	31 - 90 Days	NO	NO	[Unknown]	[Unknown]	[Not Available]	[Unknown]	[Not Available]	[Not Available]	[Unknown]	[Not Available]	[Not Available]	NO	YES	Alive	387	[Not Applicable]	TUMOR FREE	NO	NO	YES	IHC	YES	NO	[Not Available]
33615113-791B-4286-A23A-AD3D1F8D4B09	TCGA-DB-A4XC	2013-2-21	Oligoastrocytoma	G2	Left	Supratentorial, Temporal Lobe	Cerebral Cortex	YES	NO	MALE	-9705	WHITE	NOT HISPANIC OR LATINO	Yes, History of Synchronous/Bilateral Malignancy	No	2010	NO	YES	NO	NO	NO	NO	NO	Seizures	0 - 30 Days	NO	NO	[Unknown]	[Unknown]	[Not Available]	[Unknown]	[Not Available]	[Not Available]	[Unknown]	[Not Available]	[Not Available]	[Unknown]	[Unknown]	Alive	840	[Not Applicable]	TUMOR FREE	YES	NO	NO	[Not Available]	[Not Available]	NO	[Not Available]
1BFF1E07-4923-43D5-B2D3-CB46B6568EED	TCGA-DB-A4XD	2013-2-21	Astrocytoma	G3	Right	Supratentorial, Temporal Lobe	Cerebral Cortex	YES	NO	MALE	-11741	WHITE	NOT HISPANIC OR LATINO	No	No	2010	NO	NO	NO	NO	NO	NO	NO	[Not Available]	0 - 30 Days	NO	YES	[Unknown]	[Unknown]	[Not Available]	[Unknown]	[Not Available]	[Not Available]	[Unknown]	[Not Available]	[Not Available]	NO	NO	Alive	822	[Not Applicable]	TUMOR FREE	NO	NO	NO	[Not Available]	[Not Available]	NO	[Not Available]
1701F4AD-58C5-40D8-90C4-99E3ACAC0104	TCGA-DB-A4XE	2013-2-21	Oligoastrocytoma	G3	Left	Supratentorial, Temporal Lobe	Cerebral Cortex	YES	NO	FEMALE	-10150	WHITE	NOT HISPANIC OR LATINO	No	No	2011	NO	YES	NO	NO	NO	NO	NO	Seizures	31 - 90 Days	NO	NO	NO	[Unknown]	[Not Available]	NO	[Not Available]	[Not Available]	NO	[Not Available]	[Not Available]	NO	YES	Alive	573	[Not Applicable]	TUMOR FREE	NO	NO	NO	[Not Available]	[Not Available]	NO	[Not Available]
40587B69-0F62-4A2A-88CB-1BD711377F19	TCGA-DB-A4XF	2013-2-21	Astrocytoma	G3	Right	Supratentorial, Frontal Lobe	Cerebral Cortex	YES	NO	FEMALE	-15066	WHITE	NOT HISPANIC OR LATINO	No	No	2011	NO	YES	YES	NO	NO	NO	NO	Seizures	0 - 30 Days	NO	NO	[Unknown]	[Unknown]	[Not Available]	[Unknown]	[Not Available]	[Not Available]	[Unknown]	[Not Available]	[Not Available]	NO	YES	Alive	559	[Not Applicable]	WITH TUMOR	YES	NO	NO	[Not Available]	[Not Available]	NO	[Not Available]
7704E4A8-C7AA-4288-B1ED-68C23ABBE924	TCGA-DB-A4XG	2013-2-21	Oligodendroglioma	G3	Right	Supratentorial, Frontal Lobe	Cerebral Cortex	YES	NO	MALE	-12550	WHITE	NOT HISPANIC OR LATINO	No	No	2006	NO	YES	NO	NO	NO	NO	NO	Seizures	0 - 30 Days	NO	NO	NO	NO	[Not Available]	NO	[Not Available]	[Not Available]	NO	[Not Available]	[Not Available]	[Unknown]	YES	Alive	2219	[Not Applicable]	WITH TUMOR	NO	NO	YES	IHC	NO	NO	[Not Available]
5CCD86AB-2587-4F35-B96A-4F4320B10FB9	TCGA-DB-A4XH	2013-2-21	Oligoastrocytoma	G2	Left	Supratentorial, Frontal Lobe	Cerebral Cortex	YES	NO	FEMALE	-19710	WHITE	NOT HISPANIC OR LATINO	No	No	2011	NO	YES	NO	NO	NO	NO	NO	Seizures	0 - 30 Days	NO	NO	[Unknown]	[Unknown]	[Not Available]	[Unknown]	[Not Available]	[Not Available]	[Unknown]	[Not Available]	[Not Available]	YES	YES	Alive	383	[Not Applicable]	TUMOR FREE	NO	NO	NO	[Not Available]	[Not Available]	NO	[Not Available]
DA735A88-D811-49F1-9091-A097C59ED68E	TCGA-DB-A64L	2013-8-7	Oligodendroglioma	G2	Right	Supratentorial, Frontal Lobe	Cerebral Cortex	YES	NO	FEMALE	-24690	WHITE	NOT HISPANIC OR LATINO	No	No	2012	NO	YES	NO	NO	NO	NO	NO	Seizures	0 - 30 Days	NO	NO	NO	NO	[Not Available]	[Unknown]	[Not Available]	[Not Available]	NO	[Not Available]	[Not Available]	[Not Available]	YES	Alive	335	[Not Applicable]	TUMOR FREE	YES	NO	YES	IHC	YES	YES	[Not Available]
0536F465-1650-4411-823C-C660BC7F3ADC	TCGA-DB-A64O	2013-8-7	Oligoastrocytoma	G2	Left	Supratentorial, Temporal Lobe	Cerebral Cortex	YES	NO	MALE	-21811	WHITE	NOT HISPANIC OR LATINO	No	No	2011	NO	NO	NO	NO	NO	NO	YES	Motor/Movement Changes	91 - 180 Days	NO	NO	NO	[Unknown]	[Not Available]	[Unknown]	[Not Available]	[Not Available]	[Unknown]	[Not Available]	[Not Available]	YES	YES	Alive	573	[Not Applicable]	WITH TUMOR	YES	NO	YES	IHC	NO	NO	[Not Available]
12F02422-585D-4068-BBDE-BC279C6A89AB	TCGA-DB-A64P	2013-8-7	Oligodendroglioma	G3	Left	Supratentorial, Frontal Lobe	Cerebral Cortex	YES	NO	MALE	-14936	WHITE	NOT HISPANIC OR LATINO	No	No	2012	NO	YES	NO	NO	NO	NO	NO	Seizures	0 - 30 Days	NO	NO	NO	[Unknown]	[Not Available]	[Unknown]	[Not Available]	[Not Available]	[Unknown]	[Not Available]	[Not Available]	YES	YES	Alive	511	[Not Applicable]	TUMOR FREE	YES	NO	YES	IHC	YES	NO	[Not Available]
887DEF39-E212-490D-8849-2BC932FCEFF0	TCGA-DB-A64Q	2013-8-7	Oligoastrocytoma	G2	Left	Supratentorial, Frontal Lobe	Cerebral Cortex	YES	NO	FEMALE	-11637	[Unknown]	[Unknown]	No	No	2012	NO	YES	NO	NO	NO	NO	NO	Seizures	31 - 90 Days	NO	NO	NO	[Unknown]	[Not Available]	[Unknown]	[Not Available]	[Not Available]	[Unknown]	[Not Available]	[Not Available]	NO	YES	Alive	182	[Not Applicable]	WITH TUMOR	NO	NO	YES	IHC	YES	NO	[Not Available]
67E9B426-72EB-4475-9689-EB75B22C4FD5	TCGA-DB-A64R	2013-8-7	Oligodendroglioma	G2	Right	Supratentorial, Frontal Lobe	Cerebral Cortex	YES	NO	FEMALE	-8947	[Not Evaluated]	HISPANIC OR LATINO	No	No	2012	NO	YES	NO	NO	NO	NO	NO	Seizures	91 - 180 Days	NO	NO	[Unknown]	[Unknown]	[Not Available]	YES	lactose	[Not Available]	YES	[Unknown]	[Not Available]	NO	YES	Alive	489	[Not Applicable]	TUMOR FREE	NO	NO	YES	IHC	YES	NO	[Not Available]
66990A9D-8C40-4C56-B931-5C3826C3BC27	TCGA-DB-A64S	2013-8-7	Oligoastrocytoma	G2	[Not Available]	Supratentorial, Frontal Lobe	Cerebral Cortex	YES	NO	MALE	-7389	WHITE	NOT HISPANIC OR LATINO	No	No	2012	NO	NO	NO	NO	NO	NO	NO	[Not Available]	[Not Available]	NO	NO	NO	[Unknown]	[Not Available]	[Unknown]	[Not Available]	[Not Available]	NO	[Not Available]	[Not Available]	NO	NO	Alive	469	[Not Applicable]	TUMOR FREE	NO	NO	NO	[Not Available]	[Not Available]	NO	[Not Available]
99D396BB-5F51-4EE4-A149-244E8FCAF522	TCGA-DB-A64U	2013-8-7	Oligoastrocytoma	G2	Right	Supratentorial, Frontal Lobe	Cerebral Cortex	YES	NO	FEMALE	-14019	WHITE	NOT HISPANIC OR LATINO	No	No	2011	NO	NO	NO	NO	NO	NO	NO	[Not Available]	[Not Available]	NO	NO	NO	NO	[Not Available]	YES	shellfish	[Not Available]	YES	ant stings	[Not Available]	NO	YES	Alive	846	[Not Applicable]	TUMOR FREE	NO	NO	NO	[Not Available]	[Not Available]	NO	[Not Available]
176D89D7-F8F1-4A72-B45A-31CBE1632A30	TCGA-DB-A64V	2013-8-7	Oligodendroglioma	G2	Left	Supratentorial, Frontal Lobe	Cerebral Cortex	YES	NO	MALE	-19950	WHITE	NOT HISPANIC OR LATINO	No	No	2012	NO	YES	NO	NO	NO	NO	NO	Seizures	0 - 30 Days	NO	NO	NO	[Unknown]	[Not Available]	[Unknown]	[Not Available]	[Not Available]	[Unknown]	[Not Available]	[Not Available]	NO	YES	Alive	448	[Not Applicable]	WITH TUMOR	YES	NO	NO	[Not Available]	[Not Available]	NO	[Not Available]
DF22BC30-96E2-42DE-9A39-2954DB49841D	TCGA-DB-A64W	2013-8-7	Oligoastrocytoma	G3	Right	Supratentorial, Frontal Lobe	Cerebral Cortex	YES	NO	FEMALE	-23936	WHITE	NOT HISPANIC OR LATINO	No	No	2012	NO	YES	NO	NO	NO	NO	NO	Seizures	> 181 Days	NO	NO	[Unknown]	[Unknown]	[Not Available]	[Unknown]	[Not Available]	[Not Available]	[Unknown]	[Not Available]	[Not Available]	YES	YES	Alive	415	[Not Applicable]	WITH TUMOR	[Unknown]	[Unknown]	YES	IHC	YES	NO	[Not Available]
9922DE10-9280-44C0-B86F-6D1CA7E55BF2	TCGA-DB-A64X	2013-8-7	Astrocytoma	G3	Right	Supratentorial, Frontal Lobe	Cerebral Cortex	YES	NO	FEMALE	-20625	WHITE	NOT HISPANIC OR LATINO	No	No	2012	NO	NO	NO	NO	NO	NO	YES	Motor/Movement Changes	91 - 180 Days	NO	NO	NO	[Unknown]	[Not Available]	[Unknown]	[Not Available]	[Not Available]	[Unknown]	[Not Available]	[Not Available]	NO	NO	Alive	332	[Not Applicable]	TUMOR FREE	YES	NO	YES	IHC	YES	NO	[Not Available]
5F853A88-811D-4EB4-914E-D90862C5D2A2	TCGA-DB-A75K	2014-1-30	Oligoastrocytoma	G3	Right	Supratentorial, Frontal Lobe	Cerebral Cortex	YES	NO	FEMALE	-20241	WHITE	NOT HISPANIC OR LATINO	No	No	2013	NO	YES	NO	NO	NO	NO	NO	Seizures	0 - 30 Days	NO	NO	NO	NO	[Not Available]	NO	[Not Available]	[Not Available]	NO	[Not Available]	[Not Available]	[Unknown]	YES	Alive	225	[Not Applicable]	TUMOR FREE	NO	NO	YES	IHC	YES	NO	[Not Available]
BA62B5EB-E169-4B41-B949-E004D66E98A1	TCGA-DB-A75L	2014-1-30	Astrocytoma	G3	Left	Supratentorial, Frontal Lobe	Cerebral Cortex	YES	NO	FEMALE	-13338	WHITE	NOT HISPANIC OR LATINO	No	No	2013	NO	YES	NO	NO	NO	NO	NO	Seizures	91 - 180 Days	NO	NO	NO	NO	[Not Available]	YES	lactose intolerance	[Not Available]	NO	[Not Available]	[Not Available]	NO	YES	Alive	196	[Not Applicable]	TUMOR FREE	NO	NO	YES	IHC	YES	NO	[Not Available]
0709DBCC-0828-4066-AA01-96F059E5FA97	TCGA-DB-A75M	2014-1-30	Astrocytoma	G2	Right	Supratentorial, Parietal Lobe	Cerebral Cortex	YES	NO	MALE	-17289	WHITE	NOT HISPANIC OR LATINO	No	No	2013	NO	YES	NO	NO	NO	NO	NO	Seizures	> 181 Days	NO	NO	NO	NO	[Not Available]	NO	[Not Available]	[Not Available]	NO	[Not Available]	[Not Available]	NO	YES	Alive	313	[Not Applicable]	TUMOR FREE	YES	NO	YES	Sequence Analysis	YES	NO	[Not Available]
0C52A842-C220-486E-88DE-8A4FEC5D6A58	TCGA-DB-A75O	2014-2-3	Astrocytoma	G3	Left	Supratentorial, Frontal Lobe	Cerebral Cortex	YES	NO	MALE	-10812	WHITE	NOT HISPANIC OR LATINO	No	No	2010	NO	YES	NO	NO	NO	NO	NO	Seizures	31 - 90 Days	NO	NO	NO	NO	[Not Available]	NO	[Not Available]	[Not Available]	NO	[Not Available]	[Not Available]	NO	YES	Alive	935	[Not Applicable]	[Unknown]	NO	NO	NO	[Not Available]	[Not Available]	NO	[Not Available]
904371B0-1E2C-4CD7-A69D-29AE8C5FEC8B	TCGA-DB-A75P	2014-2-3	Astrocytoma	G2	Right	Supratentorial, Temporal Lobe	Cerebral Cortex	YES	NO	FEMALE	-9413	[Unknown]	[Unknown]	No	No	2013	NO	YES	NO	NO	NO	NO	NO	Seizures	31 - 90 Days	NO	NO	NO	NO	[Not Available]	NO	[Not Available]	[Not Available]	NO	[Not Available]	[Not Available]	NO	YES	Alive	116	[Not Applicable]	TUMOR FREE	NO	NO	YES	IHC	NO	NO	[Not Available]
2c03e8b9-8856-43a7-853d-5ec51a6e5330	TCGA-DH-5140	2010-12-8	Oligoastrocytoma	G3	Left	Supratentorial, Temporal Lobe	Cerebral Cortex	NO	YES	FEMALE	-13943	WHITE	NOT HISPANIC OR LATINO	No	No	2007	NO	NO	YES	NO	NO	NO	NO	Headaches	91 - 180 Days	NO	NO	NO	NO	[Not Available]	NO	[Not Available]	[Not Available]	NO	[Not Available]	[Not Available]	YES	YES	Dead	[Not Available]	607	WITH TUMOR	YES	NO	NO	[Not Available]	[Not Available]	[Not Available]	[Not Available]
2cf49bac-dea1-45ff-9e1d-09f5a2ac5215	TCGA-DH-5141	2010-12-17	Oligodendroglioma	G3	Left	Supratentorial, Frontal Lobe	Cerebral Cortex	NO	YES	MALE	-11846	WHITE	HISPANIC OR LATINO	No	No	2005	NO	NO	YES	YES	NO	NO	NO	Headaches	[Not Available]	NO	NO	NO	NO	[Not Available]	NO	[Not Available]	[Not Available]	NO	[Not Available]	[Not Available]	YES	YES	Alive	968	[Not Applicable]	[Not Available]	YES	NO	NO	[Not Available]	[Not Available]	[Not Available]	[Not Available]
5b744051-7355-4e15-b035-0621e709a5d7	TCGA-DH-5142	2010-12-8	Astrocytoma	G3	Left	Supratentorial, Frontal Lobe	Cerebral Cortex	NO	YES	MALE	-10678	WHITE	NOT HISPANIC OR LATINO	No	No	2008	NO	YES	NO	NO	NO	NO	NO	Seizures	0 - 30 Days	YES	NO	NO	NO	[Not Available]	NO	[Not Available]	[Not Available]	NO	[Not Available]	[Not Available]	NO	NO	Alive	922	[Not Applicable]	TUMOR FREE	[Not Available]	[Not Available]	NO	[Not Available]	[Not Available]	[Not Available]	[Not Available]
dcd0856d-423a-40d7-8070-4c0988d61416	TCGA-DH-5143	2010-12-8	Oligoastrocytoma	G3	Left	Supratentorial, Temporal Lobe	Cerebral Cortex	NO	YES	MALE	-11291	WHITE	NOT HISPANIC OR LATINO	No	No	2009	NO	YES	NO	YES	NO	[Not Available]	[Not Available]	Seizures	91 - 180 Days	[Not Available]	[Not Available]	[Not Available]	[Not Available]	[Not Available]	[Not Available]	[Not Available]	[Not Available]	[Not Available]	[Not Available]	[Not Available]	YES	YES	Alive	438	[Not Applicable]	WITH TUMOR	[Not Available]	[Not Available]	NO	[Not Available]	[Not Available]	[Not Available]	[Not Available]
083c0b78-88c2-4ec1-8a81-a0792b16e2cc	TCGA-DH-5144	2010-12-8	Oligodendroglioma	G3	Right	Supratentorial, Frontal Lobe	Cerebral Cortex	NO	YES	FEMALE	-20558	WHITE	NOT HISPANIC OR LATINO	No	No	2009	NO	YES	NO	NO	NO	NO	NO	Seizures	0 - 30 Days	NO	NO	NO	NO	[Not Available]	NO	[Not Available]	[Not Available]	NO	[Not Available]	[Not Available]	NO	YES	Alive	244	[Not Applicable]	TUMOR FREE	[Not Available]	NO	NO	[Not Available]	[Not Available]	[Not Available]	[Not Available]
76E54EF6-1799-4FD9-BEC3-0EA960E8461E	TCGA-DH-A669	2013-6-25	Oligodendroglioma	G3	Left	Supratentorial, Parietal Lobe	Not listed in Medical Record	NO	YES	MALE	-25809	WHITE	NOT HISPANIC OR LATINO	No	No	2007	NO	NO	NO	YES	NO	NO	YES	Mental Status Changes	> 181 Days	NO	NO	NO	NO	[Not Available]	NO	[Not Available]	[Not Available]	[Unknown]	[Not Available]	[Not Available]	YES	NO	Dead	[Not Available]	919	TUMOR FREE	NO	NO	NO	[Not Available]	[Not Available]	NO	[Not Available]
CB1E9916-C03F-405A-A797-15823DF09C8E	TCGA-DH-A66B	2013-6-25	Astrocytoma	G3	Left	Supratentorial, Temporal Lobe	Not listed in Medical Record	NO	YES	MALE	-19156	WHITE	NOT HISPANIC OR LATINO	Yes, History of Prior Malignancy	No	2010	NO	NO	NO	YES	NO	NO	NO	Mental Status Changes	> 181 Days	NO	NO	NO	NO	[Not Available]	NO	[Not Available]	[Not Available]	[Unknown]	[Not Available]	[Not Available]	NO	YES	Alive	901	[Not Applicable]	WITH TUMOR	YES	NO	NO	[Not Available]	[Not Available]	NO	[Not Available]
F005FA99-7E4E-4308-B11C-83B25683B1FD	TCGA-DH-A66D	2013-6-25	Astrocytoma	G3	Right	Supratentorial, Frontal Lobe	Not listed in Medical Record	NO	YES	FEMALE	-15866	WHITE	NOT HISPANIC OR LATINO	No	No	2012	NO	YES	NO	YES	NO	NO	NO	Seizures	0 - 30 Days	NO	NO	NO	NO	[Not Available]	YES	lactose, cheese, gluten	[Not Available]	[Unknown]	[Not Available]	[Not Available]	NO	NO	Alive	479	[Not Applicable]	TUMOR FREE	NO	NO	YES	IHC	YES	NO	[Not Available]
CFCD3835-BB09-400E-B7EB-55AC139D01F8	TCGA-DH-A66F	2013-6-25	Oligodendroglioma	G2	Left	Supratentorial, Frontal Lobe	Not listed in Medical Record	YES	NO	MALE	-18193	WHITE	NOT HISPANIC OR LATINO	No	No	2012	NO	YES	NO	NO	NO	NO	NO	Seizures	0 - 30 Days	NO	NO	[Unknown]	[Unknown]	[Not Available]	NO	[Not Available]	[Not Available]	[Unknown]	[Not Available]	[Not Available]	YES	YES	Alive	237	[Not Applicable]	TUMOR FREE	NO	NO	YES	IHC	YES	NO	[Not Available]
DA40E6D3-A2A9-4517-AAA2-AEF6C3892EBF	TCGA-DH-A66G	2013-6-25	Oligodendroglioma	G3	Left	Supratentorial, Frontal Lobe	Not listed in Medical Record	YES	NO	FEMALE	-18199	WHITE	NOT HISPANIC OR LATINO	No	No	2013	NO	YES	YES	NO	NO	NO	NO	Headaches	> 181 Days	NO	NO	NO	NO	[Not Available]	NO	[Not Available]	[Not Available]	[Unknown]	[Not Available]	[Not Available]	YES	YES	Alive	117	[Not Applicable]	WITH TUMOR	YES	NO	YES	IHC	YES	NO	[Not Available]
B37ABDC8-B9E3-4F1A-B16D-2E59442DB335	TCGA-DH-A7UR	2014-2-10	Oligodendroglioma	G3	Right	Supratentorial, Frontal Lobe	Not listed in Medical Record	NO	YES	FEMALE	-21803	WHITE	NOT HISPANIC OR LATINO	No	No	2008	NO	YES	YES	YES	NO	NO	NO	Headaches	> 181 Days	NO	NO	NO	NO	[Not Available]	NO	[Not Available]	[Not Available]	[Unknown]	[Not Available]	[Not Available]	NO	YES	Alive	1650	[Not Applicable]	TUMOR FREE	NO	NO	NO	[Not Available]	[Not Available]	NO	[Not Available]
82FD02AB-D628-469F-8853-4C603CF04964	TCGA-DH-A7US	2014-1-29	Oligodendroglioma	G2	Right	Supratentorial, Temporal Lobe	Not listed in Medical Record	YES	NO	MALE	-18429	WHITE	NOT HISPANIC OR LATINO	No	No	2013	NO	YES	NO	NO	NO	NO	NO	Seizures	> 181 Days	NO	NO	NO	NO	[Not Available]	NO	[Not Available]	[Not Available]	[Unknown]	[Not Available]	[Not Available]	NO	YES	Alive	311	[Not Applicable]	WITH TUMOR	NO	NO	YES	IHC	YES	NO	[Not Available]
B2B57E93-2722-4546-9A0B-20155B86EDEF	TCGA-DH-A7UT	2014-2-10	Astrocytoma	G3	Left	Supratentorial, Frontal Lobe	Not listed in Medical Record	YES	NO	MALE	-11014	WHITE	NOT HISPANIC OR LATINO	No	No	2013	NO	YES	NO	NO	NO	NO	NO	Seizures	31 - 90 Days	NO	NO	NO	NO	[Not Available]	NO	[Not Available]	[Not Available]	[Unknown]	[Not Available]	[Not Available]	YES	YES	Alive	200	[Not Applicable]	WITH TUMOR	NO	NO	YES	IHC	YES	NO	[Not Available]
977118C8-B446-4696-AA6E-9F1A1055E241	TCGA-DH-A7UU	2014-2-10	Astrocytoma	G3	Right	Supratentorial, Frontal Lobe	Not listed in Medical Record	YES	NO	MALE	-16037	WHITE	NOT HISPANIC OR LATINO	No	No	2013	NO	NO	NO	YES	YES	YES	NO	Sensory Changes	91 - 180 Days	NO	NO	YES	YES	[Not Available]	NO	[Not Available]	[Not Available]	[Unknown]	[Not Available]	[Not Available]	NO	NO	Alive	105	[Not Applicable]	WITH TUMOR	YES	NO	YES	IHC	YES	NO	[Not Available]
3B19B5D1-13AF-4669-A082-1BD546048185	TCGA-DH-A7UV	2014-2-10	Astrocytoma	G3	Right	Supratentorial, Temporal Lobe	Not listed in Medical Record	YES	NO	MALE	-18161	WHITE	NOT HISPANIC OR LATINO	No	No	2013	NO	NO	YES	YES	NO	NO	YES	Headaches	91 - 180 Days	[Unknown]	[Unknown]	[Unknown]	[Unknown]	[Not Available]	[Unknown]	[Not Available]	[Not Available]	[Unknown]	[Not Available]	[Not Available]	NO	YES	Alive	189	[Not Applicable]	WITH TUMOR	NO	NO	YES	IHC	NO	NO	[Not Available]
92a7c445-2217-400a-bdcd-df41502416b6	TCGA-DU-5847	2011-6-21	Astrocytoma	G3	Right	Supratentorial, Frontal Lobe	White Matter	YES	NO	FEMALE	-12606	WHITE	NOT HISPANIC OR LATINO	No	No	2009	NO	YES	NO	NO	NO	NO	NO	Seizures	0 - 30 Days	NO	YES	[Not Available]	NO	[Not Available]	NO	[Not Available]	[Not Available]	NO	[Not Available]	[Not Available]	NO	YES	Alive	548	[Not Applicable]	WITH TUMOR	NO	NO	NO	[Not Available]	[Not Available]	[Not Available]	[Not Available]
5af8ada5-86b5-4832-8a8e-e975ecca5515	TCGA-DU-5849	2011-6-21	Oligodendroglioma	G2	Left	Supratentorial, Frontal Lobe	White Matter	YES	NO	MALE	-17663	WHITE	NOT HISPANIC OR LATINO	No	No	2010	NO	YES	NO	NO	NO	NO	NO	Seizures	0 - 30 Days	[Not Available]	[Not Available]	[Not Available]	[Not Available]	[Not Available]	[Not Available]	[Not Available]	[Not Available]	[Not Available]	[Not Available]	[Not Available]	YES	YES	Alive	443	[Not Applicable]	TUMOR FREE	[Not Available]	NO	NO	[Not Available]	[Not Available]	[Not Available]	[Not Available]
55c78413-d102-4113-930e-6d842862fe75	TCGA-DU-5851	2011-8-8	Oligoastrocytoma	G3	Right	Supratentorial, Temporal Lobe	Cerebral Cortex	YES	NO	FEMALE	-14802	WHITE	NOT HISPANIC OR LATINO	No	No	2010	NO	YES	NO	NO	NO	YES	NO	Seizures	0 - 30 Days	[Not Available]	[Not Available]	[Not Available]	[Not Available]	[Not Available]	[Not Available]	[Not Available]	[Not Available]	[Not Available]	[Not Available]	[Not Available]	YES	YES	Alive	531	[Not Applicable]	WITH TUMOR	[Not Available]	[Not Available]	NO	[Not Available]	[Not Available]	[Not Available]	[Not Available]
9ed5af0e-c87f-46ff-81e7-9d3041b4034e	TCGA-DU-5852	2011-9-26	Oligoastrocytoma	G3	Left	Supratentorial, Temporal Lobe	White Matter	NO	YES	FEMALE	-22348	WHITE	NOT HISPANIC OR LATINO	No	No	2010	NO	YES	NO	NO	NO	NO	YES	Seizures	> 181 Days	[Not Available]	[Not Available]	[Not Available]	[Not Available]	[Not Available]	[Not Available]	[Not Available]	[Not Available]	[Not Available]	[Not Available]	[Not Available]	NO	YES	Dead	[Not Available]	205	WITH TUMOR	[Not Available]	[Not Available]	NO	[Not Available]	[Not Available]	[Not Available]	[Not Available]
2d42dd0e-be3a-46ae-a635-c6f9c52f9fa2	TCGA-DU-5853	2011-9-20	Oligoastrocytoma	G2	Left	Supratentorial, Frontal Lobe	Not listed in Medical Record	YES	NO	MALE	-10624	WHITE	NOT HISPANIC OR LATINO	No	No	2010	NO	YES	NO	NO	NO	NO	NO	Seizures	0 - 30 Days	[Not Available]	[Not Available]	[Not Available]	[Not Available]	[Not Available]	[Not Available]	[Not Available]	[Not Available]	[Not Available]	[Not Available]	[Not Available]	NO	YES	Alive	407	[Not Applicable]	WITH TUMOR	YES	NO	NO	[Not Available]	[Not Available]	[Not Available]	[Not Available]
b95afb1a-a1df-4d85-ad34-191928e28a77	TCGA-DU-5854	2011-6-22	Astrocytoma	G3	Right	Supratentorial, Frontal Lobe	Not listed in Medical Record	YES	NO	FEMALE	-21106	WHITE	NOT HISPANIC OR LATINO	No	No	2010	NO	NO	NO	NO	NO	YES	YES	Motor/Movement Changes	91 - 180 Days	[Not Available]	[Not Available]	[Not Available]	[Not Available]	[Not Available]	[Not Available]	[Not Available]	[Not Available]	[Not Available]	[Not Available]	[Not Available]	YES	YES	Alive	257	[Not Applicable]	WITH TUMOR	YES	NO	NO	[Not Available]	[Not Available]	[Not Available]	[Not Available]
e326c1dd-2ef8-431b-a657-440aa3f35ff3	TCGA-DU-5855	2011-7-13	Oligoastrocytoma	G3	Right	Supratentorial, Frontal Lobe	Not listed in Medical Record	YES	NO	FEMALE	-18234	WHITE	NOT HISPANIC OR LATINO	No	No	2010	NO	NO	YES	YES	NO	NO	NO	Headaches	0 - 30 Days	[Not Available]	[Not Available]	[Not Available]	[Not Available]	[Not Available]	[Not Available]	[Not Available]	[Not Available]	[Not Available]	[Not Available]	[Not Available]	YES	YES	Alive	207	[Not Applicable]	WITH TUMOR	NO	NO	NO	[Not Available]	[Not Available]	[Not Available]	[Not Available]
eb42625e-fbbb-4bee-bbe9-315b3ca2138a	TCGA-DU-5870	2011-7-27	Oligodendroglioma	G2	Right	Supratentorial, Temporal Lobe	Not listed in Medical Record	NO	YES	FEMALE	-12764	WHITE	NOT HISPANIC OR LATINO	No	No	1995	NO	NO	YES	YES	NO	YES	NO	Headaches	> 181 Days	[Not Available]	[Not Available]	[Not Available]	[Not Available]	[Not Available]	[Not Available]	[Not Available]	[Not Available]	[Not Available]	[Not Available]	[Not Available]	[Not Available]	[Not Available]	Alive	5546	[Not Applicable]	WITH TUMOR	NO	[Not Available]	NO	[Not Available]	[Not Available]	[Not Available]	[Not Available]
ddfd76dc-15d6-4efc-85ea-31674161ebf3	TCGA-DU-5871	2011-6-21	Oligoastrocytoma	G2	Left	Supratentorial, Frontal Lobe	White Matter	YES	NO	FEMALE	-13673	WHITE	NOT HISPANIC OR LATINO	No	No	2009	NO	YES	NO	NO	NO	NO	NO	Seizures	0 - 30 Days	[Not Available]	[Not Available]	[Not Available]	[Not Available]	[Not Available]	[Not Available]	[Not Available]	[Not Available]	[Not Available]	[Not Available]	[Not Available]	YES	YES	Alive	576	[Not Applicable]	TUMOR FREE	YES	NO	NO	[Not Available]	[Not Available]	[Not Available]	[Not Available]
48607130-c09a-491d-882f-7d2591d13182	TCGA-DU-5872	2011-7-26	Oligoastrocytoma	G2	Left	Supratentorial, Frontal Lobe	Not listed in Medical Record	YES	NO	FEMALE	-15986	BLACK OR AFRICAN AMERICAN	NOT HISPANIC OR LATINO	No	No	2009	NO	NO	YES	NO	NO	NO	NO	Headaches	0 - 30 Days	[Not Available]	[Not Available]	[Not Available]	[Not Available]	[Not Available]	[Not Available]	[Not Available]	[Not Available]	[Not Available]	[Not Available]	[Not Available]	YES	YES	Alive	532	[Not Applicable]	WITH TUMOR	NO	NO	NO	[Not Available]	[Not Available]	[Not Available]	[Not Available]
1cc53ade-73c0-492b-a7dc-328269fd0e66	TCGA-DU-5874	2011-7-25	Oligodendroglioma	G2	Left	Supratentorial, Frontal Lobe	Not listed in Medical Record	YES	NO	FEMALE	-22847	WHITE	NOT HISPANIC OR LATINO	No	No	2010	NO	YES	NO	NO	NO	NO	NO	Seizures	31 - 90 Days	[Not Available]	[Not Available]	[Not Available]	[Not Available]	[Not Available]	[Not Available]	[Not Available]	[Not Available]	[Not Available]	[Not Available]	[Not Available]	NO	YES	Alive	461	[Not Applicable]	TUMOR FREE	[Not Available]	[Not Available]	NO	[Not Available]	[Not Available]	[Not Available]	[Not Available]
fcd9e1c4-bddb-4856-844c-03df48fba499	TCGA-DU-6392	2011-6-21	Astrocytoma	G3	Right	Supratentorial, Parietal Lobe	White Matter	NO	YES	FEMALE	-12836	WHITE	NOT HISPANIC OR LATINO	No	No	1993	NO	YES	[Not Available]	[Not Available]	[Not Available]	[Not Available]	[Not Available]	Seizures	0 - 30 Days	[Not Available]	[Not Available]	[Not Available]	[Not Available]	[Not Available]	[Not Available]	[Not Available]	[Not Available]	[Not Available]	[Not Available]	[Not Available]	[Not Available]	[Not Available]	Alive	6423	[Not Applicable]	TUMOR FREE	[Not Available]	[Not Available]	NO	[Not Available]	[Not Available]	[Not Available]	[Not Available]
1937318f-a1bb-4f48-b8ec-4aadd406e52a	TCGA-DU-6393	2011-6-21	Oligodendroglioma	G3	Left	Supratentorial, Occipital Lobe	White Matter	NO	YES	MALE	-24282	WHITE	NOT HISPANIC OR LATINO	No	No	1993	NO	[Not Available]	[Not Available]	[Not Available]	[Not Available]	[Not Available]	[Not Available]	[Not Available]	[Not Available]	[Not Available]	[Not Available]	[Not Available]	[Not Available]	[Not Available]	[Not Available]	[Not Available]	[Not Available]	[Not Available]	[Not Available]	[Not Available]	[Not Available]	[Not Available]	Dead	[Not Available]	1585	[Not Available]	[Not Available]	[Not Available]	NO	[Not Available]	[Not Available]	[Not Available]	[Not Available]
42cc9620-98fb-4164-a3b2-28d084ca5a03	TCGA-DU-6394	2011-6-21	Oligodendroglioma	G3	Midline	Supratentorial, Frontal Lobe	White Matter	NO	YES	MALE	-19541	WHITE	NOT HISPANIC OR LATINO	No	No	1994	NO	[Not Available]	[Not Available]	[Not Available]	[Not Available]	[Not Available]	[Not Available]	[Not Available]	[Not Available]	[Not Available]	[Not Available]	[Not Available]	[Not Available]	[Not Available]	[Not Available]	[Not Available]	[Not Available]	[Not Available]	[Not Available]	[Not Available]	[Not Available]	[Not Available]	Dead	[Not Available]	682	WITH TUMOR	[Not Available]	[Not Available]	[Not Available]	[Not Available]	[Not Available]	[Not Available]	[Not Available]
6355cade-7b3a-43a8-9f1f-8e7bc45755a8	TCGA-DU-6395	2011-7-15	Oligoastrocytoma	G2	Left	Supratentorial, Frontal Lobe	Not listed in Medical Record	NO	YES	MALE	-11584	WHITE	NOT HISPANIC OR LATINO	No	No	1994	NO	YES	NO	NO	NO	NO	NO	Seizures	91 - 180 Days	[Not Available]	[Not Available]	[Not Available]	[Not Available]	[Not Available]	[Not Available]	[Not Available]	[Not Available]	[Not Available]	[Not Available]	[Not Available]	[Not Available]	[Not Available]	Dead	[Not Available]	1491	WITH TUMOR	NO	NO	NO	[Not Available]	[Not Available]	[Not Available]	[Not Available]
152eaa99-05f5-4d30-bfb1-494a9a900e49	TCGA-DU-6396	2011-7-27	Oligoastrocytoma	G3	Right	Supratentorial, Frontal Lobe	White Matter	NO	YES	FEMALE	-11427	WHITE	NOT HISPANIC OR LATINO	No	No	1996	NO	NO	YES	NO	NO	YES	YES	Motor/Movement Changes	0 - 30 Days	[Not Available]	[Not Available]	[Not Available]	[Not Available]	[Not Available]	[Not Available]	[Not Available]	[Not Available]	[Not Available]	[Not Available]	[Not Available]	[Not Available]	[Not Available]	Dead	[Not Available]	2286	WITH TUMOR	NO	NO	NO	[Not Available]	[Not Available]	[Not Available]	[Not Available]
e695b780-17f4-4e71-9120-7c6bcafaa3a7	TCGA-DU-6397	2011-7-19	Oligodendroglioma	G3	Right	Supratentorial, Temporal Lobe	Not listed in Medical Record	NO	YES	MALE	-16695	WHITE	NOT HISPANIC OR LATINO	No	No	1997	NO	NO	YES	YES	YES	[Not Available]	[Not Available]	Headaches	0 - 30 Days	[Not Available]	[Not Available]	[Not Available]	[Not Available]	[Not Available]	[Not Available]	[Not Available]	[Not Available]	[Not Available]	[Not Available]	[Not Available]	[Not Available]	[Not Available]	Dead	[Not Available]	1401	WITH TUMOR	YES	NO	NO	[Not Available]	[Not Available]	[Not Available]	[Not Available]
4ef429be-c345-4258-9b42-b56e215e1a2c	TCGA-DU-6399	2011-7-19	Oligodendroglioma	G2	Right	Supratentorial, Temporal Lobe	White Matter	NO	YES	MALE	-19906	WHITE	NOT HISPANIC OR LATINO	No	No	1998	NO	NO	NO	NO	NO	NO	NO	[Not Available]	31 - 90 Days	[Not Available]	[Not Available]	[Not Available]	[Not Available]	[Not Available]	[Not Available]	[Not Available]	[Not Available]	[Not Available]	[Not Available]	[Not Available]	[Not Available]	[Not Available]	Dead	[Not Available]	2000	WITH TUMOR	[Not Available]	NO	NO	[Not Available]	[Not Available]	[Not Available]	[Not Available]
178ab87c-0582-4b02-bf6b-3a4c59a5ee1b	TCGA-DU-6400	2011-6-22	Oligodendroglioma	G2	Left	Supratentorial, Temporal Lobe	Not listed in Medical Record	NO	YES	FEMALE	-24122	WHITE	NOT HISPANIC OR LATINO	No	No	1998	NO	NO	YES	YES	NO	NO	YES	Mental Status Changes	91 - 180 Days	[Not Available]	[Not Available]	[Not Available]	[Not Available]	[Not Available]	[Not Available]	[Not Available]	[Not Available]	[Not Available]	[Not Available]	[Not Available]	YES	YES	Dead	[Not Available]	37	WITH TUMOR	[Not Available]	[Not Available]	NO	[Not Available]	[Not Available]	[Not Available]	[Not Available]
97cb8701-7d63-4142-b404-006fbb3ecb0b	TCGA-DU-6401	2011-6-21	Oligodendroglioma	G2	Left	Supratentorial, Frontal Lobe	Not listed in Medical Record	NO	YES	FEMALE	-11595	WHITE	NOT HISPANIC OR LATINO	No	No	1998	NO	NO	YES	NO	YES	NO	NO	Headaches	> 181 Days	[Not Available]	[Not Available]	[Not Available]	[Not Available]	[Not Available]	[Not Available]	[Not Available]	[Not Available]	[Not Available]	[Not Available]	[Not Available]	YES	YES	Dead	[Not Available]	2660	WITH TUMOR	[Not Available]	[Not Available]	NO	[Not Available]	[Not Available]	[Not Available]	[Not Available]
152f028e-ee29-40e0-8e75-5cafffacbd45	TCGA-DU-6402	2011-6-21	Astrocytoma	G3	Right	Supratentorial, Frontal Lobe	Not listed in Medical Record	NO	YES	MALE	-19207	WHITE	NOT HISPANIC OR LATINO	No	No	1998	NO	YES	[Not Available]	[Not Available]	[Not Available]	[Not Available]	[Not Available]	Seizures	0 - 30 Days	[Not Available]	[Not Available]	[Not Available]	[Not Available]	[Not Available]	[Not Available]	[Not Available]	[Not Available]	[Not Available]	[Not Available]	[Not Available]	[Not Available]	[Not Available]	Dead	[Not Available]	214	WITH TUMOR	[Not Available]	[Not Available]	NO	[Not Available]	[Not Available]	[Not Available]	[Not Available]
8daa29c0-f652-4130-a004-5183bbe30c63	TCGA-DU-6403	2011-6-21	Oligoastrocytoma	G3	Right	Supratentorial, Temporal Lobe	Not listed in Medical Record	NO	YES	FEMALE	-22031	WHITE	NOT HISPANIC OR LATINO	No	No	1999	NO	NO	YES	NO	NO	NO	NO	Headaches	0 - 30 Days	[Not Available]	[Not Available]	[Not Available]	[Not Available]	[Not Available]	[Not Available]	[Not Available]	[Not Available]	[Not Available]	[Not Available]	[Not Available]	YES	[Not Available]	Dead	[Not Available]	354	WITH TUMOR	[Not Available]	[Not Available]	NO	[Not Available]	[Not Available]	[Not Available]	[Not Available]
c0d47e0f-4918-4e06-9db6-201671b1259c	TCGA-DU-6404	2011-6-21	Oligodendroglioma	G3	Right	Supratentorial, Frontal Lobe	Not listed in Medical Record	NO	YES	FEMALE	-9021	WHITE	NOT HISPANIC OR LATINO	No	No	2000	NO	YES	NO	NO	NO	NO	NO	Seizures	31 - 90 Days	NO	NO	NO	NO	[Not Available]	YES	beef	12 - 20 Years	NO	[Not Available]	[Not Available]	NO	YES	Dead	[Not Available]	4068	WITH TUMOR	YES	NO	NO	[Not Available]	[Not Available]	[Not Available]	[Not Available]
9239a22e-80b1-49a2-b0d5-cbab7e415254	TCGA-DU-6405	2011-6-21	Astrocytoma	G3	Right	Supratentorial, Frontal Lobe	Not listed in Medical Record	NO	YES	FEMALE	-18686	WHITE	NOT HISPANIC OR LATINO	No	No	2000	NO	YES	[Not Available]	[Not Available]	[Not Available]	[Not Available]	[Not Available]	Seizures	0 - 30 Days	[Not Available]	[Not Available]	[Not Available]	[Not Available]	[Not Available]	[Not Available]	[Not Available]	[Not Available]	[Not Available]	[Not Available]	[Not Available]	NO	YES	Dead	[Not Available]	605	WITH TUMOR	[Not Available]	[Not Available]	NO	[Not Available]	[Not Available]	[Not Available]	[Not Available]
c13a429c-99ea-478c-ae95-fa499b9ea9fa	TCGA-DU-6406	2011-6-21	Oligoastrocytoma	G3	Left	Supratentorial, Frontal Lobe	Not listed in Medical Record	NO	YES	FEMALE	-21634	WHITE	NOT HISPANIC OR LATINO	No	No	2001	NO	NO	NO	NO	YES	YES	YES	Motor/Movement Changes	91 - 180 Days	[Not Available]	[Not Available]	[Not Available]	[Not Available]	[Not Available]	[Not Available]	[Not Available]	[Not Available]	[Not Available]	[Not Available]	[Not Available]	[Not Available]	[Not Available]	Dead	[Not Available]	512	[Not Available]	[Not Available]	[Not Available]	NO	[Not Available]	[Not Available]	[Not Available]	[Not Available]
70939245-41e0-4845-a473-5fef719b9828	TCGA-DU-6407	2011-7-19	Oligodendroglioma	G2	Right	[Discrepancy]	Not listed in Medical Record	NO	YES	FEMALE	-13021	WHITE	NOT HISPANIC OR LATINO	No	No	2001	NO	YES	NO	NO	NO	NO	NO	Seizures	[Not Available]	[Not Available]	[Not Available]	[Not Available]	[Not Available]	[Not Available]	[Not Available]	[Not Available]	[Not Available]	[Not Available]	[Not Available]	[Not Available]	NO	YES	Dead	[Not Available]	2875	WITH TUMOR	NO	NO	NO	[Not Available]	[Not Available]	[Not Available]	[Not Available]
14375753-a69f-41e0-b910-2bb8e84cc43a	TCGA-DU-6408	2011-6-21	Oligodendroglioma	G3	Right	Supratentorial, Frontal Lobe	Not listed in Medical Record	NO	YES	FEMALE	-8752	WHITE	NOT HISPANIC OR LATINO	No	No	1998	NO	YES	NO	YES	NO	NO	YES	Motor/Movement Changes	0 - 30 Days	[Not Available]	[Not Available]	[Not Available]	[Not Available]	[Not Available]	[Not Available]	[Not Available]	[Not Available]	[Not Available]	[Not Available]	[Not Available]	YES	YES	Dead	[Not Available]	3470	[Not Available]	[Not Available]	NO	NO	[Not Available]	[Not Available]	[Not Available]	[Not Available]
467a7e6a-8cba-4ef1-8afd-6c8eaccbc3df	TCGA-DU-6410	2011-7-26	Oligodendroglioma	G3	Midline	Supratentorial, Frontal Lobe	Not listed in Medical Record	YES	NO	MALE	-20567	WHITE	NOT HISPANIC OR LATINO	No	No	2010	NO	[Not Available]	[Not Available]	YES	[Not Available]	[Not Available]	[Not Available]	Mental Status Changes	0 - 30 Days	[Not Available]	[Not Available]	[Not Available]	[Not Available]	[Not Available]	[Not Available]	[Not Available]	[Not Available]	[Not Available]	[Not Available]	[Not Available]	[Not Available]	[Not Available]	Alive	242	[Not Applicable]	WITH TUMOR	[Not Available]	[Not Available]	NO	[Not Available]	[Not Available]	[Not Available]	[Not Available]
cd69d509-a652-4257-a8d3-767296bbb4ec	TCGA-DU-6542	2011-11-8	Oligoastrocytoma	G3	Right	Supratentorial, Temporal Lobe	Not listed in Medical Record	YES	NO	MALE	-9380	WHITE	NOT HISPANIC OR LATINO	No	No	2011	NO	NO	YES	NO	YES	NO	NO	Visual Changes	31 - 90 Days	[Not Available]	[Not Available]	[Not Available]	[Not Available]	[Not Available]	[Not Available]	[Not Available]	[Not Available]	[Not Available]	[Not Available]	[Not Available]	YES	YES	Alive	73	[Not Applicable]	WITH TUMOR	[Not Available]	[Not Available]	NO	[Not Available]	[Not Available]	[Not Available]	[Not Available]
215e117c-4d76-463c-8f8a-fd6a28d23929	TCGA-DU-7006	2011-10-25	Astrocytoma	G3	Left	Supratentorial, Temporal Lobe	Cerebral Cortex	NO	YES	FEMALE	-21990	WHITE	NOT HISPANIC OR LATINO	No	No	1995	NO	YES	NO	NO	NO	NO	NO	Seizures	[Not Available]	[Not Available]	[Not Available]	[Not Available]	[Not Available]	[Not Available]	[Not Available]	[Not Available]	[Not Available]	[Not Available]	[Not Available]	[Not Available]	[Not Available]	[Not Available]	Dead	[Not Available]	349	WITH TUMOR	[Not Available]	[Not Available]	NO	[Not Available]	[Not Available]	[Not Available]	[Not Available]
8e2dcc00-9f7e-4dee-b24d-43c8b30294c5	TCGA-DU-7007	2011-9-28	Astrocytoma	G2	Right	Supratentorial, Frontal Lobe	Not listed in Medical Record	NO	YES	MALE	-12245	WHITE	NOT HISPANIC OR LATINO	No	No	1997	NO	NO	YES	NO	NO	YES	NO	Headaches	> 181 Days	YES	[Not Available]	[Not Available]	[Not Available]	[Not Available]	[Not Available]	[Not Available]	[Not Available]	[Not Available]	[Not Available]	[Not Available]	[Not Available]	[Not Available]	Dead	[Not Available]	1915	[Not Available]	[Not Available]	[Not Available]	[Not Available]	[Not Available]	[Not Available]	[Not Available]	[Not Available]
427c40f6-d1bd-49f2-b303-a975793b937e	TCGA-DU-7008	2011-9-28	Oligodendroglioma	G2	Right	Supratentorial, Frontal Lobe	Not listed in Medical Record	NO	YES	FEMALE	-15289	WHITE	NOT HISPANIC OR LATINO	No	No	1998	NO	YES	YES	NO	NO	NO	NO	Seizures	> 181 Days	[Not Available]	[Not Available]	[Not Available]	[Not Available]	[Not Available]	[Not Available]	[Not Available]	[Not Available]	[Not Available]	[Not Available]	[Not Available]	YES	YES	Alive	4752	[Not Applicable]	TUMOR FREE	[Not Available]	[Not Available]	NO	[Not Available]	[Not Available]	[Not Available]	[Not Available]
01c4ca12-ac08-41dd-9e4f-bfb0971688a2	TCGA-DU-7009	2011-9-28	Oligodendroglioma	G2	Left	Supratentorial, Frontal Lobe	Cerebral Cortex	NO	YES	FEMALE	-11854	WHITE	NOT HISPANIC OR LATINO	No	No	2000	NO	NO	NO	NO	NO	YES	NO	Sensory Changes	31 - 90 Days	[Not Available]	[Not Available]	[Not Available]	[Not Available]	[Not Available]	[Not Available]	[Not Available]	[Not Available]	[Not Available]	[Not Available]	[Not Available]	[Not Available]	[Not Available]	Alive	4206	[Not Applicable]	WITH TUMOR	NO	NO	NO	[Not Available]	[Not Available]	[Not Available]	[Not Available]
834e560a-a506-456d-baf2-a206ca058153	TCGA-DU-7010	2011-9-28	Astrocytoma	G3	Left	Supratentorial, Frontal Lobe	Not listed in Medical Record	NO	YES	FEMALE	-21199	WHITE	NOT HISPANIC OR LATINO	No	No	2001	NO	YES	NO	NO	NO	NO	NO	Seizures	31 - 90 Days	[Not Available]	[Not Available]	[Not Available]	[Not Available]	[Not Available]	[Not Available]	[Not Available]	[Not Available]	[Not Available]	[Not Available]	[Not Available]	YES	YES	Dead	[Not Available]	456	WITH TUMOR	[Not Available]	[Not Available]	NO	[Not Available]	[Not Available]	[Not Available]	[Not Available]
cb598780-9e42-4167-b487-eec90ad4f36f	TCGA-DU-7011	2011-9-28	Oligoastrocytoma	G2	Right	Supratentorial, Frontal Lobe	Cerebral Cortex	NO	YES	MALE	-9322	WHITE	NOT HISPANIC OR LATINO	No	No	2000	NO	YES	NO	NO	NO	NO	NO	Seizures	91 - 180 Days	[Not Available]	[Not Available]	[Not Available]	[Not Available]	[Not Available]	[Not Available]	[Not Available]	[Not Available]	[Not Available]	[Not Available]	[Not Available]	YES	YES	Dead	[Not Available]	3200	WITH TUMOR	[Not Available]	[Not Available]	NO	[Not Available]	[Not Available]	[Not Available]	[Not Available]
c50c984f-316a-4f24-968d-618691c54c3d	TCGA-DU-7012	2011-9-28	Astrocytoma	G3	Left	Supratentorial, Temporal Lobe	Not listed in Medical Record	NO	YES	FEMALE	-27039	BLACK OR AFRICAN AMERICAN	NOT HISPANIC OR LATINO	No	No	2001	NO	YES	NO	YES	NO	NO	NO	Mental Status Changes	0 - 30 Days	[Not Available]	[Not Available]	[Not Available]	[Not Available]	[Not Available]	[Not Available]	[Not Available]	[Not Available]	[Not Available]	[Not Available]	[Not Available]	[Not Available]	[Not Available]	Dead	[Not Available]	199	WITH TUMOR	[Not Available]	[Not Available]	NO	[Not Available]	[Not Available]	[Not Available]	[Not Available]
d61b5d20-4d6d-4fdc-afe8-4b100b686eda	TCGA-DU-7013	2011-9-26	Astrocytoma	G3	Left	Supratentorial, Temporal Lobe	White Matter	NO	YES	MALE	-21824	WHITE	NOT HISPANIC OR LATINO	No	No	2001	NO	YES	NO	NO	NO	NO	NO	Seizures	31 - 90 Days	[Not Available]	[Not Available]	[Not Available]	[Not Available]	[Not Available]	[Not Available]	[Not Available]	[Not Available]	[Not Available]	[Not Available]	[Not Available]	YES	YES	Dead	[Not Available]	269	WITH TUMOR	[Not Available]	[Not Available]	NO	[Not Available]	[Not Available]	[Not Available]	[Not Available]
a776cfd0-db9f-450a-943c-5a9a80a75fb7	TCGA-DU-7014	2011-9-26	Oligodendroglioma	G2	Right	Supratentorial, Frontal Lobe	White Matter	NO	YES	MALE	-21865	WHITE	NOT HISPANIC OR LATINO	No	No	2001	NO	YES	YES	NO	NO	NO	NO	Seizures	0 - 30 Days	[Not Available]	[Not Available]	[Not Available]	[Not Available]	[Not Available]	[Not Available]	[Not Available]	[Not Available]	[Not Available]	[Not Available]	[Not Available]	YES	YES	Dead	[Not Available]	3571	WITH TUMOR	[Not Available]	[Not Available]	YES	[Not Available]	[Not Available]	[Not Available]	[Not Available]
ec82a00f-3909-4781-8ae2-e54cbc1ac7ac	TCGA-DU-7015	2011-11-8	Oligodendroglioma	G2	Right	Supratentorial, Temporal Lobe	Cerebral Cortex	NO	YES	FEMALE	-15041	WHITE	NOT HISPANIC OR LATINO	No	No	2004	NO	YES	NO	NO	NO	NO	NO	Seizures	0 - 30 Days	[Not Available]	[Not Available]	[Not Available]	[Not Available]	[Not Available]	[Not Available]	[Not Available]	[Not Available]	[Not Available]	[Not Available]	[Not Available]	YES	YES	Alive	2761	[Not Applicable]	WITH TUMOR	YES	NO	NO	[Not Available]	[Not Available]	[Not Available]	[Not Available]
f18dab99-26b0-4727-89a9-7f16bd382356	TCGA-DU-7018	2011-9-23	Oligodendroglioma	G3	Right	Supratentorial, Frontal Lobe	Not listed in Medical Record	NO	YES	FEMALE	-21019	WHITE	NOT HISPANIC OR LATINO	No	No	2006	NO	YES	NO	YES	NO	NO	NO	Seizures	> 181 Days	[Not Available]	[Not Available]	[Not Available]	[Not Available]	[Not Available]	[Not Available]	[Not Available]	[Not Available]	[Not Available]	[Not Available]	[Not Available]	[Not Available]	YES	Dead	[Not Available]	933	WITH TUMOR	[Not Available]	[Not Available]	YES	[Not Available]	[Not Available]	[Not Available]	[Not Available]
1b43ff0c-cf13-4620-b5c7-7abd9129612f	TCGA-DU-7019	2011-9-26	Oligoastrocytoma	[Discrepancy]	Right	Supratentorial, Temporal Lobe	Cerebral Cortex	YES	NO	MALE	-14279	WHITE	NOT HISPANIC OR LATINO	No	No	2009	NO	NO	YES	NO	YES	NO	NO	Headaches	0 - 30 Days	[Not Available]	[Not Available]	[Not Available]	[Not Available]	[Not Available]	[Not Available]	[Not Available]	[Not Available]	[Not Available]	[Not Available]	[Not Available]	YES	YES	Alive	800	[Not Applicable]	TUMOR FREE	[Not Available]	[Not Available]	NO	[Not Available]	[Not Available]	[Not Available]	[Not Available]
e00a9855-c15e-46ef-988f-25ca64ec4717	TCGA-DU-7290	2011-10-11	Astrocytoma	G3	Right	Supratentorial, Temporal Lobe	Cerebral Cortex	NO	YES	FEMALE	-16667	WHITE	NOT HISPANIC OR LATINO	No	No	1995	NO	NO	YES	NO	YES	YES	NO	Headaches	0 - 30 Days	[Not Available]	[Not Available]	[Not Available]	[Not Available]	[Not Available]	[Not Available]	[Not Available]	[Not Available]	[Not Available]	[Not Available]	[Not Available]	[Not Available]	[Not Available]	Dead	[Not Available]	315	WITH TUMOR	[Not Available]	[Not Available]	NO	[Not Available]	[Not Available]	[Not Available]	[Not Available]
145f87a3-5e86-4a87-8e49-b166a2271d02	TCGA-DU-7292	2011-10-5	Astrocytoma	G3	Left	Supratentorial, Temporal Lobe	Not listed in Medical Record	NO	YES	MALE	-25266	WHITE	NOT HISPANIC OR LATINO	No	No	1997	NO	YES	NO	NO	NO	NO	NO	Seizures	91 - 180 Days	YES	[Not Available]	[Not Available]	[Not Available]	< 12 Years	[Not Available]	[Not Available]	[Not Available]	[Not Available]	[Not Available]	[Not Available]	[Not Available]	[Not Available]	Dead	[Not Available]	242	WITH TUMOR	[Not Available]	[Not Available]	NO	[Not Available]	[Not Available]	NO	[Not Available]
3f6ffb08-32a9-4555-bfd1-243b7f526105	TCGA-DU-7294	2011-10-5	Oligodendroglioma	G2	Right	Supratentorial, Frontal Lobe	Not listed in Medical Record	NO	YES	FEMALE	-19616	WHITE	NOT HISPANIC OR LATINO	No	No	2003	NO	NO	NO	NO	NO	NO	NO	[Not Available]	[Not Available]	[Not Available]	[Not Available]	[Not Available]	[Not Available]	[Not Available]	[Not Available]	[Not Available]	[Not Available]	[Not Available]	[Not Available]	[Not Available]	NO	NO	Alive	2869	[Not Applicable]	TUMOR FREE	[Not Available]	[Not Available]	NO	[Not Available]	[Not Available]	[Not Available]	[Not Available]
292cf158-dd47-44a1-912b-73626095a0f7	TCGA-DU-7298	2011-10-12	Astrocytoma	G3	Left	Supratentorial, Temporal Lobe	Cerebral Cortex	NO	YES	FEMALE	-14205	BLACK OR AFRICAN AMERICAN	NOT HISPANIC OR LATINO	No	No	2006	NO	NO	YES	NO	YES	NO	NO	Headaches	0 - 30 Days	[Not Available]	[Not Available]	[Not Available]	[Not Available]	[Not Available]	[Not Available]	[Not Available]	[Not Available]	[Not Available]	[Not Available]	[Not Available]	YES	YES	Dead	[Not Available]	576	WITH TUMOR	[Not Available]	[Not Available]	NO	[Not Available]	[Not Available]	[Not Available]	[Not Available]
81622da8-9f36-4ea3-b223-d831d8c10f87	TCGA-DU-7299	2011-11-8	Astrocytoma	G3	Left	Supratentorial, Parietal Lobe	Not listed in Medical Record	NO	YES	MALE	-12266	WHITE	NOT HISPANIC OR LATINO	No	No	2006	NO	YES	NO	NO	NO	NO	NO	Seizures	31 - 90 Days	[Not Available]	[Not Available]	[Not Available]	[Not Available]	[Not Available]	[Not Available]	[Not Available]	[Not Available]	[Not Available]	[Not Available]	[Not Available]	YES	YES	Dead	[Not Available]	1339	WITH TUMOR	NO	NO	NO	[Not Available]	[Not Available]	[Not Available]	[Not Available]
a144e4e4-2877-4340-a2bf-524adbde8bc8	TCGA-DU-7300	2011-10-9	Oligodendroglioma	G3	Right	Supratentorial, Frontal Lobe	Not listed in Medical Record	NO	YES	FEMALE	-19610	WHITE	NOT HISPANIC OR LATINO	Yes	No	2006	NO	YES	NO	NO	NO	NO	NO	Seizures	0 - 30 Days	[Not Available]	[Not Available]	[Not Available]	[Not Available]	[Not Available]	[Not Available]	[Not Available]	[Not Available]	[Not Available]	[Not Available]	[Not Available]	NO	YES	Dead	[Not Available]	1886	WITH TUMOR	NO	NO	NO	[Not Available]	[Not Available]	[Not Available]	[Not Available]
84ae73e4-3b39-4444-9bfb-3fc6057eab32	TCGA-DU-7301	2011-10-12	Oligodendroglioma	G2	Left	Supratentorial, Temporal Lobe	Not listed in Medical Record	NO	YES	MALE	-19644	WHITE	NOT HISPANIC OR LATINO	No	No	2006	NO	YES	NO	NO	NO	YES	NO	Seizures	> 181 Days	[Not Available]	[Not Available]	[Not Available]	[Not Available]	[Not Available]	[Not Available]	[Not Available]	[Not Available]	[Not Available]	[Not Available]	[Not Available]	NO	YES	Dead	[Not Available]	788	WITH TUMOR	[Not Available]	[Not Available]	NO	[Not Available]	[Not Available]	[Not Available]	[Not Available]
5a769292-c3ce-4e18-b821-2bfe0e24978c	TCGA-DU-7302	2011-10-11	Oligodendroglioma	G3	Left	Supratentorial, Frontal Lobe	Not listed in Medical Record	NO	YES	FEMALE	-17656	WHITE	NOT HISPANIC OR LATINO	No	No	2006	NO	YES	NO	NO	NO	NO	NO	Seizures	0 - 30 Days	[Not Available]	[Not Available]	[Not Available]	[Not Available]	[Not Available]	[Not Available]	[Not Available]	[Not Available]	[Not Available]	[Not Available]	[Not Available]	YES	YES	Alive	1834	[Not Applicable]	WITH TUMOR	[Not Available]	[Not Available]	NO	[Not Available]	[Not Available]	[Not Available]	[Not Available]
d61710c1-8ac3-44e3-b567-66288a6ab731	TCGA-DU-7304	2011-10-4	Oligoastrocytoma	G3	Left	Supratentorial, Frontal Lobe	Not listed in Medical Record	NO	YES	MALE	-15931	WHITE	NOT HISPANIC OR LATINO	No	No	2008	NO	YES	NO	NO	NO	NO	NO	Seizures	0 - 30 Days	[Not Available]	[Not Available]	[Not Available]	[Not Available]	[Not Available]	[Not Available]	[Not Available]	[Not Available]	[Not Available]	[Not Available]	[Not Available]	YES	YES	Dead	[Not Available]	709	WITH TUMOR	NO	NO	NO	[Not Available]	[Not Available]	[Not Available]	[Not Available]
c35f36b1-ba3d-4eea-bf5a-c95480202176	TCGA-DU-7306	2011-10-11	Oligoastrocytoma	G2	Right	Supratentorial, Temporal Lobe	Not listed in Medical Record	NO	YES	MALE	-24800	WHITE	NOT HISPANIC OR LATINO	No	No	2008	NO	YES	NO	NO	NO	NO	NO	Seizures	0 - 30 Days	[Not Available]	[Not Available]	[Not Available]	[Not Available]	[Not Available]	[Not Available]	[Not Available]	[Not Available]	[Not Available]	[Not Available]	[Not Available]	YES	YES	Alive	1277	[Not Applicable]	WITH TUMOR	[Not Available]	[Not Available]	NO	[Not Available]	[Not Available]	[Not Available]	[Not Available]
ca427acb-034e-42e2-961a-b9d5dc30b741	TCGA-DU-7309	2011-10-4	Oligodendroglioma	G3	Left	Supratentorial, Frontal Lobe	Cerebral Cortex	YES	NO	FEMALE	-15197	WHITE	NOT HISPANIC OR LATINO	No	No	2011	NO	YES	YES	NO	YES	YES	YES	Seizures	31 - 90 Days	[Not Available]	[Not Available]	[Not Available]	[Not Available]	[Not Available]	[Not Available]	[Not Available]	[Not Available]	[Not Available]	[Not Available]	[Not Available]	NO	YES	Alive	84	[Not Applicable]	WITH TUMOR	YES	YES	NO	[Not Available]	[Not Available]	[Not Available]	[Not Available]
b8df1577-2a75-4eb7-ab27-f2dd76160730	TCGA-DU-8158	2012-6-15	Astrocytoma	G3	Left	Supratentorial, Frontal Lobe	[Not Available]	NO	YES	FEMALE	-21129	WHITE	NOT HISPANIC OR LATINO	No	No	2001	NO	[Not Available]	[Not Available]	YES	[Not Available]	[Not Available]	[Not Available]	Mental Status Changes	0 - 30 Days	[Not Available]	[Not Available]	[Not Available]	[Not Available]	[Not Available]	[Not Available]	[Not Available]	[Not Available]	[Not Available]	[Not Available]	[Not Available]	[Not Available]	[Not Available]	Dead	[Not Available]	155	WITH TUMOR	[Not Available]	[Not Available]	NO	[Not Available]	[Not Available]	[Not Available]	[Not Available]
b9a3b647-61b3-4d98-90ca-e307ab50984a	TCGA-DU-8161	2012-6-15	Oligoastrocytoma	G3	Left	Supratentorial, Not Otherwise Specified	Not listed in Medical Record	NO	YES	FEMALE	-23064	WHITE	NOT HISPANIC OR LATINO	No	No	2009	NO	NO	NO	NO	NO	YES	NO	Sensory Changes	31 - 90 Days	[Not Available]	[Not Available]	[Not Available]	[Not Available]	[Not Available]	[Not Available]	[Not Available]	[Not Available]	[Not Available]	[Not Available]	[Not Available]	[Not Available]	YES	Dead	[Not Available]	722	WITH TUMOR	[Not Available]	[Not Available]	NO	[Not Available]	[Not Available]	[Not Available]	[Not Available]
6fab9c30-354b-4f99-9b60-6823c12b9b0a	TCGA-DU-8162	2012-6-15	Oligoastrocytoma	G3	Right	Supratentorial, Temporal Lobe	Not listed in Medical Record	YES	NO	FEMALE	-22596	WHITE	NOT HISPANIC OR LATINO	No	No	2011	NO	NO	YES	NO	NO	NO	NO	Headaches	0 - 30 Days	[Not Available]	[Not Available]	[Not Available]	[Not Available]	[Not Available]	[Not Available]	[Not Available]	[Not Available]	[Not Available]	[Not Available]	[Not Available]	[Not Available]	[Not Available]	Alive	121	[Not Applicable]	WITH TUMOR	YES	NO	NO	[Not Available]	[Not Available]	[Not Available]	[Not Available]
c81d4681-c02f-4b33-abe0-b6ad7d61194d	TCGA-DU-8163	2012-6-15	Oligoastrocytoma	G3	Left	Supratentorial, Temporal Lobe	Not listed in Medical Record	YES	NO	MALE	-10824	WHITE	NOT HISPANIC OR LATINO	No	No	2011	NO	YES	NO	NO	NO	NO	NO	Seizures	31 - 90 Days	[Not Available]	[Not Available]	[Not Available]	[Not Available]	[Not Available]	[Not Available]	[Not Available]	[Not Available]	[Not Available]	[Not Available]	[Not Available]	NO	YES	Alive	197	[Not Applicable]	WITH TUMOR	NO	NO	NO	[Not Available]	[Not Available]	[Not Available]	[Not Available]
f97a9afe-e54a-4ef0-b458-0c77f938552e	TCGA-DU-8164	2012-6-15	Oligodendroglioma	G2	Right	Supratentorial, Frontal Lobe	Cerebral Cortex	YES	NO	MALE	-18735	WHITE	NOT HISPANIC OR LATINO	No	No	2011	NO	YES	NO	NO	NO	NO	NO	Seizures	31 - 90 Days	[Not Available]	[Not Available]	[Not Available]	[Not Available]	[Not Available]	[Not Available]	[Not Available]	[Not Available]	[Not Available]	[Not Available]	[Not Available]	NO	YES	Alive	202	[Not Applicable]	WITH TUMOR	NO	NO	YES	IHC	YES	NO	[Not Available]
11dffe71-b516-41e8-9987-e0ff5d2356d1	TCGA-DU-8165	2012-6-15	Oligodendroglioma	G3	Left	Supratentorial, Temporal Lobe	Not listed in Medical Record	YES	NO	FEMALE	-21964	WHITE	NOT HISPANIC OR LATINO	No	No	2011	NO	YES	NO	NO	NO	NO	NO	Seizures	31 - 90 Days	[Not Available]	[Not Available]	[Not Available]	[Not Available]	[Not Available]	[Not Available]	[Not Available]	[Not Available]	[Not Available]	[Not Available]	[Not Available]	NO	YES	Alive	185	[Not Applicable]	WITH TUMOR	YES	NO	NO	[Not Available]	[Not Available]	[Not Available]	[Not Available]
e488f613-f155-4e11-87d4-8c789ea81691	TCGA-DU-8166	2012-6-15	Oligoastrocytoma	G2	Left	Supratentorial, Frontal Lobe	Cerebral Cortex	YES	NO	FEMALE	-10641	WHITE	NOT HISPANIC OR LATINO	No	No	2012	NO	YES	NO	NO	NO	NO	NO	Seizures	0 - 30 Days	[Not Available]	[Not Available]	[Not Available]	[Not Available]	[Not Available]	[Not Available]	[Not Available]	[Not Available]	[Not Available]	[Not Available]	[Not Available]	YES	YES	Alive	68	[Not Applicable]	WITH TUMOR	NO	NO	NO	[Not Available]	[Not Available]	[Not Available]	[Not Available]
58c82c76-9198-4c95-80f8-c043d1cea5eb	TCGA-DU-8167	2012-6-15	Oligoastrocytoma	G2	Right	Supratentorial, Frontal Lobe	Not listed in Medical Record	YES	NO	FEMALE	-25262	WHITE	NOT HISPANIC OR LATINO	No	No	2012	NO	YES	NO	NO	NO	NO	NO	Seizures	> 181 Days	[Not Available]	[Not Available]	[Not Available]	[Not Available]	[Not Available]	[Not Available]	[Not Available]	[Not Available]	[Not Available]	[Not Available]	[Not Available]	NO	YES	Alive	98	[Not Applicable]	WITH TUMOR	[Not Available]	[Not Available]	NO	[Not Available]	[Not Available]	[Not Available]	[Not Available]
fc8828ae-484d-4fc8-a168-f8bc58ad65b9	TCGA-DU-8168	2012-6-15	Oligodendroglioma	G3	Right	Supratentorial, Frontal Lobe	Not listed in Medical Record	YES	NO	FEMALE	-20136	WHITE	NOT HISPANIC OR LATINO	No	No	2012	NO	NO	YES	NO	NO	NO	NO	Headaches	0 - 30 Days	[Not Available]	[Not Available]	[Not Available]	[Not Available]	[Not Available]	[Not Available]	[Not Available]	[Not Available]	[Not Available]	[Not Available]	[Not Available]	YES	NO	Alive	108	[Not Applicable]	WITH TUMOR	YES	NO	NO	[Not Available]	[Not Available]	[Not Available]	[Not Available]
669605F6-39A1-4F8C-81DC-39430FF5F892	TCGA-DU-A5TP	2013-6-19	Astrocytoma	G3	Right	Supratentorial, Parietal Lobe	Not listed in Medical Record	YES	NO	MALE	-12111	WHITE	NOT HISPANIC OR LATINO	No	No	2012	YES	YES	NO	NO	NO	NO	NO	Seizures	0 - 30 Days	NO	YES	YES	NO	> 20 Years	NO	[Not Available]	[Not Available]	NO	[Not Available]	[Not Available]	NO	YES	Alive	433	[Not Applicable]	WITH TUMOR	YES	YES	NO	[Not Available]	[Not Available]	[Not Available]	[Not Available]
4BD8EBC1-6F6E-44A2-8544-106901A7BAE5	TCGA-DU-A5TR	2013-6-18	Oligoastrocytoma	G2	Left	Supratentorial, Temporal Lobe	Not listed in Medical Record	YES	NO	MALE	-18791	WHITE	NOT HISPANIC OR LATINO	No	No	2012	NO	YES	NO	YES	NO	NO	NO	Seizures	0 - 30 Days	NO	NO	NO	NO	[Not Available]	NO	[Not Available]	[Not Available]	NO	[Not Available]	[Not Available]	YES	YES	Alive	383	[Not Applicable]	WITH TUMOR	YES	YES	NO	[Not Available]	[Not Available]	[Not Available]	[Not Available]
DD163547-43AD-4FE4-873E-83C4C6BE4465	TCGA-DU-A5TS	2013-9-10	Oligodendroglioma	G2	Right	Supratentorial, Frontal Lobe	Not listed in Medical Record	YES	NO	MALE	-15650	BLACK OR AFRICAN AMERICAN	NOT HISPANIC OR LATINO	No	No	2012	NO	NO	YES	NO	NO	NO	NO	Headaches	> 181 Days	[Unknown]	[Unknown]	[Unknown]	[Unknown]	[Not Available]	[Unknown]	[Not Available]	[Not Available]	[Unknown]	[Not Available]	[Not Available]	YES	NO	Alive	460	[Not Applicable]	TUMOR FREE	YES	NO	NO	[Not Available]	[Not Available]	[Unknown]	[Not Available]
699D3BA1-94C8-409F-90C3-E7FE2F1CF825	TCGA-DU-A5TT	2013-6-18	Oligodendroglioma	G3	Left	Supratentorial, Frontal Lobe	Not listed in Medical Record	YES	NO	MALE	-25726	WHITE	NOT HISPANIC OR LATINO	No	No	2013	NO	YES	NO	NO	NO	NO	NO	Seizures	91 - 180 Days	NO	NO	YES	NO	> 20 Years	NO	[Not Available]	[Not Available]	YES	cat	> 20 Years	NO	YES	Alive	151	[Not Applicable]	WITH TUMOR	YES	NO	YES	IHC	NO	[Unknown]	[Not Available]
1C095C4A-DF97-402E-902C-FC83BCF8EF88	TCGA-DU-A5TU	2013-5-14	Astrocytoma	G2	Left	Supratentorial, Frontal Lobe	Cerebral Cortex	YES	NO	FEMALE	-22811	WHITE	NOT HISPANIC OR LATINO	No	No	2013	NO	NO	NO	YES	NO	NO	NO	Mental Status Changes	0 - 30 Days	NO	NO	NO	NO	[Not Available]	YES	Eggs	12 - 20 Years	NO	[Not Available]	[Not Available]	YES	NO	Alive	111	[Not Applicable]	WITH TUMOR	YES	NO	NO	[Not Available]	[Not Available]	NO	[Not Available]
4C167F09-D664-425F-BD84-6FF8C21B272B	TCGA-DU-A5TW	2013-6-18	Astrocytoma	G3	Right	Supratentorial, Frontal Lobe	Not listed in Medical Record	YES	NO	FEMALE	-12107	BLACK OR AFRICAN AMERICAN	NOT HISPANIC OR LATINO	No	No	2012	NO	YES	NO	YES	NO	NO	NO	Seizures	> 181 Days	[Unknown]	[Unknown]	[Unknown]	[Unknown]	[Not Available]	[Unknown]	[Not Available]	[Not Available]	[Unknown]	[Not Available]	[Not Available]	YES	YES	Alive	172	[Not Applicable]	WITH TUMOR	[Unknown]	[Unknown]	YES	IHC	YES	[Unknown]	[Not Available]
0167CF11-74BE-4701-AB9A-4E057D4BB545	TCGA-DU-A5TY	2013-5-14	Astrocytoma	G3	Left	Supratentorial, Parietal Lobe	Not listed in Medical Record	YES	NO	FEMALE	-16945	WHITE	NOT HISPANIC OR LATINO	No	No	2012	NO	YES	NO	YES	NO	NO	NO	Seizures	0 - 30 Days	NO	NO	NO	NO	[Not Available]	NO	[Not Available]	[Not Available]	[Not Available]	[Not Available]	[Not Available]	YES	YES	Alive	371	[Not Applicable]	WITH TUMOR	NO	NO	YES	IHC	NO	[Unknown]	[Not Available]
BAADDD76-277F-4C90-9CC2-0FECE30C9735	TCGA-DU-A6S2	2013-10-23	Oligodendroglioma	G2	Right	Supratentorial, Frontal Lobe	Cerebral Cortex	YES	NO	FEMALE	-13597	BLACK OR AFRICAN AMERICAN	NOT HISPANIC OR LATINO	No	No	2013	NO	NO	YES	NO	NO	NO	NO	Headaches	31 - 90 Days	NO	YES	NO	YES	> 20 Years	NO	[Not Available]	[Not Available]	YES	long hair cats	< 12 Years	YES	NO	Alive	263	[Not Applicable]	TUMOR FREE	YES	NO	YES	IHC	YES	NO	[Not Available]
1E713E76-064D-46DC-A53C-20A17EB68341	TCGA-DU-A6S3	2013-11-20	Oligodendroglioma	G2	Right	Supratentorial, Frontal Lobe	Not listed in Medical Record	YES	NO	MALE	-22038	WHITE	NOT HISPANIC OR LATINO	No	No	2013	NO	NO	NO	NO	NO	NO	YES	Motor/Movement Changes	91 - 180 Days	[Unknown]	[Unknown]	[Unknown]	[Unknown]	[Not Available]	[Unknown]	[Not Available]	[Not Available]	[Unknown]	[Not Available]	[Not Available]	NO	NO	Alive	82	[Not Applicable]	TUMOR FREE	[Unknown]	[Unknown]	NO	[Not Available]	[Not Available]	NO	[Not Available]
3BAA0015-885C-487A-9076-236F404FEB3E	TCGA-DU-A6S6	2013-10-22	Oligoastrocytoma	G2	Right	Supratentorial, Frontal Lobe	White Matter	NO	YES	FEMALE	-12809	WHITE	NOT HISPANIC OR LATINO	No	No	2007	NO	NO	YES	NO	NO	NO	NO	Headaches	31 - 90 Days	NO	NO	YES	NO	< 12 Years	NO	[Not Available]	[Not Available]	NO	[Not Available]	[Not Available]	NO	NO	Alive	2372	[Not Applicable]	WITH TUMOR	NO	NO	NO	[Not Available]	[Not Available]	NO	[Not Available]
A56C2083-33D5-4C98-B85F-3B68A3D80ADD	TCGA-DU-A6S7	2013-10-22	Astrocytoma	G3	Left	Supratentorial, Frontal Lobe	Not listed in Medical Record	YES	NO	FEMALE	-10170	WHITE	NOT HISPANIC OR LATINO	No	No	2013	NO	YES	NO	NO	NO	NO	NO	Seizures	> 181 Days	NO	NO	YES	NO	12 - 20 Years	NO	[Not Available]	[Not Available]	NO	[Not Available]	[Not Available]	NO	YES	Alive	220	[Not Applicable]	WITH TUMOR	NO	NO	YES	IHC	YES	NO	[Not Available]
9CD3B3C6-2268-4E43-964B-B7A4DAF6FC6F	TCGA-DU-A6S8	2013-10-18	Oligodendroglioma	G3	Right	Supratentorial, Frontal Lobe	Not listed in Medical Record	YES	NO	FEMALE	-27084	WHITE	NOT HISPANIC OR LATINO	No	No	2013	NO	NO	NO	YES	NO	NO	NO	Mental Status Changes	> 181 Days	NO	NO	NO	NO	[Not Available]	NO	[Not Available]	[Not Available]	NO	[Not Available]	[Not Available]	NO	NO	Alive	182	[Not Applicable]	WITH TUMOR	NO	NO	YES	IHC	YES	NO	[Not Available]
30BF5895-0671-4FB1-A96D-857847FCF7B0	TCGA-DU-A76K	2013-10-22	Oligodendroglioma	G2	Right	Supratentorial, Parietal Lobe	Not listed in Medical Record	NO	YES	MALE	-31776	WHITE	NOT HISPANIC OR LATINO	No	No	1999	NO	NO	YES	NO	NO	NO	NO	Headaches	> 181 Days	[Unknown]	[Unknown]	[Unknown]	[Unknown]	[Not Available]	[Unknown]	[Not Available]	[Not Available]	[Unknown]	[Not Available]	[Not Available]	[Unknown]	[Unknown]	Dead	[Not Available]	347	WITH TUMOR	[Unknown]	[Unknown]	NO	[Not Available]	[Not Available]	[Unknown]	[Not Available]
395798C5-3136-4A30-8557-A67A3ABDECAF	TCGA-DU-A76L	2013-10-22	Oligodendroglioma	G3	Right	Supratentorial, Temporal Lobe	Not listed in Medical Record	NO	YES	MALE	-19823	WHITE	NOT HISPANIC OR LATINO	No	No	2000	NO	NO	YES	NO	NO	NO	NO	Headaches	0 - 30 Days	[Unknown]	[Unknown]	[Unknown]	[Unknown]	[Not Available]	[Unknown]	[Not Available]	[Not Available]	[Unknown]	[Not Available]	[Not Available]	[Unknown]	[Unknown]	Dead	[Not Available]	814	WITH TUMOR	YES	[Unknown]	NO	[Not Available]	[Not Available]	[Unknown]	[Not Available]
C56FA247-AD97-4DCE-A2D3-9BDFC5DC7B1B	TCGA-DU-A76O	2013-10-18	Astrocytoma	G2	Left	Supratentorial, Frontal Lobe	Not listed in Medical Record	YES	NO	MALE	-10960	WHITE	NOT HISPANIC OR LATINO	Yes, History of Prior Malignancy	No	2013	NO	YES	NO	NO	NO	NO	NO	Seizures	> 181 Days	NO	NO	NO	NO	[Not Available]	NO	[Not Available]	[Not Available]	NO	[Not Available]	[Not Available]	NO	YES	Alive	217	[Not Applicable]	WITH TUMOR	NO	NO	YES	IHC	NO	NO	[Not Available]
823F571A-3CFD-465D-95FD-187A398CCF6F	TCGA-DU-A76R	2013-10-22	Oligodendroglioma	G3	Right	Supratentorial, Frontal Lobe	Not listed in Medical Record	NO	YES	MALE	-18939	WHITE	NOT HISPANIC OR LATINO	No	No	2006	NO	NO	NO	YES	NO	NO	YES	Mental Status Changes	0 - 30 Days	[Unknown]	[Unknown]	[Unknown]	[Unknown]	[Not Available]	[Unknown]	[Not Available]	[Not Available]	[Unknown]	[Not Available]	[Not Available]	YES	YES	Dead	[Not Available]	648	WITH TUMOR	[Unknown]	[Unknown]	NO	[Not Available]	[Not Available]	[Unknown]	[Not Available]
A0672F6F-6406-4D49-96D0-6AFD571BBD00	TCGA-DU-A7T6	2013-12-23	Oligodendroglioma	G3	Right	Supratentorial, Frontal Lobe	Not listed in Medical Record	NO	YES	FEMALE	-26766	WHITE	NOT HISPANIC OR LATINO	No	No	2002	NO	NO	YES	NO	NO	NO	NO	Headaches	> 181 Days	[Unknown]	[Unknown]	[Unknown]	[Unknown]	[Not Available]	[Unknown]	[Not Available]	[Not Available]	[Unknown]	[Not Available]	[Not Available]	[Unknown]	[Unknown]	Dead	[Not Available]	547	WITH TUMOR	[Unknown]	[Unknown]	NO	[Not Available]	[Not Available]	[Not Available]	[Not Available]
04E6E843-7F31-43DA-B111-280CE2BD1949	TCGA-DU-A7T8	2013-12-23	Oligoastrocytoma	G3	Right	Supratentorial, Frontal Lobe	Not listed in Medical Record	NO	YES	MALE	-13108	WHITE	NOT HISPANIC OR LATINO	No	No	2003	NO	NO	YES	YES	NO	YES	YES	Mental Status Changes	91 - 180 Days	NO	YES	NO	NO	< 12 Years	NO	[Not Available]	[Not Available]	NO	[Not Available]	[Not Available]	[Unknown]	[Unknown]	Alive	3787	[Not Applicable]	WITH TUMOR	NO	NO	NO	[Not Available]	[Not Available]	[Not Available]	[Not Available]
EF12BFB7-4147-407F-84E9-586DBB10D583	TCGA-DU-A7TA	2013-12-23	Oligodendroglioma	G2	Right	Supratentorial, Occipital Lobe	Not listed in Medical Record	NO	YES	MALE	-11764	WHITE	NOT HISPANIC OR LATINO	No	No	2007	NO	NO	NO	NO	YES	NO	NO	Visual Changes	> 181 Days	NO	NO	YES	NO	12 - 20 Years	NO	[Not Available]	[Not Available]	NO	[Not Available]	[Not Available]	NO	NO	Alive	2369	[Not Applicable]	TUMOR FREE	NO	NO	NO	[Not Available]	[Not Available]	[Not Available]	[Not Available]
D3D8987D-0A54-45F8-B9C9-17EC89FA864E	TCGA-DU-A7TB	2014-1-23	Oligodendroglioma	G2	Right	Supratentorial, Temporal Lobe	Not listed in Medical Record	YES	NO	MALE	-20704	ASIAN	NOT HISPANIC OR LATINO	No	No	2010	NO	YES	NO	NO	NO	NO	NO	Seizures	0 - 30 Days	[Unknown]	[Unknown]	[Unknown]	[Unknown]	[Not Available]	[Unknown]	[Not Available]	[Not Available]	[Unknown]	[Not Available]	[Not Available]	YES	YES	Alive	1287	[Not Applicable]	TUMOR FREE	NO	NO	NO	[Not Available]	[Not Available]	[Not Available]	[Not Available]
5A3EF1CB-C98E-473A-B097-20307B04BC1B	TCGA-DU-A7TC	2014-1-23	Astrocytoma	G2	Right	Supratentorial, Frontal Lobe	Not listed in Medical Record	YES	NO	MALE	-11884	WHITE	NOT HISPANIC OR LATINO	No	No	2011	[Not Available]	NO	YES	YES	NO	NO	NO	Headaches	> 181 Days	NO	NO	NO	NO	[Not Available]	[Unknown]	[Not Available]	[Not Available]	[Unknown]	[Not Available]	[Not Available]	NO	NO	Alive	715	[Not Applicable]	TUMOR FREE	YES	NO	NO	[Not Available]	[Not Available]	[Not Available]	[Not Available]
E349D8AA-BB82-4CE8-B14C-61216289F25B	TCGA-DU-A7TD	2014-2-3	Oligoastrocytoma	G3	Right	Supratentorial, Temporal Lobe	[Not Available]	YES	NO	MALE	-19025	WHITE	NOT HISPANIC OR LATINO	No	No	2012	NO	NO	NO	NO	NO	NO	YES	Motor/Movement Changes	0 - 30 Days	[Unknown]	[Unknown]	[Unknown]	[Unknown]	[Not Available]	[Unknown]	[Not Available]	[Not Available]	[Unknown]	[Not Available]	[Not Available]	YES	YES	Dead	[Not Available]	228	WITH TUMOR	[Unknown]	[Unknown]	NO	[Not Available]	[Not Available]	[Not Available]	[Not Available]
62EC50E7-636E-46C6-AFED-66BF217B59C1	TCGA-DU-A7TG	2014-2-3	Oligodendroglioma	G2	Right	Supratentorial, Frontal Lobe	Not listed in Medical Record	NO	YES	MALE	-14671	WHITE	NOT HISPANIC OR LATINO	No	No	2008	NO	NO	NO	YES	NO	NO	NO	Mental Status Changes	0 - 30 Days	[Unknown]	[Unknown]	[Unknown]	[Unknown]	[Not Available]	[Unknown]	[Not Available]	[Not Available]	[Unknown]	[Not Available]	[Not Available]	[Unknown]	[Unknown]	Dead	[Not Available]	1351	[Unknown]	YES	NO	NO	[Not Available]	[Not Available]	[Not Available]	[Not Available]
0EFAF8F9-177C-4FFB-B03F-F0316ADF5DC1	TCGA-DU-A7TI	2014-2-5	Astrocytoma	G3	Left	Supratentorial, Frontal Lobe	Cerebral Cortex	NO	YES	MALE	-11906	WHITE	NOT HISPANIC OR LATINO	No	No	1998	[Not Available]	YES	NO	YES	NO	NO	NO	Seizures	91 - 180 Days	[Unknown]	[Unknown]	[Unknown]	[Unknown]	[Not Available]	[Unknown]	[Not Available]	[Not Available]	[Unknown]	[Not Available]	[Not Available]	[Unknown]	YES	Dead	[Not Available]	1183	WITH TUMOR	[Unknown]	[Unknown]	NO	[Not Available]	[Not Available]	[Not Available]	[Not Available]
BA910760-EBB5-41BA-81A1-C5355E3D3087	TCGA-DU-A7TJ	2014-2-5	Astrocytoma	G3	Right	Supratentorial, Temporal Lobe	Not listed in Medical Record	YES	NO	MALE	-20394	BLACK OR AFRICAN AMERICAN	NOT HISPANIC OR LATINO	No	No	2013	NO	YES	YES	[Unknown]	[Unknown]	[Unknown]	[Unknown]	Seizures	31 - 90 Days	[Unknown]	[Unknown]	[Unknown]	[Unknown]	[Not Available]	[Unknown]	[Not Available]	[Not Available]	[Unknown]	[Not Available]	[Not Available]	YES	YES	Alive	17	[Not Applicable]	WITH TUMOR	[Unknown]	[Unknown]	YES	IHC	YES	NO	[Not Available]
837b51d0-e6b7-431b-a5f3-7615bdf12b67	TCGA-E1-5302	2011-1-16	Astrocytoma	G3	Left	Supratentorial, Frontal Lobe	Not listed in Medical Record	NO	YES	MALE	-15230	WHITE	NOT HISPANIC OR LATINO	No	No	1998	NO	YES	NO	NO	NO	NO	NO	Seizures	0 - 30 Days	NO	NO	[Not Available]	[Not Available]	[Not Available]	[Not Available]	[Not Available]	[Not Available]	[Not Available]	[Not Available]	[Not Available]	YES	YES	Dead	[Not Available]	1525	WITH TUMOR	YES	NO	NO	[Not Available]	[Not Available]	[Not Available]	[Not Available]
44a5c3b4-62a7-407b-b492-7069e1a43a26	TCGA-E1-5303	2011-1-19	Astrocytoma	G3	Left	Supratentorial, Frontal Lobe	Not listed in Medical Record	NO	YES	MALE	-14212	WHITE	NOT HISPANIC OR LATINO	No	No	1998	NO	YES	NO	NO	NO	NO	NO	Seizures	0 - 30 Days	NO	NO	[Not Available]	[Not Available]	[Not Available]	[Not Available]	[Not Available]	[Not Available]	[Not Available]	[Not Available]	[Not Available]	YES	YES	Dead	[Not Available]	2052	WITH TUMOR	YES	NO	[Not Available]	[Not Available]	[Not Available]	NO	[Not Available]
691d5202-90cc-4e08-83a3-0620a89d3a4b	TCGA-E1-5304	2011-1-20	Astrocytoma	G3	Right	Supratentorial, Frontal Lobe	Not listed in Medical Record	NO	YES	MALE	-15481	WHITE	NOT HISPANIC OR LATINO	No	No	1999	NO	NO	YES	NO	NO	YES	NO	Headaches	> 181 Days	NO	NO	NO	NO	[Not Available]	NO	[Not Available]	[Not Available]	NO	[Not Available]	[Not Available]	YES	YES	Dead	[Not Available]	1251	WITH TUMOR	YES	NO	[Not Available]	[Not Available]	[Not Available]	[Not Available]	[Not Available]
a0bc5147-d9b4-41fd-8df3-a241d23722e8	TCGA-E1-5305	2011-8-8	Astrocytoma	G3	Right	Supratentorial, Frontal Lobe	Not listed in Medical Record	NO	YES	MALE	-12655	WHITE	NOT HISPANIC OR LATINO	No	No	2000	NO	YES	NO	NO	NO	NO	NO	Seizures	0 - 30 Days	YES	NO	NO	YES	[Not Available]	[Not Available]	[Not Available]	[Not Available]	[Not Available]	[Not Available]	[Not Available]	YES	YES	Dead	[Not Available]	2433	WITH TUMOR	YES	NO	[Not Available]	[Not Available]	[Not Available]	[Not Available]	[Not Available]
a6ee311c-0a7b-4f47-86f1-f2164b128f9c	TCGA-E1-5307	2011-8-12	Astrocytoma	G3	Left	Supratentorial, Temporal Lobe	Not listed in Medical Record	NO	YES	FEMALE	-22837	WHITE	NOT HISPANIC OR LATINO	No	No	2000	NO	NO	YES	YES	NO	NO	NO	Mental Status Changes	> 181 Days	NO	NO	[Not Available]	[Not Available]	[Not Available]	[Not Available]	[Not Available]	[Not Available]	[Not Available]	[Not Available]	[Not Available]	YES	YES	Dead	[Not Available]	1762	WITH TUMOR	[Not Available]	[Not Available]	[Not Available]	[Not Available]	[Not Available]	[Not Available]	[Not Available]
0061e9ef-df6a-414e-af64-c88f8192e2d3	TCGA-E1-5311	2011-1-25	Oligodendroglioma	G3	Right	Supratentorial, Temporal Lobe	Not listed in Medical Record	NO	YES	MALE	-11332	WHITE	NOT HISPANIC OR LATINO	No	No	1994	NO	NO	YES	NO	NO	NO	NO	Headaches	> 181 Days	NO	NO	NO	NO	[Not Available]	NO	[Not Available]	[Not Available]	NO	[Not Available]	[Not Available]	YES	YES	Dead	[Not Available]	4084	WITH TUMOR	NO	NO	[Not Available]	[Not Available]	[Not Available]	[Not Available]	[Not Available]
400b2fa3-baf7-4baa-99b4-88b9f25b5049	TCGA-E1-5318	2011-1-26	Oligodendroglioma	G2	Left	Supratentorial, Frontal Lobe	Not listed in Medical Record	NO	YES	FEMALE	-15372	WHITE	NOT HISPANIC OR LATINO	No	No	1997	NO	NO	YES	NO	NO	NO	NO	Headaches	31 - 90 Days	NO	NO	NO	NO	[Not Available]	NO	[Not Available]	[Not Available]	NO	[Not Available]	[Not Available]	YES	YES	Dead	2379	2379	WITH TUMOR	YES	NO	[Not Available]	[Not Available]	[Not Available]	[Not Available]	[Not Available]
84569c1a-6baa-4380-ae3c-707df1be4618	TCGA-E1-5319	2011-8-17	Oligodendroglioma	G2	Right	Supratentorial, Frontal Lobe	Not listed in Medical Record	NO	YES	FEMALE	-17612	WHITE	NOT HISPANIC OR LATINO	No	No	1998	NO	NO	NO	NO	YES	NO	NO	Visual Changes	0 - 30 Days	NO	NO	NO	[Not Available]	[Not Available]	[Not Available]	[Not Available]	[Not Available]	[Not Available]	[Not Available]	[Not Available]	YES	YES	Dead	[Not Available]	2907	WITH TUMOR	YES	[Not Available]	[Not Available]	[Not Available]	[Not Available]	[Not Available]	[Not Available]
5ea230a6-77aa-4aa5-867c-09651d481d8b	TCGA-E1-5322	2011-1-27	Oligoastrocytoma	G2	Right	Supratentorial, Temporal Lobe	Not listed in Medical Record	NO	YES	FEMALE	-13903	WHITE	NOT HISPANIC OR LATINO	No	No	1999	NO	YES	[Not Available]	[Not Available]	[Not Available]	[Not Available]	[Not Available]	Seizures	[Not Available]	[Not Available]	[Not Available]	[Not Available]	[Not Available]	[Not Available]	[Not Available]	[Not Available]	[Not Available]	[Not Available]	[Not Available]	[Not Available]	YES	YES	Dead	[Not Available]	3978	[Not Available]	NO	NO	[Not Available]	[Not Available]	[Not Available]	[Not Available]	[Not Available]
457EC7F6-8612-4641-AAEF-8A7F2C44C30C	TCGA-E1-A7YD	2014-5-12	Astrocytoma	G3	Left	Supratentorial, Temporal Lobe	Not listed in Medical Record	NO	YES	MALE	-21020	WHITE	NOT HISPANIC OR LATINO	No	No	1998	NO	YES	YES	NO	NO	NO	NO	Headaches	0 - 30 Days	NO	NO	[Unknown]	[Unknown]	[Not Available]	[Unknown]	[Not Available]	[Not Available]	[Unknown]	[Not Available]	[Not Available]	[Unknown]	YES	Dead	[Not Available]	435	WITH TUMOR	NO	NO	NO	[Not Available]	[Not Available]	NO	[Not Available]
F842F756-CE78-4C99-BCF8-3BCE18A4D9EF	TCGA-E1-A7YE	2014-5-12	Astrocytoma	G3	Left	Supratentorial, Frontal Lobe	Not listed in Medical Record	NO	YES	FEMALE	-11971	WHITE	NOT HISPANIC OR LATINO	No	No	2001	NO	YES	NO	NO	NO	YES	NO	Seizures	0 - 30 Days	NO	NO	NO	NO	[Not Available]	NO	[Not Available]	[Not Available]	NO	[Not Available]	[Not Available]	NO	YES	Dead	[Not Available]	886	WITH TUMOR	NO	NO	NO	[Not Available]	[Not Available]	[Not Available]	[Not Available]
9F469EDB-6B12-4EAB-BD6F-9C10034D4CB7	TCGA-E1-A7YH	2014-5-12	Astrocytoma	G3	Right	Supratentorial, Temporal Lobe	White Matter	NO	YES	FEMALE	-17465	WHITE	NOT HISPANIC OR LATINO	No	No	2005	NO	YES	NO	NO	NO	NO	NO	Seizures	> 181 Days	NO	NO	[Unknown]	[Unknown]	[Not Available]	[Unknown]	[Not Available]	[Not Available]	[Unknown]	[Not Available]	[Not Available]	NO	YES	Dead	[Not Available]	2835	WITH TUMOR	YES	NO	NO	[Not Available]	[Not Available]	NO	[Not Available]
5795A884-B62A-46A9-81D6-F24058424660	TCGA-E1-A7YI	2014-5-12	Astrocytoma	G3	Right	Supratentorial, Occipital Lobe	Not listed in Medical Record	NO	YES	FEMALE	-12229	WHITE	NOT HISPANIC OR LATINO	No	No	2008	NO	NO	NO	NO	YES	YES	YES	Motor/Movement Changes	31 - 90 Days	NO	NO	[Unknown]	[Unknown]	[Not Available]	[Unknown]	[Not Available]	[Not Available]	[Unknown]	[Not Available]	[Not Available]	[Unknown]	YES	Dead	[Not Available]	111	WITH TUMOR	YES	NO	NO	[Not Available]	[Not Available]	NO	[Not Available]
BC6FBB3C-870D-40B5-983B-7C88705E020D	TCGA-E1-A7YJ	2014-5-12	Astrocytoma	G3	Right	Supratentorial, Frontal Lobe	White Matter	NO	YES	MALE	-20180	WHITE	NOT HISPANIC OR LATINO	No	No	2008	NO	NO	YES	NO	NO	NO	YES	Motor/Movement Changes	0 - 30 Days	NO	NO	[Unknown]	[Unknown]	[Not Available]	[Unknown]	[Not Available]	[Not Available]	[Unknown]	[Not Available]	[Not Available]	YES	YES	Dead	[Not Available]	592	WITH TUMOR	NO	NO	NO	[Not Available]	[Not Available]	NO	[Not Available]
BB4A30D5-4EBA-45DB-B05A-BD843044D508	TCGA-E1-A7YK	2014-5-12	Astrocytoma	G3	Left	Supratentorial, Temporal Lobe	Cerebral Cortex	NO	YES	MALE	-19236	WHITE	NOT HISPANIC OR LATINO	No	No	2009	NO	YES	NO	NO	NO	NO	NO	Seizures	0 - 30 Days	NO	NO	[Unknown]	[Unknown]	[Not Available]	[Unknown]	[Not Available]	[Not Available]	[Unknown]	[Not Available]	[Not Available]	YES	YES	Dead	[Not Available]	378	[Unknown]	NO	NO	NO	[Not Available]	[Not Available]	[Not Available]	[Not Available]
96D9249E-501C-49E0-9559-01DA978A9CA6	TCGA-E1-A7YL	2014-5-12	Astrocytoma	G3	Right	Supratentorial, Frontal Lobe	Not listed in Medical Record	NO	YES	MALE	-16982	WHITE	NOT HISPANIC OR LATINO	No	No	2009	NO	NO	YES	NO	YES	YES	NO	Headaches	31 - 90 Days	NO	NO	NO	NO	[Not Available]	NO	[Not Available]	[Not Available]	NO	[Not Available]	[Not Available]	YES	YES	Dead	[Not Available]	492	WITH TUMOR	YES	YES	YES	IHC	NO	NO	[Not Available]
4250AC3C-C8B0-46CE-B9C8-7963BC386041	TCGA-E1-A7YM	2014-5-12	Astrocytoma	G3	Left	Supratentorial, Temporal Lobe	Not listed in Medical Record	NO	YES	MALE	-23263	WHITE	NOT HISPANIC OR LATINO	No	No	2010	NO	YES	YES	YES	NO	NO	NO	Headaches	> 181 Days	NO	NO	NO	NO	[Not Available]	NO	[Not Available]	[Not Available]	NO	[Not Available]	[Not Available]	YES	NO	Dead	[Not Available]	648	WITH TUMOR	YES	NO	YES	IHC	YES	NO	[Not Available]
BCC17E9A-6FE3-44FF-963C-D2D850A431F1	TCGA-E1-A7YN	2014-6-9	Astrocytoma	G3	Right	Supratentorial, Temporal Lobe	Not listed in Medical Record	NO	YES	FEMALE	-23180	WHITE	NOT HISPANIC OR LATINO	Yes, History of Prior Malignancy	No	2010	NO	NO	NO	NO	YES	YES	NO	Visual Changes	0 - 30 Days	NO	NO	NO	NO	[Not Available]	NO	[Not Available]	[Not Available]	NO	[Not Available]	[Not Available]	YES	YES	Dead	[Not Available]	727	WITH TUMOR	YES	NO	YES	IHC	NO	NO	[Not Available]
992452EE-8D9F-406B-9708-7BCB60062743	TCGA-E1-A7YO	2014-6-19	Oligodendroglioma	G3	Right	Supratentorial, Frontal Lobe	Not listed in Medical Record	NO	YES	MALE	-16770	WHITE	NOT HISPANIC OR LATINO	No	No	1995	NO	YES	NO	NO	NO	NO	NO	Seizures	0 - 30 Days	NO	NO	NO	NO	[Not Available]	NO	[Not Available]	[Not Available]	NO	[Not Available]	[Not Available]	[Unknown]	YES	Dead	[Not Available]	2282	WITH TUMOR	[Unknown]	[Unknown]	NO	[Not Available]	[Not Available]	NO	[Not Available]
75DBC8FB-4DB8-4764-824C-ECCF3A223884	TCGA-E1-A7YQ	2014-6-19	Oligodendroglioma	G3	Right	Supratentorial, Temporal Lobe	White Matter	NO	YES	FEMALE	-21341	BLACK OR AFRICAN AMERICAN	NOT HISPANIC OR LATINO	No	No	2000	NO	NO	YES	NO	YES	NO	NO	Headaches	91 - 180 Days	NO	NO	NO	NO	[Not Available]	NO	[Not Available]	[Not Available]	NO	[Not Available]	[Not Available]	YES	YES	Dead	[Not Available]	1578	WITH TUMOR	[Unknown]	[Unknown]	NO	[Not Available]	[Not Available]	NO	[Not Available]
5E2539E0-2088-43DF-AD2A-F854D8BB6D30	TCGA-E1-A7YS	2014-8-11	Oligodendroglioma	G3	Left	Supratentorial, Temporal Lobe	Not listed in Medical Record	NO	YES	MALE	-26159	BLACK OR AFRICAN AMERICAN	NOT HISPANIC OR LATINO	No	No	2007	NO	NO	NO	YES	NO	NO	[Not Available]	Mental Status Changes	0 - 30 Days	NO	NO	NO	NO	[Not Available]	NO	[Not Available]	[Not Available]	NO	[Not Available]	[Not Available]	YES	YES	Dead	[Not Available]	466	WITH TUMOR	NO	NO	NO	[Not Available]	[Not Available]	NO	[Not Available]
FC3948FB-DF27-4149-BBFB-04443DFECC19	TCGA-E1-A7YU	2014-8-11	Oligoastrocytoma	G3	[Not Available]	Supratentorial, Frontal Lobe	Not listed in Medical Record	NO	YES	MALE	-15345	WHITE	NOT HISPANIC OR LATINO	No	No	1996	NO	[Not Available]	YES	NO	NO	YES	NO	Headaches	31 - 90 Days	NO	NO	[Unknown]	[Unknown]	[Not Available]	[Unknown]	[Not Available]	[Not Available]	[Unknown]	[Not Available]	[Not Available]	[Unknown]	YES	Dead	[Not Available]	23	WITH TUMOR	YES	YES	NO	[Not Available]	[Not Available]	NO	[Not Available]
23C335F6-5749-4443-8AE8-61CCCBB137CB	TCGA-E1-A7YV	2014-8-11	Oligoastrocytoma	G3	Left	Supratentorial, Frontal Lobe	Not listed in Medical Record	NO	YES	FEMALE	-9546	WHITE	NOT HISPANIC OR LATINO	No	No	2010	NO	NO	YES	NO	NO	NO	NO	Headaches	0 - 30 Days	NO	NO	NO	NO	[Not Available]	NO	[Not Available]	[Not Available]	NO	[Not Available]	[Not Available]	YES	NO	Dead	[Not Available]	987	WITH TUMOR	NO	NO	YES	IHC	YES	YES	3 X chromosomes (super female) Osler-Weber-Rendu syndrome
5EEF573E-6A44-4DC7-8AA7-B136863CE910	TCGA-E1-A7YW	2014-8-11	Oligoastrocytoma	G2	Left	Supratentorial, Parietal Lobe	Cerebral Cortex	NO	YES	MALE	-10571	WHITE	NOT HISPANIC OR LATINO	No	No	2002	NO	YES	NO	NO	NO	NO	NO	Seizures	91 - 180 Days	NO	NO	NO	NO	[Not Available]	NO	[Not Available]	[Not Available]	NO	[Not Available]	[Not Available]	[Unknown]	YES	Dead	[Not Available]	1120	WITH TUMOR	NO	NO	NO	[Not Available]	[Not Available]	NO	[Not Available]
722C172F-46E6-47A1-82E5-3207278DF89B	TCGA-E1-A7YY	2014-8-11	Oligodendroglioma	G2	Right	Supratentorial, Frontal Lobe	Not listed in Medical Record	NO	YES	FEMALE	-9867	WHITE	NOT HISPANIC OR LATINO	No	No	1998	NO	YES	NO	NO	NO	NO	NO	Seizures	0 - 30 Days	YES	NO	NO	NO	[Not Available]	NO	[Not Available]	[Not Available]	NO	[Not Available]	[Not Available]	YES	YES	Dead	[Not Available]	4445	WITH TUMOR	[Unknown]	[Unknown]	NO	[Not Available]	[Not Available]	NO	[Not Available]
97FFBE14-9070-4A5A-8760-225A88834B40	TCGA-E1-A7Z2	2014-8-11	Oligodendroglioma	G2	Left	Supratentorial, Frontal Lobe	Cerebral Cortex	NO	YES	FEMALE	-21341	WHITE	NOT HISPANIC OR LATINO	No	No	2012	NO	YES	NO	NO	NO	NO	NO	Seizures	31 - 90 Days	NO	NO	NO	NO	[Not Available]	YES	clams	[Not Available]	NO	[Not Available]	[Not Available]	YES	YES	Dead	[Not Available]	398	WITH TUMOR	YES	NO	YES	IHC	NO	NO	[Not Available]
3AC41CC6-5DFB-40A1-BD13-5DC7CA2BB6F3	TCGA-E1-A7Z3	2014-8-11	Astrocytoma	G2	Right	Supratentorial, Parietal Lobe	Cerebral Cortex	NO	YES	FEMALE	-11330	BLACK OR AFRICAN AMERICAN	NOT HISPANIC OR LATINO	No	No	1992	NO	YES	NO	NO	NO	NO	NO	Seizures	0 - 30 Days	NO	NO	[Unknown]	[Unknown]	[Not Available]	[Unknown]	[Not Available]	[Not Available]	[Unknown]	[Not Available]	[Not Available]	[Unknown]	YES	Dead	[Not Available]	2235	WITH TUMOR	[Unknown]	[Unknown]	NO	[Not Available]	[Not Available]	NO	[Not Available]
975E17C2-B93C-4D45-8A85-786F365E4A93	TCGA-E1-A7Z4	2014-8-11	Astrocytoma	G2	Left	Supratentorial, Frontal Lobe	Not listed in Medical Record	NO	YES	MALE	-12849	WHITE	NOT HISPANIC OR LATINO	No	No	1999	NO	NO	YES	NO	YES	NO	NO	Headaches	31 - 90 Days	NO	NO	NO	NO	[Not Available]	NO	[Not Available]	[Not Available]	NO	[Not Available]	[Not Available]	YES	YES	Dead	[Not Available]	4412	WITH TUMOR	YES	NO	YES	IHC	YES	NO	[Not Available]
8B10F00F-FDE6-423D-BC36-027931359A5A	TCGA-E1-A7Z6	2014-8-11	Astrocytoma	G2	Right	Supratentorial, Frontal Lobe	Not listed in Medical Record	NO	YES	FEMALE	-14985	WHITE	NOT HISPANIC OR LATINO	No	No	2009	NO	NO	YES	NO	NO	NO	NO	Headaches	> 181 Days	NO	NO	NO	NO	[Not Available]	NO	[Not Available]	[Not Available]	NO	[Not Available]	[Not Available]	YES	NO	Dead	[Not Available]	984	WITH TUMOR	YES	NO	YES	IHC	YES	NO	[Not Available]
fc3b7596-f515-446f-81db-fed0154ca2c5	TCGA-EZ-7264	2011-11-10	Oligodendroglioma	G2	Right	Supratentorial, Frontal Lobe	White Matter	YES	NO	FEMALE	-17432	WHITE	NOT HISPANIC OR LATINO	No	No	2011	NO	YES	NO	YES	NO	NO	NO	Mental Status Changes	0 - 30 Days	NO	NO	NO	NO	[Not Available]	NO	[Not Available]	[Not Available]	NO	[Not Available]	[Not Available]	YES	YES	Alive	160	[Not Applicable]	WITH TUMOR	NO	NO	[Not Available]	[Not Available]	[Not Available]	[Not Available]	[Not Available]
784ECAA5-7FB8-402A-8240-396AAD96BE83	TCGA-F6-A8O3	2014-2-12	Oligodendroglioma	G2	[Not Available]	Supratentorial, Frontal Lobe	Not listed in Medical Record	YES	NO	MALE	-12578	ASIAN	NOT HISPANIC OR LATINO	No	No	2013	NO	NO	YES	NO	NO	NO	NO	Headaches	[Not Available]	NO	NO	NO	NO	[Not Available]	NO	[Not Available]	[Not Available]	NO	[Not Available]	[Not Available]	NO	NO	Alive	7	[Not Applicable]	TUMOR FREE	NO	NO	NO	[Not Available]	[Not Available]	NO	[Not Available]
735B1100-07F6-43D4-B29C-46D0F025573F	TCGA-F6-A8O4	2014-2-13	Astrocytoma	G2	Left	Supratentorial, Frontal Lobe	Not listed in Medical Record	YES	NO	MALE	-16202	ASIAN	NOT HISPANIC OR LATINO	No	No	2013	NO	NO	YES	NO	NO	NO	NO	Headaches	[Not Available]	NO	NO	NO	NO	[Not Available]	NO	[Not Available]	[Not Available]	NO	[Not Available]	[Not Available]	NO	NO	Alive	6	[Not Applicable]	TUMOR FREE	NO	NO	NO	[Not Available]	[Not Available]	NO	[Not Available]
e09f93e1-1649-48fa-9e2e-d13ac6d50b97	TCGA-FG-5962	2011-7-21	Oligodendroglioma	G3	Left	Supratentorial, Occipital Lobe	White Matter	NO	YES	MALE	-19818	WHITE	NOT HISPANIC OR LATINO	No	No	2009	NO	NO	NO	NO	YES	NO	NO	Visual Changes	> 181 Days	NO	NO	YES	NO	> 20 Years	NO	[Not Available]	[Not Available]	NO	[Not Available]	[Not Available]	NO	NO	Alive	787	[Not Applicable]	WITH TUMOR	YES	NO	NO	[Not Available]	[Not Available]	NO	[Not Available]
68f550ca-3a33-45e4-b1c9-14f99e543263	TCGA-FG-5963	2011-3-30	Astrocytoma	G3	Right	Supratentorial, Frontal Lobe	White Matter	NO	YES	MALE	-8571	WHITE	NOT HISPANIC OR LATINO	No	No	2009	NO	YES	NO	YES	NO	NO	NO	Seizures	0 - 30 Days	NO	NO	NO	YES	12 - 20 Years	NO	[Not Available]	[Not Available]	YES	[Not Available]	12 - 20 Years	[Not Available]	YES	Alive	547	[Not Applicable]	WITH TUMOR	YES	NO	NO	[Not Available]	[Not Available]	NO	[Not Available]
648252da-dd86-48d1-ae75-4257e3142b0b	TCGA-FG-5964	2011-4-13	Oligodendroglioma	G2	Left	Supratentorial, Parietal Lobe	White Matter	NO	YES	MALE	-22735	WHITE	NOT HISPANIC OR LATINO	No	No	2010	NO	YES	NO	NO	NO	NO	NO	Seizures	0 - 30 Days	NO	NO	NO	YES	> 20 Years	YES	Processed food	> 20 Years	NO	[Not Available]	[Not Available]	YES	YES	Alive	378	[Not Applicable]	WITH TUMOR	YES	NO	NO	[Not Available]	[Not Available]	NO	[Not Available]
2cfc07f3-a31c-41a2-a9e3-b708d2421a78	TCGA-FG-5965	2011-7-22	Oligoastrocytoma	G2	Right	Supratentorial, Frontal Lobe	White Matter	NO	YES	FEMALE	-14249	WHITE	NOT HISPANIC OR LATINO	No	No	2008	NO	YES	YES	NO	YES	NO	NO	Seizures	0 - 30 Days	NO	NO	NO	NO	[Not Available]	NO	[Not Available]	[Not Available]	NO	[Not Available]	[Not Available]	NO	NO	Alive	979	[Not Applicable]	WITH TUMOR	YES	NO	NO	[Not Available]	[Not Available]	NO	[Not Available]
dadd7428-9e4d-4652-9469-ab521b88d529	TCGA-FG-6688	2011-7-25	Astrocytoma	G3	Left	Supratentorial, Parietal Lobe	Not listed in Medical Record	YES	NO	FEMALE	-21745	BLACK OR AFRICAN AMERICAN	NOT HISPANIC OR LATINO	No	No	2010	NO	YES	NO	NO	YES	YES	NO	Seizures	0 - 30 Days	NO	NO	NO	NO	[Not Available]	NO	[Not Available]	[Not Available]	NO	[Not Available]	[Not Available]	YES	YES	Alive	221	[Not Applicable]	WITH TUMOR	YES	NO	NO	[Not Available]	[Not Available]	NO	[Not Available]
8d07b1e8-5d1d-4a43-b616-d29dd58ce5fe	TCGA-FG-6689	2011-8-8	Astrocytoma	G2	Right	Supratentorial, Frontal Lobe	Not listed in Medical Record	YES	NO	MALE	-11312	WHITE	NOT HISPANIC OR LATINO	No	No	2011	NO	NO	YES	YES	YES	NO	NO	Headaches	31 - 90 Days	NO	NO	YES	YES	< 12 Years	NO	[Not Available]	[Not Available]	YES	cats	> 20 Years	YES	NO	Alive	190	[Not Applicable]	WITH TUMOR	YES	NO	NO	[Not Available]	[Not Available]	NO	[Not Available]
ad202887-88b3-4e0f-a4c3-7e135d4cb258	TCGA-FG-6690	2011-8-22	Oligodendroglioma	G2	Left	Supratentorial, Frontal Lobe	Not listed in Medical Record	YES	NO	MALE	-25667	WHITE	NOT HISPANIC OR LATINO	No	No	2011	NO	YES	NO	NO	NO	NO	NO	Seizures	0 - 30 Days	NO	NO	NO	NO	[Not Available]	NO	[Not Available]	[Not Available]	NO	[Not Available]	[Not Available]	YES	YES	Alive	143	[Not Applicable]	WITH TUMOR	NO	NO	NO	[Not Available]	[Not Available]	NO	[Not Available]
e4d9b696-3311-44e7-9191-fde56c080a00	TCGA-FG-6691	2011-8-8	Astrocytoma	G2	Right	Supratentorial, Temporal Lobe	White Matter	YES	NO	FEMALE	-8403	WHITE	NOT HISPANIC OR LATINO	No	No	2011	NO	NO	YES	NO	NO	NO	NO	Headaches	0 - 30 Days	NO	NO	NO	NO	[Not Available]	NO	[Not Available]	[Not Available]	NO	[Not Available]	[Not Available]	NO	NO	Alive	103	[Not Applicable]	TUMOR FREE	NO	NO	NO	[Not Available]	[Not Available]	NO	[Not Available]
5f10cd91-1e03-4016-b35a-8629a1a8fcc9	TCGA-FG-6692	2011-8-9	Oligodendroglioma	G3	Right	Supratentorial, Frontal Lobe	Not listed in Medical Record	YES	NO	MALE	-23374	WHITE	NOT HISPANIC OR LATINO	No	No	2011	NO	YES	NO	YES	NO	NO	NO	Seizures	0 - 30 Days	[Not Available]	[Not Available]	[Not Available]	[Not Available]	[Not Available]	[Not Available]	[Not Available]	[Not Available]	[Not Available]	[Not Available]	[Not Available]	NO	YES	Alive	126	[Not Applicable]	WITH TUMOR	YES	NO	NO	[Not Available]	[Not Available]	NO	[Not Available]
2d860614-b772-46e2-b1cd-43bb3ead7255	TCGA-FG-7634	2011-12-15	Oligodendroglioma	G2	Left	Supratentorial, Frontal Lobe	Not listed in Medical Record	YES	NO	MALE	-10476	WHITE	NOT HISPANIC OR LATINO	No	No	2008	NO	YES	NO	NO	NO	NO	NO	Seizures	0 - 30 Days	NO	NO	NO	NO	[Not Available]	NO	[Not Available]	[Not Available]	NO	[Not Available]	[Not Available]	NO	YES	Alive	467	[Not Applicable]	WITH TUMOR	YES	NO	NO	[Not Available]	[Not Available]	NO	[Not Available]
b342e980-8383-4f1b-bf57-4098c37a536c	TCGA-FG-7636	2011-12-29	Astrocytoma	G3	Left	Supratentorial, Frontal Lobe	Not listed in Medical Record	YES	NO	MALE	-17843	WHITE	NOT HISPANIC OR LATINO	No	No	2011	NO	YES	YES	YES	NO	YES	YES	Headaches	> 181 Days	NO	NO	NO	NO	[Not Available]	NO	[Not Available]	[Not Available]	NO	[Not Available]	[Not Available]	YES	YES	Alive	124	[Not Applicable]	TUMOR FREE	NO	NO	NO	[Not Available]	[Not Available]	NO	[Not Available]
c40ab957-fe46-43b1-992d-b4e2040a3f57	TCGA-FG-7637	2012-1-6	Oligoastrocytoma	G2	Right	Supratentorial, Temporal Lobe	Not listed in Medical Record	YES	NO	MALE	-18084	WHITE	NOT HISPANIC OR LATINO	No	No	2009	NO	YES	NO	YES	NO	NO	NO	Seizures	> 181 Days	NO	NO	YES	NO	> 20 Years	NO	[Not Available]	[Not Available]	NO	[Not Available]	[Not Available]	NO	YES	Alive	802	[Not Applicable]	WITH TUMOR	YES	NO	NO	[Not Available]	[Not Available]	NO	[Not Available]
1f54d21e-752f-496d-8453-4b9b8738cbce	TCGA-FG-7638	2012-1-10	Oligodendroglioma	G3	Left	Supratentorial, Frontal Lobe	Not listed in Medical Record	YES	NO	FEMALE	-11528	WHITE	NOT HISPANIC OR LATINO	No	No	2011	NO	YES	YES	NO	NO	NO	YES	Headaches	0 - 30 Days	NO	NO	NO	NO	[Not Available]	NO	[Not Available]	[Not Available]	NO	[Not Available]	[Not Available]	YES	YES	Alive	233	[Not Applicable]	TUMOR FREE	NO	NO	NO	[Not Available]	[Not Available]	NO	[Not Available]
0f0d9a7f-dd85-48aa-b5b2-deff5bb6bdeb	TCGA-FG-7641	2012-6-5	Oligodendroglioma	G2	Left	Supratentorial, Frontal Lobe	Not listed in Medical Record	YES	NO	MALE	-11357	WHITE	NOT HISPANIC OR LATINO	No	No	2011	NO	NO	YES	NO	YES	NO	NO	Headaches	> 181 Days	NO	NO	NO	NO	[Not Available]	NO	[Not Available]	[Not Available]	NO	[Not Available]	[Not Available]	YES	NO	Alive	283	[Not Applicable]	TUMOR FREE	NO	NO	NO	[Not Available]	[Not Available]	NO	[Not Available]
b6f13250-31b3-46ad-b514-5a684f1094a9	TCGA-FG-7643	2012-1-6	Oligoastrocytoma	G2	Right	Supratentorial, Frontal Lobe	Cerebral Cortex	YES	NO	FEMALE	-18206	WHITE	NOT HISPANIC OR LATINO	No	No	2011	NO	YES	NO	NO	NO	NO	NO	Seizures	91 - 180 Days	NO	NO	YES	YES	> 20 Years	NO	[Not Available]	[Not Available]	YES	Cats	> 20 Years	NO	YES	Alive	27	[Not Applicable]	WITH TUMOR	YES	NO	NO	[Not Available]	[Not Available]	NO	[Not Available]
1159c88c-39d0-4c03-9c66-36af5340a67a	TCGA-FG-8181	2012-6-7	Oligoastrocytoma	G3	Left	Supratentorial, Frontal Lobe	Not listed in Medical Record	YES	NO	MALE	-8642	WHITE	NOT HISPANIC OR LATINO	No	No	2012	NO	[Not Available]	[Not Available]	[Not Available]	[Not Available]	[Not Available]	[Not Available]	[Not Available]	[Not Available]	[Not Available]	[Not Available]	[Not Available]	[Not Available]	[Not Available]	[Not Available]	[Not Available]	[Not Available]	[Not Available]	[Not Available]	[Not Available]	[Not Available]	[Not Available]	Alive	106	[Not Applicable]	WITH TUMOR	[Not Available]	[Not Available]	NO	[Not Available]	[Not Available]	NO	[Not Available]
6a0bcf0c-fa4c-4119-99d2-f722b781d20f	TCGA-FG-8182	2012-6-7	Oligodendroglioma	G2	Left	Supratentorial, Frontal Lobe	Not listed in Medical Record	YES	NO	MALE	-12972	WHITE	NOT HISPANIC OR LATINO	No	No	2012	NO	YES	NO	NO	NO	NO	NO	Seizures	0 - 30 Days	NO	NO	NO	NO	[Not Available]	NO	[Not Available]	[Not Available]	NO	[Not Available]	[Not Available]	[Not Available]	[Not Available]	Alive	101	[Not Applicable]	WITH TUMOR	NO	NO	NO	[Not Available]	[Not Available]	NO	[Not Available]
fb3884df-3680-4c5b-8092-981007aeba03	TCGA-FG-8185	2012-5-31	Astrocytoma	G3	Right	Supratentorial, Frontal Lobe	White Matter	YES	NO	MALE	-13621	WHITE	NOT HISPANIC OR LATINO	No	No	2012	NO	NO	YES	NO	YES	NO	NO	Headaches	91 - 180 Days	NO	NO	NO	NO	[Not Available]	YES	[Unknown]	> 20 Years	NO	[Not Available]	[Not Available]	[Not Available]	[Not Available]	Alive	70	[Not Applicable]	TUMOR FREE	NO	NO	[Not Available]	[Not Available]	[Not Available]	NO	[Not Available]
dcd45077-f068-490b-bdcc-4d4a62285116	TCGA-FG-8186	2012-5-31	Oligoastrocytoma	G3	Right	Supratentorial, Frontal Lobe	Not listed in Medical Record	YES	NO	FEMALE	-15431	WHITE	HISPANIC OR LATINO	No	No	2011	NO	YES	YES	NO	NO	NO	NO	Seizures	0 - 30 Days	NO	NO	NO	NO	[Not Available]	NO	[Not Available]	[Not Available]	NO	[Not Available]	[Not Available]	NO	YES	Alive	121	[Not Applicable]	WITH TUMOR	YES	NO	NO	[Not Available]	[Not Available]	NO	[Not Available]
0df37550-9421-4571-9844-51b457d7cb2b	TCGA-FG-8187	2012-5-31	Oligoastrocytoma	G2	Right	Supratentorial, Frontal Lobe	Not listed in Medical Record	YES	NO	MALE	-11684	WHITE	NOT HISPANIC OR LATINO	Yes	No	2011	NO	[Not Available]	[Not Available]	[Not Available]	[Not Available]	[Not Available]	[Not Available]	[Not Available]	[Not Available]	[Not Available]	[Not Available]	[Not Available]	[Not Available]	[Not Available]	[Not Available]	[Not Available]	[Not Available]	[Not Available]	[Not Available]	[Not Available]	[Not Available]	[Not Available]	Alive	215	[Not Applicable]	TUMOR FREE	[Not Available]	[Not Available]	NO	[Not Available]	[Not Available]	NO	[Not Available]
106709ec-72df-44f0-8c71-87b7c755f8f0	TCGA-FG-8188	2012-5-31	Oligoastrocytoma	G2	Left	Supratentorial, Temporal Lobe	Not listed in Medical Record	YES	NO	MALE	-15051	WHITE	NOT HISPANIC OR LATINO	No	No	2012	NO	NO	NO	YES	NO	NO	NO	Mental Status Changes	0 - 30 Days	NO	NO	NO	NO	[Not Available]	NO	[Not Available]	[Not Available]	NO	[Not Available]	[Not Available]	[Not Available]	YES	Alive	97	[Not Applicable]	WITH TUMOR	NO	NO	NO	[Not Available]	[Not Available]	NO	[Not Available]
5469c0e8-0c58-4870-b897-8fa0704599a7	TCGA-FG-8189	2013-5-9	Oligodendroglioma	G2	Right	Supratentorial, Temporal Lobe	Not listed in Medical Record	YES	NO	FEMALE	-12384	WHITE	NOT HISPANIC OR LATINO	No	No	2012	NO	YES	NO	NO	NO	NO	NO	Seizures	> 181 Days	YES	YES	YES	NO	> 20 Years	NO	[Not Available]	[Not Available]	NO	[Not Available]	[Not Available]	NO	YES	Alive	361	[Not Applicable]	WITH TUMOR	NO	NO	NO	[Not Available]	[Not Available]	NO	[Not Available]
029b33b1-7ea9-4b77-a615-7eb0e3ebd5e7	TCGA-FG-8191	2012-6-7	Oligodendroglioma	G3	Right	Supratentorial, Frontal Lobe	Not listed in Medical Record	YES	NO	MALE	-11252	WHITE	NOT HISPANIC OR LATINO	No	No	2011	NO	NO	NO	NO	NO	YES	NO	Sensory Changes	> 181 Days	NO	NO	NO	NO	[Not Available]	NO	[Not Available]	[Not Available]	NO	[Not Available]	[Not Available]	[Not Available]	[Not Available]	Alive	199	[Not Applicable]	WITH TUMOR	NO	NO	NO	[Not Available]	[Not Available]	NO	[Not Available]
E30F1994-3622-43D0-BEC2-6D7E2D9881D2	TCGA-FG-A4MT	2013-1-7	Oligodendroglioma	G2	Left	Supratentorial, Temporal Lobe	Not listed in Medical Record	YES	NO	FEMALE	-10082	WHITE	NOT HISPANIC OR LATINO	No	No	2010	NO	YES	YES	NO	NO	NO	NO	Seizures	0 - 30 Days	NO	NO	NO	NO	[Not Available]	NO	[Not Available]	[Not Available]	NO	[Not Available]	[Not Available]	YES	YES	Alive	744	[Not Applicable]	TUMOR FREE	NO	NO	NO	[Not Available]	[Not Available]	NO	[Not Available]
7662940A-22DE-44D8-B59A-2F2B090EA6D5	TCGA-FG-A4MU	2013-4-18	Oligoastrocytoma	G3	Right	Supratentorial, Temporal Lobe	Not listed in Medical Record	YES	NO	MALE	-21450	WHITE	NOT HISPANIC OR LATINO	No	No	2012	NO	NO	YES	YES	YES	NO	NO	Headaches	0 - 30 Days	NO	NO	NO	NO	[Not Available]	NO	[Not Available]	[Not Available]	NO	[Not Available]	[Not Available]	YES	NO	Alive	18	[Not Applicable]	WITH TUMOR	NO	NO	YES	IHC	NO	NO	[Not Available]
DCE168B1-D2A9-4409-8437-AB382F6D7D31	TCGA-FG-A4MW	2013-1-29	Oligoastrocytoma	G3	Right	Supratentorial, Frontal Lobe	Not listed in Medical Record	YES	NO	MALE	-23077	WHITE	NOT HISPANIC OR LATINO	No	No	2012	NO	YES	NO	NO	NO	NO	NO	Seizures	0 - 30 Days	YES	NO	NO	NO	[Not Available]	NO	[Not Available]	[Not Available]	NO	[Not Available]	[Not Available]	YES	YES	Alive	160	[Not Applicable]	TUMOR FREE	YES	NO	YES	IHC	NO	NO	[Not Available]
AD80A042-C4B4-445C-9678-1C2614422684	TCGA-FG-A4MX	2013-1-31	Astrocytoma	G2	Right	Supratentorial, Frontal Lobe	Not listed in Medical Record	YES	NO	MALE	-17381	WHITE	NOT HISPANIC OR LATINO	No	No	2012	NO	NO	NO	NO	NO	NO	YES	Motor/Movement Changes	0 - 30 Days	NO	NO	NO	NO	[Not Available]	NO	[Not Available]	[Not Available]	NO	[Not Available]	[Not Available]	NO	NO	Alive	113	[Not Applicable]	TUMOR FREE	NO	NO	YES	IHC	NO	NO	[Not Available]
FEBE2CE5-737B-43B8-BC70-4194FE3ED5FB	TCGA-FG-A4MY	2013-2-5	Oligoastrocytoma	G2	Right	Supratentorial, Parietal Lobe	Not listed in Medical Record	YES	NO	FEMALE	-16310	WHITE	HISPANIC OR LATINO	No	No	2012	NO	YES	YES	YES	NO	NO	NO	Seizures	31 - 90 Days	NO	NO	NO	NO	[Not Available]	NO	[Not Available]	[Not Available]	NO	[Not Available]	[Not Available]	[Unknown]	[Unknown]	Alive	294	[Not Applicable]	WITH TUMOR	NO	NO	NO	[Not Available]	[Not Available]	NO	[Not Available]
C031F2A5-A563-4D5B-BD62-49D4FA5ECA78	TCGA-FG-A60J	2013-6-26	Oligoastrocytoma	G2	Left	Supratentorial, Frontal Lobe	Not listed in Medical Record	YES	NO	FEMALE	-17339	WHITE	NOT HISPANIC OR LATINO	No	No	2012	NO	YES	NO	NO	NO	NO	NO	Seizures	31 - 90 Days	NO	NO	NO	NO	[Not Available]	NO	[Not Available]	[Not Available]	NO	[Not Available]	[Not Available]	NO	YES	Alive	214	[Not Applicable]	TUMOR FREE	NO	NO	YES	IHC	YES	NO	[Not Available]
A85AEBDA-B182-41BA-815A-3FF055E22829	TCGA-FG-A60K	2013-7-8	Oligoastrocytoma	G2	Right	Supratentorial, Frontal Lobe	Not listed in Medical Record	YES	NO	FEMALE	-12445	WHITE	NOT HISPANIC OR LATINO	Yes, History of Prior Malignancy	No	2012	NO	NO	NO	YES	NO	NO	NO	Mental Status Changes	0 - 30 Days	NO	NO	YES	NO	> 20 Years	NO	[Not Available]	[Not Available]	YES	Dogs	> 20 Years	NO	NO	Alive	202	[Not Applicable]	WITH TUMOR	YES	NO	NO	[Not Available]	[Not Available]	NO	[Not Available]
738F5C96-EE44-4FD7-BB8C-E2B86F8053C8	TCGA-FG-A60L	2013-6-26	Astrocytoma	G2	Left	Supratentorial, Temporal Lobe	Not listed in Medical Record	YES	NO	FEMALE	-12580	WHITE	NOT HISPANIC OR LATINO	No	No	2012	NO	YES	NO	NO	NO	NO	NO	Seizures	0 - 30 Days	NO	NO	[Unknown]	[Unknown]	[Not Available]	[Unknown]	[Not Available]	[Not Available]	[Unknown]	[Not Available]	[Not Available]	NO	YES	Alive	214	[Not Applicable]	TUMOR FREE	[Unknown]	NO	NO	[Not Available]	[Not Available]	NO	[Not Available]
DA13446A-C4DC-4D02-80C8-410273925AC4	TCGA-FG-A6IZ	2013-9-4	Oligodendroglioma	G2	Left	Supratentorial, Not Otherwise Specified	Cerebral Cortex	YES	NO	MALE	-22275	WHITE	NOT HISPANIC OR LATINO	No	No	2013	NO	YES	NO	NO	NO	NO	YES	Seizures	0 - 30 Days	NO	NO	YES	NO	> 20 Years	NO	[Not Available]	[Not Available]	NO	[Not Available]	[Not Available]	NO	YES	Alive	128	[Not Applicable]	TUMOR FREE	NO	NO	YES	IHC	YES	NO	[Not Available]
EA31C705-4CF8-48F5-8D13-E43563213C91	TCGA-FG-A6J1	2013-8-21	Oligodendroglioma	G2	Left	Supratentorial, Not Otherwise Specified	Not listed in Medical Record	YES	NO	FEMALE	-16106	WHITE	NOT HISPANIC OR LATINO	No	No	2013	NO	YES	NO	NO	NO	NO	NO	Seizures	0 - 30 Days	NO	NO	NO	NO	[Not Available]	NO	[Not Available]	[Not Available]	NO	[Not Available]	[Not Available]	NO	NO	Alive	124	[Not Applicable]	WITH TUMOR	YES	NO	YES	IHC	YES	NO	[Not Available]
AE4F0714-3B74-46C0-9C1B-F028C7CF2E62	TCGA-FG-A6J3	2013-9-3	Astrocytoma	G3	Right	Supratentorial, Frontal Lobe	Cerebral Cortex	YES	NO	FEMALE	-19138	WHITE	NOT HISPANIC OR LATINO	No	No	2012	NO	NO	NO	NO	NO	YES	NO	Sensory Changes	0 - 30 Days	[Unknown]	NO	NO	NO	[Not Available]	NO	[Not Available]	[Not Available]	NO	[Not Available]	[Not Available]	NO	YES	Alive	322	[Not Applicable]	WITH TUMOR	[Unknown]	[Unknown]	YES	IHC	YES	[Unknown]	[Not Available]
C6CEB220-282E-4EEF-8D36-4CE0A625CF7E	TCGA-FG-A70Y	2014-3-17	Oligodendroglioma	G2	Left	Supratentorial, Temporal Lobe	Not listed in Medical Record	YES	NO	FEMALE	-7421	WHITE	NOT HISPANIC OR LATINO	No	No	2011	NO	NO	YES	NO	YES	NO	YES	Headaches	0 - 30 Days	NO	NO	[Unknown]	[Unknown]	[Not Available]	[Unknown]	[Not Available]	[Not Available]	[Unknown]	[Not Available]	[Not Available]	NO	NO	Alive	868	[Not Applicable]	WITH TUMOR	NO	NO	NO	[Not Available]	[Not Available]	NO	[Not Available]
98E82E98-341A-4BCA-92C0-23C65C1BF94F	TCGA-FG-A70Z	2013-12-2	Oligoastrocytoma	G3	Left	Supratentorial, Temporal Lobe	Not listed in Medical Record	YES	NO	FEMALE	-19717	BLACK OR AFRICAN AMERICAN	NOT HISPANIC OR LATINO	No	No	2011	NO	NO	YES	NO	YES	YES	NO	Headaches	31 - 90 Days	NO	NO	[Unknown]	[Unknown]	[Not Available]	[Unknown]	[Not Available]	[Not Available]	[Unknown]	[Not Available]	[Not Available]	YES	NO	Alive	328	[Not Applicable]	WITH TUMOR	YES	[Unknown]	NO	[Not Available]	[Not Available]	NO	[Not Available]
5B199E7E-CC23-4065-88AD-FDFE3D0683D6	TCGA-FG-A710	2013-11-27	Oligodendroglioma	G2	Left	Supratentorial, Frontal Lobe	Not listed in Medical Record	YES	NO	FEMALE	-18415	WHITE	NOT HISPANIC OR LATINO	No	No	2011	NO	YES	YES	NO	NO	NO	YES	Headaches	91 - 180 Days	[Unknown]	[Unknown]	[Unknown]	[Unknown]	[Not Available]	[Unknown]	[Not Available]	[Not Available]	[Unknown]	[Not Available]	[Not Available]	NO	YES	Alive	698	[Not Applicable]	WITH TUMOR	NO	NO	NO	[Not Available]	[Not Available]	NO	[Not Available]
1F5B6B07-45F5-4DA4-932A-DF9665F6C538	TCGA-FG-A711	2013-12-2	Oligodendroglioma	G2	Left	Supratentorial, Frontal Lobe	Not listed in Medical Record	YES	NO	FEMALE	-12248	WHITE	NOT HISPANIC OR LATINO	No	No	2010	NO	YES	NO	YES	NO	YES	NO	Seizures	0 - 30 Days	NO	YES	NO	NO	< 12 Years	NO	[Not Available]	[Not Available]	NO	[Not Available]	[Not Available]	YES	YES	Alive	1329	[Not Applicable]	WITH TUMOR	NO	NO	NO	[Not Available]	[Not Available]	NO	[Not Available]
FA878A23-CD20-44EF-B438-33033B5FB1FE	TCGA-FG-A713	2013-12-4	Oligoastrocytoma	G2	Right	Supratentorial, Frontal Lobe	Not listed in Medical Record	YES	NO	FEMALE	-27232	WHITE	NOT HISPANIC OR LATINO	Yes, History of Prior Malignancy	No	2013	NO	NO	YES	YES	NO	NO	NO	Headaches	> 181 Days	NO	YES	YES	YES	> 20 Years	YES	Melon	> 20 Years	NO	[Not Available]	[Not Available]	NO	NO	Alive	159	[Not Applicable]	TUMOR FREE	NO	NO	NO	[Not Available]	[Not Available]	NO	[Not Available]
872A12B4-8CBD-49D2-AC98-D846587F5794	TCGA-FG-A87N	2014-2-18	Astrocytoma	G3	Left	Supratentorial, Frontal Lobe	Not listed in Medical Record	YES	NO	FEMALE	-13606	ASIAN	NOT HISPANIC OR LATINO	Yes, History of Prior Malignancy	No	2013	NO	YES	YES	[Unknown]	YES	[Unknown]	YES	Seizures	0 - 30 Days	NO	NO	NO	NO	[Not Available]	NO	[Not Available]	[Not Available]	[Not Available]	[Not Available]	[Not Available]	[Unknown]	[Unknown]	Alive	226	[Not Applicable]	WITH TUMOR	NO	NO	YES	IHC	YES	NO	[Not Available]
7E17E6FD-ED83-471F-91E3-5934885C8E87	TCGA-FG-A87Q	2014-3-20	Astrocytoma	G3	Right	Supratentorial, Parietal Lobe	White Matter	YES	NO	FEMALE	-22565	WHITE	NOT HISPANIC OR LATINO	No	No	2013	NO	YES	NO	NO	NO	NO	NO	Seizures	0 - 30 Days	NO	NO	NO	NO	[Not Available]	YES	Dairy/lactose	[Not Available]	[Unknown]	[Not Available]	[Not Available]	YES	YES	Alive	174	[Not Applicable]	TUMOR FREE	[Unknown]	[Unknown]	YES	IHC	NO	NO	[Not Available]
5b9d7565-a933-449d-8ffa-ec5f82db2e77	TCGA-FN-7833	2012-3-9	Oligoastrocytoma	G3	Midline	Supratentorial, Frontal Lobe	Not listed in Medical Record	YES	NO	MALE	-9228	WHITE	NOT HISPANIC OR LATINO	No	No	2011	NO	YES	NO	YES	NO	NO	YES	Mental Status Changes	[Not Available]	[Not Available]	[Not Available]	[Not Available]	[Not Available]	[Not Available]	[Not Available]	[Not Available]	[Not Available]	[Not Available]	[Not Available]	[Not Available]	[Not Available]	[Not Available]	Alive	4	[Not Applicable]	[Not Available]	[Not Available]	[Not Available]	[Not Available]	[Not Available]	[Not Available]	[Not Available]	[Not Available]
f4a1fc14-0d32-4e77-a8a3-fd8fea82188a	TCGA-HT-7467	2012-1-31	Oligodendroglioma	G2	Right	Supratentorial, Parietal Lobe	White Matter	NO	YES	MALE	-19944	WHITE	NOT HISPANIC OR LATINO	No	No	2011	NO	NO	NO	NO	YES	YES	YES	Sensory Changes	0 - 30 Days	NO	NO	NO	NO	[Not Available]	NO	[Not Available]	[Not Available]	NO	[Not Available]	[Not Available]	NO	YES	Alive	3	[Not Applicable]	TUMOR FREE	YES	NO	NO	[Not Available]	[Not Available]	NO	[Not Available]
e6c55ba6-4c8a-4ea4-8dde-74d01915db02	TCGA-HT-7468	2012-1-27	Oligodendroglioma	G3	Right	Supratentorial, Parietal Lobe	White Matter	NO	YES	MALE	-11209	WHITE	NOT HISPANIC OR LATINO	No	No	2011	NO	YES	YES	NO	NO	NO	NO	Seizures	> 181 Days	NO	NO	NO	NO	[Not Available]	YES	shellfish	[Not Available]	NO	[Not Available]	[Not Available]	NO	YES	Alive	146	[Not Applicable]	TUMOR FREE	NO	NO	NO	[Not Available]	[Not Available]	NO	1p and 19Q deleted
b9e2f4d1-866c-4c62-a9c8-8de7eb364a6e	TCGA-HT-7469	2012-2-29	Oligodendroglioma	G3	Left	Supratentorial, Temporal Lobe	Cerebral Cortex	NO	YES	MALE	-11097	WHITE	NOT HISPANIC OR LATINO	No	No	2011	NO	[Not Available]	YES	[Not Available]	[Not Available]	[Not Available]	YES	Motor/Movement Changes	0 - 30 Days	NO	NO	NO	NO	[Not Available]	NO	[Not Available]	[Not Available]	NO	[Not Available]	[Not Available]	NO	NO	Alive	238	[Not Applicable]	WITH TUMOR	YES	NO	NO	[Not Available]	[Not Available]	[Not Available]	[Not Available]
fee2114e-f723-4374-91f8-f1dcc6b3eaee	TCGA-HT-7470	2012-2-7	Oligodendroglioma	G3	Right	Supratentorial, Temporal Lobe	White Matter	NO	YES	MALE	-13611	WHITE	NOT HISPANIC OR LATINO	No	No	2011	NO	YES	YES	NO	YES	YES	NO	Headaches	> 181 Days	NO	NO	NO	NO	[Not Available]	NO	[Not Available]	[Not Available]	NO	[Not Available]	[Not Available]	NO	NO	Alive	268	[Not Applicable]	TUMOR FREE	NO	NO	NO	[Not Available]	[Not Available]	[Not Available]	[Not Available]
48314732-5d1c-43e6-9878-5b58dfaeb06a	TCGA-HT-7471	2012-2-29	Oligodendroglioma	G3	Left	Supratentorial, Temporal Lobe	Not listed in Medical Record	NO	YES	FEMALE	-13564	WHITE	NOT HISPANIC OR LATINO	No	No	2010	NO	YES	NO	NO	NO	NO	YES	Motor/Movement Changes	0 - 30 Days	NO	NO	NO	NO	[Not Available]	NO	[Not Available]	[Not Available]	NO	[Not Available]	[Not Available]	NO	YES	Alive	4	[Not Applicable]	TUMOR FREE	[Not Available]	[Not Available]	[Not Available]	[Not Available]	[Not Available]	[Not Available]	[Not Available]
482d4078-7576-48cf-bf7c-29014935fd47	TCGA-HT-7472	2012-1-27	Oligodendroglioma	G2	Right	Supratentorial, Frontal Lobe	Cerebral Cortex	NO	YES	MALE	-13968	WHITE	NOT HISPANIC OR LATINO	No	No	2010	NO	YES	NO	NO	NO	NO	NO	Seizures	91 - 180 Days	NO	NO	NO	NO	[Not Available]	NO	[Not Available]	[Not Available]	NO	[Not Available]	[Not Available]	NO	YES	Alive	1	[Not Applicable]	[Not Available]	NO	NO	NO	[Not Available]	[Not Available]	NO	[Not Available]
dbfaccb0-e8c0-48e8-9aef-570267574822	TCGA-HT-7473	2012-1-31	Oligoastrocytoma	G2	Right	Supratentorial, Temporal Lobe	White Matter	NO	YES	MALE	-10306	WHITE	HISPANIC OR LATINO	No	No	2010	NO	NO	YES	NO	NO	NO	YES	Headaches	0 - 30 Days	NO	NO	NO	NO	[Not Available]	NO	[Not Available]	[Not Available]	NO	[Not Available]	[Not Available]	YES	YES	Alive	503	[Not Applicable]	[Not Available]	NO	NO	NO	[Not Available]	[Not Available]	[Not Available]	[Not Available]
72aa812d-5daa-4bd7-9028-ec541b1f25bd	TCGA-HT-7474	2012-2-7	Oligoastrocytoma	G2	Right	Supratentorial, Frontal Lobe	Not listed in Medical Record	NO	YES	MALE	-19149	WHITE	NOT HISPANIC OR LATINO	No	No	2011	NO	YES	NO	NO	NO	NO	YES	Seizures	0 - 30 Days	NO	NO	NO	NO	[Not Available]	NO	[Not Available]	[Not Available]	NO	[Not Available]	[Not Available]	NO	YES	Alive	114	[Not Applicable]	[Not Available]	YES	NO	NO	[Not Available]	[Not Available]	NO	[Not Available]
41456932-436e-4cdb-bfe8-97d089656786	TCGA-HT-7475	2012-1-31	Oligoastrocytoma	G3	Right	Supratentorial, Frontal Lobe	White Matter	NO	YES	MALE	-24686	WHITE	NOT HISPANIC OR LATINO	No	No	2010	NO	YES	NO	NO	NO	NO	NO	Seizures	0 - 30 Days	NO	NO	NO	NO	[Not Available]	NO	[Not Available]	[Not Available]	NO	[Not Available]	[Not Available]	NO	NO	Alive	446	[Not Applicable]	TUMOR FREE	YES	NO	NO	[Not Available]	[Not Available]	NO	[Not Available]
27d0d3cb-16c0-4ba8-9662-95917f665004	TCGA-HT-7476	2012-2-7	Astrocytoma	G2	Left	Supratentorial, Temporal Lobe	Cerebral Cortex	NO	YES	MALE	-9614	WHITE	HISPANIC OR LATINO	No	No	2011	NO	YES	YES	YES	NO	YES	NO	Seizures	31 - 90 Days	NO	NO	NO	NO	[Not Available]	NO	[Not Available]	[Not Available]	NO	[Not Available]	[Not Available]	NO	YES	Alive	199	[Not Applicable]	TUMOR FREE	YES	NO	NO	[Not Available]	[Not Available]	NO	[Not Available]
38f4b9f3-6709-40ff-9a81-5fa2111b1ce6	TCGA-HT-7477	2013-7-24	Astrocytoma	G3	Left	Supratentorial, Frontal Lobe	Not listed in Medical Record	NO	YES	MALE	-22948	WHITE	NOT HISPANIC OR LATINO	No	No	2011	NO	YES	NO	NO	NO	NO	YES	Motor/Movement Changes	31 - 90 Days	NO	NO	NO	NO	[Not Available]	NO	[Not Available]	[Not Available]	NO	[Not Available]	[Not Available]	[Unknown]	[Unknown]	Alive	738	[Not Applicable]	TUMOR FREE	NO	NO	[Unknown]	[Not Available]	[Not Available]	[Unknown]	[Not Available]
4c3e709a-fd52-431c-8be5-3d9b1f80ecd2	TCGA-HT-7478	2012-2-6	Astrocytoma	G2	Left	Supratentorial, Frontal Lobe	White Matter	NO	YES	MALE	-13216	WHITE	NOT HISPANIC OR LATINO	No	No	2011	NO	YES	YES	YES	NO	YES	YES	Seizures	> 181 Days	NO	NO	NO	NO	[Not Available]	NO	[Not Available]	[Not Available]	NO	[Not Available]	[Not Available]	NO	YES	Alive	194	[Not Applicable]	TUMOR FREE	[Not Available]	[Not Available]	NO	[Not Available]	[Not Available]	NO	[Not Available]
a96fabfa-e830-476a-b2a1-899689570bd9	TCGA-HT-7479	2012-2-7	Astrocytoma	G3	Right	Supratentorial, Frontal Lobe	White Matter	NO	YES	MALE	-16137	WHITE	NOT HISPANIC OR LATINO	No	No	2011	NO	NO	YES	NO	NO	NO	NO	Headaches	> 181 Days	NO	NO	YES	NO	[Not Available]	NO	[Not Available]	[Not Available]	NO	[Not Available]	[Not Available]	NO	NO	Alive	13	[Not Applicable]	TUMOR FREE	YES	YES	NO	[Not Available]	[Not Available]	NO	[Not Available]
325138ab-2947-4131-b40e-971f024723cc	TCGA-HT-7480	2012-2-7	Oligodendroglioma	G2	Right	Supratentorial, Frontal Lobe	Cerebral Cortex	NO	YES	MALE	-12291	WHITE	NOT HISPANIC OR LATINO	No	No	2005	NO	YES	NO	NO	NO	NO	YES	Seizures	> 181 Days	NO	NO	YES	NO	[Not Available]	NO	[Not Available]	[Not Available]	NO	[Not Available]	[Not Available]	NO	YES	Alive	2231	[Not Applicable]	WITH TUMOR	YES	NO	NO	[Not Available]	[Not Available]	NO	[Not Available]
bff37de3-dc68-4e69-bdfc-8b524dd7774f	TCGA-HT-7481	2012-2-7	Oligodendroglioma	G2	Right	Supratentorial, Frontal Lobe	White Matter	NO	YES	MALE	-14306	WHITE	NOT HISPANIC OR LATINO	No	No	2006	NO	YES	YES	NO	NO	NO	YES	Seizures	0 - 30 Days	NO	NO	NO	NO	[Not Available]	NO	[Not Available]	[Not Available]	NO	[Not Available]	[Not Available]	YES	YES	Alive	1800	[Not Applicable]	TUMOR FREE	NO	NO	NO	[Not Available]	[Not Available]	NO	[Not Available]
448d3e3b-622c-4e79-bb1d-b5f2e92970e8	TCGA-HT-7482	2012-2-6	Oligoastrocytoma	G2	Left	Supratentorial, Frontal Lobe	Not listed in Medical Record	NO	YES	FEMALE	-6857	WHITE	NOT HISPANIC OR LATINO	No	No	2005	NO	YES	NO	NO	NO	NO	NO	Seizures	0 - 30 Days	NO	NO	NO	NO	[Not Available]	NO	[Not Available]	[Not Available]	NO	[Not Available]	[Not Available]	NO	YES	Alive	1644	[Not Applicable]	WITH TUMOR	NO	NO	NO	[Not Available]	[Not Available]	NO	[Not Available]
183dd089-e932-4be2-b252-0e8572e7da4e	TCGA-HT-7483	2012-1-31	Oligoastrocytoma	G2	Right	Supratentorial, Frontal Lobe	White Matter	NO	YES	MALE	-5267	WHITE	NOT HISPANIC OR LATINO	No	No	1998	NO	YES	YES	YES	NO	NO	YES	Seizures	[Not Available]	NO	NO	NO	NO	[Not Available]	NO	[Not Available]	[Not Available]	NO	[Not Available]	[Not Available]	[Not Available]	[Not Available]	Alive	4690	[Not Applicable]	TUMOR FREE	YES	NO	NO	[Not Available]	[Not Available]	[Not Available]	[Not Available]
8d06226e-500b-4172-ae96-c674913909e6	TCGA-HT-7485	2012-2-6	Astrocytoma	G2	Right	Supratentorial, Parietal Lobe	White Matter	NO	YES	MALE	-15589	WHITE	NOT HISPANIC OR LATINO	No	No	2006	NO	NO	YES	NO	NO	YES	YES	Headaches	91 - 180 Days	NO	NO	NO	NO	[Not Available]	NO	[Not Available]	[Not Available]	NO	[Not Available]	[Not Available]	NO	NO	Alive	122	[Not Applicable]	TUMOR FREE	NO	NO	NO	[Not Available]	[Not Available]	NO	[Not Available]
e7fdf164-a85d-4ff5-9676-d2215ca35403	TCGA-HT-7601	2012-2-6	Astrocytoma	G3	Left	Supratentorial, Frontal Lobe	White Matter	NO	YES	FEMALE	-10989	WHITE	NOT HISPANIC OR LATINO	No	No	2008	NO	YES	NO	NO	NO	NO	YES	Seizures	0 - 30 Days	NO	NO	NO	NO	[Not Available]	NO	[Not Available]	[Not Available]	NO	[Not Available]	[Not Available]	NO	YES	Alive	94	[Not Applicable]	[Not Available]	NO	NO	NO	[Not Available]	[Not Available]	NO	[Not Available]
799e9106-e62e-4681-8861-137f474ee8b8	TCGA-HT-7602	2012-2-7	Oligodendroglioma	G2	Right	Supratentorial, Frontal Lobe	White Matter	NO	YES	MALE	-7946	WHITE	NOT HISPANIC OR LATINO	No	No	2008	NO	NO	YES	NO	NO	NO	NO	Headaches	0 - 30 Days	NO	NO	NO	NO	[Not Available]	NO	[Not Available]	[Not Available]	NO	[Not Available]	[Not Available]	[Not Available]	[Not Available]	Alive	908	[Not Applicable]	TUMOR FREE	NO	NO	NO	[Not Available]	[Not Available]	NO	[Not Available]
b435e88b-f105-4c65-b725-126e5a299113	TCGA-HT-7603	2012-2-6	Oligodendroglioma	G2	[Not Available]	Supratentorial, Frontal Lobe	White Matter	NO	YES	MALE	-10883	WHITE	NOT HISPANIC OR LATINO	No	No	2008	NO	NO	YES	NO	YES	NO	NO	Headaches	0 - 30 Days	NO	NO	NO	NO	[Not Available]	NO	[Not Available]	[Not Available]	NO	[Not Available]	[Not Available]	YES	NO	Alive	705	[Not Applicable]	[Not Available]	NO	NO	NO	[Not Available]	[Not Available]	NO	[Not Available]
019c5de9-74fd-48b7-95a3-227532e16c5a	TCGA-HT-7604	2012-3-1	Astrocytoma	G2	Left	Supratentorial, Frontal Lobe	Not listed in Medical Record	NO	YES	MALE	-18443	BLACK OR AFRICAN AMERICAN	NOT HISPANIC OR LATINO	No	No	2003	NO	YES	YES	YES	NO	NO	YES	Headaches	31 - 90 Days	NO	NO	NO	NO	[Not Available]	NO	[Not Available]	[Not Available]	NO	[Not Available]	[Not Available]	YES	YES	Alive	3283	[Not Applicable]	TUMOR FREE	NO	NO	NO	[Not Available]	[Not Available]	[Not Available]	[Not Available]
6b225409-09c0-4a51-8f42-8fefe3855c4d	TCGA-HT-7605	2012-1-30	Oligodendroglioma	G2	Right	Supratentorial, Frontal Lobe	White Matter	NO	YES	MALE	-13892	WHITE	NOT HISPANIC OR LATINO	No	No	2008	NO	NO	NO	NO	NO	NO	YES	Motor/Movement Changes	[Not Available]	NO	NO	YES	YES	< 12 Years	NO	[Not Available]	[Not Available]	NO	[Not Available]	[Not Available]	[Not Available]	[Not Available]	Alive	139	[Not Applicable]	[Not Available]	YES	NO	NO	[Not Available]	[Not Available]	[Not Available]	[Not Available]
ffcec8e5-9fd3-4b42-a7cb-74761f713cf4	TCGA-HT-7606	2012-1-31	Astrocytoma	G2	Left	Supratentorial, Frontal Lobe	Not listed in Medical Record	NO	YES	FEMALE	-11233	WHITE	NOT HISPANIC OR LATINO	No	No	2008	NO	NO	YES	NO	NO	NO	NO	Headaches	> 181 Days	[Not Available]	NO	NO	NO	[Not Available]	NO	[Not Available]	[Not Available]	NO	[Not Available]	[Not Available]	[Not Available]	[Not Available]	Alive	526	[Not Applicable]	[Not Available]	NO	NO	[Not Available]	[Not Available]	[Not Available]	[Not Available]	[Not Available]
24ebd152-f8d7-44eb-af7f-8ee7f2e458e4	TCGA-HT-7607	2012-1-27	Astrocytoma	G2	Left	Supratentorial, Frontal Lobe	White Matter	NO	YES	FEMALE	-22585	WHITE	NOT HISPANIC OR LATINO	No	No	2008	NO	YES	YES	YES	NO	NO	NO	Seizures	31 - 90 Days	NO	NO	YES	NO	[Not Available]	NO	[Not Available]	[Not Available]	NO	[Not Available]	[Not Available]	NO	YES	Dead	[Not Available]	96	WITH TUMOR	NO	NO	NO	[Not Available]	[Not Available]	NO	1p19q codeleted
45b6d41b-3a1b-47e9-80e4-59355170aee7	TCGA-HT-7608	2012-1-27	Oligoastrocytoma	G2	Right	Supratentorial, Temporal Lobe	White Matter	NO	YES	MALE	-22302	BLACK OR AFRICAN AMERICAN	NOT HISPANIC OR LATINO	No	No	2007	NO	YES	NO	NO	NO	NO	YES	Motor/Movement Changes	0 - 30 Days	NO	NO	NO	NO	[Not Available]	NO	[Not Available]	[Not Available]	NO	[Not Available]	[Not Available]	NO	NO	Alive	671	[Not Applicable]	TUMOR FREE	NO	NO	NO	[Not Available]	[Not Available]	NO	1p19q deletion
bfbc0d1e-2a0b-4c60-8a37-91e3ce4b79ee	TCGA-HT-7609	2012-1-27	Oligoastrocytoma	G3	Right	Supratentorial, Frontal Lobe	White Matter	NO	YES	MALE	-12607	WHITE	NOT HISPANIC OR LATINO	No	No	2007	NO	NO	YES	YES	NO	NO	NO	Headaches	31 - 90 Days	YES	NO	NO	NO	[Not Available]	NO	[Not Available]	[Not Available]	NO	[Not Available]	[Not Available]	NO	NO	Alive	1399	[Not Applicable]	TUMOR FREE	NO	NO	NO	[Not Available]	[Not Available]	NO	[Not Available]
4839a058-fbca-44c7-bd61-81943b4d45d5	TCGA-HT-7610	2012-2-7	Oligoastrocytoma	G2	Left	Supratentorial, Temporal Lobe	White Matter	NO	YES	FEMALE	-9447	WHITE	NOT HISPANIC OR LATINO	No	No	2007	NO	YES	YES	NO	NO	NO	NO	Seizures	> 181 Days	NO	NO	NO	NO	[Not Available]	NO	[Not Available]	[Not Available]	NO	[Not Available]	[Not Available]	NO	YES	Alive	1706	[Not Applicable]	TUMOR FREE	NO	NO	NO	[Not Available]	[Not Available]	NO	[Not Available]
0ce8d92b-54e2-45d4-a551-0faf94a27d46	TCGA-HT-7611	2013-7-16	Oligoastrocytoma	G2	Right	Supratentorial, Frontal Lobe	Not listed in Medical Record	NO	YES	MALE	-13314	WHITE	NOT HISPANIC OR LATINO	No	No	2007	NO	NO	NO	NO	NO	NO	NO	[Not Available]	[Not Available]	NO	NO	NO	NO	[Not Available]	NO	[Not Available]	[Not Available]	NO	[Not Available]	[Not Available]	[Unknown]	[Unknown]	Alive	1752	[Not Applicable]	TUMOR FREE	NO	NO	[Unknown]	[Not Available]	[Not Available]	[Unknown]	[Not Available]
ab24cdc3-74a1-443f-831f-b7fb3821de6a	TCGA-HT-7616	2012-1-30	Oligodendroglioma	G3	Right	Supratentorial, Frontal Lobe	Not listed in Medical Record	NO	YES	MALE	-27685	WHITE	NOT HISPANIC OR LATINO	No	No	2007	NO	YES	NO	YES	NO	NO	YES	Seizures	0 - 30 Days	NO	NO	NO	NO	[Not Available]	[Not Available]	[Not Available]	[Not Available]	NO	[Not Available]	[Not Available]	NO	NO	Dead	[Not Available]	7	WITH TUMOR	NO	NO	NO	[Not Available]	[Not Available]	NO	[Not Available]
0d61bdbd-24b1-4885-a099-9e42ca7eedcd	TCGA-HT-7620	2012-1-31	Oligodendroglioma	G3	Left	Supratentorial, Frontal Lobe	White Matter	NO	YES	MALE	-14659	WHITE	NOT HISPANIC OR LATINO	No	No	2007	NO	NO	YES	NO	YES	YES	YES	Headaches	0 - 30 Days	NO	NO	YES	NO	[Not Available]	NO	[Not Available]	[Not Available]	NO	[Not Available]	[Not Available]	YES	YES	Alive	434	[Not Applicable]	TUMOR FREE	NO	NO	NO	[Not Available]	[Not Available]	NO	[Not Available]
9ee268a7-fa71-4f3f-919f-cf4ee1de2658	TCGA-HT-7676	2013-7-16	Oligodendroglioma	G2	Left	Supratentorial, Frontal Lobe	Not listed in Medical Record	NO	YES	MALE	-9667	WHITE	NOT HISPANIC OR LATINO	No	No	2009	NO	YES	YES	NO	NO	NO	NO	Headaches	0 - 30 Days	[Unknown]	[Unknown]	[Unknown]	[Unknown]	[Not Available]	[Unknown]	[Not Available]	[Not Available]	[Unknown]	[Not Available]	[Not Available]	[Unknown]	[Unknown]	Alive	5	[Not Applicable]	TUMOR FREE	[Unknown]	[Unknown]	[Unknown]	[Not Available]	[Not Available]	[Unknown]	[Not Available]
00b18ad6-ff70-41fe-8f4d-0763ac8f28b9	TCGA-HT-7677	2012-1-27	Oligodendroglioma	G3	Left	Supratentorial, Frontal Lobe	White Matter	NO	YES	MALE	-19610	WHITE	NOT HISPANIC OR LATINO	No	No	2009	NO	NO	NO	YES	NO	NO	YES	Motor/Movement Changes	> 181 Days	NO	NO	NO	NO	[Not Available]	NO	[Not Available]	[Not Available]	NO	[Not Available]	[Not Available]	NO	NO	Alive	494	[Not Applicable]	[Discrepancy]	NO	NO	NO	[Not Available]	[Not Available]	NO	[Not Available]
62e27075-7ddc-4f15-ac21-0a8244abb12d	TCGA-HT-7680	2012-2-7	Astrocytoma	G2	Midline	Posterior Fossa, Cerebellum	White Matter	NO	YES	FEMALE	-11970	WHITE	HISPANIC OR LATINO	No	No	2010	NO	NO	YES	NO	NO	NO	YES	Headaches	> 181 Days	NO	NO	NO	NO	[Not Available]	NO	[Not Available]	[Not Available]	NO	[Not Available]	[Not Available]	NO	NO	Alive	23	[Not Applicable]	TUMOR FREE	NO	NO	NO	[Not Available]	[Not Available]	NO	[Not Available]
fbe32b94-b3ba-4a56-aeba-4cffe8de2da4	TCGA-HT-7681	2013-7-16	Oligoastrocytoma	G2	Right	Supratentorial, Frontal Lobe	Not listed in Medical Record	NO	YES	FEMALE	-10790	WHITE	NOT HISPANIC OR LATINO	No	No	2009	NO	[Unknown]	[Unknown]	[Unknown]	[Unknown]	[Unknown]	[Unknown]	[Not Available]	[Not Available]	[Unknown]	[Unknown]	[Unknown]	[Unknown]	[Not Available]	[Unknown]	[Not Available]	[Not Available]	[Unknown]	[Not Available]	[Not Available]	[Unknown]	[Unknown]	Alive	1359	[Not Applicable]	TUMOR FREE	[Unknown]	[Unknown]	[Unknown]	[Not Available]	[Not Available]	[Not Available]	[Not Available]
b027ab77-70eb-4877-91a3-702064d9cc8b	TCGA-HT-7684	2012-2-15	Oligoastrocytoma	G3	Left	Supratentorial, Frontal Lobe	White Matter	NO	YES	MALE	-21352	WHITE	NOT HISPANIC OR LATINO	No	No	2008	NO	NO	YES	YES	NO	YES	NO	Headaches	0 - 30 Days	NO	NO	NO	NO	[Not Available]	NO	[Not Available]	[Not Available]	NO	[Not Available]	[Not Available]	NO	NO	Alive	184	[Not Applicable]	TUMOR FREE	NO	NO	NO	[Not Available]	[Not Available]	NO	[Not Available]
3d58ded1-b7cf-420c-ba59-5b424683f0df	TCGA-HT-7686	2012-2-15	Astrocytoma	G3	Left	Supratentorial, Parietal Lobe	Not listed in Medical Record	NO	YES	FEMALE	-10724	WHITE	NOT HISPANIC OR LATINO	No	No	2008	NO	NO	YES	NO	YES	NO	NO	Headaches	> 181 Days	NO	NO	NO	NO	[Not Available]	NO	[Not Available]	[Not Available]	NO	[Not Available]	[Not Available]	YES	YES	Alive	1300	[Not Applicable]	TUMOR FREE	[Not Available]	[Not Available]	NO	[Not Available]	[Not Available]	NO	[Not Available]
3f36cd97-eb22-47de-b447-5c96378e4a2b	TCGA-HT-7687	2012-2-15	Oligodendroglioma	G3	Right	Supratentorial, Frontal Lobe	Not listed in Medical Record	NO	YES	MALE	-27186	WHITE	NOT HISPANIC OR LATINO	No	No	2010	NO	NO	NO	NO	YES	YES	NO	Visual Changes	> 181 Days	[Not Available]	[Not Available]	[Not Available]	[Not Available]	[Not Available]	[Not Available]	[Not Available]	[Not Available]	[Not Available]	[Not Available]	[Not Available]	NO	NO	Alive	0	[Not Applicable]	TUMOR FREE	YES	NO	NO	[Not Available]	[Not Available]	NO	[Not Available]
7740824e-905f-47a0-b235-54561ef58ba3	TCGA-HT-7688	2012-2-15	Oligodendroglioma	G3	Left	Supratentorial, Frontal Lobe	White Matter	NO	YES	MALE	-21844	WHITE	NOT HISPANIC OR LATINO	No	No	2009	NO	YES	YES	NO	YES	NO	YES	Headaches	> 181 Days	NO	NO	YES	NO	[Not Available]	NO	[Not Available]	[Not Available]	NO	[Not Available]	[Not Available]	YES	YES	Alive	964	[Not Applicable]	TUMOR FREE	YES	NO	NO	[Not Available]	[Not Available]	NO	[Not Available]
d58b535a-6c95-43bb-ad88-0600e6447537	TCGA-HT-7689	2012-3-1	Oligodendroglioma	G2	Left	Supratentorial, Frontal Lobe	Not listed in Medical Record	NO	YES	FEMALE	-21331	WHITE	NOT HISPANIC OR LATINO	No	No	2009	NO	NO	NO	YES	NO	NO	YES	Mental Status Changes	0 - 30 Days	NO	NO	NO	NO	[Not Available]	NO	[Not Available]	[Not Available]	NO	[Not Available]	[Not Available]	[Not Available]	[Not Available]	Alive	125	[Not Applicable]	TUMOR FREE	NO	NO	[Not Available]	[Not Available]	[Not Available]	[Not Available]	[Not Available]
e78e8845-9fba-48ba-8cf3-418429ea5f56	TCGA-HT-7690	2012-3-1	Oligoastrocytoma	G3	Right	Supratentorial, Frontal Lobe	White Matter	NO	YES	MALE	-10673	WHITE	NOT HISPANIC OR LATINO	No	No	2009	NO	NO	YES	YES	NO	NO	NO	Headaches	31 - 90 Days	NO	NO	NO	NO	[Not Available]	NO	[Not Available]	[Not Available]	NO	[Not Available]	[Not Available]	[Not Available]	[Not Available]	Alive	3	[Not Applicable]	[Not Available]	NO	NO	NO	[Not Available]	[Not Available]	[Not Available]	[Not Available]
6a3e577a-4e07-4468-857a-79edbe6833cd	TCGA-HT-7691	2012-3-27	Astrocytoma	G2	Right	Supratentorial, Not Otherwise Specified	Not listed in Medical Record	NO	YES	FEMALE	-11465	WHITE	NOT HISPANIC OR LATINO	No	No	2008	NO	NO	YES	NO	YES	NO	NO	Headaches	> 181 Days	NO	NO	NO	NO	[Not Available]	NO	[Not Available]	[Not Available]	NO	[Not Available]	[Not Available]	NO	NO	Alive	3	[Not Applicable]	TUMOR FREE	NO	NO	NO	[Not Available]	[Not Available]	[Not Available]	[Not Available]
6a0b306b-f73d-45b2-93a6-b9bd625644a3	TCGA-HT-7692	2012-3-1	Oligoastrocytoma	G2	Left	Supratentorial, Frontal Lobe	[Not Available]	NO	YES	MALE	-15727	WHITE	NOT HISPANIC OR LATINO	No	No	2009	NO	YES	YES	YES	NO	NO	NO	Seizures	0 - 30 Days	NO	NO	NO	NO	[Not Available]	NO	[Not Available]	[Not Available]	NO	[Not Available]	[Not Available]	YES	YES	Alive	90	[Not Applicable]	[Not Available]	YES	YES	[Not Available]	[Not Available]	[Not Available]	[Not Available]	[Not Available]
491ea65b-86c8-4686-99cf-f09505e20183	TCGA-HT-7693	2012-3-1	Oligodendroglioma	G2	Right	Supratentorial, Frontal Lobe	[Not Available]	NO	YES	FEMALE	-18956	WHITE	NOT HISPANIC OR LATINO	No	No	2008	NO	YES	YES	NO	NO	NO	YES	Seizures	0 - 30 Days	YES	NO	NO	NO	[Not Available]	NO	[Not Available]	[Not Available]	NO	[Not Available]	[Not Available]	[Not Available]	[Not Available]	Alive	533	[Not Applicable]	[Not Available]	YES	NO	[Not Available]	[Not Available]	[Not Available]	[Not Available]	[Not Available]
49a87025-d0a4-44b3-b6ad-563bf9651093	TCGA-HT-7694	2012-3-1	Oligodendroglioma	G3	Right	Supratentorial, Frontal Lobe	White Matter	NO	YES	MALE	-21930	WHITE	NOT HISPANIC OR LATINO	No	No	2008	NO	NO	NO	YES	NO	NO	YES	Motor/Movement Changes	0 - 30 Days	NO	NO	NO	NO	[Not Available]	NO	[Not Available]	[Not Available]	NO	[Not Available]	[Not Available]	YES	NO	Alive	210	[Not Applicable]	[Not Available]	YES	NO	NO	[Not Available]	[Not Available]	[Not Available]	[Not Available]
5017c115-39b8-4c5c-8be6-2cb298d7c641	TCGA-HT-7695	2009-3-25	Oligodendroglioma	G2	Left	Supratentorial, Frontal Lobe	White Matter	NO	YES	FEMALE	-10827	WHITE	NOT HISPANIC OR LATINO	No	No	2009	NO	YES	NO	NO	NO	NO	NO	Seizures	31 - 90 Days	NO	NO	NO	NO	[Not Available]	NO	[Not Available]	[Not Available]	NO	[Not Available]	[Not Available]	[Not Available]	[Not Available]	Alive	442	[Not Applicable]	[Not Available]	YES	NO	NO	[Not Available]	[Not Available]	[Not Available]	[Not Available]
4a7d4805-09e3-4044-9800-73239f4d66d4	TCGA-HT-7854	2012-2-7	Astrocytoma	G2	Left	Supratentorial, Temporal Lobe	White Matter	NO	YES	MALE	-22738	WHITE	NOT HISPANIC OR LATINO	No	No	2010	NO	NO	YES	YES	YES	NO	NO	Visual Changes	31 - 90 Days	NO	NO	NO	NO	[Not Available]	NO	[Not Available]	[Not Available]	NO	[Not Available]	[Not Available]	YES	YES	Alive	292	[Not Applicable]	TUMOR FREE	NO	NO	NO	[Not Available]	[Not Available]	NO	[Not Available]
40343ebd-0d62-401e-83a4-6cdb57662ec0	TCGA-HT-7855	2012-2-15	Astrocytoma	G3	Left	Supratentorial, Parietal Lobe	Cerebral Cortex	NO	YES	MALE	-14496	WHITE	NOT HISPANIC OR LATINO	No	No	2008	NO	NO	YES	YES	NO	NO	YES	Headaches	91 - 180 Days	NO	NO	NO	NO	[Not Available]	NO	[Not Available]	[Not Available]	NO	[Not Available]	[Not Available]	YES	NO	Alive	118	[Not Applicable]	TUMOR FREE	NO	NO	NO	[Not Available]	[Not Available]	NO	[Not Available]
c2c16878-b615-496c-8fcb-d49c97e15551	TCGA-HT-7856	2012-2-15	Oligodendroglioma	G3	Left	Supratentorial, Frontal Lobe	White Matter	NO	YES	MALE	-13145	WHITE	NOT HISPANIC OR LATINO	No	No	2008	NO	NO	YES	YES	NO	NO	YES	Mental Status Changes	> 181 Days	NO	NO	NO	NO	[Not Available]	NO	[Not Available]	[Not Available]	NO	[Not Available]	[Not Available]	YES	YES	Alive	1189	[Not Applicable]	TUMOR FREE	NO	NO	NO	[Not Available]	[Not Available]	NO	[Not Available]
4e1606e5-f4c1-41a2-9f2c-ad0d02650070	TCGA-HT-7857	2012-3-27	Astrocytoma	G3	Left	Supratentorial, Not Otherwise Specified	Not listed in Medical Record	[Not Available]	[Not Available]	FEMALE	-8912	WHITE	NOT HISPANIC OR LATINO	No	No	2006	NO	NO	YES	NO	YES	NO	YES	Motor/Movement Changes	0 - 30 Days	NO	NO	NO	NO	[Not Available]	NO	[Not Available]	[Not Available]	NO	[Not Available]	[Not Available]	YES	YES	Alive	7	[Not Applicable]	TUMOR FREE	[Not Available]	[Not Available]	[Not Available]	[Not Available]	[Not Available]	[Not Available]	[Not Available]
b6951c37-377e-49b9-862c-968082e8682f	TCGA-HT-7858	2012-3-2	Astrocytoma	G2	Right	Supratentorial, Frontal Lobe	White Matter	NO	YES	MALE	-10422	WHITE	NOT HISPANIC OR LATINO	No	No	2007	NO	NO	YES	NO	NO	NO	NO	Headaches	> 181 Days	NO	NO	NO	NO	[Not Available]	NO	[Not Available]	[Not Available]	NO	[Not Available]	[Not Available]	[Not Available]	[Not Available]	Alive	1540	[Not Applicable]	TUMOR FREE	NO	NO	NO	[Not Available]	[Not Available]	NO	[Not Available]
fea46eef-6b7f-44c3-93bf-2dec16bdeb79	TCGA-HT-7860	2012-2-15	Astrocytoma	G3	Left	Supratentorial, Frontal Lobe	White Matter	NO	YES	FEMALE	-22034	WHITE	NOT HISPANIC OR LATINO	No	No	2009	NO	YES	NO	NO	NO	NO	YES	Seizures	> 181 Days	NO	NO	NO	NO	[Not Available]	NO	[Not Available]	[Not Available]	NO	[Not Available]	[Not Available]	YES	YES	Alive	15	[Not Applicable]	TUMOR FREE	[Not Available]	[Not Available]	NO	[Not Available]	[Not Available]	NO	[Not Available]
c371e2b4-209f-40f3-a30c-51df8270b5de	TCGA-HT-7873	2012-9-12	Oligoastrocytoma	G2	Right	Supratentorial, Frontal Lobe	White Matter	NO	YES	MALE	-10805	WHITE	NOT HISPANIC OR LATINO	No	No	2011	NO	NO	YES	YES	YES	NO	YES	Headaches	> 181 Days	NO	NO	NO	NO	[Not Available]	[Not Available]	[Not Available]	[Not Available]	NO	[Not Available]	[Not Available]	NO	NO	Alive	298	[Not Applicable]	WITH TUMOR	NO	NO	NO	[Not Available]	[Not Available]	NO	[Not Available]
775c04e6-a02d-44a4-86f7-496056edd249	TCGA-HT-7874	2012-2-15	Oligodendroglioma	G3	Right	Supratentorial, Frontal Lobe	Not listed in Medical Record	NO	YES	FEMALE	-15045	WHITE	NOT HISPANIC OR LATINO	No	No	2008	NO	YES	YES	YES	NO	NO	NO	Headaches	> 181 Days	NO	NO	NO	NO	[Not Available]	NO	[Not Available]	[Not Available]	NO	[Not Available]	[Not Available]	YES	YES	Alive	1130	[Not Applicable]	TUMOR FREE	YES	NO	NO	[Not Available]	[Not Available]	NO	[Not Available]
40ae8507-c08a-45d5-9bbb-65d236c82319	TCGA-HT-7875	2012-2-7	Oligodendroglioma	G2	Left	Supratentorial, Frontal Lobe	White Matter	NO	YES	MALE	-20613	WHITE	NOT HISPANIC OR LATINO	No	No	2008	NO	YES	NO	NO	NO	NO	NO	Seizures	91 - 180 Days	NO	NO	NO	NO	[Not Available]	NO	[Not Available]	[Not Available]	NO	[Not Available]	[Not Available]	NO	YES	Alive	10	[Not Applicable]	TUMOR FREE	YES	NO	NO	[Not Available]	[Not Available]	NO	[Not Available]
ea7f3ed6-e44b-49a1-8b5c-ce35539e7bdf	TCGA-HT-7877	2012-3-1	Oligodendroglioma	G2	Left	Supratentorial, Frontal Lobe	White Matter	NO	YES	FEMALE	-7581	WHITE	NOT HISPANIC OR LATINO	No	No	2011	NO	NO	YES	NO	NO	NO	YES	Headaches	> 181 Days	NO	NO	YES	NO	[Not Available]	NO	[Not Available]	[Not Available]	NO	[Not Available]	[Not Available]	NO	NO	Alive	4	[Not Applicable]	[Not Available]	NO	NO	[Not Available]	[Not Available]	[Not Available]	[Not Available]	[Not Available]
c916b9a4-008e-4d79-a50c-f15c3549fcf6	TCGA-HT-7879	2012-3-1	Oligoastrocytoma	G3	Right	Supratentorial, Temporal Lobe	[Not Available]	NO	YES	MALE	-11622	WHITE	NOT HISPANIC OR LATINO	No	No	2011	NO	YES	YES	NO	YES	NO	NO	Seizures	0 - 30 Days	NO	NO	NO	NO	[Not Available]	NO	[Not Available]	[Not Available]	NO	[Not Available]	[Not Available]	NO	YES	Alive	98	[Not Applicable]	TUMOR FREE	NO	NO	[Not Available]	[Not Available]	[Not Available]	[Not Available]	[Not Available]
4240c137-ee3a-474c-9426-470380cb41a2	TCGA-HT-7880	2012-3-27	Oligoastrocytoma	G2	Right	Supratentorial, Parietal Lobe	White Matter	NO	YES	MALE	-11043	WHITE	NOT HISPANIC OR LATINO	No	No	2011	NO	YES	YES	NO	NO	YES	NO	Seizures	31 - 90 Days	NO	NO	NO	NO	[Not Available]	YES	peanuts	[Not Available]	NO	[Not Available]	[Not Available]	YES	YES	Alive	162	[Not Applicable]	TUMOR FREE	NO	NO	[Not Available]	[Not Available]	[Not Available]	[Not Available]	[Not Available]
275cb949-2f61-48c9-84f0-ba8ae4fa35c4	TCGA-HT-7881	2012-3-1	Oligodendroglioma	G2	Left	Supratentorial, Temporal Lobe	Not listed in Medical Record	NO	YES	MALE	-14171	BLACK OR AFRICAN AMERICAN	NOT HISPANIC OR LATINO	No	No	2011	NO	YES	NO	NO	NO	NO	NO	Seizures	> 181 Days	NO	NO	NO	NO	[Not Available]	[Not Available]	[Not Available]	[Not Available]	NO	[Not Available]	[Not Available]	YES	YES	Alive	89	[Not Applicable]	TUMOR FREE	YES	NO	[Not Available]	[Not Available]	[Not Available]	[Not Available]	[Not Available]
912d6455-0a50-4fde-b785-f6c09b00b7e4	TCGA-HT-7882	2012-2-7	Oligodendroglioma	G3	Left	Supratentorial, Frontal Lobe	Not listed in Medical Record	NO	YES	MALE	-24450	WHITE	HISPANIC OR LATINO	No	No	2010	NO	YES	NO	YES	NO	NO	YES	Seizures	> 181 Days	NO	NO	NO	NO	[Not Available]	NO	[Not Available]	[Not Available]	NO	[Not Available]	[Not Available]	NO	YES	Alive	52	[Not Applicable]	TUMOR FREE	NO	NO	NO	[Not Available]	[Not Available]	NO	[Not Available]
86aa5790-9afd-4653-926a-625516df1f56	TCGA-HT-7884	2012-9-12	Astrocytoma	G2	Left	Supratentorial, Frontal Lobe	White Matter	NO	YES	FEMALE	-16280	WHITE	NOT HISPANIC OR LATINO	No	No	2011	NO	YES	YES	YES	YES	NO	NO	Mental Status Changes	0 - 30 Days	YES	NO	NO	NO	< 12 Years	NO	[Not Available]	[Not Available]	NO	[Not Available]	[Not Available]	NO	YES	Alive	343	[Not Applicable]	[Discrepancy]	NO	NO	NO	[Not Available]	[Not Available]	NO	[Not Available]
02194c0c-e2c1-4ea7-994a-07b61b2575e2	TCGA-HT-7902	2012-2-7	Oligoastrocytoma	G2	Right	Supratentorial, Frontal Lobe	Cerebral Cortex	NO	YES	FEMALE	-11118	WHITE	NOT HISPANIC OR LATINO	No	No	2009	NO	NO	YES	NO	YES	NO	NO	Visual Changes	31 - 90 Days	YES	NO	NO	NO	[Not Available]	NO	[Not Available]	[Not Available]	NO	[Not Available]	[Not Available]	NO	NO	Alive	955	[Not Applicable]	TUMOR FREE	YES	YES	NO	[Not Available]	[Not Available]	NO	[Not Available]
114902c7-77b2-42ca-926b-6895e6db5e36	TCGA-HT-8010	2012-5-2	Oligodendroglioma	G2	Right	Supratentorial, Frontal Lobe	Not listed in Medical Record	NO	YES	FEMALE	-23680	WHITE	HISPANIC OR LATINO	No	No	2011	NO	NO	YES	NO	NO	NO	YES	Motor/Movement Changes	> 181 Days	NO	NO	NO	NO	[Not Available]	NO	[Not Available]	[Not Available]	NO	[Not Available]	[Not Available]	NO	NO	Alive	50	[Not Applicable]	[Not Available]	YES	NO	NO	[Not Available]	[Not Available]	NO	[Not Available]
58de25d5-8a32-4412-866b-acac2e321bfa	TCGA-HT-8011	2012-5-2	Astrocytoma	G3	Right	Supratentorial, Temporal Lobe	Not listed in Medical Record	NO	YES	MALE	-20175	WHITE	NOT HISPANIC OR LATINO	No	No	2009	NO	YES	YES	NO	NO	NO	NO	Seizures	0 - 30 Days	NO	NO	NO	NO	[Not Available]	NO	[Not Available]	[Not Available]	NO	[Not Available]	[Not Available]	NO	YES	Alive	469	[Not Applicable]	[Not Available]	YES	YES	NO	[Not Available]	[Not Available]	NO	[Not Available]
9351b1ae-89e6-4091-934f-d50da06cd01d	TCGA-HT-8012	2012-5-3	Oligodendroglioma	G2	Right	Supratentorial, Temporal Lobe	Not listed in Medical Record	NO	YES	FEMALE	-11295	WHITE	NOT HISPANIC OR LATINO	No	No	2010	NO	YES	NO	NO	NO	NO	NO	Seizures	0 - 30 Days	NO	NO	NO	NO	[Not Available]	NO	[Not Available]	[Not Available]	NO	[Not Available]	[Not Available]	NO	YES	Alive	286	[Not Applicable]	[Not Available]	NO	NO	NO	[Not Available]	[Not Available]	NO	[Not Available]
e669a4b7-a494-490a-b78c-e664c59d0697	TCGA-HT-8013	2012-5-3	Oligoastrocytoma	G2	Left	Supratentorial, Frontal Lobe	Cerebral Cortex	NO	YES	FEMALE	-13753	WHITE	NOT HISPANIC OR LATINO	No	No	2005	NO	YES	NO	YES	NO	NO	NO	Seizures	0 - 30 Days	NO	NO	NO	NO	[Not Available]	NO	[Not Available]	[Not Available]	NO	[Not Available]	[Not Available]	NO	YES	Dead	[Not Available]	1933	WITH TUMOR	NO	NO	NO	[Not Available]	[Not Available]	NO	[Not Available]
81076cfb-f9d7-4add-b696-6eab0bad7945	TCGA-HT-8015	2013-9-12	Astrocytoma	G2	Left	Supratentorial, Temporal Lobe	Deep Gray (e.g.basal ganglia, thalamus)	NO	YES	MALE	-7760	WHITE	NOT HISPANIC OR LATINO	No	No	2008	NO	[Unknown]	[Unknown]	[Unknown]	[Unknown]	[Unknown]	[Unknown]	[Not Available]	[Not Available]	[Not Available]	[Not Available]	[Not Available]	[Not Available]	[Not Available]	[Not Available]	[Not Available]	[Not Available]	[Not Available]	[Not Available]	[Not Available]	[Unknown]	[Unknown]	Alive	3	[Not Applicable]	TUMOR FREE	[Unknown]	[Unknown]	[Unknown]	[Not Available]	[Not Available]	[Unknown]	[Not Available]
80db28ec-ab3d-42a7-af88-b60fe8acb5b5	TCGA-HT-8018	2012-5-15	Oligoastrocytoma	G2	Left	Supratentorial, Temporal Lobe	White Matter	NO	YES	FEMALE	-14910	WHITE	NOT HISPANIC OR LATINO	No	No	2010	NO	YES	YES	NO	NO	NO	YES	Seizures	0 - 30 Days	NO	NO	NO	NO	[Not Available]	NO	[Not Available]	[Not Available]	NO	[Not Available]	[Not Available]	[Not Available]	[Not Available]	Alive	654	[Not Applicable]	TUMOR FREE	NO	NO	NO	[Not Available]	[Not Available]	NO	[Not Available]
9d93834a-3bf0-41fd-8c74-5ac49a6e78cd	TCGA-HT-8019	2012-5-15	Oligodendroglioma	G3	Right	Supratentorial, Frontal Lobe	White Matter	NO	YES	FEMALE	-12669	WHITE	NOT HISPANIC OR LATINO	No	No	2009	NO	YES	YES	NO	NO	NO	NO	Seizures	0 - 30 Days	NO	NO	NO	NO	[Not Available]	NO	[Not Available]	[Not Available]	NO	[Not Available]	[Not Available]	[Not Available]	[Not Available]	Alive	1004	[Not Applicable]	TUMOR FREE	YES	NO	NO	[Not Available]	[Not Available]	NO	[Not Available]
5de6fd84-ed02-4c27-9947-db57f05faf6d	TCGA-HT-8104	2012-5-14	Astrocytoma	G3	Left	Supratentorial, Frontal Lobe	White Matter	NO	YES	FEMALE	-18748	WHITE	NOT HISPANIC OR LATINO	No	No	2010	NO	NO	NO	NO	NO	NO	YES	Motor/Movement Changes	0 - 30 Days	NO	NO	NO	NO	[Not Available]	NO	[Not Available]	[Not Available]	NO	[Not Available]	[Not Available]	NO	NO	Alive	372	[Not Applicable]	TUMOR FREE	NO	NO	NO	[Not Available]	[Not Available]	NO	[Not Available]
d766c3af-f0b3-4791-a754-d6546d370f8f	TCGA-HT-8105	2012-5-2	Oligodendroglioma	G3	Right	Supratentorial, Frontal Lobe	Not listed in Medical Record	NO	YES	MALE	-20041	WHITE	NOT HISPANIC OR LATINO	No	No	2011	NO	YES	NO	YES	NO	NO	YES	Mental Status Changes	31 - 90 Days	NO	NO	NO	NO	[Not Available]	NO	[Not Available]	[Not Available]	NO	[Not Available]	[Not Available]	NO	NO	Alive	180	[Not Applicable]	[Not Available]	NO	NO	NO	[Not Available]	[Not Available]	NO	[Not Available]
bae316e3-1fa4-4fa7-8ad6-a458857a85d4	TCGA-HT-8106	2012-5-3	Astrocytoma	G3	Midline	Supratentorial, Frontal Lobe	Not listed in Medical Record	NO	YES	MALE	-19555	WHITE	NOT HISPANIC OR LATINO	No	No	2010	NO	YES	NO	NO	NO	NO	NO	Seizures	0 - 30 Days	NO	NO	NO	NO	[Not Available]	NO	[Not Available]	[Not Available]	NO	[Not Available]	[Not Available]	NO	NO	Alive	3	[Not Applicable]	[Not Available]	NO	NO	NO	[Not Available]	[Not Available]	NO	[Not Available]
f2d3fea5-0d20-42d3-b918-adad715be4ee	TCGA-HT-8107	2012-5-3	Oligodendroglioma	G2	Left	Supratentorial, Parietal Lobe	Not listed in Medical Record	NO	YES	MALE	-22880	WHITE	NOT HISPANIC OR LATINO	No	No	2011	NO	YES	NO	YES	NO	NO	NO	Mental Status Changes	0 - 30 Days	NO	NO	NO	NO	[Not Available]	NO	[Not Available]	[Not Available]	NO	[Not Available]	[Not Available]	NO	YES	Alive	14	[Not Applicable]	[Not Available]	NO	NO	NO	[Not Available]	[Not Available]	NO	[Not Available]
81fb338f-1023-49aa-ac0f-ba763a6cd68c	TCGA-HT-8108	2012-5-3	Oligodendroglioma	G2	Left	Supratentorial, Parietal Lobe	White Matter	NO	YES	FEMALE	-9539	WHITE	NOT HISPANIC OR LATINO	No	No	2011	NO	NO	YES	NO	YES	NO	NO	Headaches	0 - 30 Days	NO	NO	NO	NO	[Not Available]	NO	[Not Available]	[Not Available]	NO	[Not Available]	[Not Available]	NO	NO	Alive	76	[Not Applicable]	[Not Available]	YES	YES	NO	[Not Available]	[Not Available]	NO	[Not Available]
c7b2833a-9fe8-49f6-b888-2d27b0516f5c	TCGA-HT-8109	2012-5-15	Oligodendroglioma	G3	Right	Supratentorial, Frontal Lobe	White Matter	NO	YES	MALE	-23486	WHITE	HISPANIC OR LATINO	No	No	2011	NO	NO	NO	YES	NO	NO	NO	Mental Status Changes	> 181 Days	NO	NO	NO	NO	[Not Available]	NO	[Not Available]	[Not Available]	NO	[Not Available]	[Not Available]	YES	YES	Alive	120	[Not Applicable]	TUMOR FREE	NO	NO	NO	[Not Available]	[Not Available]	NO	[Not Available]
ad1c5951-ca93-4102-889b-e28e2bcfea76	TCGA-HT-8110	2012-5-13	Astrocytoma	G3	Right	Supratentorial, Parietal Lobe	White Matter	NO	YES	MALE	-21183	WHITE	NOT HISPANIC OR LATINO	No	No	2011	NO	NO	YES	YES	YES	NO	NO	Visual Changes	0 - 30 Days	NO	NO	NO	NO	[Not Available]	NO	[Not Available]	[Not Available]	NO	[Not Available]	[Not Available]	[Not Available]	[Not Available]	Alive	143	[Not Applicable]	TUMOR FREE	YES	NO	NO	[Not Available]	[Not Available]	NO	[Not Available]
975c76cd-f88a-4d88-93a4-fbf2cb9e2e3b	TCGA-HT-8111	2012-5-17	Oligoastrocytoma	G3	Left	Supratentorial, Frontal Lobe	White Matter	NO	YES	MALE	-11810	WHITE	NOT HISPANIC OR LATINO	No	No	2011	NO	YES	YES	YES	NO	NO	NO	Seizures	0 - 30 Days	NO	NO	NO	NO	[Not Available]	NO	[Not Available]	[Not Available]	NO	[Not Available]	[Not Available]	NO	YES	Alive	7	[Not Applicable]	[Not Available]	[Not Available]	NO	NO	[Not Available]	[Not Available]	[Not Available]	[Not Available]
9e621541-d603-4d2d-b86e-2834d3b9f9a5	TCGA-HT-8113	2012-5-17	Oligodendroglioma	G2	Left	Supratentorial, Frontal Lobe	White Matter	NO	YES	FEMALE	-18173	BLACK OR AFRICAN AMERICAN	NOT HISPANIC OR LATINO	No	No	2006	NO	YES	YES	NO	NO	NO	NO	Seizures	0 - 30 Days	YES	NO	NO	NO	[Not Available]	NO	[Not Available]	[Not Available]	NO	[Not Available]	[Not Available]	NO	YES	Alive	900	[Not Applicable]	TUMOR FREE	NO	NO	[Not Available]	[Not Available]	[Not Available]	[Not Available]	[Not Available]
0906ddde-02fa-417d-927b-1c400b189cac	TCGA-HT-8114	2012-5-17	Oligoastrocytoma	G3	Left	Supratentorial, Parietal Lobe	White Matter	NO	YES	MALE	-13198	WHITE	NOT HISPANIC OR LATINO	No	No	2011	NO	NO	YES	YES	YES	NO	YES	Headaches	0 - 30 Days	NO	NO	NO	NO	[Not Available]	NO	[Not Available]	[Not Available]	NO	[Not Available]	[Not Available]	NO	NO	Alive	118	[Not Applicable]	TUMOR FREE	NO	NO	NO	[Not Available]	[Not Available]	[Not Available]	[Not Available]
9b288f0e-5155-4736-bc22-e0e801d8b738	TCGA-HT-8558	2013-7-16	Oligodendroglioma	G2	Left	Supratentorial, Temporal Lobe	Not listed in Medical Record	NO	YES	FEMALE	-10950	WHITE	NOT HISPANIC OR LATINO	No	No	2011	NO	YES	YES	NO	NO	NO	NO	Seizures	31 - 90 Days	NO	[Unknown]	NO	NO	[Not Available]	NO	[Not Available]	[Not Available]	NO	[Not Available]	[Not Available]	YES	YES	Alive	52	[Not Applicable]	TUMOR FREE	[Unknown]	[Unknown]	[Unknown]	[Not Available]	[Not Available]	[Unknown]	[Not Available]
dd7b23a7-b41b-4670-9fc8-78895fb00cff	TCGA-HT-8563	2013-7-15	Astrocytoma	G3	Right	Supratentorial, Frontal Lobe	Cerebral Cortex	NO	YES	FEMALE	-11305	WHITE	NOT HISPANIC OR LATINO	No	No	2011	NO	NO	YES	NO	YES	NO	NO	Headaches	0 - 30 Days	[Unknown]	[Unknown]	YES	[Unknown]	> 20 Years	[Unknown]	[Not Available]	[Not Available]	[Unknown]	[Not Available]	[Not Available]	[Unknown]	[Unknown]	Alive	488	[Not Applicable]	TUMOR FREE	[Unknown]	NO	[Unknown]	[Not Available]	[Not Available]	[Unknown]	[Not Available]
f625e522-226b-450f-af94-dd2f5adb605e	TCGA-HT-8564	2013-7-17	Astrocytoma	G3	Left	Supratentorial, Temporal Lobe	Not listed in Medical Record	NO	YES	MALE	-17499	WHITE	HISPANIC OR LATINO	No	No	2012	NO	NO	NO	YES	NO	NO	NO	Mental Status Changes	> 181 Days	NO	NO	NO	NO	[Not Available]	NO	[Not Available]	[Not Available]	NO	[Not Available]	[Not Available]	[Unknown]	[Unknown]	Alive	478	[Not Applicable]	WITH TUMOR	NO	NO	[Unknown]	[Not Available]	[Not Available]	[Unknown]	[Not Available]
6D020185-BDDE-4C43-9E38-71C6ED0C13D1	TCGA-HT-A4DS	2013-2-28	Astrocytoma	G3	Right	Supratentorial, Temporal Lobe	Not listed in Medical Record	NO	YES	FEMALE	-20296	WHITE	NOT HISPANIC OR LATINO	No	No	2012	NO	YES	NO	NO	NO	YES	NO	Seizures	0 - 30 Days	[Unknown]	NO	[Unknown]	[Unknown]	[Not Available]	[Unknown]	[Not Available]	[Not Available]	[Unknown]	[Not Available]	[Not Available]	YES	YES	Alive	7	[Not Applicable]	TUMOR FREE	YES	NO	NO	[Not Available]	[Not Available]	[Unknown]	[Not Available]
274496D6-0A9B-45CA-876F-B91F7277963C	TCGA-HT-A4DV	2013-2-27	Oligodendroglioma	G3	Left	Supratentorial, Frontal Lobe	White Matter	NO	YES	FEMALE	-18799	WHITE	NOT HISPANIC OR LATINO	No	No	2012	NO	YES	NO	NO	YES	NO	NO	Seizures	31 - 90 Days	[Unknown]	[Unknown]	[Unknown]	[Unknown]	[Not Available]	[Unknown]	[Not Available]	[Not Available]	[Unknown]	[Not Available]	[Not Available]	YES	YES	Alive	319	[Not Applicable]	TUMOR FREE	YES	NO	NO	[Not Available]	[Not Available]	[Unknown]	[Not Available]
618F2AA7-D1B6-430D-A157-D3D956EDEFBE	TCGA-HT-A5R5	2013-7-26	Oligodendroglioma	G2	Left	Supratentorial, Temporal Lobe	Not listed in Medical Record	NO	YES	FEMALE	-12403	WHITE	HISPANIC OR LATINO	No	No	2012	NO	YES	[Unknown]	NO	NO	NO	YES	Seizures	31 - 90 Days	[Unknown]	[Unknown]	[Unknown]	[Unknown]	[Not Available]	[Unknown]	[Not Available]	[Not Available]	[Unknown]	[Not Available]	[Not Available]	[Unknown]	[Unknown]	Alive	4	[Not Applicable]	TUMOR FREE	NO	NO	[Unknown]	[Not Available]	[Not Available]	[Unknown]	[Not Available]
7E41BABA-7EF6-4030-B595-D95CD96336B5	TCGA-HT-A5R7	2013-11-18	Astrocytoma	G3	Right	Supratentorial, Parietal Lobe	Not listed in Medical Record	NO	YES	FEMALE	-12092	WHITE	NOT HISPANIC OR LATINO	No	No	2012	NO	YES	NO	NO	NO	NO	YES	Seizures	0 - 30 Days	[Unknown]	[Unknown]	[Unknown]	[Unknown]	[Not Available]	[Unknown]	[Not Available]	[Not Available]	[Unknown]	[Not Available]	[Not Available]	[Unknown]	YES	Alive	426	[Not Applicable]	TUMOR FREE	YES	NO	YES	[Not Available]	[Not Available]	[Not Available]	[Not Available]
E117FCF4-2C01-4B4D-8FAF-5DE7D0E839F1	TCGA-HT-A5R9	2013-9-11	Oligodendroglioma	G3	Right	Supratentorial, Frontal Lobe	Not listed in Medical Record	NO	YES	FEMALE	-17775	WHITE	NOT HISPANIC OR LATINO	No	No	2012	NO	YES	NO	NO	NO	NO	NO	Seizures	0 - 30 Days	NO	NO	NO	NO	[Not Available]	[Unknown]	[Not Available]	[Not Available]	[Unknown]	[Not Available]	[Not Available]	[Unknown]	[Unknown]	Alive	2	[Not Applicable]	[Unknown]	NO	NO	NO	[Not Available]	[Not Available]	[Not Available]	[Not Available]
5A2D3BFA-4BDD-417D-9796-E3699760114C	TCGA-HT-A5RA	2013-8-5	Astrocytoma	G3	Right	Supratentorial, Temporal Lobe	Not listed in Medical Record	NO	YES	FEMALE	-23769	WHITE	NOT HISPANIC OR LATINO	No	No	2012	NO	YES	NO	NO	NO	NO	NO	Seizures	31 - 90 Days	NO	NO	NO	NO	[Not Available]	NO	[Not Available]	[Not Available]	NO	[Not Available]	[Not Available]	[Unknown]	[Unknown]	Alive	447	[Not Applicable]	WITH TUMOR	YES	NO	[Unknown]	[Not Available]	[Not Available]	[Not Available]	[Not Available]
04D56BED-98FB-45EB-8C90-95E69264DFE2	TCGA-HT-A5RB	2013-9-11	Astrocytoma	G2	Right	Supratentorial, Frontal Lobe	Not listed in Medical Record	NO	YES	MALE	-8820	WHITE	HISPANIC OR LATINO	No	No	2011	NO	YES	NO	NO	NO	NO	NO	Seizures	0 - 30 Days	NO	NO	NO	NO	[Not Available]	[Unknown]	[Not Available]	[Not Available]	[Unknown]	[Not Available]	[Not Available]	NO	YES	Alive	3	[Not Applicable]	[Unknown]	NO	NO	[Unknown]	[Not Available]	[Not Available]	[Not Available]	[Not Available]
8655FA51-D784-4F8D-9BC8-F1DA7303D22F	TCGA-HT-A5RC	2013-7-29	Astrocytoma	G3	Left	Supratentorial, Frontal Lobe	Not listed in Medical Record	NO	YES	FEMALE	-25772	WHITE	NOT HISPANIC OR LATINO	No	No	2012	NO	NO	NO	YES	NO	NO	YES	Mental Status Changes	0 - 30 Days	[Unknown]	[Unknown]	[Unknown]	[Unknown]	[Not Available]	[Unknown]	[Not Available]	[Not Available]	[Not Available]	[Not Available]	[Not Available]	[Unknown]	[Unknown]	Dead	[Not Available]	162	WITH TUMOR	NO	NO	[Unknown]	[Not Available]	[Not Available]	[Unknown]	[Not Available]
001AD307-4AD3-4F1D-B2FC-EFC032871C7E	TCGA-HT-A614	2013-9-18	Oligoastrocytoma	G2	Right	Supratentorial, Not Otherwise Specified	Not listed in Medical Record	NO	YES	MALE	-17392	WHITE	NOT HISPANIC OR LATINO	No	No	2013	NO	YES	YES	YES	NO	YES	YES	Headaches	> 181 Days	[Unknown]	[Unknown]	[Unknown]	[Unknown]	[Not Available]	[Unknown]	[Not Available]	[Not Available]	[Unknown]	[Not Available]	[Not Available]	[Unknown]	YES	Alive	82	[Not Applicable]	WITH TUMOR	[Unknown]	[Unknown]	[Unknown]	[Not Available]	[Not Available]	[Unknown]	[Not Available]
E89F7631-FDAC-4BE9-9997-70E400EFDC04	TCGA-HT-A615	2013-8-5	Oligodendroglioma	G2	Left	Supratentorial, Temporal Lobe	Not listed in Medical Record	NO	YES	FEMALE	-13892	WHITE	NOT HISPANIC OR LATINO	No	No	2012	NO	YES	NO	NO	NO	NO	NO	Seizures	0 - 30 Days	NO	NO	[Unknown]	[Unknown]	[Not Available]	[Unknown]	[Not Available]	[Not Available]	[Unknown]	[Not Available]	[Not Available]	[Unknown]	[Unknown]	Alive	396	[Not Applicable]	WITH TUMOR	YES	NO	[Unknown]	[Not Available]	[Not Available]	[Not Available]	[Not Available]
D43581A5-3D49-4263-862B-CA99D15EC03D	TCGA-HT-A616	2013-8-5	Astrocytoma	G2	Left	Supratentorial, Frontal Lobe	Not listed in Medical Record	NO	YES	FEMALE	-13222	WHITE	NOT HISPANIC OR LATINO	No	No	2013	NO	YES	NO	NO	NO	NO	NO	Seizures	31 - 90 Days	NO	NO	NO	NO	[Not Available]	[Not Available]	[Not Available]	[Not Available]	NO	[Not Available]	[Not Available]	[Unknown]	[Unknown]	Alive	55	[Not Applicable]	[Unknown]	YES	NO	[Unknown]	[Not Available]	[Not Available]	[Not Available]	[Not Available]
E0F8E70A-AC91-4D3C-806C-BA9C14ED43AB	TCGA-HT-A617	2013-9-11	Oligodendroglioma	G2	Right	Supratentorial, Not Otherwise Specified	Not listed in Medical Record	NO	YES	MALE	-17331	AMERICAN INDIAN OR ALASKA NATIVE	[Unknown]	No	No	2010	NO	YES	NO	NO	NO	NO	NO	Seizures	31 - 90 Days	NO	NO	NO	NO	[Not Available]	[Unknown]	[Not Available]	[Not Available]	[Unknown]	[Not Available]	[Not Available]	NO	YES	Alive	491	[Not Applicable]	[Unknown]	NO	NO	NO	[Not Available]	[Not Available]	[Not Available]	[Not Available]
A4E2E507-7DDF-43DF-B959-FE451971AF1E	TCGA-HT-A618	2013-9-11	Astrocytoma	G3	[Not Available]	Supratentorial, Temporal Lobe	Not listed in Medical Record	NO	YES	FEMALE	-13595	WHITE	NOT HISPANIC OR LATINO	No	No	2013	NO	[Unknown]	NO	YES	NO	YES	YES	Mental Status Changes	0 - 30 Days	[Unknown]	[Unknown]	[Unknown]	[Unknown]	[Not Available]	[Unknown]	[Not Available]	[Not Available]	[Unknown]	[Not Available]	[Not Available]	[Unknown]	[Unknown]	Alive	162	[Not Applicable]	[Unknown]	NO	NO	[Unknown]	[Not Available]	[Not Available]	[Not Available]	[Not Available]
C13BAC88-C85B-4EE3-A51C-FD503CD7E726	TCGA-HT-A619	2014-4-22	Oligodendroglioma	G3	Left	Supratentorial, Frontal Lobe	Not listed in Medical Record	NO	YES	FEMALE	-18857	ASIAN	NOT HISPANIC OR LATINO	Yes, History of Prior Malignancy	Yes, Radiation Prior to Resection	2012	YES	NO	NO	NO	NO	NO	YES	Motor/Movement Changes	0 - 30 Days	[Unknown]	[Unknown]	[Unknown]	[Unknown]	[Not Available]	[Unknown]	[Not Available]	[Not Available]	[Unknown]	[Not Available]	[Not Available]	[Unknown]	[Unknown]	Alive	434	[Not Applicable]	TUMOR FREE	[Unknown]	[Unknown]	[Unknown]	[Not Available]	[Not Available]	[Unknown]	[Not Available]
EFFB5839-24A2-4B8C-8B6D-08CB66503D16	TCGA-HT-A61A	2013-9-18	Oligodendroglioma	G2	Left	Supratentorial, Temporal Lobe	Not listed in Medical Record	NO	YES	FEMALE	-7664	WHITE	NOT HISPANIC OR LATINO	No	No	2013	NO	YES	NO	NO	NO	NO	NO	Seizures	31 - 90 Days	[Unknown]	[Unknown]	[Unknown]	[Unknown]	[Not Available]	[Unknown]	[Not Available]	[Not Available]	[Unknown]	[Not Available]	[Not Available]	[Unknown]	YES	Alive	194	[Not Applicable]	TUMOR FREE	[Unknown]	NO	[Unknown]	[Not Available]	[Not Available]	[Unknown]	[Not Available]
CF2A1B98-5693-4C04-9167-F85E69A88A4A	TCGA-HT-A61B	2013-9-13	Astrocytoma	G3	Left	Supratentorial, Temporal Lobe	Not listed in Medical Record	NO	YES	MALE	-8335	WHITE	NOT HISPANIC OR LATINO	No	No	2012	NO	YES	NO	YES	NO	NO	NO	Seizures	0 - 30 Days	[Unknown]	[Unknown]	[Unknown]	[Unknown]	[Not Available]	[Unknown]	[Not Available]	[Not Available]	[Unknown]	[Not Available]	[Not Available]	[Unknown]	YES	Alive	225	[Not Applicable]	TUMOR FREE	NO	NO	[Unknown]	[Not Available]	[Not Available]	[Unknown]	[Not Available]
77396AE6-3838-47BF-AAAE-F9A0F401EC7F	TCGA-HT-A61C	2013-9-12	Oligodendroglioma	G3	Left	Supratentorial, Temporal Lobe	Not listed in Medical Record	NO	YES	MALE	-24276	WHITE	NOT HISPANIC OR LATINO	No	No	2013	NO	YES	NO	NO	NO	NO	YES	Motor/Movement Changes	0 - 30 Days	NO	NO	NO	NO	[Not Available]	NO	[Not Available]	[Not Available]	NO	[Not Available]	[Not Available]	YES	YES	Alive	103	[Not Applicable]	TUMOR FREE	YES	[Unknown]	[Unknown]	[Not Available]	[Not Available]	[Unknown]	[Not Available]
FDFF46A7-F92A-45CF-8756-6C73A406C923	TCGA-HT-A74H	2013-11-18	Astrocytoma	G3	Left	Supratentorial, Temporal Lobe	Not listed in Medical Record	NO	YES	MALE	-22850	WHITE	NOT HISPANIC OR LATINO	No	No	2013	NO	YES	NO	YES	NO	NO	NO	Seizures	> 181 Days	NO	NO	NO	NO	[Not Available]	NO	[Not Available]	[Not Available]	NO	[Not Available]	[Not Available]	NO	YES	Alive	74	[Not Applicable]	[Unknown]	NO	NO	NO	[Not Available]	[Not Available]	[Not Available]	[Not Available]
1A20F675-D9BB-48B0-A49F-D52270BD8973	TCGA-HT-A74J	2014-6-26	Oligoastrocytoma	G2	Left	Supratentorial, Temporal Lobe	Cerebral Cortex	NO	YES	MALE	-12393	WHITE	NOT HISPANIC OR LATINO	No	No	2013	NO	YES	YES	NO	NO	NO	YES	Seizures	0 - 30 Days	[Unknown]	[Unknown]	[Unknown]	[Unknown]	[Not Available]	[Not Available]	[Not Available]	[Not Available]	[Unknown]	[Not Available]	[Not Available]	[Unknown]	YES	Alive	320	[Not Applicable]	[Unknown]	[Unknown]	[Unknown]	YES	IHC	YES	[Unknown]	[Not Available]
A3BE4E6F-C845-4D64-8111-D63FDF8CC8F1	TCGA-HT-A74K	2014-6-26	Oligodendroglioma	G3	Right	Supratentorial, Frontal Lobe	Cerebral Cortex	NO	YES	FEMALE	-21189	WHITE	NOT HISPANIC OR LATINO	No	No	2012	NO	YES	NO	NO	NO	NO	NO	Seizures	> 181 Days	[Unknown]	[Unknown]	[Unknown]	[Unknown]	[Not Available]	[Unknown]	[Not Available]	[Not Available]	[Unknown]	[Not Available]	[Not Available]	[Unknown]	[Unknown]	Alive	467	[Not Applicable]	TUMOR FREE	[Unknown]	[Unknown]	[Unknown]	[Not Available]	[Not Available]	[Unknown]	[Not Available]
559A8F6F-DD60-43B7-AE09-16CC4206064C	TCGA-HT-A74L	2014-6-26	Oligoastrocytoma	G2	Right	Supratentorial, Parietal Lobe	Cerebral Cortex	NO	YES	FEMALE	-8240	WHITE	NOT HISPANIC OR LATINO	No	No	2013	NO	YES	NO	NO	NO	NO	YES	Seizures	31 - 90 Days	NO	NO	NO	NO	[Not Available]	NO	[Not Available]	[Not Available]	NO	[Not Available]	[Not Available]	[Unknown]	[Unknown]	Alive	336	[Not Applicable]	WITH TUMOR	YES	NO	YES	IHC	YES	[Unknown]	[Not Available]
723CAD09-AA2D-4492-B19D-661B310E1C58	TCGA-HT-A74O	2013-11-18	Astrocytoma	G3	Left	Supratentorial, Temporal Lobe	Not listed in Medical Record	NO	YES	MALE	-12460	WHITE	NOT HISPANIC OR LATINO	No	No	2013	NO	NO	YES	NO	YES	YES	YES	Headaches	> 181 Days	NO	NO	NO	NO	[Not Available]	NO	[Not Available]	[Not Available]	NO	[Not Available]	[Not Available]	NO	YES	Alive	3	[Not Applicable]	[Unknown]	NO	NO	NO	[Not Available]	[Not Available]	[Not Available]	[Not Available]
55a67639-ed05-4143-af96-a377bc5489ee	TCGA-HW-7486	2012-1-6	Oligodendroglioma	G2	Right	Supratentorial, Frontal Lobe	White Matter	[Not Available]	[Not Available]	MALE	-13546	WHITE	NOT HISPANIC OR LATINO	No	No	2010	NO	YES	[Not Available]	[Not Available]	[Not Available]	[Not Available]	[Not Available]	[Not Available]	[Not Available]	[Not Available]	[Not Available]	[Not Available]	[Not Available]	[Not Available]	[Not Available]	[Not Available]	[Not Available]	[Not Available]	[Not Available]	[Not Available]	NO	[Not Available]	Alive	609	[Not Applicable]	WITH TUMOR	[Not Available]	[Not Available]	NO	[Not Available]	[Not Available]	[Not Available]	[Not Available]
42251e02-b687-4bf1-a1b6-e3dd978542e4	TCGA-HW-7487	2012-1-6	Oligodendroglioma	G2	Left	Supratentorial, Frontal Lobe	White Matter	[Not Available]	[Not Available]	MALE	-14535	WHITE	NOT HISPANIC OR LATINO	No	No	2010	NO	YES	[Not Available]	[Not Available]	[Not Available]	[Not Available]	[Not Available]	[Not Available]	[Not Available]	[Not Available]	[Not Available]	[Not Available]	[Not Available]	[Not Available]	[Not Available]	[Not Available]	[Not Available]	[Not Available]	[Not Available]	[Not Available]	YES	[Not Available]	Alive	409	[Not Applicable]	WITH TUMOR	[Not Available]	[Not Available]	NO	[Not Available]	[Not Available]	[Not Available]	[Not Available]
6957d45e-7ccb-457d-800d-c2a2037f4f01	TCGA-HW-7489	2012-1-6	Oligoastrocytoma	G2	Right	Supratentorial, Frontal Lobe	White Matter	[Not Available]	[Not Available]	MALE	-14201	WHITE	NOT HISPANIC OR LATINO	No	No	2011	NO	YES	[Not Available]	[Not Available]	[Not Available]	[Not Available]	[Not Available]	[Not Available]	[Not Available]	[Not Available]	[Not Available]	[Not Available]	[Not Available]	[Not Available]	[Not Available]	[Not Available]	[Not Available]	[Not Available]	[Not Available]	[Not Available]	YES	[Not Available]	Alive	142	[Not Applicable]	WITH TUMOR	[Not Available]	[Not Available]	YES	Sequence Analysis	YES	[Not Available]	[Not Available]
c3c41fd2-f0d7-4f46-9e18-cce4626538c2	TCGA-HW-7490	2012-1-6	Astrocytoma	G2	Left	Supratentorial, Occipital Lobe	White Matter	[Not Available]	[Not Available]	MALE	-15092	WHITE	NOT HISPANIC OR LATINO	Yes	No	2011	NO	NO	[Not Available]	[Not Available]	[Not Available]	[Not Available]	[Not Available]	[Not Available]	[Not Available]	[Not Available]	[Not Available]	[Not Available]	[Not Available]	[Not Available]	[Not Available]	[Not Available]	[Not Available]	[Not Available]	[Not Available]	[Not Available]	NO	[Not Available]	Alive	165	[Not Applicable]	WITH TUMOR	[Not Available]	[Not Available]	YES	[Not Available]	YES	[Not Available]	[Not Available]
a85fdb41-24c1-420d-8905-ec297f018bd9	TCGA-HW-7491	2012-1-6	Oligodendroglioma	G2	Right	Supratentorial, Frontal Lobe	White Matter	[Not Available]	[Not Available]	MALE	-12874	WHITE	[Not Available]	No	No	2009	NO	NO	[Not Available]	[Not Available]	[Not Available]	[Not Available]	[Not Available]	[Not Available]	[Not Available]	[Not Available]	[Not Available]	[Not Available]	[Not Available]	[Not Available]	[Not Available]	[Not Available]	[Not Available]	[Not Available]	[Not Available]	[Not Available]	NO	[Not Available]	Alive	854	[Not Applicable]	WITH TUMOR	[Not Available]	[Not Available]	NO	[Not Available]	[Not Available]	[Not Available]	[Not Available]
debe24c5-e4df-4e80-82f6-8f40395aa9e6	TCGA-HW-7493	2012-1-6	Astrocytoma	G2	Right	Supratentorial, Temporal Lobe	White Matter	[Not Available]	[Not Available]	FEMALE	-14767	WHITE	NOT HISPANIC OR LATINO	No	No	2009	NO	YES	[Not Available]	[Not Available]	[Not Available]	[Not Available]	[Not Available]	[Not Available]	[Not Available]	[Not Available]	[Not Available]	[Not Available]	[Not Available]	[Not Available]	[Not Available]	[Not Available]	[Not Available]	[Not Available]	[Not Available]	[Not Available]	YES	[Not Available]	Alive	285	[Not Applicable]	WITH TUMOR	[Not Available]	[Not Available]	NO	[Not Available]	[Not Available]	[Not Available]	[Not Available]
49967a57-7c12-46bb-8d71-cebbb17c9935	TCGA-HW-7495	2012-1-6	Oligodendroglioma	G2	Right	Supratentorial, Frontal Lobe	White Matter	[Not Available]	[Not Available]	FEMALE	-16460	WHITE	NOT HISPANIC OR LATINO	No	No	2011	NO	YES	[Not Available]	[Not Available]	[Not Available]	[Not Available]	[Not Available]	[Not Available]	[Not Available]	[Not Available]	[Not Available]	[Not Available]	[Not Available]	[Not Available]	[Not Available]	[Not Available]	[Not Available]	[Not Available]	[Not Available]	[Not Available]	NO	[Not Available]	Alive	13	[Not Applicable]	WITH TUMOR	[Not Available]	[Not Available]	NO	[Not Available]	[Not Available]	[Not Available]	[Not Available]
bc3b4816-df1d-44ed-a8c6-f32c8e011a1f	TCGA-HW-8319	2012-8-30	Astrocytoma	G3	Left	Supratentorial, Frontal Lobe	[Not Available]	YES	NO	FEMALE	-12557	WHITE	NOT HISPANIC OR LATINO	No	No	2011	NO	NO	[Not Available]	[Not Available]	[Not Available]	[Not Available]	[Not Available]	[Not Available]	[Not Available]	[Not Available]	[Not Available]	[Not Available]	[Not Available]	[Not Available]	[Not Available]	[Not Available]	[Not Available]	[Not Available]	[Not Available]	[Not Available]	NO	[Not Available]	Alive	262	[Not Applicable]	WITH TUMOR	[Not Available]	[Not Available]	[Not Available]	[Not Available]	[Not Available]	[Not Available]	[Not Available]
e3ed0c19-6acc-4be1-aae2-73fe73cc9f24	TCGA-HW-8320	2012-8-30	Astrocytoma	G3	Right	Supratentorial, Parietal Lobe	[Not Available]	YES	NO	MALE	-13503	WHITE	NOT HISPANIC OR LATINO	No	No	2011	NO	YES	[Not Available]	[Not Available]	[Not Available]	[Not Available]	[Not Available]	[Not Available]	[Not Available]	[Not Available]	[Not Available]	[Not Available]	[Not Available]	[Not Available]	[Not Available]	[Not Available]	[Not Available]	[Not Available]	[Not Available]	[Not Available]	YES	[Not Available]	Alive	272	[Not Applicable]	WITH TUMOR	[Not Available]	[Not Available]	YES	Sequence Analysis	[Not Available]	[Not Available]	[Not Available]
36cf458b-3c8e-48e7-92ab-aea1c698e417	TCGA-HW-8321	2012-8-30	Astrocytoma	G3	Left	Supratentorial, Frontal Lobe	[Not Available]	YES	NO	MALE	-11474	WHITE	NOT HISPANIC OR LATINO	No	No	2011	NO	NO	[Not Available]	[Not Available]	[Not Available]	[Not Available]	[Not Available]	[Not Available]	[Not Available]	[Not Available]	[Not Available]	[Not Available]	[Not Available]	[Not Available]	[Not Available]	[Not Available]	[Not Available]	[Not Available]	[Not Available]	[Not Available]	YES	[Not Available]	Alive	17	[Not Applicable]	WITH TUMOR	[Not Available]	[Not Available]	[Not Available]	[Not Available]	[Not Available]	[Not Available]	[Not Available]
6105c037-90f1-42d9-ac38-6e2252999a64	TCGA-HW-8322	2012-8-30	Oligodendroglioma	G2	Left	Supratentorial, Frontal Lobe	[Not Available]	YES	NO	MALE	-14548	WHITE	NOT HISPANIC OR LATINO	No	No	2012	NO	YES	[Not Available]	[Not Available]	[Not Available]	[Not Available]	[Not Available]	[Not Available]	[Not Available]	[Not Available]	[Not Available]	[Not Available]	[Not Available]	[Not Available]	[Not Available]	[Not Available]	[Not Available]	[Not Available]	[Not Available]	[Not Available]	NO	[Not Available]	Alive	188	[Not Applicable]	WITH TUMOR	[Not Available]	[Not Available]	[Not Available]	[Not Available]	[Not Available]	[Not Available]	[Not Available]
8996DC64-8C5E-4E07-8ED8-2EB11C03626B	TCGA-HW-A5KJ	2013-7-12	Oligodendroglioma	G3	Right	Supratentorial, Frontal Lobe	White Matter	YES	NO	MALE	-24966	WHITE	[Unknown]	No	No	2012	NO	NO	[Not Available]	[Not Available]	[Not Available]	[Not Available]	[Not Available]	[Not Available]	[Not Available]	[Not Available]	[Not Available]	[Not Available]	[Not Available]	[Not Available]	[Not Available]	[Not Available]	[Not Available]	[Not Available]	[Not Available]	[Not Available]	NO	[Not Available]	Alive	321	[Not Applicable]	WITH TUMOR	[Not Available]	[Not Available]	[Not Available]	[Not Available]	[Not Available]	[Not Available]	[Not Available]
8A94FF28-A74D-4FE2-B9C0-06C01F0A3FB6	TCGA-HW-A5KK	2013-7-12	Astrocytoma	G3	Right	Supratentorial, Temporal Lobe	White Matter	YES	NO	MALE	-23484	WHITE	[Unknown]	No	No	2012	NO	YES	[Not Available]	[Not Available]	[Not Available]	[Not Available]	[Not Available]	[Not Available]	[Not Available]	[Not Available]	[Not Available]	[Not Available]	[Not Available]	[Not Available]	[Not Available]	[Not Available]	[Not Available]	[Not Available]	[Not Available]	[Not Available]	YES	[Not Available]	Alive	240	[Not Applicable]	WITH TUMOR	[Not Available]	[Not Available]	[Not Available]	[Not Available]	[Not Available]	[Not Available]	[Not Available]
0639B753-4099-4CA4-ADB9-763069A614EF	TCGA-HW-A5KL	2013-7-12	Astrocytoma	G2	Right	Supratentorial, Temporal Lobe	White Matter	YES	NO	FEMALE	-15513	WHITE	[Unknown]	No	No	2012	NO	YES	[Not Available]	[Not Available]	[Not Available]	[Not Available]	[Not Available]	[Not Available]	[Not Available]	[Not Available]	[Not Available]	[Not Available]	[Not Available]	[Not Available]	[Not Available]	[Not Available]	[Not Available]	[Not Available]	[Not Available]	[Not Available]	NO	[Not Available]	Alive	294	[Not Applicable]	WITH TUMOR	[Not Available]	[Not Available]	[Not Available]	[Not Available]	[Not Available]	[Not Available]	[Not Available]
0DB80DFF-5586-4D9F-B253-DF82E6FD6901	TCGA-HW-A5KM	2013-7-12	Astrocytoma	G2	Left	Supratentorial, Frontal Lobe	White Matter	YES	NO	MALE	-12845	WHITE	[Unknown]	No	No	2012	NO	YES	[Not Available]	[Not Available]	[Not Available]	[Not Available]	[Not Available]	[Not Available]	[Not Available]	[Not Available]	[Not Available]	[Not Available]	[Not Available]	[Not Available]	[Not Available]	[Not Available]	[Not Available]	[Not Available]	[Not Available]	[Not Available]	NO	[Not Available]	Alive	201	[Not Applicable]	WITH TUMOR	[Not Available]	[Not Available]	[Not Available]	[Not Available]	[Not Available]	[Not Available]	[Not Available]
a5f851c5-6130-4ea1-9f86-be59331a92f7	TCGA-IK-7675	2012-1-24	Oligodendroglioma	G2	Right	Supratentorial, Frontal Lobe	White Matter	YES	NO	MALE	-15900	WHITE	HISPANIC OR LATINO	No	No	2009	NO	NO	YES	NO	NO	NO	YES	Motor/Movement Changes	0 - 30 Days	NO	[Not Available]	[Not Available]	[Not Available]	[Not Available]	[Not Available]	[Not Available]	[Not Available]	[Not Available]	[Not Available]	[Not Available]	YES	YES	Dead	[Not Available]	578	WITH TUMOR	NO	NO	[Not Available]	[Not Available]	[Not Available]	[Not Available]	[Not Available]
a0b7c7c8-a6f2-41ba-9e61-9b7f8fbbbe1f	TCGA-IK-8125	2012-6-11	Oligoastrocytoma	G3	Left	Supratentorial, Frontal Lobe	[Not Available]	YES	NO	MALE	-22745	WHITE	NOT HISPANIC OR LATINO	Yes	No	2009	NO	YES	NO	NO	NO	NO	NO	Seizures	0 - 30 Days	NO	YES	[Not Available]	[Not Available]	> 20 Years	NO	[Not Available]	[Not Available]	[Not Available]	[Not Available]	[Not Available]	YES	YES	Alive	909	[Not Applicable]	TUMOR FREE	YES	NO	[Not Available]	[Not Available]	[Not Available]	[Not Available]	[Not Available]
442DF188-B678-45BB-BD9D-7071ED8AAA5A	TCGA-KT-A74X	2013-12-30	Oligoastrocytoma	G3	Left	Supratentorial, Parietal Lobe	Not listed in Medical Record	YES	NO	MALE	-9590	WHITE	NOT HISPANIC OR LATINO	No	No	2013	NO	YES	YES	YES	NO	[Unknown]	YES	Seizures	[Not Available]	[Unknown]	[Unknown]	NO	NO	[Not Available]	[Unknown]	[Not Available]	[Not Available]	YES	Cat Dander	[Not Available]	[Unknown]	[Unknown]	Alive	159	[Not Applicable]	WITH TUMOR	NO	NO	YES	IHC	YES	[Unknown]	[Not Available]
77472095-030D-4679-921D-8E8E217956C5	TCGA-KT-A7W1	2014-2-3	Astrocytoma	G3	Right	Supratentorial, Frontal Lobe	White Matter	YES	NO	FEMALE	-16560	WHITE	NOT HISPANIC OR LATINO	No	No	2013	NO	YES	[Unknown]	NO	NO	NO	YES	Seizures	0 - 30 Days	[Unknown]	[Unknown]	[Unknown]	[Unknown]	[Not Available]	[Unknown]	[Not Available]	[Not Available]	[Unknown]	[Not Available]	[Not Available]	YES	YES	Alive	144	[Not Applicable]	TUMOR FREE	YES	NO	YES	IHC	NO	NO	[Not Available]
D87742FD-FF94-4EF0-BBF4-5DD5A185A0E7	TCGA-P5-A5ET	2013-8-22	Oligodendroglioma	G2	Right	Supratentorial, Frontal Lobe	Not listed in Medical Record	YES	NO	MALE	-10027	WHITE	NOT HISPANIC OR LATINO	No	No	2012	NO	[Unknown]	YES	[Unknown]	[Unknown]	[Unknown]	[Unknown]	Headaches	91 - 180 Days	NO	NO	NO	NO	[Not Available]	NO	[Not Available]	[Not Available]	NO	[Not Available]	[Not Available]	[Unknown]	YES	Alive	0	[Not Applicable]	TUMOR FREE	[Unknown]	[Unknown]	NO	[Not Available]	[Not Available]	NO	[Not Available]
1AA6B9FF-7C97-47D9-923F-2BD83F20E531	TCGA-P5-A5EU	2013-9-3	Astrocytoma	G3	Right	Supratentorial, Frontal Lobe	Not listed in Medical Record	YES	NO	MALE	-12851	WHITE	NOT HISPANIC OR LATINO	No	No	2012	NO	[Unknown]	YES	[Unknown]	YES	YES	NO	Headaches	> 181 Days	[Unknown]	[Unknown]	[Unknown]	[Unknown]	[Not Available]	[Unknown]	[Not Available]	[Not Available]	[Unknown]	[Not Available]	[Not Available]	YES	YES	Alive	0	[Not Applicable]	[Unknown]	[Unknown]	[Unknown]	NO	[Not Available]	[Not Available]	[Unknown]	[Not Available]
D50E944A-3CE4-4632-A878-118499E143E3	TCGA-P5-A5EV	2013-9-3	Astrocytoma	G2	Left	Supratentorial, Temporal Lobe	Not listed in Medical Record	YES	NO	MALE	-14310	WHITE	NOT HISPANIC OR LATINO	No	No	2012	NO	YES	YES	YES	YES	YES	YES	Seizures	31 - 90 Days	[Unknown]	[Unknown]	[Unknown]	[Unknown]	[Not Available]	[Unknown]	[Not Available]	[Not Available]	[Unknown]	[Not Available]	[Not Available]	YES	YES	Alive	7	[Not Applicable]	WITH TUMOR	[Unknown]	[Unknown]	[Unknown]	[Not Available]	[Not Available]	[Unknown]	[Not Available]
6D02E00C-56A5-4433-9930-F036E2AA39AA	TCGA-P5-A5EW	2013-8-22	Astrocytoma	G2	Right	Supratentorial, Frontal Lobe	Not listed in Medical Record	YES	NO	FEMALE	-7612	WHITE	NOT HISPANIC OR LATINO	No	No	2012	NO	[Unknown]	YES	[Unknown]	[Unknown]	[Unknown]	[Unknown]	Headaches	91 - 180 Days	[Unknown]	[Unknown]	NO	NO	[Not Available]	NO	[Not Available]	[Not Available]	YES	cats	< 12 Years	NO	YES	Alive	204	[Not Applicable]	TUMOR FREE	[Unknown]	[Unknown]	NO	[Not Available]	[Not Available]	[Not Available]	[Not Available]
1F13065A-40F7-455D-B8EB-F9A128722EAC	TCGA-P5-A5EX	2013-9-12	Oligodendroglioma	G3	Right	Supratentorial, Frontal Lobe	Not listed in Medical Record	YES	NO	FEMALE	-15091	WHITE	NOT HISPANIC OR LATINO	No	No	2012	NO	NO	YES	NO	NO	YES	NO	Headaches	> 181 Days	NO	NO	NO	NO	[Not Available]	[Unknown]	[Not Available]	[Not Available]	[Unknown]	[Not Available]	[Not Available]	NO	NO	Alive	50	[Not Applicable]	WITH TUMOR	[Unknown]	[Unknown]	NO	[Not Available]	[Not Available]	NO	[Not Available]
1F33AEBC-EDC1-42C5-BAA9-E4B0A06FCB26	TCGA-P5-A5EY	2013-8-22	Astrocytoma	G2	Right	Supratentorial, Temporal Lobe	Not listed in Medical Record	YES	NO	MALE	-7716	WHITE	NOT HISPANIC OR LATINO	No	No	2012	[Unknown]	YES	[Unknown]	[Unknown]	[Unknown]	[Unknown]	[Unknown]	Seizures	0 - 30 Days	[Unknown]	[Unknown]	[Unknown]	[Unknown]	[Not Available]	[Unknown]	[Not Available]	[Not Available]	[Unknown]	[Not Available]	[Not Available]	[Unknown]	YES	Alive	72	[Not Applicable]	[Unknown]	[Unknown]	[Unknown]	[Unknown]	[Not Available]	[Not Available]	[Unknown]	[Not Available]
82FF7A48-EA97-476E-9F4E-AACDEB6659BD	TCGA-P5-A5EZ	2013-8-22	Astrocytoma	G3	Left	Supratentorial, Frontal Lobe	Not listed in Medical Record	YES	NO	MALE	-14375	WHITE	NOT HISPANIC OR LATINO	No	No	2012	NO	YES	YES	[Unknown]	[Unknown]	[Unknown]	[Unknown]	Seizures	31 - 90 Days	[Unknown]	[Unknown]	[Unknown]	[Unknown]	[Not Available]	[Unknown]	[Not Available]	[Not Available]	YES	bee	> 20 Years	[Unknown]	[Unknown]	Alive	70	[Not Applicable]	TUMOR FREE	[Unknown]	[Unknown]	NO	[Not Available]	[Not Available]	[Not Available]	[Not Available]
7EB5D055-E1C8-4B93-9205-A49A6E79DFD4	TCGA-P5-A5F0	2013-9-12	Oligodendroglioma	G2	Right	Supratentorial, Frontal Lobe	Not listed in Medical Record	YES	NO	MALE	-12157	WHITE	NOT HISPANIC OR LATINO	No	No	2012	NO	YES	YES	NO	YES	YES	YES	Seizures	> 181 Days	NO	NO	NO	NO	[Not Available]	[Unknown]	[Not Available]	[Not Available]	[Unknown]	[Not Available]	[Not Available]	NO	NO	Alive	125	[Not Applicable]	WITH TUMOR	[Unknown]	[Unknown]	NO	[Not Available]	[Not Available]	NO	[Not Available]
0611F5BC-89B5-44BD-B301-751FAAADB561	TCGA-P5-A5F1	2013-9-13	Astrocytoma	G2	Left	Supratentorial, Temporal Lobe	Not listed in Medical Record	YES	NO	MALE	-11070	WHITE	NOT HISPANIC OR LATINO	No	No	2012	NO	[Unknown]	[Unknown]	[Unknown]	[Unknown]	[Unknown]	YES	Motor/Movement Changes	31 - 90 Days	[Unknown]	[Unknown]	[Unknown]	[Unknown]	[Not Available]	[Unknown]	[Not Available]	[Not Available]	[Unknown]	[Not Available]	[Not Available]	[Unknown]	[Unknown]	Alive	179	[Not Applicable]	TUMOR FREE	[Unknown]	[Unknown]	NO	[Not Available]	[Not Available]	[Not Available]	[Not Available]
C85FA637-941A-4A9A-8029-F5B44F3DA430	TCGA-P5-A5F2	2013-9-13	Astrocytoma	G2	Right	Supratentorial, Frontal Lobe	Not listed in Medical Record	YES	NO	FEMALE	-13396	WHITE	NOT HISPANIC OR LATINO	No	No	2012	NO	YES	YES	NO	NO	NO	NO	Seizures	91 - 180 Days	[Unknown]	[Unknown]	[Unknown]	[Unknown]	[Not Available]	[Unknown]	[Not Available]	[Not Available]	[Unknown]	[Not Available]	[Not Available]	[Unknown]	[Unknown]	Alive	232	[Not Applicable]	WITH TUMOR	[Unknown]	[Unknown]	[Not Available]	[Not Available]	[Not Available]	[Not Available]	[Not Available]
0557B788-5AED-4919-85EB-A503AD893D75	TCGA-P5-A5F4	2013-9-18	Oligodendroglioma	G3	Right	Supratentorial, Temporal Lobe	Not listed in Medical Record	YES	NO	FEMALE	-12851	WHITE	NOT HISPANIC OR LATINO	No	No	2012	NO	[Unknown]	YES	[Unknown]	YES	YES	[Unknown]	Headaches	31 - 90 Days	[Unknown]	[Unknown]	[Unknown]	[Unknown]	[Not Available]	[Unknown]	[Not Available]	[Not Available]	[Unknown]	[Not Available]	[Not Available]	[Not Available]	[Not Available]	Alive	23	[Not Applicable]	[Unknown]	[Unknown]	[Unknown]	[Not Available]	[Not Available]	[Not Available]	[Not Available]	[Not Available]
2E3B9F32-304E-454B-AC2C-FC72D2CCAA19	TCGA-P5-A5F6	2013-9-19	Oligodendroglioma	G2	Left	Supratentorial, Frontal Lobe	Not listed in Medical Record	YES	NO	MALE	-9575	WHITE	NOT HISPANIC OR LATINO	No	No	2012	NO	[Unknown]	YES	[Unknown]	[Unknown]	[Unknown]	[Unknown]	Headaches	[Not Available]	[Unknown]	[Unknown]	[Unknown]	[Unknown]	[Not Available]	[Unknown]	[Not Available]	[Not Available]	[Unknown]	[Not Available]	[Not Available]	[Not Available]	[Not Available]	Alive	39	[Not Applicable]	TUMOR FREE	[Unknown]	[Not Available]	[Unknown]	[Not Available]	[Not Available]	[Not Available]	[Not Available]
49D5ACBB-D75C-4485-B456-6B50667FEF99	TCGA-P5-A72U	2014-11-13	Oligodendroglioma	G3	Right	Supratentorial, Parietal Lobe	[Not Available]	YES	NO	FEMALE	-26002	WHITE	NOT HISPANIC OR LATINO	No	No	2013	[Not Available]	[Not Available]	[Not Available]	[Not Available]	[Not Available]	[Not Available]	[Not Available]	[Not Available]	[Not Available]	[Not Available]	[Not Available]	[Not Available]	[Not Available]	[Not Available]	[Not Available]	[Not Available]	[Not Available]	[Not Available]	[Not Available]	[Not Available]	[Not Available]	[Not Available]	Alive	5	[Not Applicable]	TUMOR FREE	[Not Available]	[Not Available]	[Not Available]	[Not Available]	[Not Available]	[Not Available]	[Not Available]
59012B43-AB0B-42C3-AED3-94E224A3DFA7	TCGA-P5-A72W	2014-11-13	Astrocytoma	G3	Left	Supratentorial, Frontal Lobe	[Not Available]	YES	NO	MALE	-12848	WHITE	NOT HISPANIC OR LATINO	No	No	2013	[Not Available]	[Not Available]	[Not Available]	[Not Available]	[Not Available]	[Not Available]	[Not Available]	[Not Available]	[Not Available]	[Not Available]	[Not Available]	[Not Available]	[Not Available]	[Not Available]	[Not Available]	[Not Available]	[Not Available]	[Not Available]	[Not Available]	[Not Available]	[Not Available]	[Not Available]	Alive	9	[Not Applicable]	TUMOR FREE	[Not Available]	[Not Available]	[Not Available]	[Not Available]	[Not Available]	[Not Available]	[Not Available]
2FB951F1-00A0-4CAF-AC93-096056E77B1F	TCGA-P5-A72X	2014-11-13	Astrocytoma	G3	Left	Supratentorial, Temporal Lobe	[Not Available]	YES	NO	MALE	-7913	WHITE	NOT HISPANIC OR LATINO	No	No	2013	[Not Available]	[Not Available]	[Not Available]	[Not Available]	[Not Available]	[Not Available]	[Not Available]	[Not Available]	[Not Available]	[Not Available]	[Not Available]	[Not Available]	[Not Available]	[Not Available]	[Not Available]	[Not Available]	[Not Available]	[Not Available]	[Not Available]	[Not Available]	[Not Available]	[Not Available]	Alive	8	[Not Applicable]	TUMOR FREE	[Not Available]	[Not Available]	[Not Available]	[Not Available]	[Not Available]	[Not Available]	[Not Available]
141F0546-F6F2-408F-AC86-07CA4AADF3D0	TCGA-P5-A72Z	2014-11-13	Oligodendroglioma	G3	Left	Supratentorial, Temporal Lobe	[Not Available]	YES	NO	FEMALE	-23482	WHITE	NOT HISPANIC OR LATINO	No	No	2013	[Not Available]	[Not Available]	[Not Available]	[Not Available]	[Not Available]	[Not Available]	[Not Available]	[Not Available]	[Not Available]	[Not Available]	[Not Available]	[Not Available]	[Not Available]	[Not Available]	[Not Available]	[Not Available]	[Not Available]	[Not Available]	[Not Available]	[Not Available]	[Not Available]	[Not Available]	Alive	8	[Not Applicable]	TUMOR FREE	[Not Available]	[Not Available]	[Not Available]	[Not Available]	[Not Available]	[Not Available]	[Not Available]
446D76DF-3E78-4272-A942-CED0DE27C794	TCGA-P5-A730	2014-11-13	Oligoastrocytoma	G3	Right	Supratentorial, Occipital Lobe	[Not Available]	YES	NO	MALE	-8043	WHITE	NOT HISPANIC OR LATINO	No	No	2013	[Not Available]	[Not Available]	[Not Available]	[Not Available]	[Not Available]	[Not Available]	[Not Available]	[Not Available]	[Not Available]	[Not Available]	[Not Available]	[Not Available]	[Not Available]	[Not Available]	[Not Available]	[Not Available]	[Not Available]	[Not Available]	[Not Available]	[Not Available]	[Not Available]	[Not Available]	Alive	6	[Not Applicable]	TUMOR FREE	[Not Available]	[Not Available]	[Not Available]	[Not Available]	[Not Available]	[Not Available]	[Not Available]
335BC811-8BDC-4F66-BDD0-703B7CC7464B	TCGA-P5-A731	2014-11-13	Oligoastrocytoma	G2	Right	Supratentorial, Frontal Lobe	[Not Available]	YES	NO	FEMALE	-21715	WHITE	NOT HISPANIC OR LATINO	No	No	2013	[Not Available]	[Not Available]	YES	YES	[Not Available]	[Not Available]	[Not Available]	[Not Available]	[Not Available]	[Not Available]	[Not Available]	[Not Available]	[Not Available]	[Not Available]	[Not Available]	[Not Available]	[Not Available]	[Not Available]	[Not Available]	[Not Available]	[Not Available]	[Not Available]	Alive	6	[Not Applicable]	TUMOR FREE	[Not Available]	[Not Available]	[Not Available]	[Not Available]	[Not Available]	[Not Available]	[Not Available]
D81B9957-8C82-4006-B111-449FA9FB95ED	TCGA-P5-A733	2014-11-13	Astrocytoma	G2	Left	Supratentorial, Frontal Lobe	[Not Available]	YES	NO	FEMALE	-19142	WHITE	NOT HISPANIC OR LATINO	No	No	2013	[Not Available]	[Not Available]	[Not Available]	[Not Available]	[Not Available]	[Not Available]	[Not Available]	[Not Available]	[Not Available]	[Not Available]	[Not Available]	[Not Available]	[Not Available]	[Not Available]	[Not Available]	[Not Available]	[Not Available]	[Not Available]	[Not Available]	[Not Available]	[Not Available]	[Not Available]	Alive	7	[Not Applicable]	TUMOR FREE	[Not Available]	[Not Available]	[Not Available]	[Not Available]	[Not Available]	[Not Available]	[Not Available]
A3822B5E-D794-4126-B31F-C70E1CC47F22	TCGA-P5-A735	2014-11-13	Astrocytoma	G2	Left	Supratentorial, Temporal Lobe	[Not Available]	YES	NO	FEMALE	-14152	WHITE	NOT HISPANIC OR LATINO	No	No	2013	[Not Available]	[Not Available]	[Not Available]	[Not Available]	[Not Available]	[Not Available]	[Not Available]	[Not Available]	[Not Available]	[Not Available]	[Not Available]	[Not Available]	[Not Available]	[Not Available]	[Not Available]	[Not Available]	[Not Available]	[Not Available]	[Not Available]	[Not Available]	[Not Available]	[Not Available]	Alive	7	[Not Applicable]	TUMOR FREE	[Not Available]	[Not Available]	[Not Available]	[Not Available]	[Not Available]	[Not Available]	[Not Available]
AC3779F6-CC8B-428B-9531-03562A614515	TCGA-P5-A736	2014-11-13	Astrocytoma	G3	Right	Supratentorial, Parietal Lobe	[Not Available]	YES	NO	FEMALE	-16300	WHITE	NOT HISPANIC OR LATINO	No	No	2013	[Not Available]	[Not Available]	[Not Available]	[Not Available]	[Not Available]	[Not Available]	[Not Available]	[Not Available]	[Not Available]	[Not Available]	[Not Available]	[Not Available]	[Not Available]	[Not Available]	[Not Available]	[Not Available]	[Not Available]	[Not Available]	[Not Available]	[Not Available]	[Not Available]	[Not Available]	Alive	8	[Not Applicable]	TUMOR FREE	[Not Available]	[Not Available]	[Not Available]	[Not Available]	[Not Available]	[Not Available]	[Not Available]
1B77D1E8-0A02-41DE-A408-DCF33A43407A	TCGA-P5-A737	2014-11-13	Oligoastrocytoma	G2	Right	Supratentorial, Frontal Lobe	[Not Available]	YES	NO	MALE	-17390	WHITE	NOT HISPANIC OR LATINO	No	No	2012	[Not Available]	[Not Available]	[Not Available]	[Not Available]	[Not Available]	[Not Available]	[Not Available]	[Not Available]	[Not Available]	[Not Available]	[Not Available]	[Not Available]	[Not Available]	[Not Available]	[Not Available]	[Not Available]	[Not Available]	[Not Available]	[Not Available]	[Not Available]	[Not Available]	[Not Available]	Alive	14	[Not Applicable]	TUMOR FREE	[Not Available]	[Not Available]	[Not Available]	[Not Available]	[Not Available]	[Not Available]	[Not Available]
EEF15B5C-5FBE-482A-B3B0-DD091888A6A2	TCGA-P5-A77W	2014-11-13	Oligoastrocytoma	G3	Left	Supratentorial, Frontal Lobe	[Not Available]	YES	NO	FEMALE	-13545	WHITE	NOT HISPANIC OR LATINO	No	No	2013	[Not Available]	[Not Available]	[Not Available]	[Not Available]	[Not Available]	[Not Available]	[Not Available]	[Not Available]	[Not Available]	[Not Available]	[Not Available]	[Not Available]	[Not Available]	[Not Available]	[Not Available]	[Not Available]	[Not Available]	[Not Available]	[Not Available]	[Not Available]	[Not Available]	[Not Available]	Alive	5	[Not Applicable]	TUMOR FREE	[Not Available]	[Not Available]	[Not Available]	[Not Available]	[Not Available]	[Not Available]	[Not Available]
878CED76-3144-4141-896F-50E3E863DF36	TCGA-P5-A77X	2014-11-13	Oligoastrocytoma	G2	Right	Supratentorial, Frontal Lobe	[Not Available]	YES	NO	FEMALE	-20128	WHITE	NOT HISPANIC OR LATINO	No	No	2013	[Not Available]	[Not Available]	[Not Available]	[Not Available]	[Not Available]	[Not Available]	[Not Available]	[Not Available]	[Not Available]	[Not Available]	[Not Available]	[Not Available]	[Not Available]	[Not Available]	[Not Available]	[Not Available]	[Not Available]	[Not Available]	[Not Available]	[Not Available]	[Not Available]	[Not Available]	Alive	4	[Not Applicable]	TUMOR FREE	[Not Available]	[Not Available]	[Not Available]	[Not Available]	[Not Available]	[Not Available]	[Not Available]
E661E157-C6BC-4024-9905-97954759AAD6	TCGA-P5-A780	2014-11-13	Astrocytoma	G3	Right	Supratentorial, Temporal Lobe	[Not Available]	YES	NO	FEMALE	-16161	WHITE	NOT HISPANIC OR LATINO	No	No	2013	[Not Available]	[Not Available]	[Not Available]	[Not Available]	[Not Available]	[Not Available]	[Not Available]	[Not Available]	[Not Available]	[Not Available]	[Not Available]	[Not Available]	[Not Available]	[Not Available]	[Not Available]	[Not Available]	[Not Available]	[Not Available]	[Not Available]	[Not Available]	[Not Available]	[Not Available]	Alive	6	[Not Applicable]	TUMOR FREE	[Not Available]	[Not Available]	[Not Available]	[Not Available]	[Not Available]	[Not Available]	[Not Available]
3C6DC0EB-E94B-4293-B665-F3CBA04FC8DE	TCGA-P5-A781	2014-11-13	Astrocytoma	G3	Right	Supratentorial, Temporal Lobe	[Not Available]	YES	NO	FEMALE	-12757	WHITE	NOT HISPANIC OR LATINO	No	No	2013	[Not Available]	[Not Available]	[Not Available]	[Not Available]	[Not Available]	[Not Available]	[Not Available]	[Not Available]	[Not Available]	[Not Available]	[Not Available]	[Not Available]	[Not Available]	[Not Available]	[Not Available]	[Not Available]	[Not Available]	[Not Available]	[Not Available]	[Not Available]	[Not Available]	[Not Available]	Alive	5	[Not Applicable]	TUMOR FREE	[Not Available]	[Not Available]	[Not Available]	[Not Available]	[Not Available]	[Not Available]	[Not Available]
505E9812-D13E-42D3-AEE2-55A85D6F4551	TCGA-QH-A65R	2013-8-2	Oligodendroglioma	G3	Left	Supratentorial, Frontal Lobe	White Matter	NO	YES	FEMALE	-14073	WHITE	NOT HISPANIC OR LATINO	No	No	2013	NO	NO	NO	NO	NO	NO	NO	[Not Available]	[Not Available]	NO	NO	YES	YES	< 12 Years	NO	[Not Available]	[Not Available]	YES	CAT	> 20 Years	NO	NO	Alive	175	[Not Applicable]	WITH TUMOR	YES	NO	YES	IHC	YES	NO	[Not Available]
92EBE72E-508D-4547-B14B-B8E02E6233CA	TCGA-QH-A65S	2013-8-2	Oligoastrocytoma	G2	Left	Supratentorial, Frontal Lobe	White Matter	NO	YES	FEMALE	-11861	WHITE	NOT HISPANIC OR LATINO	No	No	2013	NO	YES	NO	YES	NO	NO	NO	Seizures	0 - 30 Days	NO	NO	NO	NO	[Not Available]	NO	[Not Available]	[Not Available]	NO	[Not Available]	[Not Available]	YES	YES	Alive	77	[Not Applicable]	[Discrepancy]	YES	NO	YES	IHC	YES	NO	[Not Available]
AD72E61E-51E3-4992-AC77-65E895935736	TCGA-QH-A65V	2013-8-2	Oligodendroglioma	G2	Right	Supratentorial, Temporal Lobe	White Matter	YES	NO	FEMALE	-15850	WHITE	NOT HISPANIC OR LATINO	No	No	2013	NO	YES	NO	NO	NO	NO	NO	Seizures	0 - 30 Days	NO	NO	NO	NO	[Not Available]	NO	[Not Available]	[Not Available]	NO	[Not Available]	[Not Available]	YES	YES	Alive	147	[Not Applicable]	WITH TUMOR	NO	NO	YES	IHC	YES	NO	[Not Available]
451BAD4F-6D72-4526-9978-38E090FC479F	TCGA-QH-A65X	2013-12-9	Oligoastrocytoma	G3	Right	Supratentorial, Frontal Lobe	White Matter	YES	NO	FEMALE	-10440	WHITE	NOT HISPANIC OR LATINO	No	No	2013	NO	YES	NO	NO	NO	NO	NO	Seizures	0 - 30 Days	NO	NO	NO	NO	[Not Available]	NO	[Not Available]	[Not Available]	NO	[Not Available]	[Not Available]	NO	YES	Alive	237	[Not Applicable]	TUMOR FREE	NO	NO	YES	Sequence Analysis	NO	NO	[Not Available]
C2F9DFF7-751B-4704-8E6E-F4F800297030	TCGA-QH-A65Z	2013-8-2	Oligodendroglioma	G2	Right	Supratentorial, Frontal Lobe	White Matter	YES	NO	MALE	-19921	WHITE	NOT HISPANIC OR LATINO	No	No	2013	NO	YES	NO	NO	NO	YES	YES	Seizures	0 - 30 Days	NO	NO	NO	NO	[Not Available]	NO	[Not Available]	[Not Available]	NO	[Not Available]	[Not Available]	YES	YES	Alive	125	[Not Applicable]	TUMOR FREE	YES	NO	YES	IHC	YES	NO	[Not Available]
6D17C327-435A-4CBA-9626-3B5B7B7375BB	TCGA-QH-A6CS	2013-8-2	Astrocytoma	G3	Right	Supratentorial, Frontal Lobe	White Matter	YES	NO	MALE	-15092	WHITE	NOT HISPANIC OR LATINO	No	No	2013	NO	YES	YES	NO	NO	NO	YES	Seizures	0 - 30 Days	NO	NO	NO	NO	[Not Available]	NO	[Not Available]	[Not Available]	NO	[Not Available]	[Not Available]	YES	YES	Alive	127	[Not Applicable]	WITH TUMOR	YES	NO	YES	IHC	NO	NO	[Not Available]
76CB16F9-37BE-450E-B60A-5F0D0F1EC2BC	TCGA-QH-A6CU	2013-8-2	Oligodendroglioma	G3	Left	Supratentorial, Frontal Lobe	White Matter	YES	NO	FEMALE	-19149	WHITE	NOT HISPANIC OR LATINO	No	No	2013	NO	YES	NO	YES	NO	NO	NO	Seizures	0 - 30 Days	NO	NO	YES	YES	> 20 Years	NO	[Not Available]	[Not Available]	NO	[Not Available]	[Not Available]	YES	YES	Alive	-1	[Not Applicable]	TUMOR FREE	YES	NO	YES	IHC	YES	NO	[Not Available]
29E95C77-F55B-42E1-B81E-EAB4BB3CF803	TCGA-QH-A6CV	2013-8-2	Oligoastrocytoma	G3	Right	Supratentorial, Frontal Lobe	White Matter	YES	NO	MALE	-18955	ASIAN	NOT HISPANIC OR LATINO	No	No	2013	NO	YES	YES	NO	NO	NO	NO	Headaches	0 - 30 Days	NO	NO	NO	NO	[Not Available]	NO	[Not Available]	[Not Available]	NO	[Not Available]	[Not Available]	NO	YES	Alive	90	[Not Applicable]	WITH TUMOR	NO	NO	YES	Sequence Analysis	YES	[Unknown]	[Not Available]
FE5C5C11-EF39-4907-9A70-67F37BB62FD7	TCGA-QH-A6CW	2013-8-2	Oligoastrocytoma	G3	Right	Supratentorial, Temporal Lobe	White Matter	YES	NO	MALE	-15847	WHITE	NOT HISPANIC OR LATINO	No	No	2013	NO	YES	NO	NO	NO	NO	NO	Seizures	31 - 90 Days	YES	NO	YES	YES	> 20 Years	NO	[Not Available]	[Not Available]	NO	[Not Available]	[Not Available]	NO	YES	Alive	-1	[Not Applicable]	WITH TUMOR	NO	NO	YES	IHC	YES	[Unknown]	[Not Available]
CF29547A-305B-4E6E-8342-36AAC0850065	TCGA-QH-A6CX	2013-8-2	Astrocytoma	G2	Left	Supratentorial, Temporal Lobe	White Matter	YES	NO	MALE	-24252	WHITE	NOT HISPANIC OR LATINO	No	No	2013	NO	YES	NO	NO	NO	NO	NO	Seizures	0 - 30 Days	NO	NO	NO	NO	[Not Available]	NO	[Not Available]	[Not Available]	NO	[Not Available]	[Not Available]	YES	YES	Alive	-1	[Not Applicable]	TUMOR FREE	NO	NO	YES	IHC	NO	NO	[Not Available]
E1758D75-B2A0-4386-BD72-6B2421D4DA6B	TCGA-QH-A6CY	2013-8-2	Oligoastrocytoma	G3	Right	Supratentorial, Frontal Lobe	White Matter	YES	NO	MALE	-14140	WHITE	NOT HISPANIC OR LATINO	No	No	2013	NO	YES	YES	NO	NO	NO	NO	Headaches	0 - 30 Days	NO	NO	NO	NO	[Not Available]	NO	[Not Available]	[Not Available]	NO	[Not Available]	[Not Available]	YES	YES	Alive	67	[Not Applicable]	[Unknown]	NO	NO	YES	IHC	YES	[Unknown]	[Not Available]
B4F4C9B5-BC50-4F35-A7DA-FD011C3B2C02	TCGA-QH-A6CZ	2013-8-2	Oligoastrocytoma	G2	Right	Supratentorial, Frontal Lobe	White Matter	YES	NO	MALE	-14007	WHITE	NOT HISPANIC OR LATINO	No	No	2013	NO	YES	NO	NO	NO	NO	NO	Seizures	0 - 30 Days	NO	NO	NO	NO	[Not Available]	NO	[Not Available]	[Not Available]	NO	[Not Available]	[Not Available]	YES	YES	Alive	96	[Not Applicable]	TUMOR FREE	NO	NO	YES	IHC	YES	[Unknown]	[Not Available]
B60FCE04-9779-42C0-8161-D29D8A1D7C64	TCGA-QH-A6X3	2013-12-9	Oligoastrocytoma	G2	Right	Supratentorial, Parietal Lobe	White Matter	YES	NO	MALE	-10184	WHITE	NOT HISPANIC OR LATINO	No	No	2013	NO	YES	NO	NO	NO	NO	NO	Seizures	0 - 30 Days	NO	NO	NO	NO	[Not Available]	[Not Available]	[Not Available]	[Not Available]	[Not Available]	[Not Available]	[Not Available]	NO	NO	Alive	18	[Not Applicable]	[Unknown]	NO	NO	YES	IHC	YES	NO	[Not Available]
976D067B-9D7F-4920-A04D-E831EDC6C2C2	TCGA-QH-A6X4	2013-12-9	Oligoastrocytoma	G3	Left	Supratentorial, Temporal Lobe	Cerebral Cortex	YES	NO	MALE	-17258	WHITE	NOT HISPANIC OR LATINO	No	No	2013	NO	YES	NO	NO	NO	YES	YES	Sensory Changes	0 - 30 Days	NO	NO	NO	NO	[Not Available]	[Not Available]	[Not Available]	[Not Available]	NO	[Not Available]	[Not Available]	YES	YES	Alive	192	[Not Applicable]	TUMOR FREE	NO	NO	YES	Sequence Analysis	YES	NO	[Not Available]
ED833BE3-0E9B-4C9B-B6D5-1098F08265A0	TCGA-QH-A6X5	2013-12-9	Oligoastrocytoma	G2	Left	Supratentorial, Frontal Lobe	White Matter	YES	NO	FEMALE	-21239	WHITE	NOT HISPANIC OR LATINO	No	No	2013	NO	YES	NO	NO	NO	NO	YES	Seizures	0 - 30 Days	NO	NO	NO	NO	[Not Available]	[Not Available]	[Not Available]	[Not Available]	NO	[Not Available]	[Not Available]	NO	NO	Alive	119	[Not Applicable]	[Unknown]	NO	NO	YES	Sequence Analysis	YES	NO	[Not Available]
D209CFFC-FE21-4AE7-B610-E5668EA84A3B	TCGA-QH-A6X8	2013-12-9	Oligodendroglioma	G3	Left	Supratentorial, Frontal Lobe	White Matter	YES	NO	FEMALE	-20771	WHITE	NOT HISPANIC OR LATINO	No	No	2013	NO	YES	NO	YES	NO	NO	YES	Mental Status Changes	0 - 30 Days	NO	NO	NO	NO	[Not Available]	[Not Available]	[Not Available]	[Not Available]	NO	[Not Available]	[Not Available]	NO	YES	Alive	144	[Not Applicable]	WITH TUMOR	NO	NO	YES	IHC	YES	NO	[Not Available]
1CA2E1B3-E3EB-4740-A69A-800E3EB60787	TCGA-QH-A6X9	2013-12-9	Oligodendroglioma	G2	Right	Supratentorial, Temporal Lobe	White Matter	YES	NO	FEMALE	-26992	WHITE	NOT HISPANIC OR LATINO	No	No	2013	NO	YES	NO	YES	NO	NO	NO	Seizures	0 - 30 Days	NO	NO	NO	NO	[Not Available]	NO	[Not Available]	[Not Available]	NO	[Not Available]	[Not Available]	NO	YES	Alive	58	[Not Applicable]	[Unknown]	YES	NO	YES	Sequence Analysis	YES	NO	[Not Available]
4289A50B-C6BE-495E-9826-53AEB67B6A22	TCGA-QH-A6XA	2013-12-9	Oligoastrocytoma	G2	Left	Supratentorial, Frontal Lobe	White Matter	YES	NO	FEMALE	-8508	WHITE	NOT HISPANIC OR LATINO	No	No	2013	NO	NO	NO	NO	NO	NO	NO	[Not Available]	[Not Available]	NO	NO	NO	YES	[Not Available]	NO	[Not Available]	[Not Available]	NO	[Not Available]	[Not Available]	NO	NO	Alive	7	[Not Applicable]	[Unknown]	NO	NO	YES	Sequence Analysis	YES	NO	[Not Available]
62088274-A45B-4616-B086-B0DDD64895F0	TCGA-QH-A6XC	2013-12-9	Astrocytoma	G3	Right	Supratentorial, Frontal Lobe	White Matter	YES	NO	MALE	-17692	WHITE	NOT HISPANIC OR LATINO	No	No	2013	NO	YES	NO	NO	NO	NO	NO	Seizures	0 - 30 Days	YES	NO	NO	[Unknown]	[Not Available]	NO	[Not Available]	[Not Available]	[Not Available]	[Not Available]	[Not Available]	NO	YES	Alive	153	[Not Applicable]	TUMOR FREE	YES	NO	YES	Sequence Analysis	NO	NO	[Not Available]
A96BCA45-ECC7-44F6-ACB6-48B0CEC3DE4D	TCGA-QH-A86X	2014-2-12	Oligodendroglioma	G2	Left	Supratentorial, Frontal Lobe	Cerebral Cortex	YES	NO	MALE	-12385	WHITE	NOT HISPANIC OR LATINO	No	No	2013	NO	YES	NO	NO	NO	NO	NO	Seizures	91 - 180 Days	NO	NO	NO	NO	[Not Available]	NO	[Not Available]	[Not Available]	NO	[Not Available]	[Not Available]	NO	YES	Alive	106	[Not Applicable]	TUMOR FREE	YES	[Unknown]	YES	IHC	YES	NO	[Not Available]
345D975C-E666-4614-81EB-5CCBB5BD2CF7	TCGA-QH-A870	2014-2-12	Oligoastrocytoma	G3	Right	Supratentorial, Occipital Lobe	White Matter	YES	NO	FEMALE	-14082	WHITE	NOT HISPANIC OR LATINO	No	No	2013	NO	NO	YES	NO	YES	NO	NO	Headaches	> 181 Days	NO	NO	NO	NO	[Not Available]	[Not Available]	[Not Available]	[Not Available]	NO	[Not Available]	[Not Available]	YES	YES	Alive	2	[Not Applicable]	TUMOR FREE	YES	NO	YES	IHC	YES	NO	[Not Available]
65836B59-B469-4B89-ADF5-E65735E494F5	TCGA-R8-A6MK	2013-12-30	Oligodendroglioma	G2	Right	Supratentorial, Frontal Lobe	[Not Available]	NO	YES	MALE	-14716	WHITE	NOT HISPANIC OR LATINO	No	No	2005	NO	YES	[Unknown]	[Unknown]	[Unknown]	[Unknown]	[Unknown]	[Not Available]	[Not Available]	[Not Available]	[Not Available]	[Not Available]	[Not Available]	[Not Available]	[Not Available]	[Not Available]	[Not Available]	[Not Available]	[Not Available]	[Not Available]	[Not Available]	[Not Available]	Alive	2702	[Not Applicable]	[Not Available]	YES	NO	[Not Available]	[Not Available]	[Not Available]	[Not Available]	[Not Available]
5119ACEB-AD95-4904-B6C0-A0A4B42C17D0	TCGA-R8-A6ML	2013-12-30	Oligodendroglioma	G3	Left	Supratentorial, Frontal Lobe	[Not Available]	NO	YES	MALE	-19185	WHITE	HISPANIC OR LATINO	No	Yes, Pharmaceutical Treatment Prior to Resection	2005	[Not Available]	YES	[Not Available]	[Not Available]	[Not Available]	[Not Available]	[Not Available]	[Not Available]	[Not Available]	[Not Available]	[Not Available]	[Not Available]	[Not Available]	[Not Available]	[Not Available]	[Not Available]	[Not Available]	[Not Available]	[Not Available]	[Not Available]	[Not Available]	[Not Available]	Alive	2860	[Not Applicable]	[Not Available]	NO	NO	[Unknown]	[Not Available]	[Not Available]	[Not Available]	[Not Available]
1EBDABEA-8931-47AF-A1CF-DE1BD1DE2A5B	TCGA-R8-A6MO	2013-12-30	Oligodendroglioma	G2	Right	Supratentorial, Frontal Lobe	[Not Available]	NO	YES	FEMALE	-19432	ASIAN	NOT HISPANIC OR LATINO	No	No	2009	[Not Available]	YES	[Not Available]	[Not Available]	[Not Available]	[Not Available]	[Not Available]	[Not Available]	[Not Available]	[Not Available]	[Not Available]	[Not Available]	[Not Available]	[Not Available]	[Not Available]	[Not Available]	[Not Available]	[Not Available]	[Not Available]	[Not Available]	[Not Available]	[Not Available]	Alive	993	[Not Applicable]	[Unknown]	NO	NO	[Not Available]	[Not Available]	[Not Available]	[Not Available]	[Not Available]
DC7EC60B-5EA5-48A4-8908-55CAF9214272	TCGA-R8-A73M	2013-12-30	Oligodendroglioma	G2	Left	Supratentorial, Parietal Lobe	[Not Available]	NO	YES	FEMALE	-17610	WHITE	NOT HISPANIC OR LATINO	Yes, History of Prior Malignancy	No	2008	[Not Available]	[Not Available]	YES	[Not Available]	YES	[Not Available]	[Not Available]	[Not Available]	[Not Available]	[Not Available]	[Not Available]	[Not Available]	[Not Available]	[Not Available]	[Not Available]	[Not Available]	[Not Available]	[Not Available]	[Not Available]	[Not Available]	[Not Available]	[Not Available]	Alive	1806	[Not Applicable]	[Not Available]	YES	NO	[Not Available]	[Not Available]	[Not Available]	[Not Available]	[Not Available]
739CC9F1-71BE-4F81-A5D1-EDA673903E45	TCGA-RY-A83X	2015-1-7	Oligodendroglioma	G2	Right	Supratentorial, Frontal Lobe	Cerebral Cortex	YES	NO	FEMALE	-16911	WHITE	NOT HISPANIC OR LATINO	No	No	2012	NO	NO	NO	YES	NO	NO	NO	Mental Status Changes	> 181 Days	NO	NO	NO	NO	[Not Available]	[Not Available]	[Not Available]	[Not Available]	[Not Available]	[Not Available]	[Not Available]	[Not Available]	[Not Available]	Alive	938	[Not Applicable]	TUMOR FREE	NO	NO	YES	IHC	YES	NO	[Not Available]
172701CF-709B-4E8F-B2FA-E2690A9E272D	TCGA-RY-A83Y	2015-1-15	Oligodendroglioma	G2	Left	Supratentorial, Parietal Lobe	Cerebral Cortex	YES	NO	MALE	-16470	WHITE	NOT HISPANIC OR LATINO	No	No	2012	NO	YES	NO	YES	NO	NO	NO	Seizures	0 - 30 Days	NO	NO	NO	NO	[Not Available]	[Not Available]	[Not Available]	[Not Available]	[Not Available]	[Not Available]	[Not Available]	[Not Available]	[Not Available]	Alive	166	[Not Applicable]	TUMOR FREE	NO	NO	YES	IHC	YES	NO	[Not Available]
145C3685-F6DE-4669-8EC4-6C3431A90532	TCGA-RY-A83Z	2015-1-15	Astrocytoma	G3	Left	Supratentorial, Frontal Lobe	Cerebral Cortex	YES	NO	FEMALE	-19903	WHITE	NOT HISPANIC OR LATINO	No	No	2012	NO	YES	NO	NO	NO	NO	NO	Seizures	0 - 30 Days	NO	NO	NO	NO	[Not Available]	[Not Available]	[Not Available]	[Not Available]	[Not Available]	[Not Available]	[Not Available]	[Not Available]	[Not Available]	Alive	301	[Not Applicable]	WITH TUMOR	NO	NO	NO	IHC	YES	NO	[Not Available]
738143B3-2D82-42F0-9FD4-8CBABC9C9B4F	TCGA-RY-A840	2015-1-16	Oligodendroglioma	G3	Left	Supratentorial, Temporal Lobe	Cerebral Cortex	YES	NO	MALE	-17501	[Unknown]	[Unknown]	No	No	2012	NO	YES	YES	NO	NO	NO	NO	Seizures	0 - 30 Days	NO	NO	YES	NO	< 12 Years	NO	[Not Available]	[Not Available]	[Not Available]	[Not Available]	[Not Available]	[Not Available]	[Not Available]	Alive	854	[Not Applicable]	WITH TUMOR	NO	NO	YES	IHC	YES	NO	[Not Available]
1F2F3BF6-ACDD-4A72-8C33-230DE40910EB	TCGA-RY-A843	2015-1-16	Astrocytoma	G3	Left	Supratentorial, Temporal Lobe	Cerebral Cortex	YES	NO	MALE	-11083	WHITE	NOT HISPANIC OR LATINO	No	No	2012	NO	YES	NO	NO	NO	NO	NO	Seizures	> 181 Days	NO	NO	NO	NO	[Not Available]	[Not Available]	[Not Available]	[Not Available]	[Not Available]	[Not Available]	[Not Available]	[Not Available]	[Not Available]	Alive	63	[Not Applicable]	WITH TUMOR	NO	NO	YES	IHC	NO	NO	[Not Available]
36615695-921C-4C8A-93D6-6C788079BEAE	TCGA-RY-A845	2015-1-16	Oligoastrocytoma	G2	Left	Supratentorial, Parietal Lobe	Cerebral Cortex	YES	NO	FEMALE	-14617	WHITE	NOT HISPANIC OR LATINO	No	No	2013	NO	YES	NO	YES	NO	NO	NO	Mental Status Changes	0 - 30 Days	NO	NO	YES	NO	< 12 Years	NO	[Not Available]	[Not Available]	[Not Available]	[Not Available]	[Not Available]	[Not Available]	[Not Available]	Alive	596	[Not Applicable]	TUMOR FREE	NO	NO	YES	IHC	NO	NO	[Not Available]
FFF304A2-113F-499D-A88C-9D3660C348D9	TCGA-RY-A847	2015-1-16	Oligodendroglioma	G2	Right	Supratentorial, Frontal Lobe	Cerebral Cortex	YES	NO	MALE	-16732	WHITE	NOT HISPANIC OR LATINO	No	No	2012	NO	NO	NO	NO	NO	NO	NO	[Not Available]	[Not Available]	[Not Available]	[Not Available]	[Not Available]	[Not Available]	[Not Available]	[Not Available]	[Not Available]	[Not Available]	[Not Available]	[Not Available]	[Not Available]	[Not Available]	[Not Available]	Alive	933	[Not Applicable]	TUMOR FREE	NO	NO	YES	IHC	YES	NO	[Not Available]
41E4DC71-7767-44C2-9D38-110DCD37B451	TCGA-S9-A6TS	2013-10-30	Astrocytoma	G3	Right	Supratentorial, Frontal Lobe	Cerebral Cortex	NO	YES	FEMALE	-17857	WHITE	NOT HISPANIC OR LATINO	No	No	2006	NO	NO	NO	NO	NO	NO	NO	[Not Available]	[Not Available]	NO	NO	NO	NO	[Not Available]	NO	[Not Available]	[Not Available]	NO	[Not Available]	[Not Available]	NO	NO	Dead	[Not Available]	1891	WITH TUMOR	[Unknown]	[Unknown]	NO	[Not Available]	[Not Available]	NO	[Not Available]
688FC346-A14D-4859-8727-057CD0A0B880	TCGA-S9-A6TU	2013-10-30	Astrocytoma	G2	Left	Supratentorial, Temporal Lobe	Cerebral Cortex	NO	YES	MALE	-14108	WHITE	NOT HISPANIC OR LATINO	No	No	2007	NO	YES	NO	NO	NO	YES	NO	Sensory Changes	31 - 90 Days	NO	NO	NO	NO	[Not Available]	NO	[Not Available]	[Not Available]	NO	[Not Available]	[Not Available]	NO	NO	Alive	2101	[Not Applicable]	WITH TUMOR	[Unknown]	[Unknown]	YES	IHC	YES	[Unknown]	[Not Available]
048056CD-39DD-4134-A58B-70BEBB3DD2FF	TCGA-S9-A6TV	2013-12-12	Oligoastrocytoma	G3	Right	Supratentorial, Frontal Lobe	Cerebral Cortex	NO	YES	MALE	-18321	WHITE	NOT HISPANIC OR LATINO	No	No	2010	NO	NO	YES	NO	YES	NO	YES	Headaches	0 - 30 Days	NO	NO	NO	NO	[Not Available]	NO	[Not Available]	[Not Available]	NO	[Not Available]	[Not Available]	YES	NO	Alive	571	[Not Applicable]	TUMOR FREE	[Unknown]	[Unknown]	YES	IHC	YES	[Unknown]	[Not Available]
C45E02E5-7E3C-4F36-8B8D-F54617E8A436	TCGA-S9-A6TW	2013-10-31	Oligodendroglioma	G3	Left	Supratentorial, Frontal Lobe	Cerebral Cortex	NO	YES	MALE	-14679	WHITE	NOT HISPANIC OR LATINO	No	No	2011	NO	NO	YES	NO	NO	YES	YES	Motor/Movement Changes	31 - 90 Days	NO	NO	YES	NO	[Not Available]	NO	[Not Available]	[Not Available]	NO	[Not Available]	[Not Available]	YES	NO	Alive	860	[Not Applicable]	WITH TUMOR	[Unknown]	[Unknown]	YES	IHC	YES	[Unknown]	[Not Available]
432FE4A9-2CDC-4323-AFF0-59E2FDEDA194	TCGA-S9-A6TX	2013-10-31	Oligodendroglioma	G3	Left	Supratentorial, Temporal Lobe	Cerebral Cortex	NO	YES	MALE	-17025	WHITE	NOT HISPANIC OR LATINO	No	No	2011	NO	NO	YES	NO	NO	YES	NO	Headaches	0 - 30 Days	NO	NO	NO	NO	[Not Available]	NO	[Not Available]	[Not Available]	NO	[Not Available]	[Not Available]	NO	NO	Alive	856	[Not Applicable]	WITH TUMOR	[Unknown]	[Unknown]	YES	IHC	YES	[Unknown]	[Not Available]
DCBBACA6-A24B-4BED-95DE-314CFF71E436	TCGA-S9-A6TY	2013-10-31	Oligodendroglioma	G2	Left	Supratentorial, Temporal Lobe	Cerebral Cortex	NO	YES	MALE	-18564	WHITE	NOT HISPANIC OR LATINO	No	No	2011	NO	YES	NO	NO	NO	NO	NO	Seizures	0 - 30 Days	NO	NO	NO	YES	[Not Available]	NO	[Not Available]	[Not Available]	YES	hair of animals, not further specified	[Not Available]	NO	YES	Alive	684	[Not Applicable]	WITH TUMOR	[Unknown]	[Unknown]	YES	IHC	NO	[Unknown]	[Not Available]
B297C4DC-EC58-4392-908A-586E81D57EF0	TCGA-S9-A6TZ	2013-10-31	Astrocytoma	G2	Left	Supratentorial, Frontal Lobe	Cerebral Cortex	NO	YES	FEMALE	-14592	WHITE	NOT HISPANIC OR LATINO	No	No	2011	NO	NO	NO	YES	NO	NO	NO	Mental Status Changes	> 181 Days	NO	NO	NO	NO	[Not Available]	[Not Available]	[Not Available]	[Not Available]	NO	[Not Available]	[Not Available]	YES	NO	Alive	658	[Not Applicable]	WITH TUMOR	[Unknown]	[Unknown]	YES	IHC	YES	[Unknown]	[Not Available]
A343FBE3-147A-4656-9E90-5408298CA12C	TCGA-S9-A6U0	2013-10-31	Astrocytoma	G3	Right	Supratentorial, Temporal Lobe	Cerebral Cortex	NO	YES	MALE	-16890	WHITE	NOT HISPANIC OR LATINO	No	No	2012	NO	YES	NO	NO	NO	NO	NO	Seizures	0 - 30 Days	NO	NO	NO	NO	[Not Available]	NO	[Not Available]	[Not Available]	NO	[Not Available]	[Not Available]	NO	NO	Alive	498	[Not Applicable]	WITH TUMOR	[Unknown]	[Unknown]	YES	IHC	NO	[Unknown]	[Not Available]
A5E10E2E-5157-487B-88DC-6C70AD5E244A	TCGA-S9-A6U1	2013-10-31	Astrocytoma	G3	Right	Supratentorial, Frontal Lobe	Cerebral Cortex	NO	YES	FEMALE	-8271	WHITE	NOT HISPANIC OR LATINO	No	No	2012	NO	NO	NO	NO	NO	YES	NO	Sensory Changes	0 - 30 Days	NO	NO	NO	NO	[Not Available]	NO	[Not Available]	[Not Available]	NO	[Not Available]	[Not Available]	NO	NO	Alive	344	[Not Applicable]	WITH TUMOR	NO	NO	YES	IHC	NO	[Unknown]	[Not Available]
41FBB9F1-4A13-48AB-8649-0608C89CDD9F	TCGA-S9-A6U2	2013-10-31	Oligodendroglioma	G2	Right	Supratentorial, Frontal Lobe	Cerebral Cortex	NO	YES	FEMALE	-17800	WHITE	NOT HISPANIC OR LATINO	No	No	2012	NO	YES	NO	NO	NO	NO	NO	Seizures	0 - 30 Days	NO	NO	NO	NO	[Not Available]	NO	[Not Available]	[Not Available]	NO	[Not Available]	[Not Available]	NO	YES	Alive	475	[Not Applicable]	WITH TUMOR	[Unknown]	[Unknown]	YES	IHC	YES	[Unknown]	[Not Available]
621424EC-67BC-4C42-B0AD-64C5654B5AD9	TCGA-S9-A6U5	2013-10-31	Astrocytoma	G2	Right	Supratentorial, Temporal Lobe	Cerebral Cortex	NO	YES	MALE	-12417	WHITE	NOT HISPANIC OR LATINO	No	No	2011	NO	YES	NO	NO	NO	NO	NO	Seizures	31 - 90 Days	NO	NO	NO	NO	[Not Available]	NO	[Not Available]	[Not Available]	NO	[Not Available]	[Not Available]	NO	YES	Alive	610	[Not Applicable]	TUMOR FREE	[Unknown]	[Unknown]	YES	IHC	YES	[Unknown]	[Not Available]
8ED09A8A-3284-4A1B-B369-E25D2FAB0F61	TCGA-S9-A6U6	2013-11-4	Astrocytoma	G3	Left	Supratentorial, Temporal Lobe	Cerebral Cortex	NO	YES	MALE	-10253	WHITE	NOT HISPANIC OR LATINO	No	No	2012	NO	NO	NO	NO	NO	NO	NO	[Not Available]	[Not Available]	NO	NO	NO	NO	[Not Available]	NO	[Not Available]	[Not Available]	NO	[Not Available]	[Not Available]	NO	NO	Alive	300	[Not Applicable]	TUMOR FREE	[Unknown]	[Unknown]	YES	IHC	YES	NO	[Not Available]
B10A9314-FD40-459E-97EA-AFFC636DCEEA	TCGA-S9-A6U8	2013-11-4	Astrocytoma	G2	Left	Supratentorial, Temporal Lobe	White Matter	NO	YES	MALE	-9044	WHITE	NOT HISPANIC OR LATINO	No	No	2005	NO	YES	NO	NO	NO	NO	NO	Seizures	> 181 Days	NO	NO	NO	NO	[Not Available]	NO	[Not Available]	[Not Available]	NO	[Not Available]	[Not Available]	NO	NO	Alive	2878	[Not Applicable]	WITH TUMOR	[Unknown]	[Unknown]	NO	[Not Available]	[Not Available]	[Unknown]	[Not Available]
38ECA720-AD68-43A7-8A1C-F79F838D5D03	TCGA-S9-A6U9	2013-11-4	Astrocytoma	G3	Right	Supratentorial, Frontal Lobe	White Matter	NO	YES	MALE	-13460	WHITE	NOT HISPANIC OR LATINO	No	No	2006	NO	YES	NO	YES	NO	NO	NO	Seizures	> 181 Days	NO	NO	NO	NO	[Not Available]	NO	[Not Available]	[Not Available]	NO	[Not Available]	[Not Available]	NO	YES	Alive	2546	[Not Applicable]	WITH TUMOR	NO	NO	NO	[Not Available]	[Not Available]	[Not Available]	[Not Available]
E6B7420F-4315-46A8-AED5-5C47CCE5DED3	TCGA-S9-A6UA	2013-11-4	Astrocytoma	G3	Right	Supratentorial, Temporal Lobe	Deep Gray (e.g.basal ganglia, thalamus)	NO	YES	MALE	-24242	WHITE	NOT HISPANIC OR LATINO	No	No	2008	NO	NO	NO	YES	NO	NO	NO	Mental Status Changes	> 181 Days	NO	NO	NO	NO	[Not Available]	NO	[Not Available]	[Not Available]	NO	[Not Available]	[Not Available]	NO	NO	Dead	[Not Available]	178	WITH TUMOR	[Unknown]	[Unknown]	NO	[Not Available]	[Not Available]	[Unknown]	[Not Available]
DD85DBB2-31C3-4BC2-9DFF-3BD27C79A9AD	TCGA-S9-A6UB	2013-11-4	Oligodendroglioma	G2	Right	Supratentorial, Frontal Lobe	Cerebral Cortex	NO	YES	MALE	-19223	WHITE	NOT HISPANIC OR LATINO	No	No	2005	NO	NO	NO	NO	NO	NO	NO	[Not Available]	[Not Available]	YES	NO	NO	NO	[Not Available]	NO	[Not Available]	[Not Available]	NO	[Not Available]	[Not Available]	NO	NO	Alive	3156	[Not Applicable]	TUMOR FREE	[Unknown]	[Unknown]	NO	[Not Available]	[Not Available]	[Unknown]	[Not Available]
3E4851CA-4D69-4035-A2DD-8ED6E70F1FFB	TCGA-S9-A6WD	2013-11-4	Oligodendroglioma	G3	Left	Supratentorial, Parietal Lobe	Cerebral Cortex	NO	YES	MALE	-21231	WHITE	NOT HISPANIC OR LATINO	No	No	2008	NO	YES	NO	NO	NO	NO	NO	Seizures	> 181 Days	NO	NO	NO	NO	[Not Available]	NO	[Not Available]	[Not Available]	NO	[Not Available]	[Not Available]	NO	YES	Alive	1897	[Not Applicable]	WITH TUMOR	[Unknown]	[Unknown]	NO	[Not Available]	[Not Available]	[Unknown]	[Not Available]
6D2C49C3-0721-4BD2-B39F-7872F2DE996D	TCGA-S9-A6WE	2013-11-4	Oligodendroglioma	G2	Right	Supratentorial, Frontal Lobe	Cerebral Cortex	NO	YES	MALE	-12488	WHITE	NOT HISPANIC OR LATINO	No	No	2004	NO	NO	NO	NO	NO	YES	NO	Sensory Changes	> 181 Days	NO	NO	NO	NO	[Not Available]	NO	[Not Available]	[Not Available]	NO	[Not Available]	[Not Available]	YES	YES	Alive	2208	[Not Applicable]	WITH TUMOR	[Unknown]	[Unknown]	NO	[Not Available]	[Not Available]	[Unknown]	[Not Available]
A1192DF3-7667-4D1E-A1A0-79F6CC827DCF	TCGA-S9-A6WG	2013-11-5	Astrocytoma	G3	Right	Supratentorial, Frontal Lobe	Cerebral Cortex	NO	YES	MALE	-11509	WHITE	NOT HISPANIC OR LATINO	No	No	2007	NO	YES	NO	NO	NO	NO	NO	Seizures	0 - 30 Days	NO	NO	NO	NO	[Not Available]	NO	[Not Available]	[Not Available]	NO	[Not Available]	[Not Available]	YES	YES	Alive	2146	[Not Applicable]	WITH TUMOR	[Unknown]	[Unknown]	NO	[Not Available]	[Not Available]	[Unknown]	[Not Available]
0BDE34DD-DAE9-4533-98EF-F5A61A11E7C4	TCGA-S9-A6WH	2013-11-5	Oligoastrocytoma	G2	Right	Supratentorial, Temporal Lobe	Cerebral Cortex	NO	YES	FEMALE	-26904	WHITE	NOT HISPANIC OR LATINO	No	No	2011	NO	NO	NO	YES	NO	YES	YES	Motor/Movement Changes	[Not Available]	NO	NO	NO	NO	[Not Available]	NO	[Not Available]	[Not Available]	NO	[Not Available]	[Not Available]	NO	NO	Alive	697	[Not Applicable]	WITH TUMOR	[Unknown]	[Unknown]	YES	IHC	YES	[Unknown]	[Not Available]
0B283F95-DBD4-4C36-9201-2198A90EE0D6	TCGA-S9-A6WI	2013-11-5	Oligoastrocytoma	G2	Right	Supratentorial, Frontal Lobe	White Matter	NO	YES	FEMALE	-20609	WHITE	NOT HISPANIC OR LATINO	No	No	2006	NO	NO	YES	YES	NO	NO	NO	Headaches	[Not Available]	NO	NO	YES	NO	[Not Available]	NO	[Not Available]	[Not Available]	NO	[Not Available]	[Not Available]	NO	NO	Alive	2149	[Not Applicable]	WITH TUMOR	[Unknown]	[Unknown]	NO	[Not Available]	[Not Available]	[Unknown]	[Not Available]
D62D871B-4612-4BF4-B53C-9DD431E507A0	TCGA-S9-A6WL	2013-11-5	Astrocytoma	G3	Right	Supratentorial, Frontal Lobe	Cerebral Cortex	NO	YES	MALE	-19234	WHITE	NOT HISPANIC OR LATINO	No	No	2012	NO	YES	NO	NO	NO	NO	NO	Seizures	0 - 30 Days	NO	NO	NO	NO	[Not Available]	NO	[Not Available]	[Not Available]	NO	[Not Available]	[Not Available]	NO	YES	Alive	331	[Not Applicable]	WITH TUMOR	[Unknown]	[Unknown]	YES	IHC	YES	[Unknown]	[Not Available]
F79420CA-B0AE-417C-95F7-D28C35760202	TCGA-S9-A6WM	2013-11-5	Astrocytoma	G3	Left	Supratentorial, Temporal Lobe	Cerebral Cortex	NO	YES	FEMALE	-21761	WHITE	NOT HISPANIC OR LATINO	No	No	2012	NO	NO	YES	NO	NO	NO	NO	Headaches	0 - 30 Days	NO	NO	NO	NO	[Not Available]	NO	[Not Available]	[Not Available]	NO	[Not Available]	[Not Available]	NO	NO	Alive	283	[Not Applicable]	WITH TUMOR	[Unknown]	[Unknown]	YES	IHC	NO	[Unknown]	[Not Available]
A418FE65-DFDD-4C84-B27C-B4567B50F457	TCGA-S9-A6WN	2013-11-5	Astrocytoma	G3	Left	Supratentorial, Frontal Lobe	Cerebral Cortex	NO	YES	FEMALE	-13961	WHITE	NOT HISPANIC OR LATINO	No	No	2013	NO	YES	NO	NO	NO	YES	NO	Seizures	0 - 30 Days	NO	NO	NO	NO	[Not Available]	NO	[Not Available]	[Not Available]	NO	[Not Available]	[Not Available]	YES	YES	Alive	275	[Not Applicable]	WITH TUMOR	[Unknown]	[Unknown]	YES	IHC	NO	[Unknown]	[Not Available]
A2202233-4A83-4163-9532-B6EDB9941453	TCGA-S9-A6WO	2013-11-5	Astrocytoma	G2	Left	Supratentorial, Frontal Lobe	White Matter	NO	YES	MALE	-10933	WHITE	NOT HISPANIC OR LATINO	No	No	2013	NO	YES	NO	NO	NO	NO	NO	Seizures	31 - 90 Days	NO	NO	NO	NO	[Not Available]	NO	[Not Available]	[Not Available]	NO	[Not Available]	[Not Available]	NO	YES	Alive	231	[Not Applicable]	WITH TUMOR	[Unknown]	[Unknown]	YES	IHC	YES	[Unknown]	[Not Available]
081B6532-0ED4-445A-BECB-CB2290F4854D	TCGA-S9-A6WP	2013-11-5	Oligoastrocytoma	G3	Right	Supratentorial, Frontal Lobe	Cerebral Cortex	NO	YES	MALE	-15658	WHITE	NOT HISPANIC OR LATINO	No	No	2013	NO	YES	NO	NO	NO	NO	NO	Seizures	0 - 30 Days	NO	NO	NO	NO	[Not Available]	NO	[Not Available]	[Not Available]	NO	[Not Available]	[Not Available]	NO	NO	Alive	187	[Not Applicable]	WITH TUMOR	[Unknown]	[Unknown]	YES	IHC	YES	[Unknown]	[Not Available]
14E6C57D-D78E-4660-A21F-4F90A4503080	TCGA-S9-A6WQ	2013-11-5	Oligoastrocytoma	G2	Left	Supratentorial, Frontal Lobe	Cerebral Cortex	NO	YES	FEMALE	-21133	WHITE	NOT HISPANIC OR LATINO	No	No	2013	NO	YES	NO	YES	NO	YES	NO	Seizures	91 - 180 Days	NO	NO	NO	YES	[Not Available]	NO	[Not Available]	[Not Available]	NO	[Not Available]	[Not Available]	NO	NO	Alive	103	[Not Applicable]	[Unknown]	[Unknown]	[Unknown]	YES	IHC	YES	NO	[Not Available]
CC451E2A-FA85-42D7-B7AF-9FC0166945FA	TCGA-S9-A7IQ	2013-12-12	Oligoastrocytoma	G2	Left	Supratentorial, Frontal Lobe	Cerebral Cortex	NO	YES	FEMALE	-16512	WHITE	NOT HISPANIC OR LATINO	No	No	2011	NO	NO	NO	NO	NO	YES	NO	Sensory Changes	0 - 30 Days	NO	NO	NO	NO	[Not Available]	NO	[Not Available]	[Not Available]	NO	[Not Available]	[Not Available]	NO	NO	Alive	434	[Not Applicable]	WITH TUMOR	[Unknown]	[Unknown]	YES	IHC	YES	[Unknown]	[Not Available]
F6A81D81-7DF4-4273-8A86-E0CD3B8B1DF5	TCGA-S9-A7IS	2013-12-12	Astrocytoma	G3	Right	Supratentorial, Frontal Lobe	Not listed in Medical Record	NO	YES	FEMALE	-12402	WHITE	NOT HISPANIC OR LATINO	No	No	2004	NO	NO	NO	YES	NO	NO	NO	Mental Status Changes	[Not Available]	NO	NO	NO	NO	[Not Available]	NO	[Not Available]	[Not Available]	NO	[Not Available]	[Not Available]	NO	NO	Dead	[Not Available]	241	WITH TUMOR	[Unknown]	[Unknown]	NO	[Not Available]	[Not Available]	[Unknown]	[Not Available]
A80B0FAB-6189-497F-997F-77234B69179C	TCGA-S9-A7IX	2013-12-12	Astrocytoma	G3	Right	Supratentorial, Temporal Lobe	White Matter	NO	YES	MALE	-21095	WHITE	NOT HISPANIC OR LATINO	No	No	2012	NO	NO	NO	NO	NO	NO	YES	Motor/Movement Changes	31 - 90 Days	NO	NO	YES	NO	[Not Available]	NO	[Not Available]	[Not Available]	NO	[Not Available]	[Not Available]	NO	YES	Alive	597	[Not Applicable]	WITH TUMOR	[Unknown]	[Unknown]	NO	[Not Available]	[Not Available]	[Unknown]	[Not Available]
94B95C07-5F70-4A1B-B40F-DC13F6A160D5	TCGA-S9-A7IY	2013-12-12	Oligoastrocytoma	G3	Right	Supratentorial, Frontal Lobe	White Matter	NO	YES	MALE	-14422	WHITE	NOT HISPANIC OR LATINO	No	No	2012	NO	NO	NO	YES	NO	NO	YES	Motor/Movement Changes	0 - 30 Days	NO	NO	NO	NO	[Not Available]	NO	[Not Available]	[Not Available]	NO	[Not Available]	[Not Available]	YES	NO	Alive	383	[Not Applicable]	WITH TUMOR	[Unknown]	[Unknown]	YES	IHC	YES	[Unknown]	[Not Available]
01A13ABA-74A4-4895-A5AD-E5119925C202	TCGA-S9-A7IZ	2013-12-12	Astrocytoma	G3	Left	Supratentorial, Frontal Lobe	Cerebral Cortex	NO	YES	FEMALE	-17874	WHITE	NOT HISPANIC OR LATINO	No	No	2013	NO	YES	NO	NO	NO	NO	NO	Seizures	0 - 30 Days	NO	NO	NO	NO	[Not Available]	NO	[Not Available]	[Not Available]	NO	[Not Available]	[Not Available]	NO	YES	Alive	128	[Not Applicable]	WITH TUMOR	[Unknown]	[Unknown]	YES	IHC	YES	[Unknown]	[Not Available]
6A8241A8-D9EE-414B-89FD-4C3B9F181CC7	TCGA-S9-A7J0	2013-12-12	Oligodendroglioma	G3	Right	Supratentorial, Frontal Lobe	Cerebral Cortex	NO	YES	FEMALE	-10989	WHITE	NOT HISPANIC OR LATINO	No	No	2013	NO	YES	NO	NO	NO	NO	NO	Seizures	0 - 30 Days	NO	NO	NO	NO	[Not Available]	YES	Citrus fruits	[Not Available]	NO	[Not Available]	[Not Available]	NO	YES	Alive	285	[Not Applicable]	WITH TUMOR	[Unknown]	[Unknown]	YES	IHC	NO	[Unknown]	[Not Available]
33BEDFB7-33FB-479D-B997-50C3284C0AC9	TCGA-S9-A7J1	2013-12-12	Oligodendroglioma	G2	Right	Supratentorial, Temporal Lobe	Cerebral Cortex	NO	YES	MALE	-15926	WHITE	NOT HISPANIC OR LATINO	No	No	2013	NO	YES	NO	NO	NO	NO	NO	Seizures	31 - 90 Days	NO	NO	NO	NO	[Not Available]	NO	[Not Available]	[Not Available]	NO	[Not Available]	[Not Available]	NO	YES	Alive	249	[Not Applicable]	WITH TUMOR	[Unknown]	[Unknown]	YES	IHC	YES	[Unknown]	[Not Available]
194E8231-E8D4-477F-8C62-E11F2484ECCE	TCGA-S9-A7J2	2013-12-12	Oligodendroglioma	G3	Left	Supratentorial, Frontal Lobe	Cerebral Cortex	NO	YES	MALE	-9345	WHITE	NOT HISPANIC OR LATINO	No	No	2013	NO	YES	NO	YES	NO	NO	NO	Mental Status Changes	> 181 Days	NO	NO	NO	NO	[Not Available]	NO	[Not Available]	[Not Available]	NO	[Not Available]	[Not Available]	NO	YES	Alive	62	[Not Applicable]	WITH TUMOR	[Unknown]	[Unknown]	YES	IHC	YES	[Unknown]	[Not Available]
032096A6-1923-44B9-A1CB-181BED041C8E	TCGA-S9-A7J3	2013-12-12	Oligodendroglioma	G3	Left	Supratentorial, Parietal Lobe	White Matter	NO	YES	FEMALE	-19056	WHITE	NOT HISPANIC OR LATINO	No	No	2013	NO	YES	NO	NO	NO	NO	NO	Seizures	31 - 90 Days	NO	NO	NO	NO	[Not Available]	NO	[Not Available]	[Not Available]	NO	[Not Available]	[Not Available]	YES	YES	Alive	247	[Not Applicable]	WITH TUMOR	[Unknown]	[Unknown]	YES	IHC	YES	[Unknown]	[Not Available]
765588AA-075F-477F-9C18-099D018D3A1B	TCGA-S9-A7QW	2013-12-5	Astrocytoma	G3	Left	Supratentorial, Frontal Lobe	Cerebral Cortex	YES	NO	FEMALE	-19869	WHITE	NOT HISPANIC OR LATINO	No	No	2013	NO	NO	NO	NO	NO	NO	NO	[Not Available]	[Not Available]	NO	NO	NO	NO	[Not Available]	NO	[Not Available]	[Not Available]	NO	[Not Available]	[Not Available]	NO	NO	Alive	109	[Not Applicable]	WITH TUMOR	[Unknown]	[Unknown]	YES	IHC	YES	[Unknown]	[Not Available]
427F4D23-2B76-4A2A-A498-0C3473F57169	TCGA-S9-A7QX	2013-12-5	Astrocytoma	G3	Right	Supratentorial, Temporal Lobe	Cerebral Cortex	YES	NO	FEMALE	-13332	WHITE	NOT HISPANIC OR LATINO	No	No	2013	NO	YES	NO	NO	NO	YES	NO	Sensory Changes	> 181 Days	NO	NO	NO	NO	[Not Available]	NO	[Not Available]	[Not Available]	NO	[Not Available]	[Not Available]	NO	YES	Alive	123	[Not Applicable]	WITH TUMOR	NO	NO	YES	IHC	YES	[Unknown]	[Not Available]
94A2FF09-F7AC-4AEA-A2B2-0DC1B82AE635	TCGA-S9-A7QY	2013-12-5	Oligoastrocytoma	G2	Left	Supratentorial, Frontal Lobe	Cerebral Cortex	NO	YES	FEMALE	-12853	WHITE	NOT HISPANIC OR LATINO	No	No	2012	NO	YES	NO	NO	NO	NO	NO	Seizures	> 181 Days	NO	NO	NO	NO	[Not Available]	NO	[Not Available]	[Not Available]	NO	[Not Available]	[Not Available]	YES	YES	Alive	554	[Not Applicable]	WITH TUMOR	[Unknown]	[Unknown]	YES	IHC	NO	[Unknown]	[Not Available]
79627774-078D-4056-84B3-F1F370F643E0	TCGA-S9-A7QZ	2013-12-5	Oligodendroglioma	G2	Left	Supratentorial, Frontal Lobe	Cerebral Cortex	NO	YES	MALE	-15300	WHITE	NOT HISPANIC OR LATINO	No	No	2012	NO	YES	NO	NO	NO	NO	NO	Seizures	> 181 Days	NO	NO	YES	NO	[Not Available]	NO	[Not Available]	[Not Available]	NO	[Not Available]	[Not Available]	NO	YES	Alive	396	[Not Applicable]	WITH TUMOR	[Unknown]	[Unknown]	YES	IHC	YES	[Unknown]	[Not Available]
78A212BC-A740-46BF-A10D-0B9809A5BB3F	TCGA-S9-A7R1	2013-12-5	Oligodendroglioma	G2	Midline	Supratentorial, Frontal Lobe	Not listed in Medical Record	NO	YES	MALE	-12828	WHITE	NOT HISPANIC OR LATINO	No	No	1999	NO	YES	NO	NO	YES	NO	NO	Seizures	> 181 Days	NO	NO	NO	NO	[Not Available]	NO	[Not Available]	[Not Available]	NO	[Not Available]	[Not Available]	NO	NO	Alive	5000	[Not Applicable]	WITH TUMOR	[Unknown]	[Unknown]	NO	[Not Available]	[Not Available]	[Unknown]	[Not Available]
8E44FB97-C649-4056-80AC-257CEF61D226	TCGA-S9-A7R2	2013-12-12	Astrocytoma	G3	Left	Supratentorial, Temporal Lobe	White Matter	NO	YES	MALE	-25419	WHITE	NOT HISPANIC OR LATINO	No	No	2008	NO	YES	NO	NO	NO	NO	NO	Seizures	> 181 Days	NO	NO	NO	NO	[Not Available]	NO	[Not Available]	[Not Available]	NO	[Not Available]	[Not Available]	NO	YES	Dead	[Not Available]	316	WITH TUMOR	[Unknown]	[Unknown]	NO	[Not Available]	[Not Available]	[Unknown]	[Not Available]
B7395082-415B-4AB3-BF1E-59D0F4E4B488	TCGA-S9-A7R3	2013-12-12	Astrocytoma	G2	Left	Supratentorial, Frontal Lobe	Cerebral Cortex	NO	YES	FEMALE	-10342	WHITE	NOT HISPANIC OR LATINO	No	No	2006	NO	NO	YES	NO	NO	NO	NO	Headaches	> 181 Days	NO	NO	NO	NO	[Not Available]	NO	[Not Available]	[Not Available]	NO	[Not Available]	[Not Available]	NO	NO	Alive	2649	[Not Applicable]	WITH TUMOR	[Unknown]	[Unknown]	NO	[Not Available]	[Not Available]	[Unknown]	[Not Available]
58650D08-7685-41DE-9AE0-21665F8F449F	TCGA-S9-A7R4	2013-12-11	Astrocytoma	G3	Left	Supratentorial, Frontal Lobe	Cerebral Cortex	NO	YES	MALE	-17134	WHITE	NOT HISPANIC OR LATINO	No	No	2012	NO	YES	NO	NO	NO	NO	NO	Seizures	0 - 30 Days	NO	NO	NO	NO	[Not Available]	NO	[Not Available]	[Not Available]	NO	[Not Available]	[Not Available]	NO	YES	Alive	530	[Not Applicable]	WITH TUMOR	[Unknown]	[Unknown]	YES	IHC	YES	[Unknown]	[Not Available]
A6975EB0-CFA6-4B7A-BBE4-72BBDD3D3B6F	TCGA-S9-A7R7	2013-12-18	Astrocytoma	G2	Left	Supratentorial, Frontal Lobe	Cerebral Cortex	NO	YES	MALE	-10108	WHITE	NOT HISPANIC OR LATINO	No	No	2006	NO	YES	NO	NO	NO	NO	NO	Seizures	0 - 30 Days	NO	NO	NO	NO	[Not Available]	NO	[Not Available]	[Not Available]	NO	[Not Available]	[Not Available]	YES	YES	Alive	2549	[Not Applicable]	WITH TUMOR	[Unknown]	[Unknown]	YES	IHC	YES	[Unknown]	[Not Available]
7883E417-A793-4614-9528-6C2E9E44379F	TCGA-S9-A7R8	2013-12-11	Astrocytoma	G3	Right	Supratentorial, Frontal Lobe	Not listed in Medical Record	NO	YES	FEMALE	-16275	WHITE	NOT HISPANIC OR LATINO	No	No	2004	NO	YES	NO	NO	NO	NO	NO	Seizures	31 - 90 Days	NO	NO	NO	NO	[Not Available]	NO	[Not Available]	[Not Available]	NO	[Not Available]	[Not Available]	YES	YES	Dead	[Not Available]	961	WITH TUMOR	[Unknown]	[Unknown]	NO	[Not Available]	[Not Available]	[Unknown]	[Not Available]
C4F522C9-BFF5-4899-8D27-C105DAB795A9	TCGA-S9-A89V	2014-1-23	Astrocytoma	G3	Right	Posterior Fossa, Cerebellum	Cerebral Cortex	NO	YES	MALE	-25570	WHITE	NOT HISPANIC OR LATINO	No	No	2012	NO	NO	NO	NO	NO	YES	YES	Motor/Movement Changes	> 181 Days	NO	NO	NO	NO	[Not Available]	NO	[Not Available]	[Not Available]	NO	[Not Available]	[Not Available]	NO	NO	Alive	569	[Not Applicable]	[Unknown]	[Unknown]	[Unknown]	YES	IHC	NO	[Unknown]	[Not Available]
CC8614C4-D535-4AD9-82F0-F4DC7AD11D0F	TCGA-S9-A89Z	2014-1-23	Astrocytoma	G3	Right	Supratentorial, Frontal Lobe	White Matter	YES	NO	MALE	-14858	WHITE	NOT HISPANIC OR LATINO	No	No	2013	NO	YES	NO	NO	NO	NO	NO	Seizures	31 - 90 Days	NO	NO	NO	NO	[Not Available]	NO	[Not Available]	[Not Available]	NO	[Not Available]	[Not Available]	YES	YES	Alive	152	[Not Applicable]	WITH TUMOR	YES	NO	YES	IHC	YES	NO	[Not Available]
D13AC936-87A9-4164-BDAB-02CCF3908CFE	TCGA-TM-A7C3	2013-12-9	Astrocytoma	G3	Left	Supratentorial, Temporal Lobe	Not listed in Medical Record	NO	YES	FEMALE	-16021	WHITE	NOT HISPANIC OR LATINO	No	No	2009	NO	YES	NO	NO	NO	NO	NO	Seizures	0 - 30 Days	YES	YES	YES	NO	< 12 Years	NO	[Not Available]	[Not Available]	NO	[Not Available]	[Not Available]	[Unknown]	[Unknown]	Alive	1504	[Not Applicable]	WITH TUMOR	YES	NO	[Not Available]	[Not Available]	NO	NO	[Not Available]
F5416DC4-D161-4776-9827-E4CEAF42D19F	TCGA-TM-A7C4	2013-12-9	Astrocytoma	G2	Right	Supratentorial, Temporal Lobe	Not listed in Medical Record	NO	YES	FEMALE	-14603	WHITE	NOT HISPANIC OR LATINO	No	No	2010	NO	YES	NO	NO	NO	NO	NO	Seizures	0 - 30 Days	NO	YES	NO	[Unknown]	> 20 Years	NO	[Not Available]	[Not Available]	NO	[Not Available]	[Not Available]	[Unknown]	[Unknown]	Alive	1093	[Not Applicable]	TUMOR FREE	NO	NO	NO	[Not Available]	[Not Available]	NO	[Not Available]
84D80BCF-DA24-4B93-BFE3-3D2D53B8B07D	TCGA-TM-A7C5	2013-12-9	Oligoastrocytoma	G2	Left	Supratentorial, Parietal Lobe	Not listed in Medical Record	NO	YES	MALE	-11286	WHITE	NOT HISPANIC OR LATINO	No	No	2010	NO	YES	NO	NO	NO	NO	NO	Seizures	0 - 30 Days	YES	NO	NO	NO	< 12 Years	NO	[Not Available]	[Not Available]	NO	[Not Available]	[Not Available]	[Unknown]	[Unknown]	Alive	770	[Not Applicable]	TUMOR FREE	NO	NO	NO	[Not Available]	[Not Available]	NO	[Not Available]
288F6C7E-D96F-4BE1-8312-77C67F75C467	TCGA-TM-A7CA	2013-12-9	Astrocytoma	G2	Left	Supratentorial, Frontal Lobe	Not listed in Medical Record	NO	YES	MALE	-16415	WHITE	NOT HISPANIC OR LATINO	No	No	2011	NO	YES	NO	NO	NO	NO	NO	Seizures	0 - 30 Days	YES	NO	NO	NO	> 20 Years	NO	[Not Available]	[Not Available]	NO	[Not Available]	[Not Available]	[Unknown]	[Unknown]	Alive	687	[Not Applicable]	TUMOR FREE	YES	NO	NO	[Not Available]	[Not Available]	NO	[Not Available]
033C1F48-9225-4159-B23B-7042272877DA	TCGA-TM-A7CF	2013-12-9	Astrocytoma	G2	Right	Supratentorial, Frontal Lobe	Not listed in Medical Record	NO	YES	FEMALE	-15178	WHITE	NOT HISPANIC OR LATINO	No	No	2009	NO	YES	NO	NO	NO	NO	NO	Seizures	0 - 30 Days	YES	NO	YES	NO	< 12 Years	NO	[Not Available]	[Not Available]	NO	[Not Available]	[Not Available]	[Unknown]	[Unknown]	Alive	1472	[Not Applicable]	WITH TUMOR	NO	NO	NO	[Not Available]	[Not Available]	[Not Available]	[Not Available]
EE6BF12F-8A73-49E2-B566-368B2B42165B	TCGA-TM-A84B	2014-2-16	Astrocytoma	G3	Left	Supratentorial, Parietal Lobe	Not listed in Medical Record	NO	YES	MALE	-14933	WHITE	NOT HISPANIC OR LATINO	No	No	2012	NO	YES	NO	NO	NO	YES	YES	Seizures	0 - 30 Days	NO	NO	NO	NO	[Not Available]	NO	[Not Available]	[Not Available]	NO	[Not Available]	[Not Available]	[Unknown]	[Unknown]	Alive	365	[Not Applicable]	WITH TUMOR	NO	NO	YES	IHC	NO	[Unknown]	[Not Available]
8643437F-CD1B-47C8-86BD-87B6C2F80747	TCGA-TM-A84C	2014-2-16	Astrocytoma	G2	Midline	Posterior Fossa, Brain Stem	Not listed in Medical Record	NO	YES	MALE	-11849	WHITE	NOT HISPANIC OR LATINO	No	No	2012	NO	NO	NO	YES	YES	YES	YES	Visual Changes	31 - 90 Days	YES	NO	NO	NO	< 12 Years	NO	[Not Available]	[Not Available]	NO	[Not Available]	[Not Available]	[Unknown]	[Unknown]	Alive	459	[Not Applicable]	WITH TUMOR	YES	NO	YES	IHC	NO	[Unknown]	[Not Available]
3B68B6FF-7EFB-4D53-8BD8-C76CD68AB7C0	TCGA-TM-A84F	2014-2-17	Astrocytoma	G3	Right	Supratentorial, Frontal Lobe	Not listed in Medical Record	NO	YES	MALE	-17744	WHITE	NOT HISPANIC OR LATINO	No	No	2009	NO	NO	YES	NO	YES	NO	NO	Visual Changes	0 - 30 Days	NO	NO	NO	NO	[Not Available]	NO	[Not Available]	[Not Available]	NO	[Not Available]	[Not Available]	[Unknown]	[Unknown]	Alive	1544	[Not Applicable]	TUMOR FREE	NO	NO	NO	[Not Available]	[Not Available]	[Unknown]	[Not Available]
63F4AA26-DEC0-4309-8B75-6446A7241527	TCGA-TM-A84G	2014-2-17	Oligodendroglioma	G3	Right	Supratentorial, Frontal Lobe	Not listed in Medical Record	NO	YES	FEMALE	-20014	WHITE	NOT HISPANIC OR LATINO	No	No	2010	NO	NO	YES	NO	YES	NO	NO	Headaches	0 - 30 Days	NO	NO	NO	NO	[Not Available]	NO	[Not Available]	[Not Available]	NO	[Not Available]	[Not Available]	[Unknown]	[Unknown]	Alive	1045	[Not Applicable]	TUMOR FREE	NO	NO	NO	[Not Available]	[Not Available]	[Unknown]	[Not Available]
EDBF86E5-3F55-4DDF-A97F-3E9DC607E53D	TCGA-TM-A84H	2014-2-17	Oligoastrocytoma	G3	Right	Supratentorial, Frontal Lobe	Not listed in Medical Record	NO	YES	FEMALE	-16277	WHITE	NOT HISPANIC OR LATINO	No	No	2012	NO	NO	YES	YES	NO	NO	NO	Headaches	0 - 30 Days	NO	NO	NO	NO	[Not Available]	NO	[Not Available]	[Not Available]	NO	[Not Available]	[Not Available]	[Unknown]	[Unknown]	Alive	738	[Not Applicable]	TUMOR FREE	YES	NO	NO	[Not Available]	[Not Available]	[Unknown]	[Not Available]
71EC4C84-4AEF-4C1F-AB07-DC264C5C0602	TCGA-TM-A84I	2014-2-17	Astrocytoma	G3	Left	Supratentorial, Parietal Lobe	Not listed in Medical Record	NO	YES	MALE	-11221	WHITE	NOT HISPANIC OR LATINO	No	No	2012	NO	NO	NO	NO	NO	NO	YES	Motor/Movement Changes	0 - 30 Days	NO	NO	NO	NO	[Not Available]	NO	[Not Available]	[Not Available]	NO	[Not Available]	[Not Available]	[Unknown]	[Unknown]	Alive	589	[Not Applicable]	TUMOR FREE	YES	NO	NO	[Not Available]	[Not Available]	[Unknown]	[Not Available]
B3720405-CE3F-49C7-A5D9-BBFFD06F6AEF	TCGA-TM-A84J	2014-2-17	Oligodendroglioma	G3	Left	Supratentorial, Occipital Lobe	Not listed in Medical Record	NO	YES	MALE	-23091	WHITE	NOT HISPANIC OR LATINO	No	No	2012	NO	YES	NO	YES	YES	NO	YES	Visual Changes	0 - 30 Days	NO	NO	NO	NO	[Not Available]	NO	[Not Available]	[Not Available]	NO	[Not Available]	[Not Available]	[Unknown]	[Unknown]	Alive	532	[Not Applicable]	TUMOR FREE	NO	NO	NO	[Not Available]	[Not Available]	[Unknown]	[Not Available]
9B161C41-4F76-4ED1-B60F-2B093BC70EDB	TCGA-TM-A84L	2014-2-17	Oligoastrocytoma	G2	Left	Supratentorial, Temporal Lobe	Not listed in Medical Record	NO	YES	MALE	-11498	WHITE	NOT HISPANIC OR LATINO	No	No	2010	NO	YES	NO	NO	NO	NO	NO	Seizures	31 - 90 Days	NO	NO	NO	NO	[Not Available]	NO	[Not Available]	[Not Available]	NO	[Not Available]	[Not Available]	[Unknown]	[Unknown]	Dead	[Not Available]	1242	WITH TUMOR	NO	NO	NO	[Not Available]	[Not Available]	[Unknown]	[Not Available]
61FF31A4-4FDC-476C-B456-2A2FED4BAE6B	TCGA-TM-A84M	2014-2-17	Oligodendroglioma	G3	Right	Supratentorial, Frontal Lobe	Not listed in Medical Record	NO	YES	MALE	-14660	WHITE	NOT HISPANIC OR LATINO	No	No	2012	NO	NO	NO	NO	NO	NO	YES	Motor/Movement Changes	31 - 90 Days	NO	NO	NO	NO	[Not Available]	NO	[Not Available]	[Not Available]	NO	[Not Available]	[Not Available]	[Unknown]	[Unknown]	Alive	502	[Not Applicable]	TUMOR FREE	NO	NO	NO	[Not Available]	[Not Available]	[Unknown]	[Not Available]
8839F236-BC04-416F-84D4-50F67FB338DC	TCGA-TM-A84O	2014-2-17	Oligodendroglioma	G3	Right	Supratentorial, Not Otherwise Specified	Not listed in Medical Record	NO	YES	FEMALE	-22327	WHITE	NOT HISPANIC OR LATINO	No	No	2011	NO	YES	NO	NO	NO	NO	NO	Seizures	0 - 30 Days	NO	NO	NO	NO	[Not Available]	NO	[Not Available]	[Not Available]	NO	[Not Available]	[Not Available]	[Unknown]	[Unknown]	Dead	[Not Available]	1011	WITH TUMOR	[Unknown]	[Unknown]	NO	[Not Available]	[Not Available]	[Unknown]	[Not Available]
FCF14E9D-4671-453D-B8E0-5008E916F56D	TCGA-TM-A84Q	2014-2-17	Astrocytoma	G2	Left	Supratentorial, Temporal Lobe	Not listed in Medical Record	NO	YES	MALE	-11668	WHITE	NOT HISPANIC OR LATINO	No	No	2012	NO	NO	NO	YES	NO	NO	NO	Mental Status Changes	0 - 30 Days	YES	NO	NO	NO	> 20 Years	NO	[Not Available]	[Not Available]	NO	[Not Available]	[Not Available]	[Unknown]	[Unknown]	Alive	575	[Not Applicable]	TUMOR FREE	NO	NO	NO	[Not Available]	[Not Available]	[Unknown]	[Not Available]
21BBE030-8DBB-47EB-A670-13EB57C12159	TCGA-TM-A84R	2014-2-17	Oligodendroglioma	G2	Left	Supratentorial, Frontal Lobe	Not listed in Medical Record	NO	YES	MALE	-16843	WHITE	NOT HISPANIC OR LATINO	No	No	2012	NO	YES	YES	NO	NO	NO	NO	Seizures	0 - 30 Days	NO	NO	NO	NO	[Not Available]	NO	[Not Available]	[Not Available]	NO	[Not Available]	[Not Available]	[Unknown]	[Unknown]	Alive	287	[Not Applicable]	TUMOR FREE	NO	NO	YES	Sequence Analysis	NO	[Unknown]	[Not Available]
CD50AEA8-A5DB-48D3-AD28-CBE9F9E75AE3	TCGA-TM-A84S	2014-2-17	Oligodendroglioma	G3	Left	Supratentorial, Frontal Lobe	Not listed in Medical Record	NO	YES	MALE	-13424	WHITE	NOT HISPANIC OR LATINO	No	No	2013	NO	YES	NO	NO	YES	NO	YES	Seizures	31 - 90 Days	NO	NO	NO	NO	[Not Available]	NO	[Not Available]	[Not Available]	NO	[Not Available]	[Not Available]	[Unknown]	[Unknown]	Alive	139	[Not Applicable]	TUMOR FREE	YES	YES	YES	IHC	YES	[Unknown]	[Not Available]
F9052682-B689-4696-9AB9-3F55976B43EE	TCGA-TM-A84T	2014-2-17	Oligoastrocytoma	G2	Left	Supratentorial, Frontal Lobe	Not listed in Medical Record	NO	YES	MALE	-6994	WHITE	NOT HISPANIC OR LATINO	No	No	2012	NO	YES	NO	NO	NO	YES	NO	Seizures	0 - 30 Days	NO	NO	NO	NO	[Not Available]	NO	[Not Available]	[Not Available]	NO	[Not Available]	[Not Available]	[Unknown]	[Unknown]	Alive	365	[Not Applicable]	WITH TUMOR	NO	NO	YES	IHC	YES	[Unknown]	[Not Available]
F5268956-789D-4B22-8F19-A3AC9353D33D	TCGA-TQ-A7RF	2014-9-25	Oligodendroglioma	G3	Right	Supratentorial, Temporal Lobe	White Matter	NO	YES	FEMALE	-9919	WHITE	NOT HISPANIC OR LATINO	No	No	2012	NO	YES	YES	YES	YES	YES	NO	Headaches	> 181 Days	NO	NO	NO	NO	[Not Available]	NO	[Not Available]	[Not Available]	NO	[Not Available]	[Not Available]	YES	YES	Alive	650	[Not Applicable]	WITH TUMOR	NO	NO	NO	[Not Available]	[Not Available]	[Not Available]	[Not Available]
619E18C1-09B9-468C-816D-6789C0BEF0A8	TCGA-TQ-A7RG	2014-9-25	Oligoastrocytoma	G2	Left	Supratentorial, Temporal Lobe	White Matter	NO	YES	MALE	-13227	WHITE	HISPANIC OR LATINO	No	No	2012	NO	YES	[Unknown]	NO	YES	NO	NO	Seizures	> 181 Days	NO	NO	NO	NO	[Not Available]	NO	[Not Available]	[Not Available]	NO	[Not Available]	[Not Available]	YES	YES	Alive	599	[Not Applicable]	WITH TUMOR	NO	NO	[Unknown]	[Not Available]	[Not Available]	NO	[Not Available]
6EF2D9AB-F72E-48CF-92B8-F3159D28160C	TCGA-TQ-A7RH	2014-9-25	Oligoastrocytoma	G2	Right	Supratentorial, Temporal Lobe	White Matter	NO	YES	MALE	-14524	BLACK OR AFRICAN AMERICAN	HISPANIC OR LATINO	No	No	2013	NO	YES	YES	YES	NO	NO	NO	Seizures	> 181 Days	NO	NO	NO	NO	[Not Available]	NO	[Not Available]	[Not Available]	NO	[Not Available]	[Not Available]	YES	YES	Alive	486	[Not Applicable]	WITH TUMOR	NO	NO	NO	[Not Available]	[Not Available]	NO	[Not Available]
7989B7FB-B9D9-4D3F-9352-CD0C1F28D828	TCGA-TQ-A7RI	2014-9-25	Oligodendroglioma	G2	Left	Supratentorial, Parietal Lobe	White Matter	NO	YES	FEMALE	-13799	WHITE	HISPANIC OR LATINO	No	No	2012	NO	YES	NO	NO	NO	NO	NO	Seizures	0 - 30 Days	NO	NO	NO	NO	[Not Available]	NO	[Not Available]	[Not Available]	NO	[Not Available]	[Not Available]	YES	YES	Alive	62	[Not Applicable]	[Unknown]	NO	NO	NO	[Not Available]	[Not Available]	NO	[Not Available]
DF78E63D-4387-4177-B24F-F0E2C6C7AC32	TCGA-TQ-A7RJ	2014-9-25	Oligoastrocytoma	G2	Left	Supratentorial, Parietal Lobe	White Matter	NO	YES	FEMALE	-9209	WHITE	HISPANIC OR LATINO	No	No	2011	NO	NO	NO	NO	NO	YES	YES	Sensory Changes	> 181 Days	NO	NO	NO	NO	[Not Available]	NO	[Not Available]	[Not Available]	NO	[Not Available]	[Not Available]	NO	NO	Alive	1229	[Not Applicable]	WITH TUMOR	NO	NO	NO	[Not Available]	[Not Available]	NO	[Not Available]
2F8C789E-BBD8-4753-A48B-6894C21162F8	TCGA-TQ-A7RK	2014-10-7	Oligoastrocytoma	G2	Left	Supratentorial, Frontal Lobe	White Matter	NO	YES	MALE	-10742	WHITE	HISPANIC OR LATINO	No	No	2010	NO	NO	NO	YES	NO	NO	NO	Mental Status Changes	0 - 30 Days	NO	NO	NO	NO	[Not Available]	NO	[Not Available]	[Not Available]	NO	[Not Available]	[Not Available]	NO	YES	Alive	1341	[Not Applicable]	TUMOR FREE	NO	NO	NO	[Not Available]	[Unknown]	NO	[Not Available]
3431A71C-FABF-440C-B11C-8ACFEE04724F	TCGA-TQ-A7RM	2015-2-17	Oligoastrocytoma	G3	Left	Supratentorial, Temporal Lobe	Cerebral Cortex	NO	YES	FEMALE	-15154	WHITE	HISPANIC OR LATINO	No	No	2011	NO	YES	NO	YES	NO	NO	NO	Seizures	> 181 Days	NO	NO	NO	NO	[Not Available]	NO	[Not Available]	[Not Available]	NO	[Not Available]	[Not Available]	NO	YES	Alive	1116	[Not Applicable]	WITH TUMOR	NO	NO	NO	[Not Available]	[Not Available]	NO	[Not Available]
C05F9E21-B8FA-4537-9AE7-39D6FC9D7933	TCGA-TQ-A7RN	2015-2-17	Oligodendroglioma	G2	Left	Supratentorial, Temporal Lobe	Cerebral Cortex	NO	YES	MALE	-11823	WHITE	HISPANIC OR LATINO	No	No	2011	NO	YES	YES	NO	NO	NO	NO	Headaches	> 181 Days	NO	NO	NO	NO	[Not Available]	NO	[Not Available]	[Not Available]	NO	[Not Available]	[Not Available]	NO	YES	Alive	1026	[Not Applicable]	WITH TUMOR	NO	NO	NO	[Not Available]	[Not Available]	NO	[Not Available]
D698946E-57DD-4FF2-B5FA-7A1D15C828BE	TCGA-TQ-A7RO	2015-2-17	Oligoastrocytoma	G2	Left	Supratentorial, Temporal Lobe	Cerebral Cortex	NO	YES	MALE	-10890	BLACK OR AFRICAN AMERICAN	HISPANIC OR LATINO	No	No	2011	YES	YES	NO	NO	NO	NO	NO	Seizures	31 - 90 Days	NO	NO	NO	NO	[Not Available]	YES	Seafood	12 - 20 Years	NO	[Not Available]	[Not Available]	YES	YES	Alive	949	[Not Applicable]	WITH TUMOR	YES	NO	NO	[Not Available]	[Not Available]	NO	[Not Available]
7116CE06-D730-40E4-92D7-AEF1F869B1D5	TCGA-TQ-A7RP	2015-2-17	Oligoastrocytoma	G2	Left	Supratentorial, Temporal Lobe	Cerebral Cortex	NO	YES	MALE	-24109	BLACK OR AFRICAN AMERICAN	HISPANIC OR LATINO	No	No	2012	NO	YES	NO	NO	NO	NO	NO	Seizures	> 181 Days	NO	NO	NO	NO	[Not Available]	NO	[Not Available]	[Not Available]	NO	[Not Available]	[Not Available]	NO	YES	Alive	914	[Not Applicable]	WITH TUMOR	NO	NO	NO	[Not Available]	[Not Available]	NO	[Not Available]
E2B1D161-D8CC-4EBA-87AC-9449C6CD2977	TCGA-TQ-A7RQ	2015-2-17	Oligodendroglioma	G2	Left	Supratentorial, Temporal Lobe	Cerebral Cortex	NO	YES	FEMALE	-14187	WHITE	HISPANIC OR LATINO	No	No	2012	NO	YES	NO	NO	NO	NO	NO	Seizures	91 - 180 Days	NO	NO	NO	NO	[Not Available]	NO	[Not Available]	[Not Available]	NO	[Not Available]	[Not Available]	YES	YES	Alive	795	[Not Applicable]	TUMOR FREE	[Unknown]	[Unknown]	NO	[Not Available]	[Not Available]	NO	[Not Available]
607B1F22-B744-43C5-91F7-FC69142BA30E	TCGA-TQ-A7RR	2014-10-30	Oligoastrocytoma	G2	Right	Supratentorial, Parietal Lobe	Cerebral Cortex	NO	YES	MALE	-14022	WHITE	HISPANIC OR LATINO	No	No	2012	NO	YES	NO	NO	NO	NO	NO	Seizures	> 181 Days	NO	NO	NO	NO	[Not Available]	NO	[Not Available]	[Not Available]	NO	[Not Available]	[Not Available]	NO	NO	Alive	787	[Not Applicable]	TUMOR FREE	NO	NO	NO	[Not Available]	[Not Available]	NO	[Not Available]
44553E34-5111-40A8-B76A-254751BE3F87	TCGA-TQ-A7RS	2014-10-30	Oligodendroglioma	G2	Left	Supratentorial, Frontal Lobe	Cerebral Cortex	NO	YES	FEMALE	-9172	WHITE	HISPANIC OR LATINO	No	No	2012	NO	NO	NO	NO	NO	NO	YES	Motor/Movement Changes	> 181 Days	NO	NO	NO	NO	[Not Available]	[Not Available]	[Not Available]	[Not Available]	NO	[Not Available]	[Not Available]	NO	NO	Alive	-1	[Not Applicable]	TUMOR FREE	[Unknown]	[Unknown]	NO	[Not Available]	[Not Available]	NO	[Not Available]
B19DCBC2-B0D4-4759-9213-1A5B99DF7E76	TCGA-TQ-A7RU	2014-10-30	Oligodendroglioma	G2	Left	Supratentorial, Temporal Lobe	Cerebral Cortex	NO	YES	MALE	-18990	WHITE	HISPANIC OR LATINO	No	No	2011	NO	YES	YES	NO	NO	NO	NO	Seizures	> 181 Days	NO	NO	NO	NO	[Not Available]	NO	[Not Available]	[Not Available]	NO	[Not Available]	[Not Available]	NO	YES	Alive	1032	[Not Applicable]	WITH TUMOR	NO	NO	NO	[Not Available]	[Not Available]	NO	[Not Available]
5A3EDEB6-133E-4116-9F80-2485BD70754D	TCGA-TQ-A7RV	2014-10-7	Astrocytoma	G2	Left	Supratentorial, Temporal Lobe	White Matter	NO	YES	MALE	-10167	WHITE	HISPANIC OR LATINO	No	No	2009	NO	YES	YES	YES	NO	YES	YES	Sensory Changes	> 181 Days	NO	NO	NO	NO	[Not Available]	NO	[Not Available]	[Not Available]	NO	[Not Available]	[Not Available]	NO	YES	Alive	1868	[Not Applicable]	WITH TUMOR	NO	NO	NO	[Not Available]	[Unknown]	NO	[Not Available]
F878BF8D-70EB-4B74-BF74-BDF63CB9BFAE	TCGA-TQ-A7RW	2014-9-26	Oligodendroglioma	G2	Left	Supratentorial, Temporal Lobe	Cerebral Cortex	NO	YES	MALE	-11804	WHITE	HISPANIC OR LATINO	No	No	2010	NO	YES	NO	NO	NO	NO	NO	Seizures	31 - 90 Days	NO	NO	NO	NO	[Not Available]	NO	[Not Available]	[Not Available]	NO	[Not Available]	[Not Available]	NO	YES	Dead	[Not Available]	821	WITH TUMOR	NO	NO	NO	[Not Available]	[Not Available]	NO	[Not Available]
135A149A-D153-465E-AA58-06D47BB18E00	TCGA-TQ-A8XE	2014-10-7	Oligodendroglioma	G2	Left	Supratentorial, Temporal Lobe	White Matter	NO	NO	FEMALE	-15629	WHITE	HISPANIC OR LATINO	No	No	2010	NO	NO	YES	NO	NO	YES	YES	Headaches	91 - 180 Days	NO	NO	NO	NO	[Not Available]	[Not Available]	[Not Available]	[Not Available]	NO	[Not Available]	[Not Available]	NO	NO	Dead	[Not Available]	954	WITH TUMOR	NO	NO	[Unknown]	[Not Available]	[Unknown]	NO	[Not Available]
A66A3847-7570-4486-8845-86B6125104A2	TCGA-VM-A8C8	2014-1-13	Oligodendroglioma	G2	Right	Supratentorial, Temporal Lobe	Not listed in Medical Record	NO	YES	FEMALE	-18494	WHITE	[Unknown]	No	No	2011	NO	NO	NO	NO	NO	NO	YES	Motor/Movement Changes	> 181 Days	[Unknown]	[Unknown]	YES	[Unknown]	[Not Available]	[Unknown]	[Not Available]	[Not Available]	[Unknown]	[Not Available]	[Not Available]	[Unknown]	[Unknown]	Alive	1006	[Not Applicable]	[Unknown]	YES	NO	YES	IHC	YES	[Unknown]	[Not Available]
50975570-C0D5-4EE7-9226-40B3DB1BDE84	TCGA-VM-A8C9	2014-1-13	Astrocytoma	G2	Left	Supratentorial, Temporal Lobe	Not listed in Medical Record	NO	YES	FEMALE	-13663	[Not Evaluated]	[Not Evaluated]	No	No	2011	NO	YES	YES	NO	NO	NO	NO	Seizures	> 181 Days	[Unknown]	[Unknown]	[Unknown]	[Unknown]	[Not Available]	[Unknown]	[Not Available]	[Not Available]	[Unknown]	[Not Available]	[Not Available]	[Unknown]	[Unknown]	Alive	915	[Not Applicable]	[Unknown]	NO	NO	NO	[Not Available]	[Not Available]	[Not Available]	[Not Available]
CDD1FD4C-3427-496C-8391-4AEB6730D3CC	TCGA-VM-A8CA	2014-1-13	Oligodendroglioma	G2	Left	Supratentorial, Frontal Lobe	Not listed in Medical Record	NO	YES	MALE	-19991	[Unknown]	[Unknown]	No	No	2011	NO	NO	NO	YES	NO	NO	NO	Mental Status Changes	0 - 30 Days	NO	[Unknown]	[Unknown]	[Unknown]	[Not Available]	[Unknown]	[Not Available]	[Not Available]	[Unknown]	[Not Available]	[Not Available]	[Unknown]	[Unknown]	Alive	411	[Not Applicable]	WITH TUMOR	NO	NO	NO	[Not Available]	[Not Available]	NO	[Not Available]
33600812-1894-4471-A365-75AE4D990B72	TCGA-VM-A8CB	2014-1-13	Oligodendroglioma	G3	Left	Supratentorial, Frontal Lobe	Not listed in Medical Record	NO	YES	MALE	-12340	[Unknown]	[Unknown]	No	No	2011	NO	YES	YES	NO	NO	NO	NO	Seizures	0 - 30 Days	[Unknown]	[Unknown]	[Unknown]	[Unknown]	[Not Available]	[Unknown]	[Not Available]	[Not Available]	[Unknown]	[Not Available]	[Not Available]	YES	YES	Alive	3	[Not Applicable]	TUMOR FREE	NO	NO	NO	[Not Available]	[Not Available]	NO	[Not Available]
B3F0DECE-94E8-4EAF-91BC-4B3F4DAE12D2	TCGA-VM-A8CD	2014-1-13	Astrocytoma	G3	Right	Supratentorial, Temporal Lobe	Not listed in Medical Record	NO	YES	MALE	-21200	WHITE	[Unknown]	No	No	2012	NO	YES	YES	YES	YES	NO	NO	Seizures	> 181 Days	NO	[Unknown]	[Unknown]	[Unknown]	[Not Available]	[Unknown]	[Not Available]	[Not Available]	[Unknown]	[Not Available]	[Not Available]	NO	YES	Dead	[Not Available]	240	WITH TUMOR	YES	NO	YES	IHC	NO	[Unknown]	[Not Available]
66C52A31-6503-40B5-A55E-FA476EAF0567	TCGA-VM-A8CE	2014-1-14	Oligodendroglioma	G2	Left	Supratentorial, Frontal Lobe	Not listed in Medical Record	NO	YES	MALE	-9363	WHITE	[Unknown]	No	No	2011	NO	YES	NO	NO	NO	NO	NO	Seizures	0 - 30 Days	NO	[Unknown]	[Unknown]	[Unknown]	[Not Available]	[Not Available]	[Not Available]	[Not Available]	[Unknown]	[Not Available]	[Not Available]	NO	YES	Alive	815	[Not Applicable]	WITH TUMOR	NO	NO	NO	[Not Available]	[Not Available]	NO	[Not Available]
0073A136-D5F4-4FD6-88F9-711768F2ABC6	TCGA-VM-A8CF	2014-1-14	Astrocytoma	G3	Left	Supratentorial, Frontal Lobe	Not listed in Medical Record	NO	YES	FEMALE	-16334	WHITE	[Unknown]	No	No	2013	NO	NO	NO	NO	NO	NO	YES	Motor/Movement Changes	> 181 Days	[Unknown]	[Unknown]	[Unknown]	[Unknown]	[Not Available]	[Unknown]	[Not Available]	[Not Available]	[Unknown]	[Not Available]	[Not Available]	NO	NO	Alive	294	[Not Applicable]	WITH TUMOR	NO	NO	YES	IHC	YES	NO	[Not Available]
484DD45B-A16C-4650-BAC9-832FBE4D96EB	TCGA-VM-A8CH	2014-1-14	Astrocytoma	G2	Right	Supratentorial, Frontal Lobe	Not listed in Medical Record	NO	YES	FEMALE	-9005	WHITE	[Unknown]	No	No	2013	NO	YES	YES	NO	YES	YES	YES	Seizures	> 181 Days	[Unknown]	[Unknown]	[Unknown]	[Unknown]	[Not Available]	[Not Available]	[Not Available]	[Not Available]	[Unknown]	[Not Available]	[Not Available]	NO	YES	Alive	333	[Not Applicable]	TUMOR FREE	YES	NO	YES	IHC	YES	NO	[Not Available]
10887E42-444D-49FC-AEE5-DD0E9FC4EA54	TCGA-VV-A829	2014-3-31	Oligoastrocytoma	G3	Left	Supratentorial, Frontal Lobe	Not listed in Medical Record	NO	YES	MALE	-16163	WHITE	NOT HISPANIC OR LATINO	No	No	2011	NO	NO	NO	NO	NO	NO	YES	Motor/Movement Changes	0 - 30 Days	NO	[Unknown]	NO	NO	[Not Available]	NO	[Not Available]	[Not Available]	NO	[Not Available]	[Not Available]	[Not Available]	[Not Available]	Alive	823	[Not Applicable]	WITH TUMOR	YES	NO	NO	[Not Available]	[Not Available]	[Not Available]	[Not Available]
284680B2-F961-402D-8740-E5F9E4FB4A98	TCGA-VV-A86M	2014-3-31	Astrocytoma	G3	Left	Supratentorial, Frontal Lobe	Not listed in Medical Record	NO	YES	FEMALE	-13453	[Not Evaluated]	HISPANIC OR LATINO	No	No	2013	NO	YES	NO	YES	NO	YES	NO	Sensory Changes	> 181 Days	NO	[Unknown]	NO	NO	[Not Available]	NO	[Not Available]	[Not Available]	NO	[Not Available]	[Not Available]	[Not Available]	[Not Available]	Alive	214	[Not Applicable]	WITH TUMOR	[Unknown]	[Unknown]	[Unknown]	[Not Available]	[Not Available]	[Not Available]	[Not Available]
2C982CFB-4112-4E27-8293-25AA9E01FAAE	TCGA-VW-A7QS	2013-12-12	Oligodendroglioma	G3	Right	Supratentorial, Frontal Lobe	Not listed in Medical Record	NO	YES	FEMALE	-12820	ASIAN	NOT HISPANIC OR LATINO	No	No	2011	NO	NO	YES	YES	NO	NO	NO	Headaches	31 - 90 Days	NO	NO	NO	NO	[Not Available]	NO	[Not Available]	[Not Available]	NO	[Not Available]	[Not Available]	YES	YES	Alive	706	[Not Applicable]	WITH TUMOR	NO	NO	NO	[Not Available]	[Not Available]	NO	[Not Available]
4FB16AEE-DF08-441A-846B-558E0EFE8342	TCGA-VW-A8FI	2014-3-10	Astrocytoma	G3	Left	Supratentorial, Temporal Lobe	White Matter	YES	NO	MALE	-24411	WHITE	NOT HISPANIC OR LATINO	No	No	2013	NO	NO	NO	YES	NO	NO	NO	Mental Status Changes	31 - 90 Days	NO	NO	NO	NO	[Not Available]	NO	[Not Available]	[Not Available]	NO	[Not Available]	[Not Available]	NO	NO	Dead	[Not Available]	245	WITH TUMOR	NO	NO	NO	[Not Available]	[Not Available]	NO	[Not Available]
732DF38E-D32C-4D63-AC97-AD655E2E5732	TCGA-W9-A837	2014-3-6	Oligodendroglioma	G2	Right	Supratentorial, Frontal Lobe	Not listed in Medical Record	NO	YES	MALE	[Not Available]	WHITE	NOT HISPANIC OR LATINO	No	No	2010	NO	YES	NO	NO	NO	NO	NO	Seizures	> 181 Days	NO	NO	NO	NO	[Not Available]	[Not Available]	[Not Available]	[Not Available]	[Not Available]	[Not Available]	[Not Available]	[Not Available]	YES	Alive	1371	[Not Applicable]	WITH TUMOR	NO	NO	NO	[Not Available]	[Not Available]	[Not Available]	[Not Available]
42156C6A-416E-4832-9C95-CEE6084B0910	TCGA-WH-A86K	2014-1-14	Astrocytoma	G2	Right	Supratentorial, Frontal Lobe	Not listed in Medical Record	NO	YES	MALE	-24055	WHITE	NOT HISPANIC OR LATINO	No	No	2013	NO	YES	NO	NO	NO	NO	YES	Motor/Movement Changes	0 - 30 Days	NO	NO	NO	NO	[Not Available]	NO	[Not Available]	[Not Available]	NO	[Not Available]	[Not Available]	[Not Available]	[Not Available]	Alive	160	[Not Applicable]	WITH TUMOR	NO	NO	YES	IHC	YES	[Unknown]	[Not Available]
C8700CA3-8C0B-4B2A-9E87-79D244A0F892	TCGA-WY-A858	2014-2-10	Astrocytoma	G3	Left	Supratentorial, Frontal Lobe	Not listed in Medical Record	NO	YES	FEMALE	-11855	WHITE	[Unknown]	No	No	2010	NO	NO	YES	NO	NO	NO	NO	Headaches	0 - 30 Days	NO	[Unknown]	YES	[Unknown]	[Not Available]	YES	fresh pitted fruit	[Not Available]	[Unknown]	[Not Available]	[Not Available]	NO	NO	Alive	1337	[Not Applicable]	TUMOR FREE	NO	NO	[Unknown]	[Not Available]	[Unknown]	NO	[Not Available]
DE6F01BF-2DE9-4D07-A956-E6A4C0ACB371	TCGA-WY-A859	2014-2-20	Astrocytoma	G2	Left	Supratentorial, Frontal Lobe	Not listed in Medical Record	NO	YES	FEMALE	-12631	WHITE	[Unknown]	No	No	2010	NO	YES	NO	NO	NO	NO	NO	Seizures	0 - 30 Days	NO	[Unknown]	NO	NO	[Not Available]	NO	[Not Available]	[Not Available]	NO	[Not Available]	[Not Available]	[Unknown]	YES	Alive	1213	[Not Applicable]	WITH TUMOR	NO	NO	[Unknown]	[Not Available]	[Not Available]	NO	[Not Available]
09552B53-4393-4811-A671-A9EF6EFF4790	TCGA-WY-A85A	2014-2-27	Astrocytoma	G2	Right	Supratentorial, Frontal Lobe	Not listed in Medical Record	NO	YES	MALE	-7380	WHITE	[Unknown]	No	No	2010	NO	YES	NO	NO	NO	NO	NO	Seizures	0 - 30 Days	NO	NO	NO	NO	[Not Available]	NO	[Not Available]	[Not Available]	NO	[Not Available]	[Not Available]	YES	YES	Alive	1320	[Not Applicable]	TUMOR FREE	NO	NO	NO	[Not Available]	[Not Available]	NO	[Not Available]
CB041720-0EFA-4EB6-A9A5-B6E138BB1A99	TCGA-WY-A85B	2014-2-20	Astrocytoma	G2	Right	Supratentorial, Temporal Lobe	Not listed in Medical Record	NO	YES	MALE	-8817	WHITE	[Unknown]	No	No	2010	NO	YES	YES	NO	NO	YES	NO	Seizures	0 - 30 Days	NO	[Unknown]	NO	NO	[Not Available]	NO	[Not Available]	[Not Available]	NO	[Not Available]	[Not Available]	[Unknown]	YES	Alive	1003	[Not Applicable]	TUMOR FREE	YES	NO	[Unknown]	[Not Available]	[Not Available]	NO	[Not Available]
F62BE2B8-88C4-4A7E-8C80-8176FB5F6C56	TCGA-WY-A85C	2014-2-26	Astrocytoma	G2	Right	Supratentorial, Frontal Lobe	Not listed in Medical Record	NO	YES	MALE	-13506	WHITE	[Not Available]	No	No	2010	NO	NO	YES	NO	NO	YES	YES	Headaches	0 - 30 Days	NO	[Unknown]	NO	NO	[Not Available]	NO	[Not Available]	[Not Available]	NO	[Not Available]	[Not Available]	YES	YES	Alive	866	[Not Applicable]	WITH TUMOR	NO	NO	NO	[Not Available]	[Not Available]	NO	[Not Available]
0D5A4C63-C3FB-4295-A433-D90CDBFC4ED6	TCGA-WY-A85D	2014-2-26	Oligoastrocytoma	G2	Right	Supratentorial, Frontal Lobe	Not listed in Medical Record	NO	YES	MALE	-21979	WHITE	[Unknown]	No	No	2010	NO	NO	NO	NO	YES	YES	NO	Sensory Changes	> 181 Days	NO	NO	NO	NO	[Not Available]	NO	[Not Available]	[Not Available]	NO	[Not Available]	[Not Available]	YES	NO	Alive	1147	[Not Applicable]	WITH TUMOR	YES	NO	NO	[Not Available]	[Not Available]	NO	[Not Available]
2272DFF7-A509-496F-B500-467C1BCE2F79	TCGA-WY-A85E	2014-2-27	Oligoastrocytoma	G2	Left	Supratentorial, Frontal Lobe	[Not Available]	NO	YES	FEMALE	-17878	WHITE	[Not Available]	No	No	2011	NO	YES	NO	NO	YES	NO	NO	Seizures	31 - 90 Days	NO	NO	NO	NO	[Not Available]	YES	seafood, nuts	[Not Available]	NO	[Not Available]	[Not Available]	NO	YES	Alive	626	[Not Applicable]	WITH TUMOR	[Unknown]	NO	NO	[Not Available]	[Not Available]	NO	[Not Available]
[truncated: 19 more columns]
