# Supplementary material for: Developing a lncRNA Signature to Predict the Radiotherapy Response of Lower-Grade Gliomas Using Co-expression and ceRNA Network Analysis
Source: Front Oncol. 2021 Mar 9;11:622880. doi: 10.3389/fonc.2021.622880 (PMC7985253; doi:10.3389/fonc.2021.622880)
Supplement: Supplementary file 1 [file DataSheet_1.zip › clinical data/TCGA-LGG clinical data/original clinical data/nationwidechildrens.org_clinical_radiation_lgg.txt]

bcr_patient_uuid	bcr_patient_barcode	bcr_radiation_barcode	bcr_radiation_uuid	form_completion_date	radiation_therapy_type	radiation_therapy_site	radiation_total_dose	radiation_adjuvant_units	radiation_adjuvant_fractions_total	radiation_therapy_started_days_to	radiation_therapy_ongoing_indicator	radiation_therapy_ended_days_to	treatment_best_response	course_number	radiation_type_other	therapy_regimen	therapy_regimen_other
bcr_patient_uuid	bcr_patient_barcode	bcr_radiation_barcode	bcr_radiation_uuid	form_completion_date	radiation_type	anatomic_treatment_site	radiation_dosage	units	numfractions	days_to_radiation_therapy_start	radiation_treatment_ongoing	days_to_radiation_therapy_end	measure_of_response	course_number	radiation_type_notes	regimen_indication	regimen_indication_notes
CDE_ID:	CDE_ID:2003301	CDE_ID:	CDE_ID:	CDE_ID:	CDE_ID:2842944	CDE_ID:2793522	CDE_ID:2721441	CDE_ID:61446	CDE_ID:61465	CDE_ID:3008313	CDE_ID:2842745	CDE_ID:3008333	CDE_ID:2857291	CDE_ID:2732184	CDE_ID:2195477	CDE_ID:2793511	CDE_ID:2793516
fc222f23-b3b2-4ac0-bc61-e8e8fa5cc160	TCGA-CS-4941	TCGA-CS-4941-R10026	2b1b8923-2a20-4029-8e45-20b77daa392a	2011-3-16	OTHER	Primary Tumor Field	3850	cGy	11	108	NO	122	[Not Available]	3	XRT	PROGRESSION	[Not Available]
fc222f23-b3b2-4ac0-bc61-e8e8fa5cc160	TCGA-CS-4941	TCGA-CS-4941-R19324	a59d4616-3446-4fd9-b6a5-2df4a1e025bc	2011-12-8	EXTERNAL BEAM	Primary Tumor Field	66	cGy	30	24	NO	67	[Not Available]	2	[Not Applicable]	ADJUVANT	[Not Available]
230f5fa7-aa36-41ea-b40b-08f520767bd5	TCGA-CS-4942	TCGA-CS-4942-R17620	6df5cffd-413e-459e-84a1-31b55e9540a1	2011-10-19	EXTERNAL BEAM	Primary Tumor Field	50.4	cGy	[Not Available]	146	NO	187	[Not Available]	[Not Available]	[Not Applicable]	ADJUVANT	[Not Available]
230f5fa7-aa36-41ea-b40b-08f520767bd5	TCGA-CS-4942	TCGA-CS-4942-R17887	7cde2a29-e1f0-411e-8417-a7e388d5b27d	2011-10-27	RADIOISOTOPE	Local Recurrence	30	cGy	10	1205	NO	1205	[Not Available]	2	[Not Applicable]	RECURRENCE	[Not Available]
64cd17eb-c778-45e9-b994-02b68182e51b	TCGA-CS-4944	TCGA-CS-4944-R15819	dacd6eea-b85a-40d6-be05-90864da56296	2011-9-1	EXTERNAL BEAM	Primary Tumor Field	[Not Available]	[Not Available]	[Not Available]	[Not Available]	[Not Available]	[Not Available]	[Not Available]	1	[Not Applicable]	ADJUVANT	[Not Available]
c6cf2b8e-40ed-4c9f-8419-d868bd5afe11	TCGA-CS-5390	TCGA-CS-5390-R15569	d9fdf67c-7cde-4591-990f-e9acf2dbd8f4	2011-8-17	EXTERNAL BEAM	Primary Tumor Field	5600	cGy	[Not Available]	27	NO	65	[Not Available]	1	[Not Applicable]	ADJUVANT	[Not Available]
e8d3d888-e5fc-4469-ad0b-2c1df6e04790	TCGA-CS-5393	TCGA-CS-5393-R15813	bd3dcb6d-3e15-4756-ab68-849f8ff4a424	2011-8-18	EXTERNAL BEAM	Primary Tumor Field	60	cGy	30	[Not Available]	NO	[Not Available]	[Not Available]	[Not Available]	[Not Applicable]	ADJUVANT	[Not Available]
f86fa219-34e9-4812-8edf-2b66d7219779	TCGA-CS-5395	TCGA-CS-5395-R15925	3900f1f9-ef6d-47d9-868b-8d5633ac1bc0	2011-9-7	EXTERNAL BEAM	Primary Tumor Field	6000	cGy	30	60	NO	119	[Not Available]	1	[Not Applicable]	ADJUVANT	[Not Available]
b6c2c9bd-625b-4a98-830c-49c344f6cb5f	TCGA-CS-5396	TCGA-CS-5396-R15817	a380de2f-964f-434a-8c77-c126a897961c	2011-9-1	EXTERNAL BEAM	Primary Tumor Field	6000	cGy	[Not Available]	39	NO	86	[Not Available]	1	[Not Applicable]	ADJUVANT	[Not Available]
bdfade49-9059-4665-beea-c55117ba6564	TCGA-CS-5397	TCGA-CS-5397-R17568	9ddde8ea-270a-41ca-aed1-079f333a0f6e	2011-9-23	EXTERNAL BEAM	Primary Tumor Field	6000	cGy	[Not Available]	13	NO	55	[Not Available]	1	[Not Applicable]	ADJUVANT	[Not Available]
9ee6e821-3af2-42d7-9d14-f0ca455f338c	TCGA-CS-6186	TCGA-CS-6186-R18641	a5bba276-a594-4020-8eb1-6efe3fe4afbd	2011-11-18	EXTERNAL BEAM	Primary Tumor Field	35	cGy	10	251	NO	266	[Not Available]	1	[Not Applicable]	PROGRESSION	[Not Available]
9ee6e821-3af2-42d7-9d14-f0ca455f338c	TCGA-CS-6186	TCGA-CS-6186-R20336	e19a4169-bc2b-48a3-a5b3-a58521238c8d	2012-1-9	EXTERNAL BEAM	Primary Tumor Field	60	cGy	30	22	NO	64	[Not Available]	1	[Not Applicable]	ADJUVANT	[Not Available]
3f70c3e3-0131-466f-92aa-0a63ab3d4258	TCGA-CS-6188	TCGA-CS-6188-R17679	6531e8b8-1017-42e5-b6dc-e45cc304fbff	2011-9-23	EXTERNAL BEAM	Primary Tumor Field	6000	cGy	30	29	NO	71	[Not Available]	1	[Not Applicable]	ADJUVANT	[Not Available]
42fe260f-520b-4fac-8c09-d2b31aed59fb	TCGA-CS-6290	TCGA-CS-6290-R17565	d4ef271e-6462-4de8-ba00-eb5baae0362a	2011-10-13	EXTERNAL BEAM	Primary Tumor Field	[Not Available]	[Not Available]	[Not Available]	[Not Available]	NO	115	[Not Available]	1	[Not Applicable]	ADJUVANT	[Not Available]
c16d9f69-26f9-4ec7-b2d5-ff9f7dacfe0f	TCGA-CS-6665	TCGA-CS-6665-R17573	8644dbf7-d4e8-4287-b54d-b6d065a314c3	2011-10-13	EXTERNAL BEAM	Primary Tumor Field	59.4	cGy	33	22	NO	69	[Not Available]	1	[Not Applicable]	ADJUVANT	[Not Available]
8cba230b-46db-4d35-8123-3879eba32402	TCGA-CS-6666	TCGA-CS-6666-R17579	3d9002a8-63ef-4d97-beb6-0941ed9f586c	2011-10-13	EXTERNAL BEAM	Primary Tumor Field	59.4	cGy	[Not Available]	[Not Available]	NO	78	[Not Available]	1	[Not Applicable]	ADJUVANT	[Not Available]
ae081e4a-efa9-4b52-b15e-29085c0612d3	TCGA-CS-6667	TCGA-CS-6667-R17582	f94c2f72-3441-4592-83d8-38777b0f1875	2011-9-24	EXTERNAL BEAM	Primary Tumor Field	[Discrepancy]	cGy	27	20	NO	56	[Not Available]	1	[Not Applicable]	ADJUVANT	[Not Available]
60b30a95-3e4c-413a-9de6-16a5bca163c4	TCGA-CS-6670	TCGA-CS-6670-R19942	5c72a096-4f97-4be6-b0c8-942971a00dab	2012-1-5	EXTERNAL BEAM	Primary Tumor Field	[Discrepancy]	cGy	30	75	NO	117	[Not Available]	5	[Not Applicable]	ADJUVANT	[Not Available]
b7cd3b44-ef6a-4207-a44f-14f5b3b56ed4	TCGA-DB-5270	TCGA-DB-5270-R14211	00afb91c-fc75-41cf-8d6b-8b24dfaf1e8c	2011-7-22	EXTERNAL BEAM	Primary Tumor Field	5940	cGy	33	761	NO	806	[Not Available]	1	[Not Applicable]	RECURRENCE	[Not Available]
ae2db022-eb4f-4b65-89b6-9fd4439ddeef	TCGA-DB-5273	TCGA-DB-5273-R14243	081e2e6c-b7b1-41ac-9ebd-6809e42764ab	2011-7-22	EXTERNAL BEAM	Primary Tumor Field	5940	cGy	33	17	NO	69	[Not Available]	1	[Not Applicable]	ADJUVANT	[Not Available]
0b54cda4-7568-481e-b0c6-2c5c6de0026c	TCGA-DB-5274	TCGA-DB-5274-R14239	5752da23-01db-449c-a9f0-80fab105694d	2011-7-22	EXTERNAL BEAM	Primary Tumor Field	6000	cGy	30	51	NO	91	[Not Available]	1	[Not Applicable]	ADJUVANT	[Not Available]
bbfb5399-8d43-4b75-bf90-23ec142697d7	TCGA-DB-5275	TCGA-DB-5275-R14241	d1e69f86-4491-4cbf-b37f-4fa4ff002d45	2011-7-22	EXTERNAL BEAM	Primary Tumor Field	6000	cGy	30	72	NO	114	[Not Available]	1	[Not Applicable]	ADJUVANT	[Not Available]
9d0c1552-00a7-4f0a-a04a-a82e721ee4e3	TCGA-DB-5276	TCGA-DB-5276-R14242	e902b2f8-abc9-47e4-8823-946192c2de1b	2011-7-22	EXTERNAL BEAM	Primary Tumor Field	5800	cGy	29	12	NO	67	[Not Available]	1	[Not Applicable]	ADJUVANT	[Not Available]
d05079f2-9883-46e6-ad06-9e561f08d819	TCGA-DB-5277	TCGA-DB-5277-R14240	a1357bc4-a680-4eff-b1cc-ddd88b81696f	2011-7-22	EXTERNAL BEAM	Primary Tumor Field	5940	cGy	33	26	NO	71	[Not Available]	1	[Not Applicable]	ADJUVANT	[Not Available]
d05079f2-9883-46e6-ad06-9e561f08d819	TCGA-DB-5277	TCGA-DB-5277-R15523	42d6b46b-23d8-44e2-9da5-74d3bd2d50e6	2011-8-22	EXTERNAL BEAM	Regional site	5600	cGy	[Not Available]	1148	NO	[Not Available]	[Not Available]	2	[Not Applicable]	PROGRESSION	[Not Available]
010aac75-3bfe-4bf2-b866-af0f2d92f125	TCGA-DB-5278	TCGA-DB-5278-R14238	f15293c5-c966-4bfe-a15f-40d926e6aa86	2011-7-22	EXTERNAL BEAM	Primary Tumor Field	5040	cGy	28	866	NO	903	[Not Available]	1	[Not Applicable]	PROGRESSION	[Not Available]
85f77526-791e-47cd-904d-d1dbb49eaeab	TCGA-DB-5279	TCGA-DB-5279-R14440	0cdb8e6d-d726-4867-aa2d-6590d7dbd574	2011-7-22	EXTERNAL BEAM	Primary Tumor Field	5600	cGy	28	773	NO	811	[Not Available]	1	[Not Applicable]	PROGRESSION	[Not Available]
15a6ad18-a81c-4f5b-80ae-ef56ccf722f9	TCGA-DB-5281	TCGA-DB-5281-R14244	dc0c4be2-9541-4746-8957-c94db68d808e	2011-7-22	EXTERNAL BEAM	Primary Tumor Field	5940	cGy	33	25	NO	69	[Not Available]	1	[Not Applicable]	ADJUVANT	[Not Available]
AE61A71E-53A1-4884-A4A6-729744D1C309	TCGA-DB-A4XA	TCGA-DB-A4XA-R40505	9389F8F3-3490-424A-AD9D-362B6E5467E9	2013-2-21	External	Primary Tumor Field	5400	cGy	30	89	NO	128	Stable Disease	[Not Available]	[Not Applicable]	[Not Available]	[Not Available]
FB6437F9-ADE8-4C33-A0D0-CEACB2BF784D	TCGA-DB-A4XB	TCGA-DB-A4XB-R40509	210D7B03-4774-49B9-862C-35FB7CB5AD72	2013-2-22	External	Primary Tumor Field	5940	cGy	33	28	NO	79	Stable Disease	[Not Available]	[Not Applicable]	[Not Available]	[Not Available]
33615113-791B-4286-A23A-AD3D1F8D4B09	TCGA-DB-A4XC	TCGA-DB-A4XC-R40468	D9564B2D-4BD8-4092-84CD-ECDDE6ABB9D8	2013-2-21	External	Primary Tumor Field	5940	cGy	33	142	NO	191	Stable Disease	[Not Available]	[Not Applicable]	[Not Available]	[Not Available]
1BFF1E07-4923-43D5-B2D3-CB46B6568EED	TCGA-DB-A4XD	TCGA-DB-A4XD-R40473	53B6D106-00D6-420C-8694-BB3C2D1749DD	2013-2-21	External	Primary Tumor Field	5890	cGy	31	24	NO	69	Stable Disease	[Not Available]	[Not Applicable]	[Not Available]	[Not Available]
1701F4AD-58C5-40D8-90C4-99E3ACAC0104	TCGA-DB-A4XE	TCGA-DB-A4XE-R40475	A242C032-ED33-4697-8E97-3ECB22E7BBE5	2013-2-21	External	Primary Tumor Field	5940	cGy	33	23	NO	73	Stable Disease	[Not Available]	[Not Applicable]	[Not Available]	[Not Available]
40587B69-0F62-4A2A-88CB-1BD711377F19	TCGA-DB-A4XF	TCGA-DB-A4XF-R40481	55806992-D6B5-4AC3-A568-BE72DAB71E68	2013-2-21	External	Primary Tumor Field	6000	cGy	33	34	NO	74	Stable Disease	[Not Available]	[Not Applicable]	[Not Available]	[Not Available]
0536F465-1650-4411-823C-C660BC7F3ADC	TCGA-DB-A64O	TCGA-DB-A64O-R46425	81260D92-F4A1-4448-A77D-36867F20239C	2013-8-7	External	Primary Tumor Field	6000	cGy	30	222	NO	264	Stable Disease	[Not Available]	[Not Applicable]	[Not Available]	[Not Available]
DF22BC30-96E2-42DE-9A39-2954DB49841D	TCGA-DB-A64W	TCGA-DB-A64W-R46508	649811CF-0CB8-40D3-91D6-E2B58EADD1AA	2013-8-7	External	Primary Tumor Field	5940	cGy	33	34	NO	79	Stable Disease	[Not Available]	[Not Applicable]	[Not Available]	[Not Available]
9922DE10-9280-44C0-B86F-6D1CA7E55BF2	TCGA-DB-A64X	TCGA-DB-A64X-R46515	D710B0D9-1D61-4061-8FB0-7B1B4FA40F83	2013-8-7	External	Primary Tumor Field	[Not Available]	[Not Available]	[Not Available]	53	NO	83	Stable Disease	[Not Available]	[Not Applicable]	[Not Available]	[Not Available]
5F853A88-811D-4EB4-914E-D90862C5D2A2	TCGA-DB-A75K	TCGA-DB-A75K-R56208	449A6E23-D9F3-4610-8943-AE0782BB5B73	2014-1-30	External	Primary Tumor Field	5949	cGy	33	28	NO	73	Complete Response	[Not Available]	[Not Applicable]	[Not Available]	[Not Available]
BA62B5EB-E169-4B41-B949-E004D66E98A1	TCGA-DB-A75L	TCGA-DB-A75L-R56228	02F5FB97-3AE8-4649-B521-E3C8E3E0FB12	2014-1-30	External	Primary Tumor Field	5940	cGy	33	25	NO	70	Complete Response	[Not Available]	[Not Applicable]	[Not Available]	[Not Available]
0709DBCC-0828-4066-AA01-96F059E5FA97	TCGA-DB-A75M	TCGA-DB-A75M-R56230	8CBB7949-502D-4EF8-8857-71E121E115CC	2014-1-30	External	Primary Tumor Field	5040	cGy	28	47	NO	84	Complete Response	[Not Available]	[Not Applicable]	[Not Available]	[Not Available]
2c03e8b9-8856-43a7-853d-5ec51a6e5330	TCGA-DH-5140	TCGA-DH-5140-R6485	11d3ed4a-56ee-4a1a-91f1-b8bdacac2279	2010-12-17	EXTERNAL BEAM	Primary Tumor Field	[Not Available]	[Not Available]	[Not Available]	54	NO	98	[Not Available]	1	[Not Applicable]	ADJUVANT	[Not Available]
2cf49bac-dea1-45ff-9e1d-09f5a2ac5215	TCGA-DH-5141	TCGA-DH-5141-R6515	39dc4cf6-533f-44ff-be35-4fe718dd0be3	2010-12-17	EXTERNAL BEAM	Primary Tumor Field	5990	cGy	33	890	NO	936	[Not Available]	1	[Not Applicable]	ADJUVANT	[Not Available]
5b744051-7355-4e15-b035-0621e709a5d7	TCGA-DH-5142	TCGA-DH-5142-R6541	f6f74ced-0454-4887-b0eb-f5e2288b46b3	2010-12-17	EXTERNAL BEAM	Primary Tumor Field	4920	cGy	41	21	NO	52	[Not Available]	1	[Not Applicable]	ADJUVANT	[Not Available]
dcd0856d-423a-40d7-8070-4c0988d61416	TCGA-DH-5143	TCGA-DH-5143-R6550	34ac3460-ba6b-4883-a5eb-cfe619431f5e	2010-12-17	EXTERNAL BEAM	Primary Tumor Field	6000	cGy	30	25	NO	64	[Not Available]	1	[Not Applicable]	ADJUVANT	[Not Available]
083c0b78-88c2-4ec1-8a81-a0792b16e2cc	TCGA-DH-5144	TCGA-DH-5144-R6566	29b8de6b-1412-4646-9cc4-6bab0aa564e7	2010-12-20	EXTERNAL BEAM	Primary Tumor Field	3600	cGy	20	81	NO	106	[Not Available]	1	[Not Applicable]	ADJUVANT	[Not Available]
CB1E9916-C03F-405A-A797-15823DF09C8E	TCGA-DH-A66B	TCGA-DH-A66B-R46561	80DD0911-773A-4063-A9F9-FF2826886E93	2013-8-9	External	Primary Tumor Field	60	Gy	30	24	NO	67	Stable Disease	[Not Available]	[Not Applicable]	[Not Available]	[Not Available]
F005FA99-7E4E-4308-B11C-83B25683B1FD	TCGA-DH-A66D	TCGA-DH-A66D-R46563	BEB15D25-F47E-4EA6-9742-CA422C32A14F	2013-8-9	External	Primary Tumor Field	60	Gy	30	31	NO	73	Stable Disease	[Not Available]	[Not Applicable]	[Not Available]	[Not Available]
DA40E6D3-A2A9-4517-AAA2-AEF6C3892EBF	TCGA-DH-A66G	TCGA-DH-A66G-R64428	90B175A7-CD25-4CAF-93C5-530092FEA417	2014-9-2	External	Primary Tumor Field	59.4	Gy	34	166	NO	211	Partial Response	[Not Available]	[Not Applicable]	[Not Available]	[Not Available]
B37ABDC8-B9E3-4F1A-B16D-2E59442DB335	TCGA-DH-A7UR	TCGA-DH-A7UR-R60281	D1D43760-E8D0-484B-97EB-F5751D7366CC	2014-6-5	External	Primary Tumor Field	61.2	Gy	34	33	NO	83	Complete Response	[Not Available]	[Not Applicable]	[Not Available]	[Not Available]
B2B57E93-2722-4546-9A0B-20155B86EDEF	TCGA-DH-A7UT	TCGA-DH-A7UT-R60290	E31E12FD-5738-43CC-8390-78A03ABEAFF6	2014-6-5	External	Primary Tumor Field	6000	cGy	33	55	NO	97	Stable Disease	[Not Available]	[Not Applicable]	[Not Available]	[Not Available]
977118C8-B446-4696-AA6E-9F1A1055E241	TCGA-DH-A7UU	TCGA-DH-A7UU-R60353	E875558A-66EC-40BC-9809-017176B63245	2014-6-6	External	Primary Tumor Field	6120	cGy	34	41	NO	88	Stable Disease	[Not Available]	[Not Applicable]	[Not Available]	[Not Available]
3B19B5D1-13AF-4669-A082-1BD546048185	TCGA-DH-A7UV	TCGA-DH-A7UV-R60355	91A4D4BB-9FCA-4AD2-9A3E-4D0470B30504	2014-6-6	External	Primary Tumor Field	6120	cGy	34	20	NO	67	Stable Disease	[Not Available]	[Not Applicable]	[Not Available]	[Not Available]
92a7c445-2217-400a-bdcd-df41502416b6	TCGA-DU-5847	TCGA-DU-5847-R14823	da1371f1-7ce0-417e-914c-6fda8a4fce52	2011-6-21	EXTERNAL BEAM	Primary Tumor Field	6000	cGy	30	28	NO	71	[Not Available]	01	[Not Applicable]	ADJUVANT	[Not Available]
55c78413-d102-4113-930e-6d842862fe75	TCGA-DU-5851	TCGA-DU-5851-R15072	493d05bf-6a04-4ff9-86c5-cbfd0d3b9c98	2011-8-8	EXTERNAL BEAM	Primary Tumor Field	5940	cGy	30	22	NO	66	[Not Available]	01	[Not Applicable]	ADJUVANT	[Not Available]
9ed5af0e-c87f-46ff-81e7-9d3041b4034e	TCGA-DU-5852	TCGA-DU-5852-R17045	1ae2bac9-893e-4a0a-b254-4cb750b4f945	2011-9-26	OTHER	Primary Tumor Field	5140	cGy	26	26	NO	97	[Not Available]	1	Intensity modulated radiotherapy	PROGRESSION	[Not Available]
2d42dd0e-be3a-46ae-a635-c6f9c52f9fa2	TCGA-DU-5853	TCGA-DU-5853-R16882	d3140de0-23cc-497d-99ae-f7ad3be953b4	2011-9-20	EXTERNAL BEAM	Primary Tumor Field	5040	cGy	27	28	NO	65	[Not Available]	1	[Not Applicable]	ADJUVANT	[Not Available]
b95afb1a-a1df-4d85-ad34-191928e28a77	TCGA-DU-5854	TCGA-DU-5854-R14894	34d8de22-65b2-4ff9-9564-2056bac4b6dd	2011-5-25	EXTERNAL BEAM	Primary Tumor Field	5940	cGy	30	45	NO	90	[Not Available]	1	[Not Applicable]	ADJUVANT	[Not Available]
e326c1dd-2ef8-431b-a657-440aa3f35ff3	TCGA-DU-5855	TCGA-DU-5855-R14803	480f2b7a-814d-4ae5-a32c-d04caa9ab9f4	2011-5-25	EXTERNAL BEAM	Primary Tumor Field	5940	cGy	30	41	NO	89	[Not Available]	1	[Not Applicable]	ADJUVANT	[Not Available]
eb42625e-fbbb-4bee-bbe9-315b3ca2138a	TCGA-DU-5870	TCGA-DU-5870-R14722	6cde4af2-08d3-4f77-85ed-68a93544c332	2011-7-27	EXTERNAL BEAM	Local Recurrence	5040	cGy	[Not Available]	4500	NO	4543	[Not Available]	2	[Not Applicable]	PROGRESSION	[Not Available]
eb42625e-fbbb-4bee-bbe9-315b3ca2138a	TCGA-DU-5870	TCGA-DU-5870-R14720	51dd90f7-9a1a-496f-a705-6cfd1eb309a4	2011-7-27	EXTERNAL BEAM	Primary Tumor Field	[Not Available]	cGy	[Not Available]	31	NO	62	[Not Available]	1	[Not Applicable]	ADJUVANT	[Not Available]
ddfd76dc-15d6-4efc-85ea-31674161ebf3	TCGA-DU-5871	TCGA-DU-5871-R14694	62103261-2602-476e-bb66-5e86968a4746	2011-6-21	EXTERNAL BEAM	Primary Tumor Field	5400	cGy	30	14	NO	57	[Not Available]	1	[Not Applicable]	ADJUVANT	[Not Available]
48607130-c09a-491d-882f-7d2591d13182	TCGA-DU-5872	TCGA-DU-5872-R14772	f92b3052-5815-4afe-85dd-80acec4563a4	2011-6-20	EXTERNAL BEAM	Primary Tumor Field	6000	cGy	30	34	NO	73	[Not Available]	1	[Not Applicable]	ADJUVANT	[Not Available]
fcd9e1c4-bddb-4856-844c-03df48fba499	TCGA-DU-6392	TCGA-DU-6392-R14728	95a9a327-37ed-4f37-9fca-1becbaeedb2b	2011-5-27	OTHER	Primary Tumor Field	[Not Available]	cGy	1	17	NO	17	[Not Available]	1	Stereotactic Radiosurgery	ADJUVANT	[Not Available]
fcd9e1c4-bddb-4856-844c-03df48fba499	TCGA-DU-6392	TCGA-DU-6392-R14729	56d79662-3801-470a-af6e-2567717d5390	2011-5-27	EXTERNAL BEAM	Primary Tumor Field	[Not Available]	cGy	[Not Available]	17	NO	78	[Not Available]	1	[Not Applicable]	ADJUVANT	[Not Available]
1937318f-a1bb-4f48-b8ec-4aadd406e52a	TCGA-DU-6393	TCGA-DU-6393-R14736	96345ee6-1761-42df-a0b6-a8e1c7ee4ae8	2011-5-27	EXTERNAL BEAM	Primary Tumor Field	[Not Available]	[Not Available]	[Not Available]	[Not Available]	NO	[Not Available]	[Not Available]	1	[Not Applicable]	ADJUVANT	[Not Available]
42cc9620-98fb-4164-a3b2-28d084ca5a03	TCGA-DU-6394	TCGA-DU-6394-R14762	8ed2ae9e-3abe-439f-b43a-c6ea170ca7f8	2011-5-27	EXTERNAL BEAM	Primary Tumor Field	[Not Available]	cGy	[Not Available]	[Not Available]	NO	[Not Available]	[Not Available]	1	[Not Applicable]	ADJUVANT	[Not Available]
42cc9620-98fb-4164-a3b2-28d084ca5a03	TCGA-DU-6394	TCGA-DU-6394-R14763	18151d61-fb54-495f-a7e9-64076e1c71fa	2011-5-27	OTHER	Local Recurrence	[Not Available]	cGy	1	404	NO	404	[Not Available]	2	Radiosurgery	PROGRESSION	[Not Available]
6355cade-7b3a-43a8-9f1f-8e7bc45755a8	TCGA-DU-6395	TCGA-DU-6395-R14943	94751896-70bc-45c5-b5a2-05f51e1532b8	2011-5-26	EXTERNAL BEAM	Primary Tumor Field	6000	cGy	[Not Available]	[Not Available]	NO	[Not Available]	[Not Available]	1	[Not Applicable]	ADJUVANT	[Not Available]
152eaa99-05f5-4d30-bfb1-494a9a900e49	TCGA-DU-6396	TCGA-DU-6396-R14926	8c7be1d2-33fc-44fd-9f85-88fe52cfa913	2011-7-27	EXTERNAL BEAM	Primary Tumor Field	5940	cGy	[Not Available]	28	NO	59	[Not Available]	2	[Not Applicable]	ADJUVANT	[Not Available]
152eaa99-05f5-4d30-bfb1-494a9a900e49	TCGA-DU-6396	TCGA-DU-6396-R14927	157246a0-ede8-49ca-9759-47f82191a245	2011-7-27	OTHER	Local Recurrence	1800	cGy	1	1825	NO	1825	[Not Available]	3	Stereotactic radiosurgery	PROGRESSION	[Not Available]
152eaa99-05f5-4d30-bfb1-494a9a900e49	TCGA-DU-6396	TCGA-DU-6396-R14925	0b042829-6f75-49c5-8299-9af5359f0b21	2011-7-27	OTHER	Primary Tumor Field	800	cGy	1	25	NO	25	[Not Available]	1	Stereo Radiosurgery	ADJUVANT	[Not Available]
152eaa99-05f5-4d30-bfb1-494a9a900e49	TCGA-DU-6396	TCGA-DU-6396-R14928	8592a4cc-06e6-4aea-812e-eca28b8e8bfd	2011-7-27	OTHER	Local Recurrence	5600	cGy	[Not Available]	2066	NO	2097	[Not Available]	4	Intensity Modulated Radio Therapy	PROGRESSION	[Not Available]
152eaa99-05f5-4d30-bfb1-494a9a900e49	TCGA-DU-6396	TCGA-DU-6396-R14929	22dda534-0900-4f11-902d-28e547e4a812	2011-7-27	OTHER	Local Recurrence	3000	cGy	6	2198	NO	2216	[Not Available]	5	Fractionated stereotactic radio therapy	PROGRESSION	[Not Available]
e695b780-17f4-4e71-9120-7c6bcafaa3a7	TCGA-DU-6397	TCGA-DU-6397-R14795	8ac280a5-473e-47a0-95cc-4a69bd27bb70	2011-5-26	EXTERNAL BEAM	Primary Tumor Field	5940	cGy	28	25	NO	69	[Not Available]	01	[Not Applicable]	ADJUVANT	[Not Available]
e695b780-17f4-4e71-9120-7c6bcafaa3a7	TCGA-DU-6397	TCGA-DU-6397-R14796	efe0b4e1-e823-4c27-a2d7-ff605fce580c	2011-5-26	OTHER	Local Recurrence	4500	cGy	01	853	NO	853	[Not Available]	02	Brachytherapy	PROGRESSION	[Not Available]
4ef429be-c345-4258-9b42-b56e215e1a2c	TCGA-DU-6399	TCGA-DU-6399-R14711	27b9b901-4300-4f2e-aa7c-478a20bec807	2011-5-31	EXTERNAL BEAM	Primary Tumor Field	[Not Available]	cGy	[Not Available]	32	NO	63	[Not Available]	01	[Not Applicable]	ADJUVANT	[Not Available]
97cb8701-7d63-4142-b404-006fbb3ecb0b	TCGA-DU-6401	TCGA-DU-6401-R14753	f821fcbf-99a8-4f00-a950-b9ce37a89965	2011-5-31	EXTERNAL BEAM	Primary Tumor Field	5400	cGy	30	187	NO	228	[Not Available]	01	[Not Applicable]	ADJUVANT	[Not Available]
152f028e-ee29-40e0-8e75-5cafffacbd45	TCGA-DU-6402	TCGA-DU-6402-R14715	43afee50-a55e-4126-a962-4c8acba72142	2011-5-31	EXTERNAL BEAM	Primary Tumor Field	5940	cGy	30	26	NO	88	[Not Available]	01	[Not Applicable]	ADJUVANT	[Not Available]
8daa29c0-f652-4130-a004-5183bbe30c63	TCGA-DU-6403	TCGA-DU-6403-R14745	410b9180-ad95-4315-b5ce-25aad889b660	2011-5-31	EXTERNAL BEAM	Primary Tumor Field	[Not Available]	cGy	[Not Available]	43	NO	74	[Not Available]	1	[Not Applicable]	ADJUVANT	[Not Available]
c0d47e0f-4918-4e06-9db6-201671b1259c	TCGA-DU-6404	TCGA-DU-6404-R14783	64af2b41-56bc-4089-8b6f-3dbe74a9273a	2011-5-21	EXTERNAL BEAM	Primary Tumor Field	6000	cGy	30	28	NO	76	[Not Available]	1	[Not Applicable]	ADJUVANT	[Not Available]
c0d47e0f-4918-4e06-9db6-201671b1259c	TCGA-DU-6404	TCGA-DU-6404-R14793	1a641820-2360-4cea-8752-d87697c36cf1	2011-5-31	OTHER	Local Recurrence	3600	cGy	6	3206	NO	3219	[Not Available]	7	Fractionated Stereotactic Radiotherapy	PROGRESSION	[Not Available]
c0d47e0f-4918-4e06-9db6-201671b1259c	TCGA-DU-6404	TCGA-DU-6404-R14802	1740eb4d-a819-4829-a5b2-aed20df1e48e	2011-5-31	OTHER	Local Recurrence	3600	cGy	6	3746	NO	[Discrepancy]	[Not Available]	9	Fractionated Stereotactic Radiotherapy	PROGRESSION	[Not Available]
9239a22e-80b1-49a2-b0d5-cbab7e415254	TCGA-DU-6405	TCGA-DU-6405-R14684	34e4174a-6889-4de5-b565-56ff66fc2b90	2011-6-21	EXTERNAL BEAM	Primary Tumor Field	6000	cGy	30	34	NO	77	[Not Available]	01	[Not Applicable]	ADJUVANT	[Not Available]
c13a429c-99ea-478c-ae95-fa499b9ea9fa	TCGA-DU-6406	TCGA-DU-6406-R14900	31505f4a-2a8b-407a-ba73-479eb56c0bdf	2011-6-1	EXTERNAL BEAM	Primary Tumor Field	[Not Available]	cGy	[Not Available]	38	NO	66	[Not Available]	1	[Not Applicable]	ADJUVANT	[Not Available]
70939245-41e0-4845-a473-5fef719b9828	TCGA-DU-6407	TCGA-DU-6407-R14952	00ad2a0e-77ed-469d-aa96-65fbc903753f	2011-6-20	EXTERNAL BEAM	Local Recurrence	5400	cGy	30	2473	NO	2516	[Not Available]	2	[Not Applicable]	PROGRESSION	[Not Available]
70939245-41e0-4845-a473-5fef719b9828	TCGA-DU-6407	TCGA-DU-6407-R14951	0535a100-d40d-436a-875a-1ad2f2d08709	2011-6-20	EXTERNAL BEAM	Primary Tumor Field	5400	cGy	30	31	NO	72	[Not Available]	1	[Not Applicable]	ADJUVANT	[Not Available]
14375753-a69f-41e0-b910-2bb8e84cc43a	TCGA-DU-6408	TCGA-DU-6408-R14909	df257ce3-15a5-495b-90e5-d7ef4ddec23b	2011-6-20	EXTERNAL BEAM	Local Recurrence	[Not Available]	cGy	[Not Available]	[Not Available]	NO	[Not Available]	[Not Available]	01	[Not Applicable]	PROGRESSION	[Not Available]
cd69d509-a652-4257-a8d3-767296bbb4ec	TCGA-DU-6542	TCGA-DU-6542-R18402	8dce0eef-e30d-4766-8953-d8c8440cb73d	2011-11-8	EXTERNAL BEAM	Primary Tumor Field	6000	cGy	30	56	NO	95	[Not Available]	1	[Not Applicable]	ADJUVANT	[Not Available]
215e117c-4d76-463c-8f8a-fd6a28d23929	TCGA-DU-7006	TCGA-DU-7006-R17928	00c23b4f-8ba7-4dde-af30-c1022285b81d	2011-10-25	EXTERNAL BEAM	Primary Tumor Field	[Not Available]	[Not Available]	[Not Available]	[Not Available]	NO	[Not Available]	[Not Available]	1	[Not Applicable]	ADJUVANT	[Not Available]
427c40f6-d1bd-49f2-b303-a975793b937e	TCGA-DU-7008	TCGA-DU-7008-R17221	26b0a62a-54a3-4576-8168-e04fddd4c9cd	2011-9-28	EXTERNAL BEAM	Primary Tumor Field	5940	cGy	[Not Available]	359	NO	420	[Not Available]	1	[Not Applicable]	PROGRESSION	[Not Available]
01c4ca12-ac08-41dd-9e4f-bfb0971688a2	TCGA-DU-7009	TCGA-DU-7009-R17080	c8574d31-8c5c-473c-826c-d78a4271de35	2011-9-28	EXTERNAL BEAM	Primary Tumor Field	[Not Available]	cGy	33	20	NO	81	[Not Available]	1	[Not Applicable]	ADJUVANT	[Not Available]
834e560a-a506-456d-baf2-a206ca058153	TCGA-DU-7010	TCGA-DU-7010-R17060	abac35da-6de2-43cc-9b65-056ed2b1e8e9	2011-9-28	EXTERNAL BEAM	Primary Tumor Field	[Not Available]	cGy	[Not Available]	11	NO	70	[Not Available]	1	[Not Applicable]	ADJUVANT	[Not Available]
cb598780-9e42-4167-b487-eec90ad4f36f	TCGA-DU-7011	TCGA-DU-7011-R17076	9cf62294-d6cb-4e35-b98b-f246de6249f5	2011-9-28	EXTERNAL BEAM	Primary Tumor Field	5580	cGy	31	187	NO	233	[Not Available]	1	[Not Applicable]	ADJUVANT	[Not Available]
c50c984f-316a-4f24-968d-618691c54c3d	TCGA-DU-7012	TCGA-DU-7012-R17090	6568631d-562d-41fd-bded-e9c4a16ca9d6	2011-9-28	EXTERNAL BEAM	Primary Tumor Field	200	cGy	1	53	NO	53	[Not Available]	1	[Not Applicable]	ADJUVANT	[Not Available]
d61b5d20-4d6d-4fdc-afe8-4b100b686eda	TCGA-DU-7013	TCGA-DU-7013-R17093	32a1df90-3dd6-43e0-bed2-3985174505b2	2011-9-26	EXTERNAL BEAM	Primary Tumor Field	[Not Available]	cGy	[Not Available]	10	NO	71	[Not Available]	01	[Not Applicable]	ADJUVANT	[Not Available]
a776cfd0-db9f-450a-943c-5a9a80a75fb7	TCGA-DU-7014	TCGA-DU-7014-R17103	b0713596-86b5-4631-8d3e-09ef8dfed980	2011-9-26	EXTERNAL BEAM	Primary Tumor Field	5400	cGy	30	43	NO	85	[Not Available]	1	[Not Applicable]	ADJUVANT	[Not Available]
ec82a00f-3909-4781-8ae2-e54cbc1ac7ac	TCGA-DU-7015	TCGA-DU-7015-R18633	5f3e4416-9b58-4f4f-b7b3-a40bfdb420c8	2011-11-8	EXTERNAL BEAM	Primary Tumor Field	5940	cGy	[Not Available]	756	NO	810	[Not Available]	1	[Not Applicable]	ADJUVANT	[Not Available]
1b43ff0c-cf13-4620-b5c7-7abd9129612f	TCGA-DU-7019	TCGA-DU-7019-R17097	86a85cd1-84ad-45df-af9f-c080d128a56e	2011-9-26	EXTERNAL BEAM	Primary Tumor Field	6000	cGy	30	28	NO	71	[Not Available]	01	[Not Applicable]	ADJUVANT	[Not Available]
145f87a3-5e86-4a87-8e49-b166a2271d02	TCGA-DU-7292	TCGA-DU-7292-R17518	cbd3769b-1820-4e2f-9c78-70499ac85179	2011-10-5	OTHER	Local Recurrence	1200	cGy	1	158	NO	158	[Not Available]	2	Sterotactic radiosurgery	PROGRESSION	[Not Available]
145f87a3-5e86-4a87-8e49-b166a2271d02	TCGA-DU-7292	TCGA-DU-7292-R17517	bb874f4a-2106-4b76-a851-2e946b69a322	2011-10-5	EXTERNAL BEAM	Primary Tumor Field	5940	cGy	[Not Available]	23	NO	84	[Not Available]	1	[Not Applicable]	ADJUVANT	[Not Available]
292cf158-dd47-44a1-912b-73626095a0f7	TCGA-DU-7298	TCGA-DU-7298-R17498	b1b06e61-9965-4b82-bfc8-fcd35fdef5a2	2011-10-12	EXTERNAL BEAM	Primary Tumor Field	6000	cGy	30	41	NO	101	[Not Available]	1	[Not Applicable]	ADJUVANT	[Not Available]
81622da8-9f36-4ea3-b223-d831d8c10f87	TCGA-DU-7299	TCGA-DU-7299-R18390	6c98e241-d2bb-42ba-8a87-69670d404a76	2011-11-8	EXTERNAL BEAM	Primary Tumor Field	6000	cGy	30	28	NO	70	[Not Available]	1	[Not Applicable]	ADJUVANT	[Not Available]
81622da8-9f36-4ea3-b223-d831d8c10f87	TCGA-DU-7299	TCGA-DU-7299-R18394	ea9afc50-881a-404e-9c83-b5feb3280825	2011-11-8	OTHER	Local Recurrence	1800	cGy	1	948	NO	948	[Not Available]	2	Stereotactic Radiosurger	PROGRESSION	[Not Available]
a144e4e4-2877-4340-a2bf-524adbde8bc8	TCGA-DU-7300	TCGA-DU-7300-R17526	c24bb301-eaf5-45b0-b85d-bef9cdd9bab8	2011-10-5	EXTERNAL BEAM	Primary Tumor Field	[Not Available]	cGy	[Not Available]	337	NO	363	[Not Available]	1	[Not Applicable]	PROGRESSION	[Not Available]
84ae73e4-3b39-4444-9bfb-3fc6057eab32	TCGA-DU-7301	TCGA-DU-7301-R17534	f88cf697-3ab8-4d57-855a-dc94237b6d7b	2011-10-12	EXTERNAL BEAM	Primary Tumor Field	5400	cGy	27	28	NO	66	[Not Available]	1	[Not Applicable]	ADJUVANT	[Not Available]
d61710c1-8ac3-44e3-b567-66288a6ab731	TCGA-DU-7304	TCGA-DU-7304-R17503	8444ace7-9063-44ed-9afc-fe32f9a487f1	2011-10-4	EXTERNAL BEAM	Primary Tumor Field	5400	cGy	30	20	NO	69	[Not Available]	1	[Not Applicable]	ADJUVANT	[Not Available]
c35f36b1-ba3d-4eea-bf5a-c95480202176	TCGA-DU-7306	TCGA-DU-7306-R17492	f284eee6-d1cb-4afc-b7a8-6efc27a2bf93	2011-10-11	EXTERNAL BEAM	Primary Tumor Field	5940	cGy	33	28	NO	72	[Not Available]	01	[Not Applicable]	ADJUVANT	[Not Available]
ca427acb-034e-42e2-961a-b9d5dc30b741	TCGA-DU-7309	TCGA-DU-7309-R17510	07a1ad6c-37da-4a97-b90f-c2c07c4f9f78	2011-10-4	EXTERNAL BEAM	Primary Tumor Field	6000	cGy	30	41	NO	84	[Not Available]	1	[Not Applicable]	ADJUVANT	[Not Available]
b8df1577-2a75-4eb7-ab27-f2dd76160730	TCGA-DU-8158	TCGA-DU-8158-R33124	64C652D7-7D1D-4C3B-85A0-767206AC2316	2012-6-21	External	Primary Tumor Field	6000	cGy	30	21	NO	66	Stable Disease	[Not Available]	[Not Applicable]	[Not Available]	[Not Available]
b9a3b647-61b3-4d98-90ca-e307ab50984a	TCGA-DU-8161	TCGA-DU-8161-R33113	7083E821-0AF5-4E11-974C-B4CF0B6E07F3	2012-6-21	[Not Available]	Primary Tumor Field	1800	cGy	1	26	NO	26	Stable Disease	[Not Available]	[Not Applicable]	[Not Available]	[Not Available]
b9a3b647-61b3-4d98-90ca-e307ab50984a	TCGA-DU-8161	TCGA-DU-8161-R33114	48A90F7A-C79B-49C6-9B6A-8E6065503832	2012-6-21	External	Primary Tumor Field	6000	cGy	30	39	NO	78	Stable Disease	[Not Available]	[Not Applicable]	[Not Available]	[Not Available]
6fab9c30-354b-4f99-9b60-6823c12b9b0a	TCGA-DU-8162	TCGA-DU-8162-R33120	3F1FE7EC-3297-4ED8-A619-2FE06234F0C4	2012-6-21	External	Primary Tumor Field	5940	cGy	33	24	NO	70	Stable Disease	[Not Available]	[Not Applicable]	[Not Available]	[Not Available]
6fab9c30-354b-4f99-9b60-6823c12b9b0a	TCGA-DU-8162	TCGA-DU-8162-R44366	232A9794-A745-4784-B063-77802DCEFB8D	2013-6-19	External	Local Recurrence	[Not Available]	Gy	[Not Available]	427	NO	438	[Unknown]	[Not Available]	[Not Applicable]	[Not Available]	[Not Available]
c81d4681-c02f-4b33-abe0-b6ad7d61194d	TCGA-DU-8163	TCGA-DU-8163-R33104	F58D5706-D367-4545-892E-CE4B4421DD8E	2012-6-21	External	Primary Tumor Field	5940	cGy	33	35	NO	81	Stable Disease	[Not Available]	[Not Applicable]	[Not Available]	[Not Available]
11dffe71-b516-41e8-9987-e0ff5d2356d1	TCGA-DU-8165	TCGA-DU-8165-R33109	AB9A94B0-31D0-43B1-B74E-0C22833787E0	2012-6-21	External	Primary Tumor Field	6000	Gy	30	30	NO	71	Stable Disease	[Not Available]	[Not Applicable]	[Not Available]	[Not Available]
e488f613-f155-4e11-87d4-8c789ea81691	TCGA-DU-8166	TCGA-DU-8166-R44353	B95D4DF6-ADC2-4A97-93FC-6854F954FB1D	2013-6-19	External	Primary Tumor Field	60	Gy	30	53	NO	106	Radiographic Progressive Disease	[Not Available]	[Not Applicable]	[Not Available]	[Not Available]
58c82c76-9198-4c95-80f8-c043d1cea5eb	TCGA-DU-8167	TCGA-DU-8167-R33131	EAB94EE5-927C-412D-BF7F-26625A8D0444	2012-6-21	External	Primary Tumor Field	5400	cGy	27	31	NO	78	Stable Disease	[Not Available]	[Not Applicable]	[Not Available]	[Not Available]
fc8828ae-484d-4fc8-a168-f8bc58ad65b9	TCGA-DU-8168	TCGA-DU-8168-R33149	96CEF708-0CF8-4D90-94CA-32D3F4AEB66F	2012-6-21	External	Primary Tumor Field	6000	cGy	30	25	NO	71	Stable Disease	[Not Available]	[Not Applicable]	[Not Available]	[Not Available]
669605F6-39A1-4F8C-81DC-39430FF5F892	TCGA-DU-A5TP	TCGA-DU-A5TP-R44351	7779016B-F5BB-4F5A-B31B-14BD268FBF9E	2013-6-19	External	Primary Tumor Field	60	Gy	30	32	NO	76	Stable Disease	[Not Available]	[Not Applicable]	[Not Available]	[Not Available]
4BD8EBC1-6F6E-44A2-8544-106901A7BAE5	TCGA-DU-A5TR	TCGA-DU-A5TR-R44293	EB5F5C6D-E53B-43E7-9B8C-27E70CD579F7	2013-6-18	External	Primary Tumor Field	54	Gy	30	25	NO	63	Stable Disease	[Not Available]	[Not Applicable]	[Not Available]	[Not Available]
DD163547-43AD-4FE4-873E-83C4C6BE4465	TCGA-DU-A5TS	TCGA-DU-A5TS-R48193	47A2C01C-E084-45E9-BCC0-801AA6B81A4A	2013-9-10	External	Primary Tumor Field	54	Gy	30	25	NO	49	Stable Disease	[Not Available]	[Not Applicable]	[Not Available]	[Not Available]
699D3BA1-94C8-409F-90C3-E7FE2F1CF825	TCGA-DU-A5TT	TCGA-DU-A5TT-R44299	D0EB0C45-2D1C-4ED7-BEE0-20B1AEA2808D	2013-6-18	External	Primary Tumor Field	60	Gy	30	16	NO	57	Stable Disease	[Not Available]	[Not Applicable]	[Not Available]	[Not Available]
699D3BA1-94C8-409F-90C3-E7FE2F1CF825	TCGA-DU-A5TT	TCGA-DU-A5TT-R71495	DD622600-13CB-420D-B4FB-B065817B0AA8	2015-3-26	External	Local Recurrence	24	Gy	4	613	NO	617	Radiographic Progressive Disease	[Not Available]	[Not Applicable]	[Not Available]	[Not Available]
1C095C4A-DF97-402E-902C-FC83BCF8EF88	TCGA-DU-A5TU	TCGA-DU-A5TU-R71323	2155BEB8-23FF-48A5-B5D5-BF79E7244867	2015-3-24	External	Primary Tumor Field	54	Gy	27	131	NO	166	Radiographic Progressive Disease	[Not Available]	[Not Applicable]	[Not Available]	[Not Available]
0167CF11-74BE-4701-AB9A-4E057D4BB545	TCGA-DU-A5TY	TCGA-DU-A5TY-R43150	568FCC5F-8E0C-4CE1-9293-3494A1AD7009	2013-5-14	External	Primary Tumor Field	6000	cGy	30	17	NO	34	Stable Disease	[Not Available]	[Not Applicable]	[Not Available]	[Not Available]
0167CF11-74BE-4701-AB9A-4E057D4BB545	TCGA-DU-A5TY	TCGA-DU-A5TY-R71319	28143B3E-5A8D-44F1-A95B-E1FF52A82830	2015-3-24	External	Local Recurrence	56	Gy	8	980	NO	989	Radiographic Progressive Disease	[Not Available]	[Not Applicable]	[Not Available]	[Not Available]
A56C2083-33D5-4C98-B85F-3B68A3D80ADD	TCGA-DU-A6S7	TCGA-DU-A6S7-R50313	22B08DA5-75AE-4F6F-A038-D85C25286B91	2013-10-22	External	Primary Tumor Field	60	Gy	30	23	NO	67	Stable Disease	[Not Available]	[Not Applicable]	[Not Available]	[Not Available]
30BF5895-0671-4FB1-A96D-857847FCF7B0	TCGA-DU-A76K	TCGA-DU-A76K-R50342	E318B914-F5F7-4D73-A7AC-D207A2C8CA9D	2013-10-22	External	Primary Tumor Field	59.4	Gy	33	34	NO	82	Stable Disease	[Not Available]	[Not Applicable]	[Not Available]	[Not Available]
395798C5-3136-4A30-8557-A67A3ABDECAF	TCGA-DU-A76L	TCGA-DU-A76L-R50322	535FF4EB-212C-4AD2-8AE7-37C121D9891E	2013-10-22	External	Primary Tumor Field	60	Gy	30	16	NO	57	Stable Disease	[Not Available]	[Not Applicable]	[Not Available]	[Not Available]
C56FA247-AD97-4DCE-A2D3-9BDFC5DC7B1B	TCGA-DU-A76O	TCGA-DU-A76O-R50233	6A0929BA-C4F9-4603-857E-B77D41E28835	2013-10-18	External	Primary Tumor Field	60	Gy	33	49	NO	94	Stable Disease	[Not Available]	[Not Applicable]	[Not Available]	[Not Available]
823F571A-3CFD-465D-95FD-187A398CCF6F	TCGA-DU-A76R	TCGA-DU-A76R-R50335	BC15647F-1DB7-4600-94F9-B3016555F60D	2013-10-22	External	Primary Tumor Field	30	Gy	[Not Available]	98	NO	135	Radiographic Progressive Disease	[Not Available]	[Not Applicable]	[Not Available]	[Not Available]
823F571A-3CFD-465D-95FD-187A398CCF6F	TCGA-DU-A76R	TCGA-DU-A76R-R50336	90445D9D-E3AB-4738-9CB9-758F7E557713	2013-10-22	External	Local Recurrence	30	Gy	3	389	NO	394	Radiographic Progressive Disease	[Not Available]	[Not Applicable]	[Not Available]	[Not Available]
04E6E843-7F31-43DA-B111-280CE2BD1949	TCGA-DU-A7T8	TCGA-DU-A7T8-R54837	B6FCEC32-4838-450A-8639-4618EFF7D721	2013-12-23	External	Primary Tumor Field	5940	cGy	27	147	NO	193	Stable Disease	[Not Available]	[Not Applicable]	[Not Available]	[Not Available]
EF12BFB7-4147-407F-84E9-586DBB10D583	TCGA-DU-A7TA	TCGA-DU-A7TA-R54833	303FB194-AD83-47AD-A8AF-7B124C195D17	2013-12-23	External	Primary Tumor Field	54	Gy	27	33	NO	70	Stable Disease	[Not Available]	[Not Applicable]	[Not Available]	[Not Available]
D3D8987D-0A54-45F8-B9C9-17EC89FA864E	TCGA-DU-A7TB	TCGA-DU-A7TB-R56007	02607A1F-021F-453C-BF40-E11ADAD741D0	2014-1-23	External	Primary Tumor Field	54	Gy	27	88	NO	124	Stable Disease	[Not Available]	[Not Applicable]	[Not Available]	[Not Available]
E349D8AA-BB82-4CE8-B14C-61216289F25B	TCGA-DU-A7TD	TCGA-DU-A7TD-R56312	5FB33F7B-CB4D-4453-B214-4B74C040A036	2014-2-3	External	Primary Tumor Field	60	Gy	30	22	NO	63	Stable Disease	[Not Available]	[Not Applicable]	[Not Available]	[Not Available]
0EFAF8F9-177C-4FFB-B03F-F0316ADF5DC1	TCGA-DU-A7TI	TCGA-DU-A7TI-R56399	F0B2F0E0-52FD-4325-82B1-72BF7AFBE618	2014-2-5	External	Primary Tumor Field	59	Gy	[Not Available]	[Discrepancy]	NO	[Discrepancy]	Radiographic Progressive Disease	[Not Available]	[Not Applicable]	[Not Available]	[Not Available]
837b51d0-e6b7-431b-a5f3-7615bdf12b67	TCGA-E1-5302	TCGA-E1-5302-R7573	2e8b59d8-5b5e-4982-8c4c-7fedb64ec914	2011-1-16	EXTERNAL BEAM	Primary Tumor Field	5940	cGy	33	154	NO	195	[Not Available]	2	[Not Applicable]	ADJUVANT	[Not Available]
44a5c3b4-62a7-407b-b492-7069e1a43a26	TCGA-E1-5303	TCGA-E1-5303-R7455	8f0ece70-b215-4cce-b64a-f895f4ccfe12	2011-1-19	EXTERNAL BEAM	Primary Tumor Field	5040	cGy	28	73	NO	110	[Not Available]	1	[Not Applicable]	ADJUVANT	[Not Available]
691d5202-90cc-4e08-83a3-0620a89d3a4b	TCGA-E1-5304	TCGA-E1-5304-R7547	c04cff22-389e-4190-87f5-2f6238b37750	2011-1-19	EXTERNAL BEAM	Primary Tumor Field	5940	cGy	33	21	NO	69	[Not Available]	2	[Not Applicable]	ADJUVANT	[Not Available]
a0bc5147-d9b4-41fd-8df3-a241d23722e8	TCGA-E1-5305	TCGA-E1-5305-R16196	8d909f75-960d-42dc-9238-3ecbebff4f00	2011-8-11	EXTERNAL BEAM	Primary Tumor Field	[Not Available]	[Not Available]	[Not Available]	27	NO	88	[Not Available]	1	[Not Applicable]	ADJUVANT	[Not Available]
a6ee311c-0a7b-4f47-86f1-f2164b128f9c	TCGA-E1-5307	TCGA-E1-5307-R16208	bf92da20-f3a8-4d87-86b0-181369e7893d	2011-8-12	EXTERNAL BEAM	Primary Tumor Field	[Not Available]	[Not Available]	[Not Available]	43	NO	91	[Not Available]	1	[Not Applicable]	ADJUVANT	[Not Available]
0061e9ef-df6a-414e-af64-c88f8192e2d3	TCGA-E1-5311	TCGA-E1-5311-R7603	75d929c6-2695-4464-9fa1-76c7fc75190c	2011-1-25	EXTERNAL BEAM	Primary Tumor Field	6000	cGy	30	2871	NO	2919	[Not Available]	4	[Not Applicable]	PROGRESSION	[Not Available]
400b2fa3-baf7-4baa-99b4-88b9f25b5049	TCGA-E1-5318	TCGA-E1-5318-R7618	398860f3-e1c8-4e8a-bc60-f5e65d14afb1	2011-1-26	EXTERNAL BEAM	Primary Tumor Field	5400	cGy	30	1258	NO	1301	[Not Available]	5	[Not Applicable]	PROGRESSION	[Not Available]
84569c1a-6baa-4380-ae3c-707df1be4618	TCGA-E1-5319	TCGA-E1-5319-R16183	c6470616-fb03-4678-bf8c-3a3183e301f5	2011-8-18	EXTERNAL BEAM	Primary Tumor Field	6000	cGy	[Not Available]	2243	NO	2304	[Not Available]	5	[Not Applicable]	PROGRESSION	[Not Available]
5ea230a6-77aa-4aa5-867c-09651d481d8b	TCGA-E1-5322	TCGA-E1-5322-R7465	f25a2818-3389-4735-bd85-78dfa9fde813	2011-1-27	EXTERNAL BEAM	Primary Tumor Field	6000	cGy	32	1109	NO	1150	[Not Available]	2	[Not Applicable]	ADJUVANT	[Not Available]
457EC7F6-8612-4641-AAEF-8A7F2C44C30C	TCGA-E1-A7YD	TCGA-E1-A7YD-R61158	90AF3A20-81FB-4C54-A239-A15C62CA4EAB	2014-8-14	External	Primary Tumor Field	5400	cGy	30	34	NO	81	Stable Disease	[Not Available]	[Not Applicable]	[Not Available]	[Not Available]
F842F756-CE78-4C99-BCF8-3BCE18A4D9EF	TCGA-E1-A7YE	TCGA-E1-A7YE-R61162	0E8C3FE3-EA21-4F32-AC99-07F57773235F	2014-8-14	External	Primary Tumor Field	5940	cGy	33	14	NO	73	Stable Disease	[Not Available]	[Not Applicable]	[Not Available]	[Not Available]
9F469EDB-6B12-4EAB-BD6F-9C10034D4CB7	TCGA-E1-A7YH	TCGA-E1-A7YH-R61223	EA0D0243-27C5-4974-9909-D9CAB3558D7F	2014-8-14	External	[Unknown]	6000	cGy	30	45	NO	87	Stable Disease	[Not Available]	[Not Applicable]	[Not Available]	[Not Available]
BC6FBB3C-870D-40B5-983B-7C88705E020D	TCGA-E1-A7YJ	TCGA-E1-A7YJ-R61249	A3D1F515-CAAD-42EA-937A-B95C9350B91E	2014-8-15	External	Primary Tumor Field	5940	cGy	33	39	NO	84	Stable Disease	[Not Available]	[Not Applicable]	[Not Available]	[Not Available]
BB4A30D5-4EBA-45DB-B05A-BD843044D508	TCGA-E1-A7YK	TCGA-E1-A7YK-R61283	0EB07C68-8D89-424F-9E9D-98CE6E32EC2F	2014-8-15	[Unknown]	[Unknown]	[Not Available]	[Not Available]	[Not Available]	27	NO	68	Stable Disease	[Not Available]	[Not Applicable]	[Not Available]	[Not Available]
96D9249E-501C-49E0-9559-01DA978A9CA6	TCGA-E1-A7YL	TCGA-E1-A7YL-R61290	21D4C661-F1AC-483A-BD90-43E6487C45D4	2014-8-15	External	Primary Tumor Field	6000	cGy	30	36	NO	78	Radiographic Progressive Disease	[Not Available]	[Not Applicable]	[Not Available]	[Not Available]
4250AC3C-C8B0-46CE-B9C8-7963BC386041	TCGA-E1-A7YM	TCGA-E1-A7YM-R61417	14F232AE-B60B-4BDA-A806-B4D47D5113B4	2014-8-15	External	Primary Tumor Field	5940	cGy	[Not Available]	27	NO	75	Radiographic Progressive Disease	[Not Available]	[Not Applicable]	[Not Available]	[Not Available]
BCC17E9A-6FE3-44FF-963C-D2D850A431F1	TCGA-E1-A7YN	TCGA-E1-A7YN-R61435	4447146D-70CD-4CBC-A04C-B171C3B8270C	2014-8-15	External	[Unknown]	6000	cGy	30	35	NO	90	Stable Disease	[Not Available]	[Not Applicable]	[Not Available]	[Not Available]
BCC17E9A-6FE3-44FF-963C-D2D850A431F1	TCGA-E1-A7YN	TCGA-E1-A7YN-R61449	E49737E7-90BA-454F-8357-17C3C2345BA9	2014-8-15	External	[Unknown]	2500	cGy	5	495	NO	499	Radiographic Progressive Disease	[Not Available]	[Not Applicable]	[Not Available]	[Not Available]
75DBC8FB-4DB8-4764-824C-ECCF3A223884	TCGA-E1-A7YQ	TCGA-E1-A7YQ-R61538	4719F477-586A-4B29-B269-81F7EFB15653	2014-8-15	External	[Unknown]	[Not Available]	[Not Available]	[Not Available]	92	NO	184	Stable Disease	[Not Available]	[Not Applicable]	[Not Available]	[Not Available]
5E2539E0-2088-43DF-AD2A-F854D8BB6D30	TCGA-E1-A7YS	TCGA-E1-A7YS-R61558	C0C156D5-4F9A-468A-96EB-DFFFF02F4316	2014-8-15	External	[Unknown]	[Not Available]	[Not Available]	[Not Available]	67	NO	106	Stable Disease	[Not Available]	[Not Applicable]	[Not Available]	[Not Available]
23C335F6-5749-4443-8AE8-61CCCBB137CB	TCGA-E1-A7YV	TCGA-E1-A7YV-R61579	90EC69B2-7310-4215-8320-F33FE6832F6A	2014-8-15	External	Primary Tumor Field	5940	cGy	33	38	NO	82	Radiographic Progressive Disease	[Not Available]	[Not Applicable]	[Not Available]	[Not Available]
5EEF573E-6A44-4DC7-8AA7-B136863CE910	TCGA-E1-A7YW	TCGA-E1-A7YW-R61605	CFA814D9-FD27-4189-B7E7-4ACF7BCD7B87	2014-8-15	External	Primary Tumor Field	5940	cGy	33	641	NO	686	Stable Disease	[Not Available]	[Not Applicable]	[Not Available]	[Not Available]
722C172F-46E6-47A1-82E5-3207278DF89B	TCGA-E1-A7YY	TCGA-E1-A7YY-R61622	360D11A2-43C8-439E-B6EC-FB186F12126A	2014-8-15	External	Primary Tumor Field	5400	cGy	[Not Available]	2143	NO	2184	Stable Disease	[Not Available]	[Not Applicable]	[Not Available]	[Not Available]
97FFBE14-9070-4A5A-8760-225A88834B40	TCGA-E1-A7Z2	TCGA-E1-A7Z2-R61681	FD6CC079-89C7-4D6C-81C2-77F264E1C97A	2014-8-15	External	Primary Tumor Field	6000	cGy	30	286	NO	328	Stable Disease	[Not Available]	[Not Applicable]	[Not Available]	[Not Available]
3AC41CC6-5DFB-40A1-BD13-5DC7CA2BB6F3	TCGA-E1-A7Z3	TCGA-E1-A7Z3-R61697	70B41891-B39D-480C-8FC8-E1CA96F92F01	2014-8-18	External	Primary Tumor Field	5600	cGy	[Not Available]	1821	NO	1866	Stable Disease	[Not Available]	[Not Applicable]	[Not Available]	[Not Available]
975E17C2-B93C-4D45-8A85-786F365E4A93	TCGA-E1-A7Z4	TCGA-E1-A7Z4-R61743	DDFB9FB0-158C-4625-9A5B-FF945C2680C8	2014-8-19	External	Primary Tumor Field	5940	cGy	33	916	NO	961	Radiographic Progressive Disease	[Not Available]	[Not Applicable]	[Not Available]	[Not Available]
975E17C2-B93C-4D45-8A85-786F365E4A93	TCGA-E1-A7Z4	TCGA-E1-A7Z4-R61764	030FEBDD-AB25-4DF7-86D1-5BE05AE2FE4C	2014-8-19	External	Primary Tumor Field	2000	cGy	[Not Available]	4152	NO	4152	Radiographic Progressive Disease	[Not Available]	[Not Applicable]	[Not Available]	[Not Available]
8B10F00F-FDE6-423D-BC36-027931359A5A	TCGA-E1-A7Z6	TCGA-E1-A7Z6-R61770	0824E9EE-E409-4708-ACB9-A48080A0F8DB	2014-8-19	External	Primary Tumor Field	5580	cGy	31	907	NO	964	Radiographic Progressive Disease	[Not Available]	[Not Applicable]	[Not Available]	[Not Available]
e09f93e1-1649-48fa-9e2e-d13ac6d50b97	TCGA-FG-5962	TCGA-FG-5962-R15911	4018f116-3ae6-4525-89f3-f90482911137	2011-9-6	EXTERNAL BEAM	Primary Tumor Field	[Not Available]	cGy	[Not Available]	28	NO	79	[Not Available]	1	[Not Applicable]	ADJUVANT	[Not Available]
68f550ca-3a33-45e4-b1c9-14f99e543263	TCGA-FG-5963	TCGA-FG-5963-R9981	0e06b514-749a-421f-aa84-10748dd034a6	2011-4-4	EXTERNAL BEAM	Primary Tumor Field	6000	cGy	30	37	NO	76	[Not Available]	1	[Not Applicable]	ADJUVANT	[Not Available]
68f550ca-3a33-45e4-b1c9-14f99e543263	TCGA-FG-5963	TCGA-FG-5963-R10485	89e458be-bbf0-4f1c-8b7b-620408928df3	2011-4-19	EXTERNAL BEAM	Local Recurrence	6000	cGy	30	437	NO	471	[Not Available]	2	[Not Applicable]	PROGRESSION	[Not Available]
648252da-dd86-48d1-ae75-4257e3142b0b	TCGA-FG-5964	TCGA-FG-5964-R10288	c6507bfb-908f-4971-bfbd-bb47ea283435	2011-4-13	EXTERNAL BEAM	Primary Tumor Field	5040	cGy	28	172	NO	213	[Not Available]	1	[Not Applicable]	ADJUVANT	[Not Available]
2cfc07f3-a31c-41a2-a9e3-b708d2421a78	TCGA-FG-5965	TCGA-FG-5965-R14154	41f1a2e8-c1f7-42cd-9bc6-22030912d3dd	2010-7-22	EXTERNAL BEAM	Primary Tumor Field	5400	cGy	30	89	NO	133	[Not Available]	1	[Not Applicable]	ADJUVANT	[Not Available]
dadd7428-9e4d-4652-9469-ab521b88d529	TCGA-FG-6688	TCGA-FG-6688-R14643	d07e978d-2448-4725-b88d-8570fbf340f6	2011-8-5	EXTERNAL BEAM	Primary Tumor Field	6000	cGy	30	82	NO	124	[Not Available]	1	[Not Applicable]	ADJUVANT	[Not Available]
8d07b1e8-5d1d-4a43-b616-d29dd58ce5fe	TCGA-FG-6689	TCGA-FG-6689-R14672	741f9809-4511-43c4-a677-ced9ae76243b	2011-8-8	EXTERNAL BEAM	Primary Tumor Field	5040	cGy	30	139	NO	188	[Not Available]	1	[Not Applicable]	ADJUVANT	[Not Available]
ad202887-88b3-4e0f-a4c3-7e135d4cb258	TCGA-FG-6690	TCGA-FG-6690-R15476	c72cae0d-d191-4c25-82d4-4d1c1d7c7723	2011-8-22	EXTERNAL BEAM	Primary Tumor Field	5040	cGy	28	73	NO	111	[Not Available]	1	[Not Applicable]	ADJUVANT	[Not Available]
e4d9b696-3311-44e7-9191-fde56c080a00	TCGA-FG-6691	TCGA-FG-6691-R63745	166D0E63-CA7C-4B7A-81C1-D7E28F654CE4	2014-8-15	External	Local Recurrence	45	Gy	25	1020	NO	1058	Stable Disease	[Not Available]	[Not Applicable]	[Not Available]	[Not Available]
5f10cd91-1e03-4016-b35a-8629a1a8fcc9	TCGA-FG-6692	TCGA-FG-6692-R14737	499c1eda-6e90-4cd3-9911-bfd7cb82670b	2011-8-9	EXTERNAL BEAM	Primary Tumor Field	5940	cGy	33	68	NO	116	[Not Available]	1	[Not Applicable]	ADJUVANT	[Not Available]
b342e980-8383-4f1b-bf57-4098c37a536c	TCGA-FG-7636	TCGA-FG-7636-R19849	334be0ca-2520-4235-8d59-fd281cca8581	2011-12-29	EXTERNAL BEAM	Primary Tumor Field	5940	cGy	33	33	NO	84	[Not Available]	1	[Not Applicable]	ADJUVANT	[Not Available]
1f54d21e-752f-496d-8453-4b9b8738cbce	TCGA-FG-7638	TCGA-FG-7638-R20405	f422d1d9-aa17-41e5-82b0-d7b2e65746a0	2011-1-11	EXTERNAL BEAM	Primary Tumor Field	5940	cGy	33	35	NO	85	[Not Available]	1	[Not Applicable]	ADJUVANT	[Not Available]
1159c88c-39d0-4c03-9c66-36af5340a67a	TCGA-FG-8181	TCGA-FG-8181-R32722	76E8A43D-2250-4284-BBC2-9A8F22831141	2012-6-7	External	[Unknown]	[Not Available]	[Not Available]	[Not Available]	64	YES	[Not Available]	[Not Applicable]	[Not Available]	[Not Applicable]	[Not Available]	[Not Available]
fb3884df-3680-4c5b-8092-981007aeba03	TCGA-FG-8185	TCGA-FG-8185-R32542	55D1CA41-996F-49CA-A286-0C458F58BC54	2012-5-31	External	Primary Tumor Field	5940	cGy	33	26	NO	70	Stable Disease	[Not Available]	[Not Applicable]	[Not Available]	[Not Available]
dcd45077-f068-490b-bdcc-4d4a62285116	TCGA-FG-8186	TCGA-FG-8186-R32567	C97E8B71-D5DB-4343-8674-174A5A7E9B08	2012-6-1	External	Primary Tumor Field	5450	cGy	31	60	NO	105	Stable Disease	[Not Available]	[Not Applicable]	[Not Available]	[Not Available]
106709ec-72df-44f0-8c71-87b7c755f8f0	TCGA-FG-8188	TCGA-FG-8188-R43455	719F96FC-3B45-4CAE-927C-97B6F05CAEFA	2013-5-22	External	Primary Tumor Field	5040	cGy	28	418	NO	455	[Unknown]	[Not Available]	[Not Applicable]	[Not Available]	[Not Available]
5469c0e8-0c58-4870-b897-8fa0704599a7	TCGA-FG-8189	TCGA-FG-8189-R42249	59127A65-B6ED-4457-9346-017C275407A9	2013-4-15	External	Primary Tumor Field	5040	cGy	28	105	NO	159	Stable Disease	[Not Available]	[Not Applicable]	[Not Available]	[Not Available]
029b33b1-7ea9-4b77-a615-7eb0e3ebd5e7	TCGA-FG-8191	TCGA-FG-8191-R32715	4D84320E-AF88-4BE0-9F49-3C363AC48A19	2012-6-7	External	Primary Tumor Field	5700	cGy	30	31	NO	76	Stable Disease	[Not Available]	[Not Applicable]	[Not Available]	[Not Available]
E30F1994-3622-43D0-BEC2-6D7E2D9881D2	TCGA-FG-A4MT	TCGA-FG-A4MT-R38971	7045531A-AB48-444B-9849-D8CA948F9F0B	2013-1-7	External	Local Recurrence	5940	cGy	33	686	NO	731	Complete Response	[Not Available]	[Not Applicable]	[Not Available]	[Not Available]
DCE168B1-D2A9-4409-8437-AB382F6D7D31	TCGA-FG-A4MW	TCGA-FG-A4MW-R39711	2E2B9EF1-F46E-4C91-8532-63A7C89763F6	2013-1-30	External	Primary Tumor Field	5940	cGy	33	32	NO	71	Stable Disease	[Not Available]	[Not Applicable]	[Not Available]	[Not Available]
AD80A042-C4B4-445C-9678-1C2614422684	TCGA-FG-A4MX	TCGA-FG-A4MX-R39717	60498AEB-C00E-48B5-A219-4992C24366A2	2013-1-30	External	Primary Tumor Field	5940	cGy	33	30	NO	76	Complete Response	[Not Available]	[Not Applicable]	[Not Available]	[Not Available]
FEBE2CE5-737B-43B8-BC70-4194FE3ED5FB	TCGA-FG-A4MY	TCGA-FG-A4MY-R39891	D8BA1822-6561-40F1-AD8A-927D658F2876	2013-2-5	External	Primary Tumor Field	5700	cGy	30	36	NO	77	Stable Disease	[Not Available]	[Not Applicable]	[Not Available]	[Not Available]
DA13446A-C4DC-4D02-80C8-410273925AC4	TCGA-FG-A6IZ	TCGA-FG-A6IZ-R48033	8006C123-BCEE-4F88-9213-CC784494C625	2013-9-4	External	Primary Tumor Field	5400	cGy	30	54	NO	93	Complete Response	[Not Available]	[Not Applicable]	[Not Available]	[Not Available]
EA31C705-4CF8-48F5-8D13-E43563213C91	TCGA-FG-A6J1	TCGA-FG-A6J1-R47034	4D29F4AB-3B72-4D30-AEC1-489367A6C7CF	2013-8-21	External	Primary Tumor Field	5040	cGy	28	55	NO	95	Stable Disease	[Not Available]	[Not Applicable]	[Not Available]	[Not Available]
AE4F0714-3B74-46C0-9C1B-F028C7CF2E62	TCGA-FG-A6J3	TCGA-FG-A6J3-R48233	92FEAF12-7BCE-4750-8F76-E98F04B2086C	2013-9-10	External	Primary Tumor Field	5940	cGy	33	27	NO	74	Stable Disease	[Not Available]	[Not Applicable]	[Not Available]	[Not Available]
C6CEB220-282E-4EEF-8D36-4CE0A625CF7E	TCGA-FG-A70Y	TCGA-FG-A70Y-R57572	7F849699-3B2F-4461-8230-6D315464D688	2014-3-17	External	Primary Tumor Field	5510	cGy	29	515	NO	554	Stable Disease	[Not Available]	[Not Applicable]	[Not Available]	[Not Available]
98E82E98-341A-4BCA-92C0-23C65C1BF94F	TCGA-FG-A70Z	TCGA-FG-A70Z-R52082	FA89AD73-C0DA-4437-8CC1-04A935FA7155	2013-11-27	External	Primary Tumor Field	6000	cGy	30	28	NO	70	Stable Disease	[Not Available]	[Not Applicable]	[Not Available]	[Not Available]
1F5B6B07-45F5-4DA4-932A-DF9665F6C538	TCGA-FG-A711	TCGA-FG-A711-R52583	364761BD-CD03-4DA3-B5B0-B5D3164E116A	2013-12-4	External	Primary Tumor Field	6000	cGy	30	733	NO	774	Radiographic Progressive Disease	[Not Available]	[Not Applicable]	[Not Available]	[Not Available]
1F5B6B07-45F5-4DA4-932A-DF9665F6C538	TCGA-FG-A711	TCGA-FG-A711-R52587	01135809-9589-4308-AFE9-9842D54134F7	2013-12-4	External	Primary Tumor Field	[Not Available]	[Not Available]	1	992	NO	992	Radiographic Progressive Disease	[Not Available]	[Not Applicable]	[Not Available]	[Not Available]
872A12B4-8CBD-49D2-AC98-D846587F5794	TCGA-FG-A87N	TCGA-FG-A87N-R56684	74F29F70-58CB-4166-91C6-81DA5EC817D3	2014-2-18	External	Regional site	5940	cGy	33	42	NO	87	Stable Disease	[Not Available]	[Not Applicable]	[Not Available]	[Not Available]
7E17E6FD-ED83-471F-91E3-5934885C8E87	TCGA-FG-A87Q	TCGA-FG-A87Q-R57694	4A9E8788-48BB-4978-9156-49968F1AE67E	2014-3-20	External	Primary Tumor Field	58	Gy	29	48	NO	88	Complete Response	[Not Available]	[Not Applicable]	[Not Available]	[Not Available]
5b9d7565-a933-449d-8ffa-ec5f82db2e77	TCGA-FN-7833	TCGA-FN-7833-R66001	E021BB81-236B-453D-B1BF-B8EDA44FB3C7	2014-10-1	External	Primary Tumor Field	6000	cGy	20	95	NO	120	Complete Response	[Not Available]	[Not Applicable]	[Not Available]	[Not Available]
b9e2f4d1-866c-4c62-a9c8-8de7eb364a6e	TCGA-HT-7469	TCGA-HT-7469-R28783	E1D910B5-FF70-4DC2-BF35-65B4D4C71695	2012-3-1	EXTERNAL BEAM	Primary Tumor Field	6000	cGy	30	42	NO	84	[Not Available]	1	[Not Applicable]	ADJUVANT	[Not Available]
fee2114e-f723-4374-91f8-f1dcc6b3eaee	TCGA-HT-7470	TCGA-HT-7470-R29529	894e3d22-b58f-468e-a1dc-166d16527ac2	2012-3-16	EXTERNAL BEAM	Primary Tumor Field	5940	cGy	33	45	NO	94	[Not Available]	1	[Not Applicable]	ADJUVANT	[Not Available]
dbfaccb0-e8c0-48e8-9aef-570267574822	TCGA-HT-7473	TCGA-HT-7473-R29570	9823d62e-38b2-4299-96e5-a74dda017b68	2012-3-19	EXTERNAL BEAM	Primary Tumor Field	5400	cGy	30	93	NO	139	[Not Available]	1	[Not Applicable]	ADJUVANT	[Not Available]
41456932-436e-4cdb-bfe8-97d089656786	TCGA-HT-7475	TCGA-HT-7475-R21259	4f32ad00-d232-4d93-baca-cbd531ab26d7	2012-2-7	EXTERNAL BEAM	Primary Tumor Field	5940	cGy	33	28	NO	76	[Not Available]	1	[Not Applicable]	ADJUVANT	[Not Available]
27d0d3cb-16c0-4ba8-9662-95917f665004	TCGA-HT-7476	TCGA-HT-7476-R21241	f5197e34-b55f-4791-8416-7861a4b4786c	2012-2-7	EXTERNAL BEAM	Primary Tumor Field	5400	cGy	30	41	NO	80	[Not Available]	1	[Not Applicable]	ADJUVANT	[Not Available]
38f4b9f3-6709-40ff-9a81-5fa2111b1ce6	TCGA-HT-7477	TCGA-HT-7477-R49437	7922FCA5-01EA-4B3B-800B-74885ABDDD4E	2015-4-1	External	Primary Tumor Field	5940	cGy	33	24	NO	83	Complete Response	[Not Available]	[Not Applicable]	[Not Available]	[Not Available]
4c3e709a-fd52-431c-8be5-3d9b1f80ecd2	TCGA-HT-7478	TCGA-HT-7478-R29410	c3723572-c9f6-4760-9695-116336006001	2012-3-16	EXTERNAL BEAM	Primary Tumor Field	5040	cGy	28	34	NO	74	[Not Available]	1	[Not Applicable]	ADJUVANT	[Not Available]
325138ab-2947-4131-b40e-971f024723cc	TCGA-HT-7480	TCGA-HT-7480-R28788	91db7a38-5b94-418e-9764-bbc0970515fb	2012-3-1	EXTERNAL BEAM	Primary Tumor Field	5400	cGy	30	29	NO	75	[Not Available]	1	[Not Applicable]	ADJUVANT	[Not Available]
bff37de3-dc68-4e69-bdfc-8b524dd7774f	TCGA-HT-7481	TCGA-HT-7481-R29531	adbaf187-5d34-42f5-8efc-d03a9c7b82f2	2012-3-16	EXTERNAL BEAM	Primary Tumor Field	5940	cGy	33	1552	NO	1596	[Not Available]	1	[Not Applicable]	PROGRESSION	[Not Available]
448d3e3b-622c-4e79-bb1d-b5f2e92970e8	TCGA-HT-7482	TCGA-HT-7482-R29534	e4485cf5-4dbc-4374-8030-989d981cab37	2012-3-9	EXTERNAL BEAM	Primary Tumor Field	5400	cGy	30	405	NO	447	[Not Available]	1	[Not Applicable]	ADJUVANT	[Not Available]
183dd089-e932-4be2-b252-0e8572e7da4e	TCGA-HT-7483	TCGA-HT-7483-R45918	61A69B6A-059A-46FD-8CC1-6D96ECFBDEBF	2015-4-2	External	Primary Tumor Field	5400	cGy	30	2876	NO	2918	Complete Response	[Not Available]	[Not Applicable]	[Not Available]	[Not Available]
e7fdf164-a85d-4ff5-9676-d2215ca35403	TCGA-HT-7601	TCGA-HT-7601-R29578	80148620-c0f8-4103-967b-5aebc3b97217	2012-3-9	EXTERNAL BEAM	Primary Tumor Field	6000	cGy	30	25	NO	67	[Not Available]	1	[Not Applicable]	ADJUVANT	[Not Available]
b435e88b-f105-4c65-b725-126e5a299113	TCGA-HT-7603	TCGA-HT-7603-R29572	261ce1db-313e-4449-a118-471a2b98719b	2012-3-7	EXTERNAL BEAM	Primary Tumor Field	5400	cGy	30	34	NO	76	[Not Available]	1	[Not Applicable]	ADJUVANT	[Not Available]
019c5de9-74fd-48b7-95a3-227532e16c5a	TCGA-HT-7604	TCGA-HT-7604-R48642	1F9DEF02-CC00-4609-B319-A753994B925B	2013-9-18	[Not Available]	[Not Available]	[Not Available]	[Not Available]	[Not Available]	[Not Available]	NO	2183	Partial Response	[Not Available]	[Not Applicable]	[Not Available]	[Not Available]
ffcec8e5-9fd3-4b42-a7cb-74761f713cf4	TCGA-HT-7606	TCGA-HT-7606-R30717	c6e2e388-5a2c-4288-931b-884e397bcade	2012-4-16	EXTERNAL BEAM	Primary Tumor Field	5940	cGy	33	21	NO	64	[Not Available]	1	[Not Applicable]	ADJUVANT	[Not Available]
bfbc0d1e-2a0b-4c60-8a37-91e3ce4b79ee	TCGA-HT-7609	TCGA-HT-7609-R28828	bfc4a9a9-fdc0-482d-b1b2-5379e3791a34	2012-3-1	EXTERNAL BEAM	Primary Tumor Field	5940	cGy	33	28	NO	75	[Not Available]	1	[Not Applicable]	ADJUVANT	[Not Available]
0d61bdbd-24b1-4885-a099-9e42ca7eedcd	TCGA-HT-7620	TCGA-HT-7620-R29127	efdcbc13-09c7-4e1f-acaa-dee1a505b967	2012-3-8	EXTERNAL BEAM	Primary Tumor Field	60	cGy	[Not Available]	40	NO	70	[Not Available]	1	[Not Applicable]	ADJUVANT	[Not Available]
00b18ad6-ff70-41fe-8f4d-0763ac8f28b9	TCGA-HT-7677	TCGA-HT-7677-R28946	ae25ee1d-1a3b-4941-9c5d-79a4f138c146	2012-3-2	EXTERNAL BEAM	Primary Tumor Field	6000	cGy	30	31	NO	73	[Not Available]	1	[Not Applicable]	ADJUVANT	[Not Available]
3d58ded1-b7cf-420c-ba59-5b424683f0df	TCGA-HT-7686	TCGA-HT-7686-R29416	d4c40ef7-39c9-4560-a6d8-493e80ccebd6	2012-3-16	EXTERNAL BEAM	Primary Tumor Field	5940	cGy	33	27	NO	74	[Not Available]	1	[Not Applicable]	ADJUVANT	[Not Available]
7740824e-905f-47a0-b235-54561ef58ba3	TCGA-HT-7688	TCGA-HT-7688-R29414	06a1bca9-78a6-4220-95a7-7a755d863e9a	2012-3-16	EXTERNAL BEAM	Primary Tumor Field	6000	cGy	30	35	NO	65	[Not Available]	1	[Not Applicable]	ADJUVANT	[Not Available]
d58b535a-6c95-43bb-ad88-0600e6447537	TCGA-HT-7689	TCGA-HT-7689-R29662	8cfd51a1-deb2-44e5-84a5-92385d6d30ba	2009-3-15	EXTERNAL BEAM	Primary Tumor Field	5400	cGy	30	53	NO	92	[Not Available]	1	[Not Applicable]	ADJUVANT	[Not Available]
6a0b306b-f73d-45b2-93a6-b9bd625644a3	TCGA-HT-7692	TCGA-HT-7692-R29617	d80f0d6d-6af2-4524-bd0b-893d96219438	2012-3-16	EXTERNAL BEAM	Primary Tumor Field	5940	cGy	33	46	NO	90	[Not Available]	1	[Not Applicable]	ADJUVANT	[Not Available]
491ea65b-86c8-4686-99cf-f09505e20183	TCGA-HT-7693	TCGA-HT-7693-R29611	4558f4fa-776e-4522-b2a7-cbcb8ebb312a	2012-3-16	EXTERNAL BEAM	Primary Tumor Field	5580	cGy	31	17	NO	60	[Not Available]	1	[Not Applicable]	ADJUVANT	[Not Available]
49a87025-d0a4-44b3-b6ad-563bf9651093	TCGA-HT-7694	TCGA-HT-7694-R29608	0032f995-f852-4ecc-bd33-e0fc70e6a4f0	2012-3-8	EXTERNAL BEAM	Primary Tumor Field	5940	cGy	33	20	NO	66	[Not Available]	1	[Not Applicable]	ADJUVANT	[Not Available]
5017c115-39b8-4c5c-8be6-2cb298d7c641	TCGA-HT-7695	TCGA-HT-7695-R29605	60874d2b-9b1f-47c7-bb40-37091a8cde5a	2012-3-16	EXTERNAL BEAM	Primary Tumor Field	5400	cGy	30	52	NO	125	[Not Available]	1	[Not Applicable]	ADJUVANT	[Not Available]
4a7d4805-09e3-4044-9800-73239f4d66d4	TCGA-HT-7854	TCGA-HT-7854-R21255	9E9ED397-8067-4585-8115-99897216474D	2012-2-7	EXTERNAL BEAM	Primary Tumor Field	5040	cGy	28	138	NO	176	[Not Available]	1	[Not Applicable]	ADJUVANT	[Not Available]
40343ebd-0d62-401e-83a4-6cdb57662ec0	TCGA-HT-7855	TCGA-HT-7855-R29421	bbb66954-97a9-4d56-abd1-3d54d7997672	2012-3-16	EXTERNAL BEAM	Primary Tumor Field	5940	cGy	33	20	NO	73	[Not Available]	1	[Not Applicable]	ADJUVANT	[Not Available]
c2c16878-b615-496c-8fcb-d49c97e15551	TCGA-HT-7856	TCGA-HT-7856-R29424	b14ca12a-47ed-4e32-b5bc-ffc997634447	2012-3-16	EXTERNAL BEAM	Primary Tumor Field	6000	cGy	30	32	NO	71	[Not Available]	1	[Not Applicable]	ADJUVANT	[Not Available]
b6951c37-377e-49b9-862c-968082e8682f	TCGA-HT-7858	TCGA-HT-7858-R29427	11ca6be9-f6f0-443d-af7a-8737d5416752	2012-3-16	EXTERNAL BEAM	Primary Tumor Field	5940	cGy	33	20	NO	69	[Not Available]	1	[Not Applicable]	ADJUVANT	[Not Available]
c371e2b4-209f-40f3-a30c-51df8270b5de	TCGA-HT-7873	TCGA-HT-7873-R35011	77A044C3-FBD4-4E99-8D90-6920D2F777CA	2012-9-12	External	Primary Tumor Field	5400	cGy	30	80	NO	122	Stable Disease	[Not Available]	[Not Applicable]	[Not Available]	[Not Available]
775c04e6-a02d-44a4-86f7-496056edd249	TCGA-HT-7874	TCGA-HT-7874-R28708	062f27e1-d889-4572-a93b-0a26b184d364	2012-2-28	EXTERNAL BEAM	Primary Tumor Field	5940	cGy	33	42	NO	87	[Not Available]	[Not Available]	[Not Applicable]	ADJUVANT	[Not Available]
c916b9a4-008e-4d79-a50c-f15c3549fcf6	TCGA-HT-7879	TCGA-HT-7879-R29674	92476855-3269-42f5-91d8-3834b9d3ce2f	2012-3-19	EXTERNAL BEAM	Primary Tumor Field	5940	cGy	33	28	NO	77	[Not Available]	1	[Not Applicable]	ADJUVANT	[Not Available]
275cb949-2f61-48c9-84f0-ba8ae4fa35c4	TCGA-HT-7881	TCGA-HT-7881-R29665	cec4b1bd-cb35-4ce3-8640-fd95aa9d2fb6	2012-3-15	EXTERNAL BEAM	Primary Tumor Field	5580	cGy	31	46	NO	83	[Not Available]	1	[Not Applicable]	ADJUVANT	[Not Available]
86aa5790-9afd-4653-926a-625516df1f56	TCGA-HT-7884	TCGA-HT-7884-R35006	7D183F05-47EA-4BD2-ADDF-1967C989AB0C	2012-9-12	External	Primary Tumor Field	5040	cGy	28	44	NO	84	Stable Disease	[Not Available]	[Not Applicable]	[Not Available]	[Not Available]
58de25d5-8a32-4412-866b-acac2e321bfa	TCGA-HT-8011	TCGA-HT-8011-R33341	e9c37c4a-83df-4426-a6c7-713da3eee3f3	2012-6-28	External	Primary Tumor Field	6185	cGy	32	14	NO	69	Stable Disease	[Not Available]	[Not Applicable]	[Not Available]	[Not Available]
e669a4b7-a494-490a-b78c-e664c59d0697	TCGA-HT-8013	TCGA-HT-8013-R32628	211a631b-c473-423b-8b72-649303a3fe21	2012-6-4	External	Primary Tumor Field	5400	cGy	30	103	NO	146	Stable Disease	[Not Available]	[Not Applicable]	[Not Available]	[Not Available]
e669a4b7-a494-490a-b78c-e664c59d0697	TCGA-HT-8013	TCGA-HT-8013-R32629	f6a91e32-77c9-4af8-917f-3490225a1c60	2012-6-4	External	Primary Tumor Field	3900	cGy	13	1726	NO	1743	Stable Disease	[Not Available]	[Not Applicable]	[Not Available]	[Not Available]
5de6fd84-ed02-4c27-9947-db57f05faf6d	TCGA-HT-8104	TCGA-HT-8104-R32652	e0d47e5a-3f60-46cf-893d-d4fb2b09b77a	2012-6-5	External	Primary Tumor Field	5940	cGy	33	33	NO	80	Complete Response	[Not Available]	[Not Applicable]	[Not Available]	[Not Available]
d766c3af-f0b3-4791-a754-d6546d370f8f	TCGA-HT-8105	TCGA-HT-8105-R32625	e32184b7-9711-421c-997e-a2c93d507be1	2012-6-4	External	Primary Tumor Field	4860	cGy	27	43	NO	89	Stable Disease	[Not Available]	[Not Applicable]	[Not Available]	[Not Available]
ad1c5951-ca93-4102-889b-e28e2bcfea76	TCGA-HT-8110	TCGA-HT-8110-R32651	1215bad3-593f-4a27-afeb-7ab48c0960d9	2012-6-5	External	Primary Tumor Field	5940	cGy	33	32	NO	81	Complete Response	[Not Available]	[Not Applicable]	[Not Available]	[Not Available]
9e621541-d603-4d2d-b86e-2834d3b9f9a5	TCGA-HT-8113	TCGA-HT-8113-R32199	3907ace0-66d5-41cc-92aa-4680aa529ada	2012-5-17	EXTERNAL BEAM	Primary Tumor Field	5400	cGy	30	34	NO	75	[Not Available]	1	[Not Applicable]	ADJUVANT	[Not Available]
0906ddde-02fa-417d-927b-1c400b189cac	TCGA-HT-8114	TCGA-HT-8114-R32194	b8a4a61a-bbd3-4b71-a7cf-b928d3a51564	2012-5-17	EXTERNAL BEAM	Primary Tumor Field	5940	cGy	33	39	NO	90	[Not Available]	1	[Not Applicable]	ADJUVANT	[Not Available]
f625e522-226b-450f-af94-dd2f5adb605e	TCGA-HT-8564	TCGA-HT-8564-R46309	06B2F41D-0BFC-40F1-ADF3-FB40E1C7F443	2013-8-5	External	Primary Tumor Field	5940	cGy	33	35	NO	128	Radiographic Progressive Disease	[Not Available]	[Not Applicable]	[Not Available]	[Not Available]
274496D6-0A9B-45CA-876F-B91F7277963C	TCGA-HT-A4DV	TCGA-HT-A4DV-R48373	FE088D4E-2536-439D-BB21-00DE71F972AB	2013-9-12	External	Primary Tumor Field	5940	cGy	33	42	NO	88	Complete Response	[Not Available]	[Not Applicable]	[Not Available]	[Not Available]
7E41BABA-7EF6-4030-B595-D95CD96336B5	TCGA-HT-A5R7	TCGA-HT-A5R7-R51387	3294C637-55F2-4773-AD1D-E6055C9CB3AB	2013-11-18	External	Primary Tumor Field	5940	cGy	33	10	NO	64	Complete Response	[Not Available]	[Not Applicable]	[Not Available]	[Not Available]
5A2D3BFA-4BDD-417D-9796-E3699760114C	TCGA-HT-A5RA	TCGA-HT-A5RA-R46306	DFDCD236-77C2-4159-9B4C-73D98A5DEEEA	2013-8-5	External	Primary Tumor Field	5940	cGy	33	22	NO	68	Partial Response	[Not Available]	[Not Applicable]	[Not Available]	[Not Available]
8655FA51-D784-4F8D-9BC8-F1DA7303D22F	TCGA-HT-A5RC	TCGA-HT-A5RC-R55965	2778410A-43B0-4303-8FD4-62B3E4E5A3A4	2014-1-22	External	Primary Tumor Field	5940	cGy	33	34	NO	98	Radiographic Progressive Disease	[Not Available]	[Not Applicable]	[Not Available]	[Not Available]
E89F7631-FDAC-4BE9-9997-70E400EFDC04	TCGA-HT-A615	TCGA-HT-A615-R46301	8463B71E-893B-4540-9FA9-8E61374D5914	2013-8-5	External	Primary Tumor Field	5940	cGy	33	227	NO	271	Partial Response	[Not Available]	[Not Applicable]	[Not Available]	[Not Available]
A4E2E507-7DDF-43DF-B959-FE451971AF1E	TCGA-HT-A618	TCGA-HT-A618-R48308	42129F8B-AE93-4E1B-B19D-D857A93D2121	2013-9-11	External	Primary Tumor Field	5040	cGy	28	40	NO	85	Partial Response	[Not Available]	[Not Applicable]	[Not Available]	[Not Available]
EFFB5839-24A2-4B8C-8B6D-08CB66503D16	TCGA-HT-A61A	TCGA-HT-A61A-R55963	5D8F40F7-94BB-4D8F-955A-5E896B93EE52	2014-1-22	External	Primary Tumor Field	5940	cGy	33	52	NO	104	Partial Response	[Not Available]	[Not Applicable]	[Not Available]	[Not Available]
CF2A1B98-5693-4C04-9167-F85E69A88A4A	TCGA-HT-A61B	TCGA-HT-A61B-R48469	DD860742-2FF5-4196-ACAC-51E77F682703	2013-11-22	External	Primary Tumor Field	5940	cGy	33	36	NO	67	Complete Response	[Not Available]	[Not Applicable]	[Not Available]	[Not Available]
77396AE6-3838-47BF-AAAE-F9A0F401EC7F	TCGA-HT-A61C	TCGA-HT-A61C-R48421	5283D094-50A3-4497-8531-F1D755091894	2013-11-22	External	Primary Tumor Field	5857	cGy	33	27	NO	69	Complete Response	[Not Available]	[Not Applicable]	[Not Available]	[Not Available]
FDFF46A7-F92A-45CF-8756-6C73A406C923	TCGA-HT-A74H	TCGA-HT-A74H-R51382	F06C3A7D-5B98-4F3B-B2BD-32D10EBAE43F	2013-11-18	External	Primary Tumor Field	5940	cGy	33	28	NO	73	Partial Response	[Not Available]	[Not Applicable]	[Not Available]	[Not Available]
A3BE4E6F-C845-4D64-8111-D63FDF8CC8F1	TCGA-HT-A74K	TCGA-HT-A74K-R65334	F3FB5023-AD5D-4B2A-B464-63F7BBB7CF3F	2014-10-27	External	Primary Tumor Field	5940	cGy	42	35	NO	79	Complete Response	[Not Available]	[Not Applicable]	[Not Available]	[Not Available]
42251e02-b687-4bf1-a1b6-e3dd978542e4	TCGA-HW-7487	TCGA-HW-7487-R63124	E5769314-5E17-4BF3-9E7E-91F1DFC82399	2014-7-31	External	Primary Tumor Field	60	Gy	[Not Available]	871	NO	930	Radiographic Progressive Disease	[Not Available]	[Not Applicable]	[Not Available]	[Not Available]
debe24c5-e4df-4e80-82f6-8f40395aa9e6	TCGA-HW-7493	TCGA-HW-7493-R71517	B1DADA56-0E9C-4FD8-9E5A-2D9E0A90ABC8	2015-3-31	External	Regional site	54	Gy	[Not Available]	1632	NO	1662	Stable Disease	[Not Available]	[Not Applicable]	[Not Available]	[Not Available]
bc3b4816-df1d-44ed-a8c6-f32c8e011a1f	TCGA-HW-8319	TCGA-HW-8319-R34778	1D629E41-1C65-45F0-B812-033EB34481A1	2012-8-30	External	Regional site	6000	cGy	30	23	NO	66	Stable Disease	[Not Available]	[Not Applicable]	[Not Available]	[Not Available]
e3ed0c19-6acc-4be1-aae2-73fe73cc9f24	TCGA-HW-8320	TCGA-HW-8320-R34764	2CBF0102-3D8E-415B-8786-E01847D72C5F	2012-8-30	External	Primary Tumor Field	6000	cGy	30	68	NO	109	Stable Disease	[Not Available]	[Not Applicable]	[Not Available]	[Not Available]
36cf458b-3c8e-48e7-92ab-aea1c698e417	TCGA-HW-8321	TCGA-HW-8321-R48685	ED13CD65-4307-4813-BDA1-AA9326FB7F9E	2013-9-19	External	Primary Tumor Field	5000	cGy	25	28	NO	62	Stable Disease	[Not Available]	[Not Applicable]	[Not Available]	[Not Available]
36cf458b-3c8e-48e7-92ab-aea1c698e417	TCGA-HW-8321	TCGA-HW-8321-R58598	0A1365F7-D5E3-4F40-B3BD-B4BA3BF61FF7	2014-4-15	External	Primary Tumor Field	1000	cGy	5	63	NO	66	[Unknown]	[Not Available]	[Not Applicable]	[Not Available]	[Not Available]
8996DC64-8C5E-4E07-8ED8-2EB11C03626B	TCGA-HW-A5KJ	TCGA-HW-A5KJ-R48692	E7085728-DBDC-43BB-AD40-6325207A4A5F	2013-9-19	External	Regional site	60	Gy	30	107	NO	169	Stable Disease	[Not Available]	[Not Applicable]	[Not Available]	[Not Available]
8A94FF28-A74D-4FE2-B9C0-06C01F0A3FB6	TCGA-HW-A5KK	TCGA-HW-A5KK-R48694	7AE2414C-FEAC-4B2A-A922-282F56314270	2013-9-19	External	Regional site	6000	cGy	30	23	NO	84	Radiographic Progressive Disease	[Not Available]	[Not Applicable]	[Not Available]	[Not Available]
0639B753-4099-4CA4-ADB9-763069A614EF	TCGA-HW-A5KL	TCGA-HW-A5KL-R48705	11312E35-B281-439A-A534-47F9ED8FAB13	2013-9-19	External	Primary Tumor Field	6000	cGy	30	10	NO	71	Stable Disease	[Not Available]	[Not Applicable]	[Not Available]	[Not Available]
a5f851c5-6130-4ea1-9f86-be59331a92f7	TCGA-IK-7675	TCGA-IK-7675-R21159	ef3cf798-a791-4210-95d2-254f33e4f272	2012-2-2	EXTERNAL BEAM	Primary Tumor Field	5400	cGy	30	46	NO	88	[Not Available]	1	[Not Applicable]	ADJUVANT	[Not Available]
a0b7c7c8-a6f2-41ba-9e61-9b7f8fbbbe1f	TCGA-IK-8125	TCGA-IK-8125-R32770	83e55c73-fdfa-42e8-a380-4a667b1f8ea1	2012-6-11	External	Primary Tumor Field	6000	cGy	30	55	NO	99	[Unknown]	[Not Available]	[Not Applicable]	[Not Available]	[Not Available]
442DF188-B678-45BB-BD9D-7071ED8AAA5A	TCGA-KT-A74X	TCGA-KT-A74X-R55166	C7E2E66E-C235-41A7-9891-0D1FB949CBBB	2013-12-30	External	Primary Tumor Field	5400	cGy	30	40	NO	83	Stable Disease	[Not Available]	[Not Applicable]	[Not Available]	[Not Available]
77472095-030D-4679-921D-8E8E217956C5	TCGA-KT-A7W1	TCGA-KT-A7W1-R56354	C37AAE03-D49B-4048-B5F9-57EE24FED3F2	2014-2-3	External	Primary Tumor Field	4600	cGy	23	20	NO	61	Radiographic Progressive Disease	[Not Available]	[Not Applicable]	[Not Available]	[Not Available]
77472095-030D-4679-921D-8E8E217956C5	TCGA-KT-A7W1	TCGA-KT-A7W1-R56355	D30E6E60-524B-4F84-8E8E-686F6D31333D	2014-2-3	External	Primary Tumor Field	1400	cGy	7	20	NO	61	Radiographic Progressive Disease	[Not Available]	[Not Applicable]	[Not Available]	[Not Available]
1F13065A-40F7-455D-B8EB-F9A128722EAC	TCGA-P5-A5EX	TCGA-P5-A5EX-R56610	4459E17A-0D09-4CF6-98F5-07D765DE892C	2014-5-8	External	Primary Tumor Field	60	Gy	[Not Available]	16	NO	31	Partial Response	[Not Available]	[Not Applicable]	[Not Available]	[Not Available]
7EB5D055-E1C8-4B93-9205-A49A6E79DFD4	TCGA-P5-A5F0	TCGA-P5-A5F0-R56612	2C6D0A9F-D4A0-4CE8-AE17-78A61256F79C	2014-5-8	External	Primary Tumor Field	60	Gy	[Not Available]	23	NO	70	Partial Response	[Not Available]	[Not Applicable]	[Not Available]	[Not Available]
0557B788-5AED-4919-85EB-A503AD893D75	TCGA-P5-A5F4	TCGA-P5-A5F4-R56616	AF3B1B2F-23F6-4E2C-8D47-CD77975E0FC8	2014-5-8	External	Primary Tumor Field	60	Gy	[Not Available]	19	NO	80	Partial Response	[Not Available]	[Not Applicable]	[Not Available]	[Not Available]
59012B43-AB0B-42C3-AED3-94E224A3DFA7	TCGA-P5-A72W	TCGA-P5-A72W-R69017	89D10F52-BBD0-496C-8FD4-DEA18D97950A	2014-12-24	External	[Unknown]	58	Gy	29	467	YES	[Not Available]	[Not Available]	[Not Available]	[Not Applicable]	[Not Available]	[Not Available]
2FB951F1-00A0-4CAF-AC93-096056E77B1F	TCGA-P5-A72X	TCGA-P5-A72X-R69019	E60D6F80-BFEF-44DF-B32C-003941DE4C06	2014-12-24	External	[Unknown]	66	Gy	30	150	NO	192	[Unknown]	[Not Available]	[Not Applicable]	[Not Available]	[Not Available]
141F0546-F6F2-408F-AC86-07CA4AADF3D0	TCGA-P5-A72Z	TCGA-P5-A72Z-R69021	CE59405A-F826-4865-983B-0AC92E1F23A0	2014-12-24	External	[Unknown]	60	Gy	30	21	NO	50	[Unknown]	[Not Available]	[Not Applicable]	[Not Available]	[Not Available]
335BC811-8BDC-4F66-BDD0-703B7CC7464B	TCGA-P5-A731	TCGA-P5-A731-R69011	C4F65DF3-758A-4F57-871A-6A2795C515FC	2014-12-24	External	[Unknown]	60	Gy	2	274	YES	[Not Available]	[Not Available]	[Not Available]	[Not Applicable]	[Not Available]	[Not Available]
D81B9957-8C82-4006-B111-449FA9FB95ED	TCGA-P5-A733	TCGA-P5-A733-R69013	16EBA9F7-CB5F-4AC3-AD03-9D7419444345	2014-12-24	External	[Unknown]	60	Gy	30	21	NO	41	[Unknown]	[Not Available]	[Not Applicable]	[Not Available]	[Not Available]
AC3779F6-CC8B-428B-9531-03562A614515	TCGA-P5-A736	TCGA-P5-A736-R69026	28B8293B-A2C2-4EFC-A0C7-00066F2D84A5	2014-12-24	External	[Unknown]	60	Gy	30 fr	32	NO	230	[Unknown]	[Not Available]	[Not Applicable]	[Not Available]	[Not Available]
878CED76-3144-4141-896F-50E3E863DF36	TCGA-P5-A77X	TCGA-P5-A77X-R69030	5E0D4234-FB97-4BE2-82DA-05582A3C072C	2014-12-24	External	[Unknown]	54	Gy	[Unknown]	63	NO	105	[Unknown]	[Not Available]	[Not Applicable]	[Not Available]	[Not Available]
E661E157-C6BC-4024-9905-97954759AAD6	TCGA-P5-A780	TCGA-P5-A780-R69032	6A459E17-5C29-4866-AC5F-754D78309250	2014-12-24	External	[Unknown]	40	Gy	[Unknown]	[Not Available]	NO	[Not Available]	[Unknown]	[Not Available]	[Not Applicable]	[Not Available]	[Not Available]
3C6DC0EB-E94B-4293-B665-F3CBA04FC8DE	TCGA-P5-A781	TCGA-P5-A781-R69034	D3E7FA5C-3889-4C7E-AA50-6B7D3F47BF0F	2014-12-24	External	[Unknown]	60	Gy	30 fr	73	NO	134	[Unknown]	[Not Available]	[Not Applicable]	[Not Available]	[Not Available]
505E9812-D13E-42D3-AEE2-55A85D6F4551	TCGA-QH-A65R	TCGA-QH-A65R-R46275	53AD1607-2E46-4B95-B036-503A24ADCA4D	2013-8-5	External	Primary Tumor Field	52	Gy	26	32	NO	69	Stable Disease	[Not Available]	[Not Applicable]	[Not Available]	[Not Available]
451BAD4F-6D72-4526-9978-38E090FC479F	TCGA-QH-A65X	TCGA-QH-A65X-R52170	928B11E6-B6C1-4D54-88DB-8E5B274EDB8E	2013-12-9	External	Primary Tumor Field	54	Gy	27	63	NO	103	Stable Disease	[Not Available]	[Not Applicable]	[Not Available]	[Not Available]
C2F9DFF7-751B-4704-8E6E-F4F800297030	TCGA-QH-A65Z	TCGA-QH-A65Z-R59569	61ECE88C-1F63-48D1-BDAB-2B4799671D48	2014-6-11	External	Primary Tumor Field	54	Gy	27	337	NO	375	Stable Disease	[Not Available]	[Not Applicable]	[Not Available]	[Not Available]
6D17C327-435A-4CBA-9626-3B5B7B7375BB	TCGA-QH-A6CS	TCGA-QH-A6CS-R46343	D34B9CEA-1188-4F0B-A98F-85849EDB037B	2013-8-7	External	Primary Tumor Field	54	Gy	27	45	NO	84	Stable Disease	[Not Available]	[Not Applicable]	[Not Available]	[Not Available]
76CB16F9-37BE-450E-B60A-5F0D0F1EC2BC	TCGA-QH-A6CU	TCGA-QH-A6CU-R60338	FBFD2D0E-F6CB-49BB-9B10-A62A867B3581	2014-6-6	External	Primary Tumor Field	60	Gy	30	73	NO	120	Stable Disease	[Not Available]	[Not Applicable]	[Not Available]	[Not Available]
29E95C77-F55B-42E1-B81E-EAB4BB3CF803	TCGA-QH-A6CV	TCGA-QH-A6CV-R46346	CEE9F6B3-471E-4853-B540-D2AD08C29729	2013-12-9	External	Primary Tumor Field	54	Gy	27	50	NO	90	[Unknown]	[Not Available]	[Not Applicable]	[Not Available]	[Not Available]
29E95C77-F55B-42E1-B81E-EAB4BB3CF803	TCGA-QH-A6CV	TCGA-QH-A6CV-R60217	E3F26EC2-720C-42DB-8776-E0B8D5888C04	2014-6-6	External	Primary Tumor Field	24	Gy	3	348	NO	351	Stable Disease	[Not Available]	[Not Applicable]	[Not Available]	[Not Available]
CF29547A-305B-4E6E-8342-36AAC0850065	TCGA-QH-A6CX	TCGA-QH-A6CX-R60336	EA5C87ED-5F5A-4766-BA30-23072CA09DC3	2014-6-6	External	[Unknown]	[Not Available]	[Not Available]	[Not Available]	242	NO	242	Radiographic Progressive Disease	[Not Available]	[Not Applicable]	[Not Available]	[Not Available]
E1758D75-B2A0-4386-BD72-6B2421D4DA6B	TCGA-QH-A6CY	TCGA-QH-A6CY-R46347	F75EE16A-BC12-4E7E-933E-E86E41D76443	2013-12-9	External	Primary Tumor Field	56	Gy	28	30	NO	67	Stable Disease	[Not Available]	[Not Applicable]	[Not Available]	[Not Available]
976D067B-9D7F-4920-A04D-E831EDC6C2C2	TCGA-QH-A6X4	TCGA-QH-A6X4-R52185	A71931FF-E114-4EF9-97C8-B15BA7F3E156	2013-12-9	External	Primary Tumor Field	54	Gy	27	101	NO	138	Complete Response	[Not Available]	[Not Applicable]	[Not Available]	[Not Available]
D209CFFC-FE21-4AE7-B610-E5668EA84A3B	TCGA-QH-A6X8	TCGA-QH-A6X8-R52188	C816FB69-CF94-43B6-9F7A-C1390854B0CB	2013-12-9	External	Primary Tumor Field	54	Gy	27	49	NO	90	Stable Disease	[Not Available]	[Not Applicable]	[Not Available]	[Not Available]
62088274-A45B-4616-B086-B0DDD64895F0	TCGA-QH-A6XC	TCGA-QH-A6XC-R52190	0894EFCF-FA07-4AD2-ACE2-D47BEC65DD79	2013-12-9	External	Primary Tumor Field	54	Gy	27	36	NO	75	Complete Response	[Not Available]	[Not Applicable]	[Not Available]	[Not Available]
62088274-A45B-4616-B086-B0DDD64895F0	TCGA-QH-A6XC	TCGA-QH-A6XC-R67824	CC0748CA-554B-4BA2-B39D-C68691F7902E	2014-11-12	External	Local Recurrence	21	Gy	3	488	NO	491	Stable Disease	[Not Available]	[Not Applicable]	[Not Available]	[Not Available]
41E4DC71-7767-44C2-9D38-110DCD37B451	TCGA-S9-A6TS	TCGA-S9-A6TS-R51941	C2573AC2-6094-484C-8447-D7001862CBFC	2013-11-26	External	Primary Tumor Field	59.4	Gy	33	0	NO	78	Stable Disease	[Not Available]	[Not Applicable]	[Not Available]	[Not Available]
048056CD-39DD-4134-A58B-70BEBB3DD2FF	TCGA-S9-A6TV	TCGA-S9-A6TV-R54119	66ACC269-A510-46AC-807B-BFF67F5229B6	2013-12-17	External	Primary Tumor Field	54	Gy	30	26	NO	68	Stable Disease	[Not Available]	[Not Applicable]	[Not Available]	[Not Available]
C45E02E5-7E3C-4F36-8B8D-F54617E8A436	TCGA-S9-A6TW	TCGA-S9-A6TW-R63105	6BD39A50-8DAE-4E77-BBDC-6572A6BEFF4C	2014-7-31	External	Local Recurrence	49,4	[Not Available]	33	1057	NO	1104	Complete Response	[Not Available]	[Not Applicable]	[Not Available]	[Not Available]
432FE4A9-2CDC-4323-AFF0-59E2FDEDA194	TCGA-S9-A6TX	TCGA-S9-A6TX-R54123	5BC96D31-6668-433C-B9B5-1A86A745B970	2013-12-17	External	Primary Tumor Field	60	Gy	30	875	YES	[Not Available]	[Not Applicable]	[Not Available]	[Not Applicable]	[Not Available]	[Not Available]
B297C4DC-EC58-4392-908A-586E81D57EF0	TCGA-S9-A6TZ	TCGA-S9-A6TZ-R54133	473045FD-11FC-4C17-B5AD-963A42995EB0	2013-12-17	External	Primary Tumor Field	54	Gy	27	627	NO	658	Stable Disease	[Not Available]	[Not Applicable]	[Not Available]	[Not Available]
A343FBE3-147A-4656-9E90-5408298CA12C	TCGA-S9-A6U0	TCGA-S9-A6U0-R54134	C2C4D8EA-77C5-4AC0-974D-EF7ACDD5BD1F	2013-12-17	External	Primary Tumor Field	60	Gy	30	30	NO	64	Stable Disease	[Not Available]	[Not Applicable]	[Not Available]	[Not Available]
41FBB9F1-4A13-48AB-8649-0608C89CDD9F	TCGA-S9-A6U2	TCGA-S9-A6U2-R54138	8CA00905-E837-4875-B334-F75087B929AE	2013-12-17	External	Primary Tumor Field	54	Gy	30	6	NO	66	Stable Disease	[Not Available]	[Not Applicable]	[Not Available]	[Not Available]
8ED09A8A-3284-4A1B-B369-E25D2FAB0F61	TCGA-S9-A6U6	TCGA-S9-A6U6-R54271	6AE9AA8B-596B-429D-B0DF-ECA833190BF2	2013-12-18	External	Primary Tumor Field	59,4	Gy	33	60	NO	110	Complete Response	[Not Available]	[Not Applicable]	[Not Available]	[Not Available]
B10A9314-FD40-459E-97EA-AFFC636DCEEA	TCGA-S9-A6U8	TCGA-S9-A6U8-R67326	E73B5756-CD45-4CC7-9EC8-DE84DB5EFAA1	2014-11-4	External	Primary Tumor Field	59,4	Gy	[Not Available]	381	NO	[Not Available]	Partial Response	[Not Available]	[Not Applicable]	[Not Available]	[Not Available]
38ECA720-AD68-43A7-8A1C-F79F838D5D03	TCGA-S9-A6U9	TCGA-S9-A6U9-R54272	BCFD4F13-3F7E-4E58-802D-762425DC711E	2013-12-18	External	Primary Tumor Field	59,4	Gy	33	229	NO	276	Stable Disease	[Not Available]	[Not Applicable]	[Not Available]	[Not Available]
A1192DF3-7667-4D1E-A1A0-79F6CC827DCF	TCGA-S9-A6WG	TCGA-S9-A6WG-R54277	7252AC65-0BBE-4D72-8BFB-9D7EFE850290	2013-12-18	External	Primary Tumor Field	60	Gy	30	28	NO	71	Stable Disease	[Not Available]	[Not Applicable]	[Not Available]	[Not Available]
0BDE34DD-DAE9-4533-98EF-F5A61A11E7C4	TCGA-S9-A6WH	TCGA-S9-A6WH-R54280	F2CF49B6-F83C-43EF-8589-DBC5646C5FB9	2013-12-18	External	Primary Tumor Field	54,9	Gy	33	38	NO	81	Stable Disease	[Not Available]	[Not Applicable]	[Not Available]	[Not Available]
0B283F95-DBD4-4C36-9201-2198A90EE0D6	TCGA-S9-A6WI	TCGA-S9-A6WI-R54281	75D2B520-529E-4068-A875-DD65F597BC2A	2013-12-18	External	Primary Tumor Field	54	Gy	30	57	NO	120	Stable Disease	[Not Available]	[Not Applicable]	[Not Available]	[Not Available]
D62D871B-4612-4BF4-B53C-9DD431E507A0	TCGA-S9-A6WL	TCGA-S9-A6WL-R67226	31F58B83-D63E-4A27-9ABB-2A8A79F7199B	2014-11-3	External	Regional site	60	Gy	[Not Available]	285	NO	[Not Available]	[Unknown]	[Not Available]	[Not Applicable]	[Not Available]	[Not Available]
F79420CA-B0AE-417C-95F7-D28C35760202	TCGA-S9-A6WM	TCGA-S9-A6WM-R54282	337D8CAA-AC35-463E-81C8-7BDFCEFAC1A6	2013-12-18	External	Primary Tumor Field	60	Gy	33	16	NO	64	Stable Disease	[Not Available]	[Not Applicable]	[Not Available]	[Not Available]
A418FE65-DFDD-4C84-B27C-B4567B50F457	TCGA-S9-A6WN	TCGA-S9-A6WN-R54284	5707470C-6EFE-4C88-B6E2-CE64322219B2	2013-12-18	External	Primary Tumor Field	60	Gy	30	117	NO	160	Stable Disease	[Not Available]	[Not Applicable]	[Not Available]	[Not Available]
A2202233-4A83-4163-9532-B6EDB9941453	TCGA-S9-A6WO	TCGA-S9-A6WO-R54290	68A50FCB-B349-404A-9E8B-9BDA1C80AD22	2013-12-18	External	Primary Tumor Field	54	Gy	27	199	NO	231	[Unknown]	[Not Available]	[Not Applicable]	[Not Available]	[Not Available]
F6A81D81-7DF4-4273-8A86-E0CD3B8B1DF5	TCGA-S9-A7IS	TCGA-S9-A7IS-R54279	68747758-E82A-441C-B02B-99C2A4C60E5D	2013-12-18	External	Primary Tumor Field	14	Gy	7	21	NO	29	Radiographic Progressive Disease	[Not Available]	[Not Applicable]	[Not Available]	[Not Available]
A80B0FAB-6189-497F-997F-77234B69179C	TCGA-S9-A7IX	TCGA-S9-A7IX-R54296	CB89C64F-91B2-48FE-9FD3-2A1121926819	2013-12-18	External	Primary Tumor Field	59.4	Gy	33	36	NO	87	Stable Disease	[Not Available]	[Not Applicable]	[Not Available]	[Not Available]
A80B0FAB-6189-497F-997F-77234B69179C	TCGA-S9-A7IX	TCGA-S9-A7IX-R54300	B4652685-5BFA-4E28-9CCB-B6E95682363D	2013-12-18	External	Primary Tumor Field	39.6	Gy	22	437	NO	470	Radiographic Progressive Disease	[Not Available]	[Not Applicable]	[Not Available]	[Not Available]
94B95C07-5F70-4A1B-B40F-DC13F6A160D5	TCGA-S9-A7IY	TCGA-S9-A7IY-R54302	137D046D-6544-4F0B-BE88-0C1EEF9C133C	2013-12-18	External	Primary Tumor Field	60	Gy	30	78	NO	118	Stable Disease	[Not Available]	[Not Applicable]	[Not Available]	[Not Available]
01A13ABA-74A4-4895-A5AD-E5119925C202	TCGA-S9-A7IZ	TCGA-S9-A7IZ-R54304	30A0EC7E-9C56-4739-8DF9-E543F3F09DA5	2013-12-18	External	Primary Tumor Field	60	Gy	30	42	NO	85	Stable Disease	[Not Available]	[Not Applicable]	[Not Available]	[Not Available]
6A8241A8-D9EE-414B-89FD-4C3B9F181CC7	TCGA-S9-A7J0	TCGA-S9-A7J0-R54306	83A8B29B-06E7-41EF-B07D-2FF71A477D24	2013-12-18	External	Primary Tumor Field	60	Gy	30	59	NO	101	Stable Disease	[Not Available]	[Not Applicable]	[Not Available]	[Not Available]
032096A6-1923-44B9-A1CB-181BED041C8E	TCGA-S9-A7J3	TCGA-S9-A7J3-R54314	CC0365A5-9566-44AF-8791-C6A985CA0A8F	2013-12-18	External	Primary Tumor Field	59.4	Gy	33	177	NO	247	Stable Disease	[Not Available]	[Not Applicable]	[Not Available]	[Not Available]
765588AA-075F-477F-9C18-099D018D3A1B	TCGA-S9-A7QW	TCGA-S9-A7QW-R52657	F3C1221D-2944-4F10-AE94-467E6F798E60	2013-12-5	External	Primary Tumor Field	59.4	Gy	33	36	NO	81	Stable Disease	[Not Available]	[Not Applicable]	[Not Available]	[Not Available]
427F4D23-2B76-4A2A-A498-0C3473F57169	TCGA-S9-A7QX	TCGA-S9-A7QX-R52659	91CD210C-6C08-4178-8152-FB500C5AE14F	2013-12-5	External	Primary Tumor Field	59.4	Gy	33	40	NO	84	Stable Disease	[Not Available]	[Not Applicable]	[Not Available]	[Not Available]
78A212BC-A740-46BF-A10D-0B9809A5BB3F	TCGA-S9-A7R1	TCGA-S9-A7R1-R52665	FD984EEA-C12D-41BB-ADAE-A8D0E5368880	2013-12-5	External	Primary Tumor Field	54	Gy	30	-70	NO	[Not Available]	Stable Disease	[Not Available]	[Not Applicable]	[Not Available]	[Not Available]
78A212BC-A740-46BF-A10D-0B9809A5BB3F	TCGA-S9-A7R1	TCGA-S9-A7R1-R52666	C0935ABF-2DCB-4660-A907-D20F6ADD0648	2013-12-5	External	Local Recurrence	45	Gy	25	3801	NO	3835	Stable Disease	[Not Available]	[Not Applicable]	[Not Available]	[Not Available]
8E44FB97-C649-4056-80AC-257CEF61D226	TCGA-S9-A7R2	TCGA-S9-A7R2-R52669	1FE6B175-8555-4F65-B38C-31F1110D12E0	2013-12-5	External	Primary Tumor Field	60	Gy	30	59	NO	102	Radiographic Progressive Disease	[Not Available]	[Not Applicable]	[Not Available]	[Not Available]
58650D08-7685-41DE-9AE0-21665F8F449F	TCGA-S9-A7R4	TCGA-S9-A7R4-R53373	10D392F2-A18D-4450-8811-302FEAB94975	2013-12-11	External	Primary Tumor Field	54	Gy	30	54	NO	161	Stable Disease	[Not Available]	[Not Applicable]	[Not Available]	[Not Available]
A6975EB0-CFA6-4B7A-BBE4-72BBDD3D3B6F	TCGA-S9-A7R7	TCGA-S9-A7R7-R54334	90839AB5-975E-4490-B0CE-E1391D227897	2013-12-18	External	Primary Tumor Field	54	Gy	30	50	NO	92	Radiographic Progressive Disease	[Not Available]	[Not Applicable]	[Not Available]	[Not Available]
A6975EB0-CFA6-4B7A-BBE4-72BBDD3D3B6F	TCGA-S9-A7R7	TCGA-S9-A7R7-R66257	5AF95883-D0F1-463A-8690-3AA1555B3BB2	2014-10-7	External	[Unknown]	42	Gy	[Not Available]	2913	NO	2929	Radiographic Progressive Disease	[Not Available]	[Not Applicable]	[Not Available]	[Not Available]
7883E417-A793-4614-9528-6C2E9E44379F	TCGA-S9-A7R8	TCGA-S9-A7R8-R53389	EAF8A862-C571-4E5E-B679-17DC37F94DA1	2013-12-11	External	Primary Tumor Field	60	Gy	30	54	NO	[Not Available]	Stable Disease	[Not Available]	[Not Applicable]	[Not Available]	[Not Available]
7883E417-A793-4614-9528-6C2E9E44379F	TCGA-S9-A7R8	TCGA-S9-A7R8-R53392	63F68FDB-F7F4-4977-9F76-58FAD41F2D2E	2013-12-11	External	Local Recurrence	22	Gy	11	771	NO	786	Radiographic Progressive Disease	[Not Available]	[Not Applicable]	[Not Available]	[Not Available]
C4F522C9-BFF5-4899-8D27-C105DAB795A9	TCGA-S9-A89V	TCGA-S9-A89V-R55978	75E7C9E7-A33A-4A4A-B794-34A0291348E8	2014-1-23	External	Primary Tumor Field	45	Gy	25	12	NO	46	Radiographic Progressive Disease	[Not Available]	[Not Applicable]	[Not Available]	[Not Available]
CC8614C4-D535-4AD9-82F0-F4DC7AD11D0F	TCGA-S9-A89Z	TCGA-S9-A89Z-R55987	27306A63-07D2-4906-83F6-4D74C4582C50	2014-1-23	External	Primary Tumor Field	59.4	Gy	33	29	NO	77	Stable Disease	[Not Available]	[Not Applicable]	[Not Available]	[Not Available]
D13AC936-87A9-4164-BDAB-02CCF3908CFE	TCGA-TM-A7C3	TCGA-TM-A7C3-R52931	B44025D6-86A2-4A39-8656-2BEDFC844A42	2013-12-9	External	Primary Tumor Field	60	Gy	30	748	NO	789	Complete Response	[Not Available]	[Not Applicable]	[Not Available]	[Not Available]
84D80BCF-DA24-4B93-BFE3-3D2D53B8B07D	TCGA-TM-A7C5	TCGA-TM-A7C5-R52925	10DAE5BB-EB78-4EC2-A486-FB83784145B8	2013-12-9	External	Primary Tumor Field	60	Gy	30	38	NO	79	Complete Response	[Not Available]	[Not Applicable]	[Not Available]	[Not Available]
3B68B6FF-7EFB-4D53-8BD8-C76CD68AB7C0	TCGA-TM-A84F	TCGA-TM-A84F-R56468	9FE06891-AD78-4C5B-9645-7EFAB6553F52	2014-2-17	External	Primary Tumor Field	60	Gy	30	41	NO	84	Complete Response	[Not Available]	[Not Applicable]	[Not Available]	[Not Available]
63F4AA26-DEC0-4309-8B75-6446A7241527	TCGA-TM-A84G	TCGA-TM-A84G-R56470	6CD89CD7-37A1-4F68-AB8F-835A5AEEDF86	2014-2-17	External	Primary Tumor Field	60	Gy	30	63	NO	105	Complete Response	[Not Available]	[Not Applicable]	[Not Available]	[Not Available]
EDBF86E5-3F55-4DDF-A97F-3E9DC607E53D	TCGA-TM-A84H	TCGA-TM-A84H-R56495	3D0EC36C-77E6-4F9E-9A83-2B22405D836F	2014-2-17	External	Primary Tumor Field	59.40	Gy	33	45	NO	90	Complete Response	[Not Available]	[Not Applicable]	[Not Available]	[Not Available]
71EC4C84-4AEF-4C1F-AB07-DC264C5C0602	TCGA-TM-A84I	TCGA-TM-A84I-R56497	0A4025FB-A96D-4DE6-870B-DED3B307C0DD	2014-2-17	External	Primary Tumor Field	60	Gy	30	41	NO	84	Complete Response	[Not Available]	[Not Applicable]	[Not Available]	[Not Available]
B3720405-CE3F-49C7-A5D9-BBFFD06F6AEF	TCGA-TM-A84J	TCGA-TM-A84J-R56499	C7C6203F-FB85-471A-B589-B685BDF6D30E	2014-2-17	External	Primary Tumor Field	60	Gy	30	61	NO	103	Complete Response	[Not Available]	[Not Applicable]	[Not Available]	[Not Available]
9B161C41-4F76-4ED1-B60F-2B093BC70EDB	TCGA-TM-A84L	TCGA-TM-A84L-R56506	7AD5359E-11C4-4E2D-871A-F15D9C8C5086	2014-2-17	External	Local Recurrence	60	Gy	30	1065	NO	1109	Radiographic Progressive Disease	[Not Available]	[Not Applicable]	[Not Available]	[Not Available]
61FF31A4-4FDC-476C-B456-2A2FED4BAE6B	TCGA-TM-A84M	TCGA-TM-A84M-R56521	4016ED49-558D-464F-817C-7D432BF16C4A	2014-2-17	External	Primary Tumor Field	59.06	Gy	33	73	NO	122	Complete Response	[Not Available]	[Not Applicable]	[Not Available]	[Not Available]
8839F236-BC04-416F-84D4-50F67FB338DC	TCGA-TM-A84O	TCGA-TM-A84O-R56524	013FE693-91A4-4333-8054-7F656683AE24	2014-2-16	External	Primary Tumor Field	60	Gy	30	30	NO	73	Complete Response	[Not Available]	[Not Applicable]	[Not Available]	[Not Available]
FCF14E9D-4671-453D-B8E0-5008E916F56D	TCGA-TM-A84Q	TCGA-TM-A84Q-R56526	F9AC2F30-1490-486E-8AA3-D54F7C245D7E	2014-2-17	External	Primary Tumor Field	54	Gy	30	22	NO	65	Complete Response	[Not Available]	[Not Applicable]	[Not Available]	[Not Available]
A66A3847-7570-4486-8845-86B6125104A2	TCGA-VM-A8C8	TCGA-VM-A8C8-R56920	AA7777DE-6C72-473D-A10F-C45118487550	2014-2-26	External	Primary Tumor Field	4500	cGy	25	749	NO	783	[Unknown]	[Not Available]	[Not Applicable]	[Not Available]	[Not Available]
B3F0DECE-94E8-4EAF-91BC-4B3F4DAE12D2	TCGA-VM-A8CD	TCGA-VM-A8CD-R56928	C86B2261-01A0-4F4A-8193-6F9792AC7062	2014-2-26	External	Primary Tumor Field	5040	cGy	28	27	NO	73	[Unknown]	[Not Available]	[Not Applicable]	[Not Available]	[Not Available]
66C52A31-6503-40B5-A55E-FA476EAF0567	TCGA-VM-A8CE	TCGA-VM-A8CE-R56929	58E67F9E-C1D8-439B-A8E9-B77B4F8189B7	2014-2-26	External	Local Recurrence	5400	cGy	30	848	NO	891	[Unknown]	[Not Available]	[Not Applicable]	[Not Available]	[Not Available]
0073A136-D5F4-4FD6-88F9-711768F2ABC6	TCGA-VM-A8CF	TCGA-VM-A8CF-R56936	7BBA7F69-915E-45DA-9B0F-440EC5EC7A61	2014-2-26	External	Primary Tumor Field	5040	cGy	28	42	NO	81	Stable Disease	[Not Available]	[Not Applicable]	[Not Available]	[Not Available]
0073A136-D5F4-4FD6-88F9-711768F2ABC6	TCGA-VM-A8CF	TCGA-VM-A8CF-R56940	0B9D92BC-0B07-48B5-B85D-645F3CB467B1	2014-2-26	External	Primary Tumor Field	900	cGy	5	82	NO	88	Stable Disease	[Not Available]	[Not Applicable]	[Not Available]	[Not Available]
10887E42-444D-49FC-AEE5-DD0E9FC4EA54	TCGA-VV-A829	TCGA-VV-A829-R57957	1BA6BD0C-0A71-45E1-B794-A5365E84E4DD	2014-3-31	External	Primary Tumor Field	[Not Available]	[Not Available]	[Not Available]	0	NO	61	Stable Disease	[Not Available]	[Not Applicable]	[Not Available]	[Not Available]
284680B2-F961-402D-8740-E5F9E4FB4A98	TCGA-VV-A86M	TCGA-VV-A86M-R57955	5F8689F7-0636-45A8-9A68-B8173112025E	2014-3-31	External	Primary Tumor Field	[Not Available]	[Not Available]	[Not Available]	92	NO	122	Stable Disease	[Not Available]	[Not Applicable]	[Not Available]	[Not Available]
4FB16AEE-DF08-441A-846B-558E0EFE8342	TCGA-VW-A8FI	TCGA-VW-A8FI-R57345	48ABCB71-7AD4-413B-94A6-BD091947F5FA	2014-3-10	External	Primary Tumor Field	900	cGy	180	33	NO	78	[Unknown]	[Not Available]	[Not Applicable]	[Not Available]	[Not Available]
42156C6A-416E-4832-9C95-CEE6084B0910	TCGA-WH-A86K	TCGA-WH-A86K-R55917	EA145174-F998-4E4A-B2C5-F78CF521533B	2014-1-20	External	Primary Tumor Field	5940	cGy	33	39	NO	84	Stable Disease	[Not Available]	[Not Applicable]	[Not Available]	[Not Available]
